# Supplementary material for: Dramatic down-regulation of oxidoreductases in human hepatocellular carcinoma hepG2 cells: proteomics and gene ontology unveiling new frontiers in cancer enzymology
Source: Proteome Sci. 2008 Oct 24;6:29. doi: 10.1186/1477-5956-6-29 (PMC2614416; doi:10.1186/1477-5956-6-29)
Supplement: Additional file 1 — HepG2_1795 unique proteins identified in the MudPIT mass spectra of HepG2 cells. When Bioworks version 3.2 searched the HepG2 MudPIT data against NCBI nr database, 77831 hits were returned. Then, upon post-search processing and validation, only 1795 out of the original hits are confirmed. The post-search processing is based upon the criteria that: only peptides identified as possessing fully tryptic termini (containing up to two missed internal trypsin cleavage sites), with cross-correlation scores (Xcorr) greater than 1.9 for singly charged peptides, 2.3 for doubly charged peptides and 3.75 for triply charged peptides, are used for peptide identification. In addition, the delta-correlation scores (ΔCn) must be greater than 0.1 for peptide identification, and protein probability was set at ≤ 1e-002. [file 1477-5956-6-29-S1.xls]

## Sheet: Bioworks
Reference	Description	P (pro)	Sf	Score	Coverage	pI	MW	Enzyme(121006)
gi|11935049|gb|AAG41947.1|	keratin 1 [Homo sapiens]	1.44329e-14	9.21236	98.3391	18.2	8.3	66026.9
gi|1346343|sp|P04264|	K2C1_HUMAN Keratin, type II cytoskeletal 1 (Cytokeratin 1) (K1) (CK 1) (67 kDa	1.44329e-14	9.21236	98.3391	20	8.3	65977.9
gi|693933|emb|CAA59331.1|	2-phosphopyruvate-hydratase alpha-enolase; carbonate dehydratase [Homo sa	1.35114e-12	2.64107	30.2923	8.3	6	47079.3	EC:3.4.21.68, EC:3.4.21.73, EC:4.2.1.11,
gi|62896593|dbj|BAD96237.1|	enolase 1 variant [Homo sapiens]	1.35114e-12	2.64107	30.2923	8.3	6	47111.3	EC:3.4.21.68, EC:3.4.21.73, EC:4.2.1.11,
gi|62897945|dbj|BAD96912.1|	enolase 1 variant [Homo sapiens]	1.35114e-12	2.64107	30.2923	8.3	6	47167.4	EC:3.4.21.68, EC:3.4.21.73, EC:4.2.1.11,
gi|29792061|gb|AAH50642.1|	ENO1 protein [Homo sapiens]	1.35114e-12	2.64107	30.2923	8.3	6	47139.4	EC:3.4.21.68, EC:3.4.21.73, EC:4.2.1.11,
gi|30583767|gb|AAP36132.1|	Homo sapiens enolase 1, (alpha) [synthetic construct]	1.35114e-12	2.64107	30.2923	8.3	7.2	47252.4	EC:3.4.21.68, EC:3.4.21.73, EC:4.2.1.11,
gi|31873302|emb|CAD97642.1|	hypothetical protein [Homo sapiens]	1.35114e-12	1.70923	20.2923	6	7.2	47063.4	EC:3.4.21.68, EC:3.4.21.73, EC:4.2.1.11,
gi|31167|emb|CAA40163.1|	muscle specific enolase [Homo sapiens]	1.35114e-12	1.9507	18.2923	7.6	6	46957.4	EC:3.4.21.68, EC:3.4.21.73, EC:4.2.1.11,
gi|16878083|gb|AAH17249.1|	Enolase 3 [Homo sapiens]	1.35114e-12	1.9507	18.2923	7.6	7.2	46902.3	EC:3.4.21.68, EC:3.4.21.73, EC:4.2.1.11,
gi|31170|emb|CAA34513.1|	unnamed protein product [Homo sapiens]	1.35114e-12	1.9507	18.2923	7.6	7.2	46943.3	EC:3.4.21.68, EC:3.4.21.73, EC:4.2.1.11,
gi|16554592|ref|NP_443739.1|	enolase 3 [Homo sapiens]	1.35114e-12	1.9507	18.2923	7.6	7.2	46929.3	EC:3.4.21.68, EC:3.4.21.73, EC:4.2.1.11,
gi|930101|emb|CAA32505.1|	gamma enolase [Homo sapiens]	1.35114e-12	0.978298	10.2923	4.2	4.3	47125	EC:3.4.21.68, EC:3.4.21.73, EC:4.2.1.11,
gi|55669907|pdb|1TE6|	B Chain B, Crystal Structure Of Human Neuron Specific Enolase At 1.8 Angstrom	1.35114e-12	0.978298	10.2923	4.1	4.3	47930.4	EC:3.4.21.68, EC:3.4.21.73, EC:4.2.1.11,
gi|30583605|gb|AAP36047.1|	enolase 2, (gamma, neuronal) [Homo sapiens]	1.35114e-12	0.978298	10.2923	4.1	4.3	47239.1	EC:3.4.21.68, EC:3.4.21.73, EC:4.2.1.11,
gi|62897413|dbj|BAD96647.1|	pyruvate kinase 3 isoform 1 variant [Homo sapiens]	2.17826e-12	4.78388	50.3331	14.1	8.3	57947.2	EC:2.7.1.40,
gi|35505|emb|CAA39849.1|	pyruvate kinase [Homo sapiens]	2.17826e-12	4.78388	50.3331	14.1	8.3	57841.1	EC:2.7.1.40,
gi|33873708|gb|AAH07952.2|	Unknown (protein for IMAGE:4299213) [Homo sapiens]	2.17826e-12	4.78388	50.3331	13.3	8.3	61341	EC:2.7.1.40,
gi|73535281|pdb|1T5A|	D Chain D, Human Pyruvate Kinase M2	2.17826e-12	4.78388	50.3331	13.2	6	61999.9	EC:2.7.1.40,
gi|33870117|gb|AAH12811.2|	Unknown (protein for IMAGE:2958817) [Homo sapiens]	2.17826e-12	4.78388	50.3331	13.3	8.3	61362	EC:2.7.1.40,
gi|67464392|pdb|1ZJH|	A Chain A, Structure Of Human Muscle Pyruvate Kinase (Pkm2)	2.17826e-12	4.78388	50.3331	13.7	8.3	59707	EC:2.7.1.40,
gi|33875497|gb|AAH00481.2|	Unknown (protein for IMAGE:2964687) [Homo sapiens]	2.17826e-12	4.78388	50.3331	13.3	8.3	61398	EC:2.7.1.40,
gi|33346925|gb|AAQ15274.1|	pyruvate kinase, muscle [Homo sapiens]	2.17826e-12	4.78388	50.3331	14.1	8.3	57900.2	EC:2.7.1.40,
gi|31416989|gb|AAH35198.1|	Pyruvate kinase 3, isoform 1 [Homo sapiens]	2.17826e-12	3.80356	40.3331	10.7	8.3	57942.2	EC:2.7.1.40,
gi|34782802|gb|AAH19265.2|	PKM2 protein [Homo sapiens]	2.17826e-12	2.84908	30.3331	14.9	8.3	37252.5	EC:2.7.1.40,
gi|6018096|gb|AAF01766.1|	pyruvate kinase M2 [Homo sapiens]	2.17826e-12	0.985012	10.3331	39.3	10.1	5998.13	EC:2.7.1.40,
gi|2815606|gb|AAC39559.1|	Opa-interacting protein OIP3 [Homo sapiens]	2.17826e-12	0.985012	10.3331	13.4	4.3	18072.5	EC:2.7.1.40,
gi|5702302|gb|AAD47248.1|	pyruvate kinase M2 [Homo sapiens]	2.17826e-12	0.985012	10.3331	39.3	4.3	5972.13	EC:2.7.1.40,
gi|67464305|pdb|1YJX|	L Chain L, Crystal Structure Of Human B Type Phosphoglycerate Mutase	3.0409e-12	2.79284	30.2295	15.3	6	29850.3	EC:3.1.3.13, EC:5.4.2.1, EC:5.4.2.4,
gi|44890768|gb|AAH66959.1|	Phosphoglycerate mutase 1 (brain) [Homo sapiens]	3.0409e-12	2.79284	30.2295	15.7	6	28785.8	EC:3.1.3.13, EC:5.4.2.1, EC:5.4.2.4,
gi|38566176|gb|AAH62302.1|	Phosphoglycerate mutase 1 (brain) [Homo sapiens]	3.0409e-12	2.79284	30.2295	15.7	6	28801.9	EC:3.1.3.13, EC:5.4.2.1, EC:5.4.2.4,
gi|49456447|emb|CAG46544.1|	PGAM1 [Homo sapiens]	3.0409e-12	2.79284	30.2295	15.7	6	28816.8	EC:3.1.3.13, EC:5.4.2.1, EC:5.4.2.4,
gi|62897753|dbj|BAD96816.1|	phosphoglycerate mutase 1 (brain) variant [Homo sapiens]	3.0409e-12	2.79284	30.2295	15.7	6	28813.8	EC:3.1.3.13, EC:5.4.2.1, EC:5.4.2.4,
gi|4503483|ref|NP_001952.1|	eukaryotic translation elongation factor 2 [Homo sapiens]	3.98903e-12	7.10688	80.306	10.7	6	95277.1
gi|19353009|gb|AAH24689.1|	Similar to Elongation factor 2b [Homo sapiens]	3.98903e-12	5.23514	60.306	13.9	6	57463.5
gi|33869643|gb|AAH06547.1|	EEF2 protein [Homo sapiens]	3.98903e-12	4.5568	50.306	9.6	8.3	64738.9
gi|6470150|gb|AAF13605.1|	BiP protein [Homo sapiens]	1.21347e-11	6.98107	78.3122	16.1	4.3	70887.6
gi|16507237|ref|NP_005338.1|	heat shock 70kDa protein 5 (glucose-regulated protein, 78kDa) [Homo sa	1.21347e-11	6.98107	78.3122	15.7	4.3	72288.5
gi|62897671|dbj|BAD96775.1|	beta actin variant [Homo sapiens]	1.50147e-11	7.28682	90.3442	34.4	4.3	41693.7
gi|62897409|dbj|BAD96645.1|	beta actin variant [Homo sapiens]	1.50147e-11	7.28682	90.3442	34.4	4.3	41695.7
gi|16924319|gb|AAH17450.1|	Unknown (protein for IMAGE:3538275) [Homo sapiens]	1.50147e-11	7.28682	90.3442	35.5	6	40477.2
gi|14250401|gb|AAH08633.1|	actin, beta [Homo sapiens]	1.50147e-11	7.28682	90.3442	35.1	5.1	40978.5
gi|62897625|dbj|BAD96752.1|	beta actin variant [Homo sapiens]	1.50147e-11	7.28682	90.3442	34.4	4.3	41737.8
gi|15277503|gb|AAH12854.1|	ACTB protein [Homo sapiens]	1.50147e-11	7.28682	90.3442	35.8	5.1	40194.1
gi|16359158|gb|AAH16045.1|	Beta actin [Homo sapiens]	1.50147e-11	6.34734	80.3442	29.6	4.3	41735.8
gi|28336|emb|CAA45026.1|	mutant beta-actin (beta'-actin) [Homo sapiens]	1.50147e-11	6.30216	80.3442	28.8	4.3	41785.7
gi|40226101|gb|AAH23548.1|	ACTG1 protein [Homo sapiens]	1.50147e-11	4.54592	60.3442	34.6	4.3	29392.7
gi|9955213|pdb|1ESV|	A Chain A, Complex Between Latrunculin A:rabbit Muscle Alpha Actin:human Gelsol	1.50147e-11	4.76254	58.2792	19.9	4.3	41999.9
gi|7245526|pdb|1DEJ|	A Chain A, Crystal Structure Of A DictyosteliumTETRAHYMENA CHIMERA Actin (Mutan	1.50147e-11	4.47993	58.2792	20	4.3	41719.9
gi|38492552|pdb|1NWK|	A Chain A, Crystal Structure Of Monomeric Actin In The Atp State	1.50147e-11	4.76254	58.2792	19.9	4.3	41878.9
gi|24159004|pdb|1M8Q|	5 Chain 5, Molecular Models Of Averaged Rigor Crossbridges From Tomograms Of I	1.50147e-11	4.76254	58.2792	20	4.3	41789.8
gi|28374049|pdb|1NLV|	A Chain A, Crystal Structure Of Dictyostelium Discoideum Actin Complexed With	1.50147e-11	4.47993	58.2792	20	4.3	41574.7
gi|56204818|emb|CAI19052.1|	actin, alpha 1, skeletal muscle [Homo sapiens]	1.50147e-11	4.18413	50.2792	16.7	4.3	37799.8
gi|49168516|emb|CAG38753.1|	ACTG2 [Homo sapiens]	1.50147e-11	4.14935	48.2792	16.5	4.3	41897.8
gi|56204817|emb|CAI19051.1|	actin, alpha 1, skeletal muscle [Homo sapiens]	1.50147e-11	3.97223	48.2792	23.3	4.3	32027.8
gi|7546413|pdb|1YVN|	A Chain A, The Yeast Actin Val 159 Asn Mutant Complex With Human Gelsolin Segme	1.50147e-11	3.78314	46.2792	17.9	4.3	41677.8
gi|14318479|ref|NP_116614.1|	Actin, structural protein involved in cell polarization, endocytosis,	1.50147e-11	3.78314	46.2792	11.7	4.3	41662.9
gi|40225338|gb|AAH10417.2|	ACTG1 protein [Homo sapiens]	1.50147e-11	3.59985	40.3442	44.2	4.3	18439.1
gi|16306948|gb|AAH09544.1|	Unknown (protein for IMAGE:3897065) [Homo sapiens]	1.50147e-11	2.61407	30.3252	31.4	4.3	17712.7
gi|63055057|ref|NP_001017992.1|	hypothetical protein LOC345651 [Homo sapiens]	1.50147e-11	2.42948	28.2792	6.4	4.3	41976
gi|12408252|gb|AAG50355.1|	FKSG30 [Homo sapiens]	1.50147e-11	1.62941	20.2792	7.7	6	41988.9
gi|998467|gb|AAB34251.1|	48 kda histamine receptor subunit peptide 4 {internal fragment} [human, pe	1.50147e-11	0.979203	10.2792	59.3	4.3	3021.43	-
gi|55661047|emb|CAH74034.1|	ribosome binding protein 1 homolog 180kDa (dog) [Homo sapiens]	1.65501e-11	1.95128	20.2877	2.5	10.1	152380	EC:3.6.5.3,
gi|3299885|gb|AAC25977.1|	ES/130 [Homo sapiens]	1.65501e-11	1.95128	20.2877	3.6	4.3	108619	EC:3.6.5.3,
gi|14133249|dbj|BAA92636.2|	KIAA1398 protein [Homo sapiens]	1.65501e-11	1.95128	20.2877	2.2	10.5	170109	EC:3.6.5.3,
gi|21739272|emb|CAD38684.1|	hypothetical protein [Homo sapiens]	1.65501e-11	0.983947	10.2877	2.3	6	87381	-
gi|62896815|dbj|BAD96348.1|	heat shock 70kDa protein 8 isoform 2 variant [Homo sapiens]	3.27449e-11	8.42406	88.328	26.2	5.1	53466.5
gi|24234686|ref|NP_694881.1|	heat shock 70kDa protein 8 isoform 2 [Homo sapiens]	3.27449e-11	8.42406	88.328	26.2	4.3	53484.5
gi|62897129|dbj|BAD96505.1|	heat shock 70kDa protein 8 isoform 1 variant [Homo sapiens]	3.27449e-11	8.42406	88.328	20	5.1	70855.3
gi|48257068|gb|AAH07276.2|	HSPA8 protein [Homo sapiens]	3.27449e-11	5.58874	60.328	15.3	4.3	64633.2
gi|62988842|gb|AAY24229.1|	unknown [Homo sapiens]	4.89875e-11	1.9423	20.3158	1.6	4.3	268547
gi|62089082|dbj|BAD92985.1|	spectrin, beta, non-erythrocytic 1 isoform 1 variant [Homo sapiens] [MA	4.89875e-11	1.9423	20.3158	1.6	4.3	275997
gi|27462180|gb|AAO15362.1|	beta-spectrin 2 isoform 2 [Homo sapiens]	4.89875e-11	1.9423	20.3158	1.8	4.3	251262
gi|425553|gb|AAB28324.1|	beta-fodrin [Homo sapiens]	4.89875e-11	1.9423	20.3158	3	4.3	146152
gi|2493434|sp|Q01082|	SPTB2_HUMAN Spectrin beta chain, brain 1 (Spectrin, non-erythroid beta chain 1	4.89875e-11	1.9423	20.3158	1.6	4.3	274459
gi|62896661|dbj|BAD96271.1|	eukaryotic translation elongation factor 1 alpha 1 variant [Homo sapien	5.37337e-11	6.62975	80.2794	19	10.1	50110.1
gi|31092|emb|CAA34756.1|	unnamed protein product [Homo sapiens]	5.37337e-11	6.62975	80.2794	19	10.1	50095.2
gi|62897525|dbj|BAD96702.1|	eukaryotic translation elongation factor 1 alpha 1 variant [Homo sapien	5.37337e-11	6.62975	80.2794	19	10.1	50079.2
gi|62896605|dbj|BAD96243.1|	eukaryotic translation elongation factor 1 alpha 1 variant [Homo sapien	5.37337e-11	6.62975	80.2794	19	10.1	50167.2
gi|48734966|gb|AAH71841.1|	Eukaryotic translation elongation factor 1 alpha 1 [Homo sapiens]	5.37337e-11	6.62975	80.2794	19	10.1	50091.2
gi|62896589|dbj|BAD96235.1|	eukaryotic translation elongation factor 1 alpha 1 variant [Homo sapien	5.37337e-11	6.62975	80.2794	19	10.1	50093.1
gi|62897653|dbj|BAD96766.1|	eukaryotic translation elongation factor 1 alpha 1 variant [Homo sapien	5.37337e-11	6.62975	80.2794	19	10.1	50081.1
gi|48735185|gb|AAH71619.1|	EEF1A1 protein [Homo sapiens]	5.37337e-11	6.65045	80.2794	17.2	10.1	47839
gi|55665593|emb|CAH73620.1|	eukaryotic translation elongation factor 1 alpha-like 3 [Homo sapiens]	5.37337e-11	6.62975	80.2794	19	10.1	50153.2
gi|48734733|gb|AAH71727.1|	Eukaryotic translation elongation factor 1 alpha 1 [Homo sapiens]	5.37337e-11	6.62975	80.2794	19	10.1	50153.2
gi|15277711|gb|AAK93966.1|	translation elongation factor 1 alpha 1-like 14 [Homo sapiens]	5.37337e-11	5.71594	70.2794	19.6	9.5	42997.3
gi|7108915|gb|AAF36537.1|	glucocorticoid receptor AF-1 specific elongation factor [Homo sapiens] [M	5.37337e-11	5.71594	70.2794	18.3	10.1	46240
gi|24210508|gb|AAN51932.1|	cervical cancer suppressor 3 [Homo sapiens]	5.37337e-11	4.93347	60.2794	18.3	9.5	38644.1
gi|18490649|gb|AAH22412.1|	Unknown (protein for IMAGE:4134193) [Homo sapiens]	5.37337e-11	4.25224	50.2794	21.6	10.5	26471
gi|63102227|gb|AAH94687.1|	EEF1A1 protein [Homo sapiens]	5.37337e-11	4.25224	50.2794	17.5	10.1	33221.2
gi|15680095|gb|AAH14377.1|	Unknown (protein for IMAGE:4041545) [Homo sapiens]	5.37337e-11	4.25224	50.2794	18.8	10.1	30681
gi|41388906|gb|AAH65761.1|	EEF1A1 protein [Homo sapiens]	5.37337e-11	4.25224	50.2794	21.5	10.3	26600
gi|15928862|gb|AAH14892.1|	Unknown (protein for IMAGE:3909122) [Homo sapiens]	5.37337e-11	4.25224	50.2794	21.8	10.1	26299.9
gi|39795379|gb|AAH63511.1|	EEF1A1 protein [Homo sapiens]	5.37337e-11	4.25224	50.2794	22.4	10.1	31040.2
gi|62897645|dbj|BAD96762.1|	eukaryotic translation elongation factor 1 alpha 1 variant [Homo sapien	5.37337e-11	4.11624	50.2794	13.4	10.1	46864.5
gi|2119925|pir|I54251|	translation elongation factor eEF-1 alpha - human (fragment)	5.37337e-11	2.47796	30.2794	14.5	10.5	24180.9	EC:3.6.5.1, EC:3.6.5.2, EC:3.6.5.3, EC:3.6.5.4,
gi|30584593|gb|AAP36549.1|	Homo sapiens glyceraldehyde-3-phosphate dehydrogenase [synthetic constru	6.42864e-11	6.23533	68.2328	30.4	9	36143.5	EC:1.2.1.12,
gi|31645|emb|CAA25833.1|	glyceraldehyde-3-phosphate dehydrogenase [Homo sapiens]	6.42864e-11	6.23533	68.2328	30.4	9.9	36031.4	EC:1.2.1.12,
gi|67464046|pdb|1ZNQ|	Q Chain Q, Crsytal Structure Of Human Liver Gapdh	6.42864e-11	6.23533	68.2328	30.2	9	36311.5	EC:1.2.1.12,
gi|35053|emb|CAA37794.1|	uracil DNA glycosylase [Homo sapiens]	6.42864e-11	4.61724	48.2328	23	8.3	35470.1	EC:1.2.1.12,
gi|230868|pdb|3GPD|	G Chain G, Twinning In Crystals Of Human Skeletal Muscle D- Glyceraldehyde-3-Pho	6.42864e-11	2.83542	28.221	8.4	6	35853.3	EC:1.2.1.12,
gi|51479141|ref|NP_001003701.1|	ATP synthase, H+ transporting, mitochondrial F0 complex, subunit F6	6.88805e-11	1.88827	20.2736	24.1	10.5	13379.9	EC:3.6.3.14,
gi|30583327|gb|AAP35908.1|	ATP synthase, H+ transporting, mitochondrial F0 complex, subunit F6 [Hom	6.88805e-11	1.88827	20.2736	25.9	10.5	12579.6	EC:3.6.3.14,
gi|42490988|gb|AAH66310.1|	ATP synthase, H+ transporting, mitochondrial F0 complex, subunit F6, iso	6.88805e-11	1.88827	20.2736	25.9	10.1	12619.6	EC:3.6.3.14,
gi|30584737|gb|AAP36621.1|	Homo sapiens ATP synthase, H+ transporting, mitochondrial F0 complex, su	6.88805e-11	0.965165	10.2736	17.4	10.5	12692.7	EC:3.6.3.14,
gi|4930291|pdb|4ALD|	Human Muscle Fructose 1,6-Bisphosphate Aldolase Complexed With Fructose 1,6-B	7.74658e-11	5.41782	58.2717	20.7	8.3	39264.3	EC:4.1.2.13,
gi|49456715|emb|CAG46678.1|	ALDOA [Homo sapiens]	7.74658e-11	4.49291	48.2717	17.3	8.3	39423.4	EC:4.1.2.13,
gi|16877049|gb|AAH16800.1|	Aldolase A [Homo sapiens]	7.74658e-11	4.49291	48.2717	17.3	8.3	39395.3	EC:4.1.2.13,
gi|28614|emb|CAA30979.1|	aldolase A [Homo sapiens]	7.74658e-11	4.49291	48.2717	17.3	8.3	39307.3	EC:4.1.2.13,
gi|38197498|gb|AAH00367.2|	ALDOA protein [Homo sapiens]	7.74658e-11	4.49291	48.2717	24.2	8.3	27880.3	EC:4.1.2.13,
gi|15079839|gb|AAH11721.1|	Tubulin, alpha 2, isoform 2 [Homo sapiens]	8.44314e-11	6.38221	80.3114	18.2	4.3	46082.9	EC:3.6.5.1, EC:3.6.5.2, EC:3.6.5.3, EC:3.6.5.4,
gi|34784746|gb|AAH57810.1|	Alpha-tubulin isotype H2-alpha [Homo sapiens]	8.44314e-11	6.38221	80.3114	16.9	4.3	49987.7	EC:3.6.5.1, EC:3.6.5.2, EC:3.6.5.3, EC:3.6.5.4,
gi|2843123|gb|AAC39578.1|	alpha tubulin [Homo sapiens]	8.44314e-11	6.38221	80.3114	24.7	4.3	49796.6	EC:3.6.5.1, EC:3.6.5.2, EC:3.6.5.3, EC:3.6.5.4,
gi|37492|emb|CAA25855.1|	alpha-tubulin [Homo sapiens]	8.44314e-11	5.50921	70.3114	18	4.3	50125.7	EC:3.6.5.1, EC:3.6.5.2, EC:3.6.5.3, EC:3.6.5.4,
gi|62897609|dbj|BAD96744.1|	tubulin alpha 6 variant [Homo sapiens]	8.44314e-11	5.50921	70.3114	15.1	4.3	49791.5	EC:3.6.5.1, EC:3.6.5.2, EC:3.6.5.3, EC:3.6.5.4,
gi|34785523|gb|AAH57811.1|	Hypothetical protein LOC112714 [Homo sapiens]	8.44314e-11	5.51544	70.3114	16.9	4.3	49884.6	EC:3.6.5.1, EC:3.6.5.2, EC:3.6.5.3, EC:3.6.5.4,
gi|38648679|gb|AAH63036.1|	Tubulin alpha 6 [Homo sapiens]	8.44314e-11	5.50921	70.3114	15.1	4.3	49863.5	EC:3.6.5.1, EC:3.6.5.2, EC:3.6.5.3, EC:3.6.5.4,
gi|18204869|gb|AAH21564.1|	K-ALPHA-1 protein [Homo sapiens]	8.44314e-11	4.30627	50.3115	20	4.3	37194.1	EC:3.6.5.1, EC:3.6.5.2, EC:3.6.5.3, EC:3.6.5.4,
gi|21619816|gb|AAH33064.1|	TUBA6 protein [Homo sapiens]	8.44314e-11	2.28336	30.3115	15.7	8.3	36624.7	EC:3.6.5.1, EC:3.6.5.2, EC:3.6.5.3, EC:3.6.5.4,
gi|52001478|sp|P50991|	TCPD_HUMAN T-complex protein 1, delta subunit (TCP-1-delta) (CCT-delta) (Stim	1.02024e-10	2.77657	30.2224	6.5	8.3	57887.9
gi|4929136|gb|AAD33872.1|	alpha-tubulin [Homo sapiens]	1.22833e-10	4.62563	60.2619	25	4.3	36410.8	EC:3.6.5.1, EC:3.6.5.2, EC:3.6.5.3, EC:3.6.5.4,
gi|32015|emb|CAA30026.1|	alpha-tubulin [Homo sapiens]	1.22833e-10	5.09162	60.2619	18.3	4.3	49761.4	EC:3.6.5.1, EC:3.6.5.2, EC:3.6.5.3, EC:3.6.5.4,
gi|30584771|gb|AAP36638.1|	Homo sapiens tubulin, alpha 1 (testis specific) [synthetic construct]	1.22833e-10	5.09162	60.2619	18.3	4.3	50005.5	EC:3.6.5.1, EC:3.6.5.2, EC:3.6.5.3, EC:3.6.5.4,
gi|12804743|gb|AAH01805.1|	Unknown (protein for IMAGE:3543670) [Homo sapiens]	1.22833e-10	2.83821	30.2619	23.7	4.3	22194.7	EC:3.6.5.1, EC:3.6.5.2, EC:3.6.5.3, EC:3.6.5.4,
gi|21361657|ref|NP_005304.3|	protein disulfide isomerase-associated 3 precursor [Homo sapiens]	1.32628e-10	5.38143	60.3002	14.7	6	56746.8	EC:3.1.4.3, EC:5.3.4.1, EC:3.4.22,
gi|303618|dbj|BAA03759.1|	phospholipase C-alpha [Homo sapiens]	1.32628e-10	5.38143	60.3002	14.7	6	56665.8	EC:3.1.4.3, EC:5.3.4.1, EC:3.4.22,
gi|30584243|gb|AAP36370.1|	Homo sapiens glucose regulated protein, 58kDa [synthetic construct]	1.32628e-10	5.38143	60.3002	14.6	6	56859.9	EC:3.1.4.3, EC:5.3.4.1, EC:3.4.22,
gi|2135267|pir|S63994|	protein disulfide-isomerase (EC 5.3.4.1) ER60 precursor - human	1.32628e-10	5.38143	60.3002	14.7	6	56715.8	EC:3.1.4.3, EC:5.3.4.1, EC:3.4.22,
gi|2245365|gb|AAC51518.1|	ER-60 protein [Homo sapiens]	1.32628e-10	5.38143	60.3002	14.7	6	56747.8	EC:3.1.4.3, EC:5.3.4.1, EC:3.4.22,
gi|860986|emb|CAA89996.1|	protein disulfide isomerase [Homo sapiens]	1.32628e-10	5.38143	60.3002	14.7	6	56643.8	EC:3.1.4.3, EC:5.3.4.1, EC:3.4.22,
gi|1208427|dbj|BAA11928.1|	ER-60 protease [Homo sapiens]	1.32628e-10	5.38143	60.3002	14.7	6	56760.9	EC:3.1.4.3, EC:5.3.4.1, EC:3.4.22,
gi|67464628|pdb|2BQ0|	B Chain B, 14-3-3 Protein Beta (Human)	1.32927e-10	1.95111	20.2999	11.8	4.3	28187
gi|12655023|gb|AAH01359.1|	Tyrosine 3-monooxygenase/tryptophan 5-monooxygenase activation protein,	1.32927e-10	1.95111	20.2999	11.8	4.3	28064.8
gi|34327775|gb|AAQ63629.1|	heterogeneous nuclear ribonucleoprotein A3 [Homo sapiens]	1.57233e-10	0.977303	10.2738	5.8	10.1	39570.5
gi|55958451|emb|CAI12730.1|	OTTHUMP00000018488 [Homo sapiens]	1.57233e-10	0.977303	10.2738	8	10.1	28076
gi|21397154|gb|AAM51824.1|	BX1 [Homo sapiens]	1.57233e-10	0.977303	10.2738	34.9	10.1	6118.58	-
gi|51493076|ref|XP_370728.2|	PREDICTED: similar to heterogeneous nuclear ribonucleoprotein A3 [Homo	1.57233e-10	0.977303	10.2738	6.9	10.1	32884.7
gi|51873980|gb|AAH80591.1|	HNRPA3 protein [Homo sapiens]	1.57233e-10	0.977303	10.2738	11.6	10.1	17857.6	-
gi|32111|emb|CAA24951.1|	unnamed protein product [Homo sapiens]	1.6562e-10	1.85078	20.3082	14.6	11.5	14164
gi|70686|pir|HSHUA5|	histone H2A.5 - human	1.6562e-10	1.85078	20.3082	21.7	11.5	14051
gi|7264004|emb|CAB81656.1|	histone 1, H2aj [Homo sapiens]	1.6562e-10	1.85078	20.3082	14.8	10.5	13927.8
gi|2183299|gb|AAC51652.1|	aldehyde dehydrogenase 1 [Homo sapiens]	1.67092e-10	2.52964	30.2355	9.6	6	54800	EC:1.2.1.5, EC:1.2.1.3, EC:1.2.1.36,
gi|30584455|gb|AAP36480.1|	Homo sapiens aldehyde dehydrogenase 1 family, member A1 [synthetic const	1.67092e-10	2.52964	30.2355	9.6	6	54940.1	EC:1.2.1.5, EC:1.2.1.3, EC:1.2.1.36,
gi|32815082|gb|AAP88039.1|	aldehyde dehydrogenase 1 family, member A1 [Homo sapiens]	1.67092e-10	2.52964	30.2355	9.6	6	54827	EC:1.2.1.5, EC:1.2.1.3, EC:1.2.1.36,
gi|31542947|ref|NP_002147.2|	chaperonin [Homo sapiens]	1.88501e-10	14.0708	170.315	37.2	4.3	61016.5
gi|37674412|gb|AAQ96863.1|	unknown [Homo sapiens]	2.0101e-10	4.19039	48.2898	11.2	4.3	72887.1	EC:2.3.1.13, EC:3.1.4.3, EC:5.3.4.1, EC:3.4.22,
gi|14250367|gb|AAH08615.1|	Similar to transketolase (Wernicke-Korsakoff syndrome) [Homo sapiens] [M	2.46705e-10	0.935804	10.2236	4.8	8.3	42869.4	EC:2.2.1.1,
gi|14602962|gb|AAH09970.1|	Transketolase [Homo sapiens]	2.46705e-10	0.935804	10.2236	3	8.3	67834.9	EC:2.2.1.1,
gi|38013966|gb|AAH24026.2|	TKT protein [Homo sapiens]	2.46705e-10	0.935804	10.2236	3.5	6	58174	EC:2.2.1.1,
gi|37267|emb|CAA47919.1|	transketolase [Homo sapiens]	2.46705e-10	0.935804	10.2236	3	8.3	67750.9	EC:2.2.1.1,
gi|31417921|gb|AAH02433.1|	TKT protein [Homo sapiens]	2.46705e-10	0.935804	10.2236	4.2	8.3	49879	EC:2.2.1.1,
gi|62898960|dbj|BAD97334.1|	transketolase variant [Homo sapiens]	2.46705e-10	0.935804	10.2236	3	8.3	67862.9	EC:2.2.1.1,
gi|54696534|gb|AAV38639.1|	ATP synthase, H+ transporting, mitochondrial F1 complex, O subunit (olig	2.50432e-10	0.980503	10.3038	10.3	10.5	23290.7	EC:3.6.3.14,
gi|62896775|dbj|BAD96328.1|	mitochondrial ATP synthase, O subunit precursor variant [Homo sapiens]	2.50432e-10	0.980503	10.3038	10.3	10.5	23246.6	EC:3.6.3.14,
gi|14043688|gb|AAH07812.1|	Triosephosphate isomerase 1 [Homo sapiens]	3.10842e-10	4.70324	50.2708	24.1	6	26652.7	EC:5.3.1.1,
gi|62896835|dbj|BAD96358.1|	triosephosphate isomerase 1 variant [Homo sapiens]	3.10842e-10	4.70324	50.2708	24.1	7.2	26695.8	EC:5.3.1.1,
gi|17389815|gb|AAH17917.1|	Triosephosphate isomerase 1 [Homo sapiens]	3.10842e-10	4.70324	50.2708	24.1	6	26624.7	EC:5.3.1.1,
gi|66360366|pdb|1WYI|	B Chain B, Human Triosephosphate Isomerase Of New Crystal Form	3.10842e-10	4.70324	50.2708	28	6	26665.8	EC:5.3.1.1,
gi|47682755|gb|AAH70129.1|	TPI1 protein [Homo sapiens]	3.10842e-10	2.76647	30.2708	17.9	8.3	27420.2	EC:5.3.1.1,
gi|62898892|dbj|BAD97300.1|	DKFZP586B1621 protein variant [Homo sapiens]	3.55996e-10	2.27877	30.2439	8.9	8.3	58956.2	EC:2.7.1.29,
gi|10435998|dbj|BAB14722.1|	unnamed protein product [Homo sapiens]	3.55996e-10	2.27877	30.2439	8.9	7.2	58810.1	EC:2.7.1.29,
gi|20149621|ref|NP_056348.2|	hypothetical protein LOC26007 [Homo sapiens]	3.55996e-10	2.27877	30.2439	8.9	7.2	58910.2	EC:2.7.1.29,
gi|49119653|gb|AAH73141.1|	YWHAZ protein [Homo sapiens]	3.92895e-10	2.93029	30.3382	15.8	4.3	29928.8
gi|68085578|gb|AAH68456.2|	Tyrosine 3/tryptophan 5 -monooxygenase activation protein, zeta polypept	3.92895e-10	2.93029	30.3382	17.1	4.3	27695.8
gi|30354619|gb|AAH51814.1|	YWHAZ protein [Homo sapiens]	3.92895e-10	2.93029	30.3382	13.1	6	35313.8
gi|62897747|dbj|BAD96813.1|	keratin 18 variant [Homo sapiens]	3.93294e-10	6.58356	70.3249	23	4.3	47956.6
gi|4557888|ref|NP_000215.1|	keratin 18 [Homo sapiens]	3.93294e-10	6.58356	70.3249	23	4.3	48028.6
gi|30311|emb|CAA31377.1|	cytokeratin 18 (424 AA) [Homo sapiens]	3.93294e-10	6.58356	70.3249	23.3	4.3	47305.3
gi|12653819|gb|AAH00698.1|	Keratin 18 [Homo sapiens]	3.93294e-10	5.6842	60.3249	21.2	4.3	48002.6
gi|54696884|gb|AAV38814.1|	stress-induced-phosphoprotein 1 (Hsp70/Hsp90-organizing protein) [Homo s	5.39461e-10	1.86876	26.2817	9.2	6	62599.5
gi|12653427|gb|AAH00484.1|	UQCRC2 protein [Homo sapiens]	5.81107e-10	0.976249	10.2572	3.5	9.9	48412.9	EC:1.10.2.2, EC:3.4.24,
gi|31377775|ref|NP_036216.2|	glutamate dehydrogenase 2 [Homo sapiens]	6.28746e-10	1.93708	20.2838	4.8	8.3	61395.5	EC:1.4.1.3, EC:1.4.1.2,
gi|30749718|pdb|1NR1|	F Chain F, Crystal Structure Of The R463a Mutant Of Human Glutamate Dehydrogen	6.28746e-10	1.93708	20.2838	5.4	8.3	54915.9	EC:1.4.1.3, EC:1.4.1.2,
gi|62897195|dbj|BAD96538.1|	glutamate dehydrogenase 1 variant [Homo sapiens]	6.28746e-10	1.93708	20.2838	4.8	8.3	61301.3	EC:1.4.1.3, EC:1.4.1.2,
gi|24849930|gb|AAN64821.1|	TAT-human glutamate dehydrogenase [synthetic construct]	6.28746e-10	1.93708	20.2838	5.2	9.2	57853.6	EC:1.4.1.3, EC:1.4.1.2,
gi|31815|emb|CAA46995.1|	glutamate dehydrogenase (NAD(P)+) [Homo sapiens]	6.28746e-10	1.93708	20.2838	4.8	9.2	61394.6	EC:1.4.1.3, EC:1.4.1.2,
gi|20151194|pdb|1L1F|	F Chain F, Structure Of Human Glutamate Dehydrogenase-Apo Form	6.28746e-10	1.93708	20.2838	5.3	6	55973.4	EC:1.4.1.3, EC:1.4.1.2,
gi|4885281|ref|NP_005262.1|	glutamate dehydrogenase 1 [Homo sapiens]	6.28746e-10	1.93708	20.2838	4.8	8.3	61359.3	EC:1.4.1.3, EC:1.4.1.2,
gi|13477275|gb|AAH05111.1|	GLUD2 protein [Homo sapiens]	6.28746e-10	0.979586	10.2838	6.1	6	29272	EC:1.4.1.3, EC:1.4.1.2,
gi|41058276|ref|XP_371261.1|	PREDICTED: similar to Triosephosphate isomerase (TIM) [Homo sapiens] [	7.06076e-10	3.7399	40.2428	16.1	8.3	26925.9	EC:5.3.1.1,
gi|16877874|gb|AAH17165.1|	Similar to triosephosphate isomerase 1 [Homo sapiens]	7.06076e-10	2.83683	30.2428	15.8	4.3	18863.7	EC:5.3.1.1,
gi|38230585|ref|NP_938149.1|	alpha glucosidase II alpha subunit isoform 3 [Homo sapiens]	8.66015e-10	0.983209	10.302	1.8	6	108973	EC:3.2.1.20,
gi|7672977|gb|AAF66685.1|	glucosidase II alpha subunit [Homo sapiens]	8.66015e-10	0.983209	10.302	1.8	4.3	109369	EC:3.2.1.20,
gi|38371758|ref|NP_055425.3|	alpha glucosidase II alpha subunit isoform 1 [Homo sapiens]	8.66015e-10	0.983209	10.302	2.3	6	85780.1	EC:3.2.1.20,
gi|38202257|ref|NP_938148.1|	alpha glucosidase II alpha subunit isoform 2 [Homo sapiens]	8.66015e-10	0.983209	10.302	1.8	6	106807	EC:3.2.1.20,
gi|2274968|emb|CAA04006.1|	Glucosidase II [Homo sapiens]	8.66015e-10	0.983209	10.302	1.8	6	106833	EC:3.2.1.20,
gi|577295|dbj|BAA07642.1|	KIAA0088 [Homo sapiens]	8.66015e-10	0.983209	10.302	1.8	6	106702	EC:3.2.1.20,
gi|40807091|gb|AAH65266.1|	GANAB protein [Homo sapiens]	8.66015e-10	0.983209	10.302	2	6	96132.9	EC:3.2.1.20,
gi|55670226|pdb|1U81|	A Chain A, Delta-17 Human Adp Ribosylation Factor 1 Complexed With Gdp	8.75813e-10	0.972019	10.255	9.1	4.3	18788.7	EC:3.6.5.1, EC:3.6.5.2, EC:3.6.5.3, EC:3.6.5.4,
gi|30585213|gb|AAP36879.1|	Homo sapiens ADP-ribosylation factor 3 [synthetic construct]	8.75813e-10	0.972019	10.255	8.2	7.2	20700.8	EC:3.6.5.1, EC:3.6.5.2, EC:3.6.5.3, EC:3.6.5.4,
gi|1065362|pdb|1HUR|	B Chain B, Human Adp-Ribosylation Factor 1 Complexed With Gdp, Full Length Non-	8.75813e-10	0.972019	10.255	8.3	6	20552.6	EC:3.6.5.1, EC:3.6.5.2, EC:3.6.5.3, EC:3.6.5.4,
gi|62630160|gb|AAX88905.1|	unknown [Homo sapiens]	9.22746e-10	1.88068	20.2298	27.6	7.2	14199.4
gi|55956899|ref|NP_000217.2|	keratin 9 [Homo sapiens]	1.06251e-09	5.33556	60.3088	14.9	4.25	62026.7
gi|435476|emb|CAA82315.1|	cytokeratin 9 [Homo sapiens]	1.06251e-09	5.33556	60.3088	10.9	4.25	62091.8
gi|453155|emb|CAA52924.1|	keratin 9 [Homo sapiens]	1.06251e-09	4.39697	50.3088	10.9	4.25	61949.7
gi|30583417|gb|AAP35953.1|	S100 calcium binding protein P [Homo sapiens]	1.09252e-09	0.973685	10.2242	13.7	4.25	10393.2
gi|245850|gb|AAB21475.1|	S-100P=Ca(2+)-binding protein [human, placenta, Peptide, 91 aa]	1.09252e-09	0.973685	10.2242	14.3	4.25	10006.1
gi|41350399|gb|AAS00487.1|	migration-inducing gene 9 protein [Homo sapiens]	1.09252e-09	0.973685	10.2242	14.8	4.25	9635.83
gi|1403050|emb|CAA63380.1|	phosphoenolpyruvate carboxykinase (GTP) [Homo sapiens]	1.16906e-09	1.90152	20.2589	4.8	7.165	70538.6	EC:4.1.1.32,
gi|28207893|emb|CAD62600.1|	unnamed protein product [Homo sapiens]	1.16906e-09	1.90152	20.2589	6.8	8.33	49103.8	EC:4.1.1.32,
gi|66346723|ref|NP_001018083.1|	mitochondrial phosphoenolpyruvate carboxykinase 2 isoform 2 precurs	1.16906e-09	1.90152	20.2589	7	8.33	47533.1	EC:4.1.1.32,
gi|66346721|ref|NP_004554.2|	mitochondrial phosphoenolpyruvate carboxykinase 2 isoform 1 precursor	1.16906e-09	1.90152	20.2589	4.8	8.33	70684.7	EC:4.1.1.32,
gi|12655193|gb|AAH01454.1|	Phosphoenolpyruvate carboxykinase 2 (mitochondrial) [Homo sapiens]	1.16906e-09	1.90152	20.2589	4.8	8.33	70653.7	EC:4.1.1.32,
gi|2661752|emb|CAA72272.1|	phosphoenolpyruvate carboxykinase (GTP) [Homo sapiens]	1.16906e-09	1.90152	20.2589	4.8	8.33	70591.7	EC:4.1.1.32,
gi|48145943|emb|CAG33194.1|	PCK2 [Homo sapiens]	1.16906e-09	1.90152	20.2589	4.8	8.33	70651.8	EC:4.1.1.32,
gi|5911817|emb|CAB55863.1|	PCK1 [Homo sapiens]	1.16906e-09	0.931425	10.1952	2.7	6	69149.8	EC:4.1.1.32,
gi|55375977|gb|AAV50001.1|	phosphoenolpyruvate carboxykinase 1 (soluble) [Homo sapiens]	1.16906e-09	0.931425	10.1952	2.7	6	69163.8	EC:4.1.1.32,
gi|18645161|gb|AAH23978.1|	Cytosolic phosphoenolpyruvate carboxykinase 1 [Homo sapiens]	1.16906e-09	0.931425	10.1952	2.7	6	69149.8	EC:4.1.1.32,
gi|62113341|gb|AAX63425.1|	serum albumin [Homo sapiens]	1.21163e-09	4.28484	48.2314	4.1	6	69039.4
gi|6013427|gb|AAF01333.1|	serum albumin precursor [Homo sapiens]	1.21163e-09	4.28484	48.2314	4.1	6	69180.5
gi|4502027|ref|NP_000468.1|	albumin precursor [Homo sapiens]	1.21163e-09	4.28484	48.2314	4.1	6	69321.6
gi|25058739|gb|AAH39235.1|	ALB protein [Homo sapiens]	1.21163e-09	4.28484	48.2314	4	6	71657.7
gi|4389275|pdb|1BKE|	Human Serum Albumin In A Complex With Myristic Acid And Tri-Iodobenzoic Acid	1.21163e-09	4.28484	48.2314	4.3	5.125	65992.9
gi|29726905|pdb|1O9X|	A Chain A, Human Serum Albumin Complexed With Tetradecanoic Acid (Myristic Aci	1.21163e-09	4.28484	48.2314	4.3	6	66429.1
gi|55669910|pdb|1TF0|	A Chain A, Crystal Structure Of The Ga Module Complexed With Human Serum Album	1.21163e-09	4.28484	48.2314	7	5.125	65178.3
gi|763431|gb|AAA64922.1|	similar to human albumin, Swiss-Prot Accession Number P02768; Method: conc	1.21163e-09	4.28484	48.2314	5.5	6	52047.9
gi|23307793|gb|AAN17825.1|	serum albumin [Homo sapiens]	1.21163e-09	4.28484	48.2314	4.1	6	69348.7
gi|31615331|pdb|1HK3|	A Chain A, Human Serum Albumin Mutant R218p Complexed With Thyroxine (3,3',5,5	1.21163e-09	4.28484	48.2314	4.3	6	66370
gi|51476390|emb|CAH18185.1|	hypothetical protein [Homo sapiens]	1.21163e-09	4.28484	48.2314	4.1	6	69357.6
gi|31615333|pdb|1HK5|	A Chain A, Human Serum Albumin Mutant R218h Complexed With Thyroxine (3,3',5,5	1.21163e-09	4.28484	48.2314	4.3	6	66410.1
gi|28592|emb|CAA23754.1|	serum albumin [Homo sapiens]	1.21163e-09	4.28484	48.2314	4.1	6	69320.7
gi|28590|emb|CAA23753.1|	unnamed protein product [Homo sapiens]	1.21163e-09	4.42588	48.2183	6.7	6	69250.6
gi|23241675|gb|AAH35969.1|	ALB protein [Homo sapiens]	1.21163e-09	3.43361	38.2314	6.3	6	45130.4
gi|11493459|gb|AAG35503.1|	PRO2619 [Homo sapiens]	1.21163e-09	2.45202	28.2314	3	6	56745.3
gi|7959791|gb|AAF71067.1|	PRO1708 [Homo sapiens]	1.21163e-09	1.60079	18.2314	5.3	6	32150.2
gi|15679996|gb|AAH14308.1|	Unknown (protein for IMAGE:3934797) [Homo sapiens]	1.21163e-09	1.60079	18.2314	7.5	8.33	22637.5
gi|6650826|gb|AAF22034.1|	PRO2044 [Homo sapiens]	1.21163e-09	1.60079	18.2314	5.8	7.165	29228.8
gi|7770217|gb|AAF69644.1|	PRO2675 [Homo sapiens]	1.21163e-09	1.60079	18.2314	5.2	6	32553.4
gi|27692693|gb|AAH41789.1|	ALB protein [Homo sapiens]	1.21163e-09	1.60079	18.2314	3.6	6	47329.8
gi|71042087|pdb|1YSX|	A Chain A, Solution Structure Of Domain 3 From Human Serum Albumin Complexed T	1.21163e-09	1.60079	18.2314	7.5	8.33	22636.6
gi|54696890|gb|AAV38817.1|	tyrosine 3-monooxygenase/tryptophan 5-monooxygenase activation protein,	1.44002e-09	2.81746	30.2297	19.2	4.25	27745.8
gi|71042777|pdb|2BTP|	B Chain B, 14-3-3 Protein Theta (Human) Complexed To Peptide	1.44002e-09	1.9362	20.2297	9.4	4.25	29179.5
gi|62988939|gb|AAY24326.1|	unknown [Homo sapiens]	1.44002e-09	0.96593	10.2297	14.3	6.29	11191.8
gi|14715077|gb|AAH10703.1|	Stomatin, isoform a [Homo sapiens]	1.64468e-09	0.980256	10.2919	6.6	8.33	31786.8
gi|55663697|emb|CAH70728.1|	stomatin [Homo sapiens]	1.64468e-09	0.980256	10.2919	6.6	8.33	31710.7
gi|16924317|gb|AAH17449.1|	PAI-1 mRNA-binding protein, isoform 4 [Homo sapiens]	1.64568e-09	0.980742	10.2755	4.1	10.11	42401.3
gi|12803339|gb|AAH02488.1|	PAI-1 mRNA-binding protein, isoform 2 [Homo sapiens]	1.64568e-09	0.980742	10.2755	4	9.01	44177.1
gi|20072478|gb|AAH26916.1|	PAI-1 mRNA-binding protein, isoform 1 [Homo sapiens]	1.64568e-09	0.980742	10.2755	3.9	10.07	44938.5
gi|55665496|emb|CAH73326.1|	PAI-1 mRNA-binding protein (PAI-RBP1) [Homo sapiens]	1.64568e-09	0.980742	10.2755	4.1	9.88	43109.6
gi|55665494|emb|CAH73324.1|	PAI-1 mRNA-binding protein (PAI-RBP1) [Homo sapiens]	1.64568e-09	0.980742	10.2755	4	10.07	44230.2
gi|52545921|emb|CAH56188.1|	hypothetical protein [Homo sapiens]	1.64568e-09	0.980742	10.2755	4.1	10.11	42415.3
gi|22760762|dbj|BAC11324.1|	unnamed protein product [Homo sapiens]	1.64568e-09	0.980742	10.2755	3.9	10.07	44911.5
gi|38014595|gb|AAH00099.4|	RRBP1 protein [Homo sapiens]	1.6856e-09	0.96733	10.2341	2.6	4.25	73639.5	EC:3.6.5.3,
gi|37786755|gb|AAP47269.1|	Homo sapiens uridine diphosphoglucose dehydrogenase [synthetic construct	2.15846e-09	3.13323	36.2597	10.9	6	54989.3	EC:1.1.1.22,
gi|7431380|pir|JE0353|	uridine diphosphoglucose dehydrogenase (EC 1.-.-.-) - human	2.15846e-09	3.13323	36.2597	10.9	7.165	55058.4	EC:1.1.1.22,
gi|54304028|emb|CAH59756.1|	glyceraldehyde-3-phosphate dehydrogenase [Homo sapiens]	2.18933e-09	1.62146	20.206	33.7	10.53	9195.04	EC:1.2.1.12,
gi|41350401|gb|AAS00488.1|	migration-inducing gene 10 protein [Homo sapiens]	2.24144e-09	4.4597	50.2955	16.5	8.33	44586.2	EC:2.7.2.3,
gi|48145549|emb|CAG32997.1|	PGK1 [Homo sapiens]	2.24144e-09	4.4597	50.2955	16.5	8.33	44574.1	EC:2.7.2.3,
gi|8546856|emb|CAB94588.1|	ENO3, muscle enolase 3 beta [Homo sapiens]	2.71572e-09	0.972405	8.25267	9.7	8.33	16929.7	EC:3.4.21.68, EC:3.4.21.73, EC:4.2.1.11,
gi|57210032|emb|CAI42653.1|	hydroxyacyl-Coenzyme A dehydrogenase, type II [Homo sapiens]	2.74099e-09	0.974169	10.2561	6.5	8.33	26906.1	EC:1.1.1.35, EC:1.1.1.159, EC:1.1.1.178,
gi|20336350|gb|AAM18189.1|	endoplasmic reticulum-associated amyloid beta peptide-binding protein [H	2.74099e-09	0.974169	10.2561	8.7	7.165	20567.8	EC:1.1.1.35, EC:1.1.1.159, EC:1.1.1.178,
gi|57210030|emb|CAI42651.1|	hydroxyacyl-Coenzyme A dehydrogenase, type II [Homo sapiens]	2.74099e-09	0.974169	10.2561	10.1	8.33	17212.9	EC:1.1.1.35, EC:1.1.1.159, EC:1.1.1.178,
gi|14250516|gb|AAH08708.1|	HADH2 protein [Homo sapiens]	2.74099e-09	0.974169	10.2561	6.7	8.33	25967.6	EC:1.1.1.35, EC:1.1.1.159, EC:1.1.1.178,
gi|66365795|gb|AAH96170.1|	H1 histone family, member 4 [Homo sapiens]	2.89211e-09	3.74787	40.2223	15.1	10.53	21880
gi|22770675|gb|AAN06703.1|	histone H1 [Homo sapiens]	2.89211e-09	3.74787	40.2223	10.9	10.53	22336.3
gi|22770669|gb|AAN06700.1|	histone H1 [Homo sapiens]	2.89211e-09	3.74787	40.2223	11.3	10.53	21351.8
gi|37843|emb|CAA31386.1|	unnamed protein product [Homo sapiens]	3.0799e-09	1.92276	20.2871	3.4	6	92636.8
gi|62898357|dbj|BAD97118.1|	villin 1 variant [Homo sapiens]	3.0799e-09	1.92276	20.2871	3.4	6	92666.7
gi|16878197|gb|AAH17303.1|	VIL1 protein [Homo sapiens]	3.0799e-09	0.98107	10.2871	3.8	8.33	46537.7
gi|14278147|pdb|1D4X|	A Chain A, Crystal Structure Of Caenorhabditis Elegans Mg-Atp Actin Complexed	3.49238e-09	6.30762	80.3442	30.1	4.25	41637.7
gi|62421021|gb|AAX82229.1|	actin-like protein [Homo sapiens]	3.49238e-09	0.939482	10.2467	17.5	5.125	11476.8
gi|62421065|gb|AAX82251.1|	actin-like protein [Homo sapiens]	3.49238e-09	0.939482	10.2467	17.5	6	11510.9
gi|62420995|gb|AAX82216.1|	actin-like protein [Homo sapiens]	3.49238e-09	0.939482	10.2467	17.5	6	11423.8
gi|62421128|gb|AAX82281.1|	actin-like protein [Homo sapiens]	3.49238e-09	0.939482	10.2467	17.5	4.25	11478.9
gi|62420933|gb|AAX82185.1|	actin-like protein [Homo sapiens]	3.49238e-09	0.939482	10.2467	17.5	6	11513.9
gi|62421136|gb|AAX82285.1|	actin-like protein [Homo sapiens]	3.49238e-09	0.939482	10.2467	17.5	6	11512.9
gi|62421069|gb|AAX82253.1|	actin-like protein [Homo sapiens]	3.49238e-09	0.939482	10.2467	17.5	6	11529
gi|62421178|gb|AAX82306.1|	actin-like protein [Homo sapiens]	3.49238e-09	0.939482	10.2467	17.5	6	11517.9
gi|62421132|gb|AAX82283.1|	actin-like protein [Homo sapiens]	3.49238e-09	0.939482	10.2467	17.5	5.125	11470.9
gi|62421140|gb|AAX82287.1|	actin-like protein [Homo sapiens]	3.49238e-09	0.939482	10.2467	17.5	4.25	11804
gi|62421170|gb|AAX82302.1|	actin-like protein [Homo sapiens]	3.49238e-09	0.939482	10.2467	17.5	6	11549
gi|62421176|gb|AAX82305.1|	actin-like protein [Homo sapiens]	3.49238e-09	0.939482	10.2467	17.5	5.125	11536.9
gi|62421180|gb|AAX82307.1|	actin-like protein [Homo sapiens]	3.49238e-09	0.939482	10.2467	17.5	6	11529.9
gi|62421109|gb|AAX82272.1|	actin-like protein [Homo sapiens]	3.49238e-09	0.939482	10.2467	17.5	6	11468.9
gi|62420947|gb|AAX82192.1|	actin-like protein [Homo sapiens]	3.49238e-09	0.939482	10.2467	17.5	6	11513.9
gi|62420916|gb|AAX82177.1|	actin-like protein [Homo sapiens]	3.49238e-09	0.939482	10.2467	17.5	6	11548
gi|62421148|gb|AAX82291.1|	actin-like protein [Homo sapiens]	3.49238e-09	0.939482	10.2467	17.5	6	11457.9
gi|19911772|dbj|BAB88649.1|	Acyl-CoA synthetase 4 [Homo sapiens]	3.52442e-09	1.85251	20.2126	4.9	8.33	74373.9	EC:2.3.1.86, EC:6.2.1.3,
gi|2960069|emb|CAA73314.1|	acyl-CoA synthetase-like protein [Homo sapiens]	3.52442e-09	1.85251	20.2126	4.9	8.33	74327.9	EC:2.3.1.86, EC:6.2.1.3,
gi|12669909|ref|NP_075266.1|	acyl-CoA synthetase long-chain family member 4 isoform 2 [Homo sapiens	3.52442e-09	1.85251	20.2126	4.6	8.33	79136.8	EC:2.3.1.86, EC:6.2.1.3,
gi|23273827|gb|AAH34959.1|	Acyl-CoA synthetase long-chain family member 4, isoform 1 [Homo sapiens]	3.52442e-09	1.85251	20.2126	4.9	8.33	74387.9	EC:2.3.1.86, EC:6.2.1.3,
gi|27469830|gb|AAH41692.1|	Acyl-CoA synthetase long-chain family member 3 [Homo sapiens]	3.52442e-09	0.902541	10.1864	2.5	8.33	80368.3	EC:2.3.1.86, EC:6.2.1.3,
gi|40226145|gb|AAH32144.1|	ACSL3 protein [Homo sapiens]	3.52442e-09	0.902541	10.1864	11	6	18607.7	EC:2.3.1.86, EC:6.2.1.3,
gi|17026088|dbj|BAB72139.1|	Acyl-CoA synthetase 3 [Homo sapiens]	3.52442e-09	0.902541	10.1864	2.5	8.33	80294.3	EC:2.3.1.86, EC:6.2.1.3,
gi|21706701|gb|AAH34378.1|	RPL23 protein [Homo sapiens]	3.57973e-09	1.93176	20.2361	45.5	10.53	7991.43	EC:3.6.5.3,
gi|38571606|gb|AAH62716.1|	Ribosomal protein L23 [Homo sapiens]	3.57973e-09	1.93176	20.2361	25	10.53	14875.1	EC:3.6.5.3,
gi|13097600|gb|AAH03518.1|	Similar to ribosomal protein L23 [Homo sapiens]	3.57973e-09	1.93176	20.2361	26.1	11.505	14140.7	EC:3.6.5.3,
gi|34785048|gb|AAH09427.2|	RPS6 protein [Homo sapiens]	3.64993e-09	1.81091	20.2553	10.9	10.53	28403.9	EC:3.6.5.3,
gi|15342049|gb|AAH13296.1|	Ribosomal protein S6 [Homo sapiens]	3.64993e-09	1.81091	20.2553	10.8	10.53	28691	EC:3.6.5.3,
gi|20381196|gb|AAH27620.1|	Ribosomal protein S6 [Homo sapiens]	3.64993e-09	1.81091	20.2553	10.8	10.53	28691	EC:3.6.5.3,
gi|5817221|emb|CAB53701.1|	hypothetical protein [Homo sapiens]	4.31798e-09	1.3252	20.2266	18.2	9.61	17060	EC:2.7.1.29,
gi|4529892|gb|AAD21815.1|	HSP70-2 [Homo sapiens]	5.43695e-09	4.50275	48.2628	9.8	4.25	69982.2
gi|14424588|gb|AAH09322.1|	HSPA1A protein [Homo sapiens]	5.43695e-09	4.50275	48.2628	9.8	4.25	70009.2
gi|5123454|ref|NP_005336.2|	heat shock 70kDa protein 1A [Homo sapiens]	5.43695e-09	4.50275	48.2628	9.8	4.25	69995.2
gi|62089222|dbj|BAD93055.1|	heat shock 70kDa protein 1A variant [Homo sapiens]	5.43695e-09	4.50275	48.2628	8.9	6	77447.8
gi|42543698|pdb|1S3X|	A Chain A, The Crystal Structure Of The Human Hsp70 Atpase Domain	5.43695e-09	4.50275	48.2628	16.5	6	42017.8
gi|1574942|gb|AAB17510.1|	ribosomal protein L23a [Homo sapiens]	5.78027e-09	0.943933	10.2122	8.3	10.53	17629	EC:3.6.5.3,
gi|14336695|gb|AAK61228.1|	60S ribosomal protein L23A like [Homo sapiens]	5.78027e-09	0.943933	10.2122	8.3	10.53	17496.8	EC:3.6.5.3,
gi|31873439|emb|CAD97815.1|	hypothetical protein [Homo sapiens]	7.01366e-09	3.65941	50.1947	15.7	10.07	53934.8	EC:3.6.5.1, EC:3.6.5.2, EC:3.6.5.3, EC:3.6.5.4,
gi|50959900|gb|AAH74827.1|	Tubulin, alpha 8 [Homo sapiens]	7.01366e-09	3.65941	50.1947	16.7	4.25	50061.6	EC:3.6.5.1, EC:3.6.5.2, EC:3.6.5.3, EC:3.6.5.4,
gi|10436240|dbj|BAB14767.1|	unnamed protein product [Homo sapiens]	7.01366e-09	0.802163	10.1818	5.8	8.33	27528.8	EC:3.6.5.1, EC:3.6.5.2, EC:3.6.5.3, EC:3.6.5.4,
gi|62896539|dbj|BAD96210.1|	chaperonin containing TCP1, subunit 8 (theta) variant [Homo sapiens] [M	7.13013e-09	1.94046	20.2281	4.7	4.25	59612.6
gi|31418053|gb|AAH12584.1|	CCT8 protein [Homo sapiens]	7.13013e-09	1.94046	20.2281	5.2	4.25	54071.8
gi|40789055|dbj|BAA02792.2|	KIAA0002 [Homo sapiens]	7.13013e-09	1.94046	20.2281	4.7	5.125	60327.1
gi|1136741|dbj|BAA07652.1|	KIAA0002 [Homo sapiens]	7.13013e-09	1.94046	20.2281	4.8	6	58465.2
gi|7717311|emb|CAB90433.1|	T-complex protein 1 theta subunit [Homo sapiens]	7.13013e-09	1.94046	20.2281	4.7	4.25	59582.6
gi|38305346|gb|AAR16191.1|	antigen MLAA-42 [Homo sapiens]	7.39313e-09	0.979208	10.3015	9.3	4.25	16860.5
gi|51465474|ref|XP_294070.4|	PREDICTED: similar to Glyceraldehyde 3-phosphate dehydrogenase, liver	9.18691e-09	0.971207	10.2328	2.7	9.005	55334.3	EC:1.2.1.12,
gi|3202000|gb|AAC19382.1|	scaffold attachment factor A [Homo sapiens]	1.07841e-08	1.80151	20.2814	4	5.125	90423
gi|16041796|gb|AAH15782.1|	HNRPU protein [Homo sapiens]	1.07841e-08	1.80151	20.2814	4.6	8.33	79665.9
gi|55859529|emb|CAI11058.1|	heterogeneous nuclear ribonucleoprotein U (scaffold attachment factor A	1.07841e-08	1.80151	20.2814	4.1	4.25	88924.2
gi|39645240|gb|AAH07950.2|	HNRPU protein [Homo sapiens]	1.07841e-08	1.80151	20.2814	4.7	7.165	78333.1
gi|32358|emb|CAA46472.1|	hnRNP U protein [Homo sapiens]	1.07841e-08	1.80151	20.2814	4.1	4.25	88890.2
gi|55859528|emb|CAI11057.1|	heterogeneous nuclear ribonucleoprotein U (scaffold attachment factor A	1.07841e-08	1.80151	20.2814	4.6	8.33	79793.9
gi|55859526|emb|CAI11055.1|	heterogeneous nuclear ribonucleoprotein U (scaffold attachment factor A	1.07841e-08	0.985182	10.2814	2.7	10.07	61710.7
gi|22028256|gb|AAH34925.1|	Similar to heterogeneous nuclear ribonucleoprotein U (scaffold attachmen	1.07841e-08	0.985182	10.2814	2.9	10.07	58285.9
gi|33187705|gb|AAP97707.1|	unknown [Homo sapiens]	1.07841e-08	0.985182	10.2814	2.9	10.07	57626.6
gi|338043|gb|AAA73055.1|	[Human pre-mRNA splicing factor SF2p32, complete sequence.], gene product	1.09442e-08	0.97288	10.2002	4.7	4.25	30888.3
gi|8699626|gb|AAF78763.1|	hyaluronan-binding protein precursor [Homo sapiens]	1.09442e-08	0.97288	10.2002	6.6	4.25	22422.9
gi|54696660|gb|AAV38702.1|	complement component 1, q subcomponent binding protein [Homo sapiens]	1.09442e-08	0.97288	10.2002	4.6	4.25	31342.6
gi|4930075|pdb|1P32|	C Chain C, Crystal Structure Of Human P32, A Doughnut-Shaped Acidic Mitochondri	1.09442e-08	0.97288	10.2002	6.2	4.25	23786.5
gi|37403|emb|CAA27243.1|	unnamed protein product [Homo sapiens]	1.28813e-08	2.7152	28.2854	5.6	4.25	72253.8
gi|55665783|emb|CAH71268.1|	tropomyosin 3 [Homo sapiens]	1.28813e-08	2.7152	28.2854	14.6	4.25	28775.8
gi|55665780|emb|CAH71265.1|	tropomyosin 3 [Homo sapiens]	1.28813e-08	2.7152	28.2854	15.5	4.25	27157.9	-
gi|19072649|gb|AAL84570.1|	TPMsk3 [Homo sapiens]	1.28813e-08	2.7152	28.2854	14.6	4.25	28791.7
gi|55665781|emb|CAH71266.1|	tropomyosin 3 [Homo sapiens]	1.28813e-08	2.7152	28.2854	14.5	4.25	28904.8
gi|9508585|gb|AAF87083.1|	tropomyosin isoform [Homo sapiens]	1.28813e-08	2.7152	28.2854	14.6	4.25	28937.8
gi|55665782|emb|CAH71267.1|	tropomyosin 3 [Homo sapiens]	1.28813e-08	2.7152	28.2854	14.5	4.25	28852.8
gi|57997573|emb|CAI46046.1|	hypothetical protein [Homo sapiens]	1.28813e-08	2.7152	28.2854	15.5	4.25	27158.8	-
gi|51460979|ref|XP_496620.1|	PREDICTED: similar to tropomyosin 3 [Homo sapiens]	1.28813e-08	1.55674	16.2854	12.4	4.25	24049.3
gi|51094986|gb|EAL24230.1|	similar to tropomyosin 3 [Homo sapiens]	1.28813e-08	0.983551	10.2854	6.7	4.25	24785.2	-
gi|51475813|ref|XP_167254.4|	PREDICTED: similar to tropomyosin 3 [Homo sapiens]	1.28813e-08	0.983551	10.2854	6.8	4.25	24283.9	-
gi|55665778|emb|CAH71263.1|	tropomyosin 3 [Homo sapiens]	1.28813e-08	0.983551	10.2854	6.3	4.25	26265.4	-
gi|21751375|dbj|BAC03956.1|	unnamed protein product [Homo sapiens]	1.28813e-08	0.983551	10.2854	7.7	4.25	21516.9	-
gi|4929855|pdb|1A7A|	B Chain B, Structure Of Human Placental S-Adenosylhomocysteine Hydrolase: Deter	1.35987e-08	1.86136	20.1947	6.3	6	47397	EC:3.3.1.1,
gi|10241525|emb|CAC09529.1|	AHCY [Homo sapiens]	1.35987e-08	1.86136	20.1947	9.5	4.25	30851.6	EC:3.3.1.1,
gi|30584089|gb|AAP36293.1|	Homo sapiens S-adenosylhomocysteine hydrolase [synthetic construct]	1.35987e-08	1.86136	20.1947	6.2	6	47798.3	EC:3.3.1.1,
gi|30582233|gb|AAP35343.1|	S-adenosylhomocysteine hydrolase [Homo sapiens]	1.35987e-08	1.86136	20.1947	6.3	6	47685.3	EC:3.3.1.1,
gi|19344052|gb|AAH25751.1|	CDS2 protein [Homo sapiens]	1.37204e-08	0.953124	10.2243	4.3	6	51384.1	EC:2.7.8.2, EC:2.7.7.41,
gi|3892191|gb|AAC78305.1|	CDP-diacylglycerol synthase 2 [Homo sapiens]	1.37204e-08	0.953124	10.2243	4.5	8.33	48638.8	EC:2.7.8.2, EC:2.7.7.41,
gi|18088719|gb|AAH20946.1|	Tubulin, beta polypeptide [Homo sapiens]	1.375e-08	8.73395	96.2408	26.8	4.25	49640	EC:3.6.5.1, EC:3.6.5.2, EC:3.6.5.3, EC:3.6.5.4,
gi|897763|emb|CAA23844.1|	unnamed protein product [Homo sapiens]	1.375e-08	7.79661	88.2408	23.3	4.25	48848.5	EC:3.6.5.1, EC:3.6.5.2, EC:3.6.5.3, EC:3.6.5.4,
gi|57209813|emb|CAI41893.1|	tubulin, beta polypeptide [Homo sapiens]	1.375e-08	7.79661	88.2408	23.9	4.25	47736	EC:3.6.5.1, EC:3.6.5.2, EC:3.6.5.3, EC:3.6.5.4,
gi|27227551|gb|AAN85571.1|	class II beta tubulin isotype [Homo sapiens]	1.375e-08	6.8612	76.2408	21.3	4.25	49884	EC:3.6.5.1, EC:3.6.5.2, EC:3.6.5.3, EC:3.6.5.4,
gi|49456871|emb|CAG46756.1|	TUBB [Homo sapiens]	1.375e-08	6.8612	76.2408	21.3	4.25	49884.9	EC:3.6.5.1, EC:3.6.5.2, EC:3.6.5.3, EC:3.6.5.4,
gi|7441369|pir|T08726|	tubulin beta chain - human	1.375e-08	5.8999	66.2408	19.1	4.25	49921	EC:3.6.5.1, EC:3.6.5.2, EC:3.6.5.3, EC:3.6.5.4,
gi|1297274|gb|AAC52035.1|	beta-tubulin [Homo sapiens]	1.375e-08	5.66155	58.2408	17.3	4.25	50485.3	EC:3.6.5.1, EC:3.6.5.2, EC:3.6.5.3, EC:3.6.5.4,
gi|38014278|gb|AAH01678.2|	TUBB3 protein [Homo sapiens]	1.375e-08	4.72421	50.2408	15	5.125	45593	EC:3.6.5.1, EC:3.6.5.2, EC:3.6.5.3, EC:3.6.5.4,
gi|30582781|gb|AAP35617.1|	tubulin, beta, 4 [Homo sapiens]	1.375e-08	4.72421	50.2408	7.7	6	88324.5	EC:3.6.5.1, EC:3.6.5.2, EC:3.6.5.3, EC:3.6.5.4,
gi|30584215|gb|AAP36356.1|	Homo sapiens tubulin, beta, 4 [synthetic construct]	1.375e-08	4.72421	50.2408	7.6	4.25	88437.6	EC:3.6.5.1, EC:3.6.5.2, EC:3.6.5.3, EC:3.6.5.4,
gi|62897639|dbj|BAD96759.1|	tubulin, beta, 4 variant [Homo sapiens]	1.375e-08	4.74526	48.2408	14.2	4.25	50340.2	EC:3.6.5.1, EC:3.6.5.2, EC:3.6.5.3, EC:3.6.5.4,
gi|913159|gb|AAB32876.1|	neuropolypeptide h3 [human, brain, Peptide, 186 aa]	1.50508e-08	2.76141	30.2933	22.6	6	20912.6
gi|4505621|ref|NP_002558.1|	prostatic binding protein [Homo sapiens]	1.50508e-08	2.76141	30.2933	22.5	6	21043.7
gi|4261934|gb|AAD14234.1|	neuropolypeptide h3 [Homo sapiens]	1.50508e-08	2.76141	30.2933	30	8.64	15954
gi|12804931|gb|AAH01918.1|	Acetyl-coenzyme A acyltransferase 2 [Homo sapiens]	1.51562e-08	0.979567	10.2462	3.3	8.33	41897.7	EC:2.3.1.9, EC:2.3.1.16,
gi|509676|dbj|BAA03800.1|	mitochondrial 3-oxoacyl-CoA thiolase [Homo sapiens]	1.51562e-08	0.979567	10.2462	3.3	8.33	42012.8	EC:2.3.1.9, EC:2.3.1.16,
gi|15010550|gb|AAK74072.1|	heat shock protein gp96 precursor [Homo sapiens]	1.84966e-08	5.26028	58.2482	8.4	4.25	90138	EC:5.99.1.3,
gi|61656607|emb|CAI64497.1|	tumor rejection antigen (gp96) 1 [Homo sapiens]	1.84966e-08	5.26028	58.2482	8.2	4.25	92282.2	EC:5.99.1.3,
gi|37261|emb|CAA33261.1|	precursor polypeptide (AA-21 to 782) [Homo sapiens]	1.84966e-08	5.26028	58.2482	8.2	4.25	92411.2	EC:5.99.1.3,
gi|62088648|dbj|BAD92771.1|	tumor rejection antigen (gp96) 1 variant [Homo sapiens]	1.84966e-08	4.41041	48.2482	9.7	4.25	65912.4	EC:5.99.1.3,
gi|62089230|dbj|BAD93059.1|	ADP,ATP carrier protein, liver isoform T2 variant [Homo sapiens]	1.85624e-08	1.1047	16.1963	4.3	10.53	35360.6
gi|21594693|gb|AAH31912.1|	Solute carrier family 25, member A6 [Homo sapiens]	1.85624e-08	1.1047	16.1963	4.7	10.3	32845.2
gi|45829841|gb|AAH68199.1|	SLC25A5 protein [Homo sapiens]	1.85624e-08	1.1047	16.1963	4.3	10.53	35271.4
gi|15928608|gb|AAH14775.1|	Solute carrier family 25, member A6 [Homo sapiens]	1.85624e-08	1.1047	16.1963	4.7	10.3	32905.2
gi|39645762|gb|AAH63643.1|	Solute carrier family 25 (mitochondrial carrier; adenine nucleotide tran	1.85624e-08	1.1047	16.1963	4.7	10.3	33043.2
gi|62089114|dbj|BAD93001.1|	solute carrier family 25 member 4 variant [Homo sapiens]	1.85624e-08	1.1047	16.1963	5.4	10.53	29328.2
gi|57162660|emb|CAI39844.1|	solute carrier family 25 (mitochondrial carrier; adenine nucleotide tra	1.85624e-08	0.943306	10.1963	7.6	10.53	17297.2
gi|18314638|gb|AAH22032.1|	Solute carrier family 25 (mitochondrial carrier; adenine nucleotide tran	1.85624e-08	0.943306	10.1963	3.8	10.53	34999.4
gi|2772564|gb|AAB96347.1|	ADP/ATP carrier protein (adenine nucleotide translocator 2) [Homo sapiens	1.85624e-08	0.943306	10.1963	4	10.07	32831.2
gi|33525218|gb|AAH56160.1|	Solute carrier family 25, member 5 [Homo sapiens]	1.85624e-08	0.943306	10.1963	4	10.25	32874.2
gi|19851919|gb|AAL99919.1|	CLL-associated antigen KW-12 [Homo sapiens]	1.87607e-08	0.975024	10.2525	8	9.845	20037.6	EC:3.6.5.3,
gi|4432750|dbj|BAA25831.1|	ribosomal protein L11 [Homo sapiens]	1.87607e-08	0.975024	10.2525	38.9	10.07	3943.15	EC:3.6.5.3,
gi|55665353|emb|CAH71474.1|	ribosomal protein L11 [Homo sapiens]	1.87607e-08	0.975024	10.2525	8	10.07	19938.6	EC:3.6.5.3,
gi|17512001|gb|AAH18970.1|	Ribosomal protein L11 [Homo sapiens]	1.87607e-08	0.975024	10.2525	7.9	8.64	20111.6	EC:3.6.5.3,
gi|55665352|emb|CAH71473.1|	ribosomal protein L11 [Homo sapiens]	1.87607e-08	0.975024	10.2525	10.7	10.53	14913.8	EC:3.6.5.3,
gi|495126|emb|CAA55816.1|	ribosomal protein L11 [Homo sapiens]	1.87607e-08	0.975024	10.2525	7.9	10.07	20102.6	EC:3.6.5.3,
gi|45751590|gb|AAH68059.1|	MARCKS protein [Homo sapiens]	2.05248e-08	0.983879	10.301	11.5	4.25	14850.1
gi|11125772|ref|NP_002347.4|	myristoylated alanine-rich protein kinase C substrate [Homo sapiens]	2.05248e-08	0.983879	10.301	5.4	4.25	31525.9
gi|56203645|emb|CAI19942.1|	myristoylated alanine-rich protein kinase C substrate [Homo sapiens]	2.05248e-08	0.983879	10.301	5.4	4.25	31535.9
gi|1710248|gb|AAB50217.1|	protein disulfide isomerase-related protein 5 [Homo sapiens]	2.12252e-08	2.89527	30.2473	11.9	4.25	46170.3	EC:5.3.4.1,
gi|12654931|gb|AAH01312.1|	Protein disulfide isomerase-associated 6 [Homo sapiens]	2.28774e-08	1.95026	20.2473	7.3	4.25	48091.3	EC:5.3.4.1,
gi|34534342|dbj|BAC86977.1|	unnamed protein product [Homo sapiens]	2.28774e-08	1.95026	20.2473	6.5	4.25	53895.2	EC:5.3.4.1,
gi|55665441|emb|CAH71391.1|	capping protein (actin filament) muscle Z-line, beta [Homo sapiens]	2.38894e-08	0.922427	10.1962	4.7	6	33759.9
gi|55665442|emb|CAH71392.1|	capping protein (actin filament) muscle Z-line, beta [Homo sapiens]	2.38894e-08	0.922427	10.1962	5.1	4.25	31330.8
gi|55665440|emb|CAH71390.1|	capping protein (actin filament) muscle Z-line, beta [Homo sapiens]	2.38894e-08	0.922427	10.1962	5.4	6	29276.8
gi|55665437|emb|CAH71387.1|	capping protein (actin filament) muscle Z-line, beta [Homo sapiens]	2.38894e-08	0.922427	10.1962	11.6	4.25	13643.8
gi|55665438|emb|CAH71388.1|	capping protein (actin filament) muscle Z-line, beta [Homo sapiens]	2.38894e-08	0.922427	10.1962	5.4	6	29246.5
gi|55665439|emb|CAH71389.1|	capping protein (actin filament) muscle Z-line, beta [Homo sapiens]	2.38894e-08	0.922427	10.1962	6.8	6	23054.6
gi|54695812|gb|AAV38278.1|	capping protein (actin filament) muscle Z-line, beta [Homo sapiens]	2.38894e-08	0.922427	10.1962	5.1	4.25	30510.3
gi|15126766|gb|AAH12304.1|	DEAD (Asp-Glu-Ala-Asp) box polypeptide 46 [Homo sapiens]	2.89592e-08	0.962747	10.2332	1.9	10.07	117290	EC:3.6.5.3,
gi|40788370|dbj|BAA34521.2|	KIAA0801 protein [Homo sapiens]	2.89592e-08	0.962747	10.2332	1.9	10.07	119979	EC:3.6.5.3,
gi|5410326|gb|AAD43033.1|	RNA helicase [Homo sapiens]	2.89592e-08	0.962747	10.2332	1.9	10.07	117194	EC:3.6.5.3,
gi|23336902|tpg|DAA00076.1|	TPA: Prp5-like DEAD-box protein [Homo sapiens]	2.89592e-08	0.962747	10.2332	1.9	10.07	117389	EC:3.6.5.3,
gi|28334|emb|CAA33803.1|	unnamed protein product [Homo sapiens]	3.34059e-08	2.85173	30.3133	4.7	4.25	102910
gi|30583253|gb|AAP35871.1|	actinin, alpha 1 [Homo sapiens]	3.34059e-08	2.85173	30.3133	4.7	4.25	102993
gi|30585329|gb|AAP36937.1|	Homo sapiens actinin, alpha 1 [synthetic construct]	3.34059e-08	2.85173	30.3133	4.7	4.25	103106
gi|13477151|gb|AAH05033.1|	Actinin, alpha 4 [Homo sapiens]	3.34059e-08	2.30454	30.1961	4.4	4.25	104788
gi|2804273|dbj|BAA24447.1|	alpha actinin 4 [Homo sapiens]	3.34059e-08	2.30454	30.1961	4.5	4.25	102204
gi|3157976|gb|AAC17470.1|	alpha actinin [Homo sapiens]	3.34059e-08	1.86866	20.1961	2.7	4.25	105159
gi|33874637|gb|AAH15620.2|	ACTN4 protein [Homo sapiens]	3.34059e-08	1.86866	20.1961	3.9	4.25	73573.9
gi|28723|emb|CAA38970.1|	alpha-actinin [Homo sapiens]	3.34059e-08	1.86866	20.1961	4.2	4.25	68719.2
gi|62088766|dbj|BAD92830.1|	CD68 antigen variant [Homo sapiens]	3.63722e-08	1.85499	20.3008	5.9	4.25	42389.7	EC:3.6.5.3,
gi|16198386|gb|AAH15842.1|	Eukaryotic translation initiation factor 4A, isoform 2 [Homo sapiens] [M	3.63722e-08	1.85499	20.3008	5.4	4.25	46345.8
gi|4503531|ref|NP_001958.1|	eukaryotic translation initiation factor 4A, isoform 2 [Homo sapiens]	3.63722e-08	1.85499	20.3008	5.4	4.25	46364.8
gi|51477152|ref|XP_497117.1|	PREDICTED: similar to Eukaryotic initiation factor 4A-II (eIF4A-II) (e	3.63722e-08	0.976743	10.3008	5.4	4.25	28904.4
gi|29169170|gb|AAO66460.1|	eukaryotic translation initiation factor 4A isoform 2-like protein [Homo	3.63722e-08	0.976743	10.3008	13.9	4.25	11010.5
gi|6807647|emb|CAB66478.1|	hypothetical protein [Homo sapiens]	4.13144e-08	9.189	104.288	14.7	4.25	84790.3
gi|34304590|gb|AAQ63401.1|	heat shock 90kDa protein 1 beta [Homo sapiens]	4.13144e-08	9.189	104.288	14.9	4.25	83212.2
gi|39644662|gb|AAH09206.2|	HSPCB protein [Homo sapiens]	4.13144e-08	7.39052	84.2883	13.4	4.25	74745.9
gi|9082289|gb|AAF82792.1|	chaperone protein HSP90 beta [Homo sapiens]	4.13144e-08	7.0261	76.2883	13.8	4.25	72827.9
gi|33987931|gb|AAH07327.1|	HSPCB protein [Homo sapiens]	4.13144e-08	5.78983	68.2883	17.9	4.25	40270.5
gi|14250132|gb|AAH08482.1|	Voltage-dependent anion channel 1 [Homo sapiens]	4.28453e-08	0.975284	10.2995	6.7	9.88	30753.6
gi|3273386|gb|AAC24723.1|	plasmalemmal porin [Homo sapiens]	4.28453e-08	0.975284	10.2995	17.8	4.25	11708.9
gi|6063691|emb|CAB58127.1|	porin isoform 1 [Homo sapiens]	4.28453e-08	0.975284	10.2995	6.7	9.88	30703.6
gi|238427|gb|AAB20246.1|	Porin 31HM [human, skeletal muscle membranes, Peptide, 282 aa]	4.28453e-08	0.975284	10.2995	6.7	9.88	30622.5
gi|14042688|dbj|BAB55354.1|	unnamed protein product [Homo sapiens]	4.38977e-08	0.948417	10.2252	5.5	6	37089.6
gi|18655333|gb|AAL76118.1|	epidermal growth factor receptor pathway substrate 8 related protein 2 [	4.38977e-08	0.948417	10.2252	2.5	6	80570.2
gi|62897365|dbj|BAD96623.1|	epidermal growth factor receptor pathway substrate 8-like protein 2 var	4.38977e-08	0.948417	10.2252	2.5	5.125	80597.2
gi|58423714|emb|CAI48011.1|	unnamed protein product [Homo sapiens]	6.21143e-08	0.97209	10.2589	2.2	6	76710.4	EC:2.6.1.16,
gi|62822278|gb|AAY14827.1|	unknown [Homo sapiens]	6.21143e-08	0.97209	10.2589	2.2	6	76710.4	EC:2.6.1.16,
gi|30923274|sp|Q06210|	GFPT1_HUMAN Glucosamine--fructose-6-phosphate aminotransferase [isomerizing]	6.21143e-08	0.97209	10.2589	2.1	6	78756.4	EC:2.6.1.16,
gi|58423718|emb|CAI48013.1|	unnamed protein product [Homo sapiens]	6.21143e-08	0.97209	10.2589	2.1	6	78756.4	EC:2.6.1.16,
gi|4503981|ref|NP_002047.1|	glucosamine-fructose-6-phosphate aminotransferase [Homo sapiens]	6.21143e-08	0.97209	10.2589	2.2	6	76698.3	EC:2.6.1.16,
gi|13183791|gb|AAK15342.1|	glutamine: fructose-6-phosphate amidotransferase 1 muscle isoform GFAT1M	6.21143e-08	0.97209	10.2589	9.9	9.59	17209.8	EC:2.6.1.16,
gi|1890020|dbj|BAA19418.1|	mutant keratin 9 [Homo sapiens]	6.732e-08	1.57838	20.3088	14.2	4.25	25912.7
gi|38045913|ref|NP_937818.1|	nucleoside-diphosphate kinase 1 isoform a [Homo sapiens]	6.78638e-08	1.73921	20.2273	16.4	5.125	19640.9	EC:2.7.4.6,
gi|35068|emb|CAA35621.1|	Nm23 protein [Homo sapiens]	6.78638e-08	1.73921	20.2273	16.1	8.33	20398.3	EC:2.7.4.6,
gi|30582929|gb|AAP35694.1|	non-metastatic cells 2, protein (NM23B) expressed in [Homo sapiens]	6.78638e-08	1.73921	20.2273	19.1	9.87	17286.9	EC:2.7.4.6,
gi|66392203|ref|NP_001018146.1|	nucleoside-diphosphate kinase 2 isoform 1 [Homo sapiens]	6.78638e-08	1.73921	20.2273	21.7	10.07	30117.6	EC:2.7.4.6,
gi|312824|emb|CAA51527.1|	NM23H1 [Homo sapiens]	6.78638e-08	1.73921	20.2273	19.1	6	17137.7	EC:2.7.4.6,
gi|30584391|gb|AAP36444.1|	Homo sapiens non-metastatic cells 2, protein (NM23B) expressed in [synth	6.78638e-08	1.73921	20.2273	19	9.005	17400	EC:2.7.4.6,
gi|37928161|pdb|1UCN|	C Chain C, X-Ray Structure Of Human Nucleoside Diphosphate Kinase A Complexed	6.78638e-08	1.73921	20.2273	19.1	6	17096.7	EC:2.7.4.6,
gi|2935619|gb|AAC05177.1|	Nucleoside Diphosphate Kinase; similar to A49798 (PID:g539703) [Homo sapi	6.78638e-08	0.959241	10.2273	12.4	9.87	15519	EC:2.7.4.6,
gi|72679750|gb|AAI00285.1|	Ribosomal protein S3 [Homo sapiens]	6.91051e-08	2.59199	30.2321	16.9	10.53	26671.4	EC:3.6.5.3,
gi|7765076|gb|AAB19349.2|	S3 ribosomal protein [Homo sapiens]	6.91051e-08	2.59199	30.2321	16.9	10.3	26699.4	EC:3.6.5.3,
gi|15341992|gb|AAH13196.1|	Unknown (protein for IMAGE:4347401) [Homo sapiens]	6.91051e-08	2.59199	30.2321	16.9	10.53	26540.4	EC:3.6.5.3,
gi|62897657|dbj|BAD96768.1|	ribosomal protein S3 variant [Homo sapiens]	6.91051e-08	2.59199	30.2321	16.9	10.53	26672.4	EC:3.6.5.3,
gi|48734953|gb|AAH71669.1|	RPS3 protein [Homo sapiens]	6.91051e-08	1.77265	20.2321	21.4	10.53	13061.2	EC:3.6.5.3,
gi|56966861|pdb|1WH9|	A Chain A, Solution Structure Of The Kh Domain Of Human Ribosomal Protein S3 [	6.91051e-08	0.966506	10.2321	14.1	9.835	9898.18	EC:3.6.5.3,
gi|32532|emb|CAA39248.1|	unnamed protein product [Homo sapiens]	6.91051e-08	0.966506	10.2321	5.3	10.53	26703.4	EC:3.6.5.3,
gi|37589128|gb|AAH58912.1|	HSPC121 protein [Homo sapiens]	6.97343e-08	0.955055	10.2067	3.9	10.07	43131.6
gi|6735452|emb|CAB69070.1|	B-ind1 protein [Homo sapiens]	6.97343e-08	0.955055	10.2067	3.8	8.33	43514.7
gi|22760643|dbj|BAC11277.1|	unnamed protein product [Homo sapiens]	6.97343e-08	0.955055	10.2067	3.9	10.07	43097.6
gi|27370575|gb|AAH35508.1|	Similar to butyrate-induced transcript 1 [Homo sapiens]	6.97343e-08	0.955055	10.2067	3.9	10.07	42880.5
gi|14042086|dbj|BAB55101.1|	unnamed protein product [Homo sapiens]	6.97343e-08	0.955055	10.2067	3.9	10.07	43130.7
gi|6841464|gb|AAF29085.1|	HSPC121 [Homo sapiens]	6.97343e-08	0.955055	10.2067	3.8	10.07	44394.3
gi|460771|emb|CAA55016.1|	hnRNP-E1 [Homo sapiens]	7.35099e-08	3.55461	40.198	15.2	6	37502
gi|444021|emb|CAA82631.1|	sub2.3 [Homo sapiens]	7.35099e-08	3.55461	40.198	18.1	6	31695
gi|4204880|gb|AAD11466.1|	heat shock protein [Homo sapiens]	8.9771e-08	2.83159	28.2093	5.3	4.25	69951.9
gi|55961919|emb|CAI18215.1|	heat shock 10kDa protein 1-like [Homo sapiens]	8.9771e-08	2.81548	28.2093	5.9	6	70331.4
gi|3461866|dbj|BAA32521.1|	Heat shock protein 70 testis variant [Homo sapiens]	8.9771e-08	2.81548	28.2093	5.9	6	70393.4
gi|55962550|emb|CAI18463.1|	heat shock 10kDa protein 1-like [Homo sapiens]	8.9771e-08	2.81548	28.2093	5.9	6	70361.4
gi|61363828|gb|AAX42450.1|	heat shock 70kDa protein 1-like [synthetic construct]	8.9771e-08	2.81548	28.2093	5.9	6	70349.4
gi|23271312|gb|AAH36107.1|	HSPA2 protein [Homo sapiens]	8.9771e-08	2.83159	28.2093	5.3	4.25	69902
gi|62898333|dbj|BAD97106.1|	heat shock 70kDa protein 1-like variant [Homo sapiens]	8.9771e-08	2.81548	28.2093	5.9	6	70360.5
gi|32879973|gb|AAP88817.1|	heat shock 70kDa protein 2 [Homo sapiens]	8.9771e-08	2.83159	28.2093	5.3	4.25	69978
gi|639910|gb|AAC50076.1|	heat shock protein	8.9771e-08	1.8623	18.2093	19.2	9.2	13764
gi|62898285|dbj|BAD97082.1|	heat shock 70kDa protein 6 (HSP70B') variant [Homo sapiens]	8.9771e-08	0.89868	10.2093	2	6	70960.3
gi|23274232|gb|AAH35665.1|	Heat shock 70kDa protein 6 (HSP70B') [Homo sapiens]	8.9771e-08	0.89868	10.2093	2	6	70984.4
gi|1346317|sp|P48741|	HSP77_HUMAN Heat shock 70 kDa protein 7 (Heat shock 70 kDa protein B)	8.9771e-08	0.89868	10.2093	5.3	7.165	26889.7
gi|35222|emb|CAA36061.1|	unnamed protein product [Homo sapiens]	8.9771e-08	0.89868	10.2093	2	6	70810.3
gi|4262000|gb|AAD14300.1|	14-3-3 protein/cytosolic phospholipase A2 [Homo sapiens]	9.04597e-08	0.972969	10.2241	20.3	8.64	7951.92
gi|1143492|emb|CAA61201.1|	BiP [Homo sapiens]	9.09647e-08	5.99816	68.2474	13.2	4.25	72071.3
gi|57284201|emb|CAI43225.1|	filamin A, alpha (actin binding protein 280) [Homo sapiens]	9.90016e-08	2.74684	30.2339	1.5	6	280561
gi|53791221|dbj|BAD52436.1|	filamin A [Homo sapiens]	9.90016e-08	2.74684	30.2339	1.6	6	278050
gi|57284202|emb|CAI43226.1|	filamin A, alpha (actin binding protein 280) [Homo sapiens]	9.90016e-08	2.74684	30.2339	1.6	6	276375
gi|21748542|dbj|BAC03408.1|	FLJ00343 protein [Homo sapiens]	9.90016e-08	2.74684	30.2339	1.5	6	281252
gi|4503745|ref|NP_001447.1|	filamin 1 (actin-binding protein-280) [Homo sapiens]	9.90016e-08	2.74684	30.2339	1.5	6	280583
gi|53791219|dbj|BAD52435.1|	filamin A [Homo sapiens]	9.90016e-08	2.74684	30.2339	1.6	6	277330
gi|57284203|emb|CAI43227.1|	filamin A, alpha (actin binding protein 280) [Homo sapiens]	9.90016e-08	2.74684	30.2339	1.6	6	279841
gi|18676444|dbj|BAB84874.1|	FLJ00119 protein [Homo sapiens]	9.90016e-08	1.90971	20.2339	2.1	5.125	153503
gi|9368442|emb|CAB98179.1|	uridine diphospho-glucose dehydrogenase [Homo sapiens]	1.0119e-07	0.947144	10.218	7.9	5.125	17826.2	EC:1.1.1.22,
gi|7428712|pir|KRHU2|	keratin 1, type II, cytoskeletal - human	1.08252e-07	6.2862	68.3391	13.1	5.125	65454.4
gi|24660110|gb|AAH39135.1|	ATP5A1 protein [Homo sapiens]	1.14607e-07	3.78326	40.2804	8.5	10.07	60748.2	EC:3.6.3.14,
gi|30583257|gb|AAP35873.1|	ATP synthase, H+ transporting, mitochondrial F1 complex, alpha subunit,	1.14607e-07	3.78326	40.2804	8.7	10.07	59713.7	EC:3.6.3.14,
gi|30585339|gb|AAP36942.1|	Homo sapiens ATP synthase, H+ transporting, mitochondrial F1 complex, al	1.14607e-07	3.78326	40.2804	8.7	10.07	59826.8	EC:3.6.3.14,
gi|15030240|gb|AAH11384.1|	ATP synthase, H+ transporting, mitochondrial F1 complex, alpha subunit,	1.14607e-07	3.78326	40.2804	8.7	10.07	59771.7	EC:3.6.3.14,
gi|50345982|ref|NP_001001935.1|	ATP synthase, H+ transporting, mitochondrial F1 complex, alpha subu	1.14607e-07	3.78326	40.2804	9.5	9.01	54459.8	EC:3.6.3.14,
gi|34782901|gb|AAH08028.2|	ATP5A1 protein [Homo sapiens]	1.14607e-07	2.90636	30.2804	8.4	10.07	48764.9	EC:3.6.3.14,
gi|13938339|gb|AAH07299.1|	ATP5A1 protein [Homo sapiens]	1.14607e-07	1.9334	20.2388	5.4	10.07	44361.6	EC:3.6.3.14,
gi|32451593|gb|AAH54489.1|	Clathrin heavy chain 1 [Homo sapiens]	1.21351e-07	3.55504	40.224	3.3	4.25	191492
gi|40788952|dbj|BAA04801.2|	KIAA0034 [Homo sapiens]	1.21351e-07	3.55504	40.224	3.3	4.25	192563
gi|30353925|gb|AAH51800.1|	CLTC protein [Homo sapiens]	1.21351e-07	3.55504	40.224	3.4	4.25	187770
gi|34364629|emb|CAE45761.1|	hypothetical protein [Homo sapiens]	1.21351e-07	3.55504	40.224	3.3	4.25	191402
gi|14326412|gb|AAK60261.1|	short heat shock protein 60 Hsp60s2 [Homo sapiens]	1.31325e-07	4.90853	60.2353	25.6	4.25	27078.9
gi|51467131|ref|XP_372050.2|	PREDICTED: similar to Heterogeneous nuclear ribonucleoprotein A1 (Heli	1.53575e-07	1.79627	18.296	9.9	10.07	27616
gi|13436308|gb|AAH04945.1|	Unknown (protein for IMAGE:3615335) [Homo sapiens]	1.53575e-07	1.79627	18.296	8.7	10.07	31733
gi|133254|sp|P09651|	ROA1_HUMAN Heterogeneous nuclear ribonucleoprotein A1 (Helix-destabilizing prot	1.53575e-07	1.79627	18.296	7	10.07	38822.1
gi|41150277|ref|XP_370982.1|	PREDICTED: similar to Heterogeneous nuclear ribonucleoprotein A1 (Heli	1.53575e-07	1.79627	18.296	8.1	10.07	34279.3
gi|14043070|ref|NP_112420.1|	heterogeneous nuclear ribonucleoprotein A1 isoform b [Homo sapiens] [M	1.53575e-07	1.79627	18.296	7	10.07	38723
gi|36102|emb|CAA29922.1|	unnamed protein product [Homo sapiens]	1.53575e-07	0.975589	10.296	5.6	10.07	34131.2
gi|37610|emb|CAA27874.1|	unnamed protein product [Homo sapiens]	1.53575e-07	0.975589	10.296	9.2	10.07	20025.1
gi|47939618|gb|AAH71945.1|	Heterogeneous nuclear ribonucleoprotein A1, isoform a [Homo sapiens] [MA	1.53575e-07	0.975589	10.296	5.6	10.07	34159.2
gi|51474201|ref|XP_496190.1|	PREDICTED: similar to 60S ribosomal protein L17 (L23) (Amino acid star	1.62144e-07	0.922331	10.1955	15.4	10.3	10525.6	EC:3.6.5.3,
gi|42542645|gb|AAH66324.1|	Ribosomal protein L17 [Homo sapiens]	1.62144e-07	0.922331	10.1955	7.6	10.53	21402.4	EC:3.6.5.3,
gi|48145663|emb|CAG33054.1|	RPL7 [Homo sapiens]	1.62203e-07	1.2602	12.1946	4.8	10.53	29227.2	EC:3.6.5.3,
gi|4176369|gb|AAD08846.1|	similar to 60S ribosomal protein L7; similar to P18124 (PID:d133021) [Hom	1.62203e-07	0.965188	10.1946	4.5	10.53	29018	EC:3.6.5.3,
gi|35903|emb|CAA41027.1|	ribosomal protein L7 [Homo sapiens]	1.62203e-07	0.965188	10.1946	4.4	10.53	29164.2	EC:3.6.5.3,
gi|15431301|ref|NP_000962.2|	ribosomal protein L7 [Homo sapiens]	1.62203e-07	0.965188	10.1946	4.4	10.53	29207.2	EC:3.6.5.3,
gi|51464969|ref|XP_371757.2|	PREDICTED: similar to 60S ribosomal protein L7 [Homo sapiens]	1.62203e-07	0.965188	10.1946	4.2	10.53	30489	EC:3.6.5.3,
gi|28193204|emb|CAD62344.1|	unnamed protein product [Homo sapiens]	1.65002e-07	0.983068	10.3133	3.2	6	61697.5
gi|48255891|ref|NP_001001329.1|	protein kinase C substrate 80K-H isoform 2 [Homo sapiens]	1.735e-07	1.84158	20.2421	4.4	4.25	59140.8	EC:3.2.1.20,
gi|7672979|gb|AAF66686.1|	glucosidase II beta subunit [Homo sapiens]	1.735e-07	1.84158	20.2421	4.4	4.25	59387.9	EC:3.2.1.20,
gi|15488917|gb|AAH13586.1|	PRKCSH protein [Homo sapiens]	1.735e-07	1.84158	20.2421	5.8	4.25	44997.3	EC:3.2.1.20,
gi|1438753|gb|AAB36431.1|	p90, 80K-H=tyrosine-phosphorylated protein/FGF signaling protein [human,	1.735e-07	1.84158	20.2421	4.4	4.25	59258.9	EC:3.2.1.20,
gi|30582607|gb|AAP35530.1|	Rho GDP dissociation inhibitor (GDI) alpha [Homo sapiens]	1.81702e-07	0.964112	10.2173	7.4	4.25	23192.7
gi|36038|emb|CAA45344.1|	rho GDP dissociation inhibitor (GDI) [Homo sapiens]	1.81702e-07	0.964112	10.2173	7.4	4.25	23178.7
gi|30584021|gb|AAP36259.1|	Homo sapiens Rho GDP dissociation inhibitor (GDI) alpha [synthetic const	1.81702e-07	0.964112	10.2173	7.3	4.25	23305.8
gi|14278161|pdb|1FST|	B Chain B, Crystal Structure Of Truncated Human Rhogdi Triple Mutant	1.81702e-07	0.964112	10.2173	8.2	4.25	20588.5
gi|14278159|pdb|1FSO|	A Chain A, Crystal Structure Of Truncated Human Rhogdi Quadruple Mutant	1.81702e-07	0.964112	10.2173	10.8	5.125	15799
gi|14278163|pdb|1FT0|	B Chain B, Crystal Structure Of Truncated Human Rhogdi K113a Mutant	1.81702e-07	0.964112	10.2173	10.8	7.165	15879.1
gi|61656605|emb|CAI64496.1|	Heat shock protein HSP 90-alpha 4 [Homo sapiens]	1.91961e-07	8.68074	94.2544	11.7	4.25	84606.7
gi|63029937|ref|NP_001017963.1|	heat shock 90kDa protein 1, alpha isoform 1 [Homo sapiens]	1.91961e-07	8.68074	94.2544	10.1	4.25	98051.4
gi|40254816|ref|NP_005339.2|	heat shock 90kDa protein 1, alpha isoform 2 [Homo sapiens]	1.91961e-07	7.85452	84.2544	10.5	4.25	84620.7
gi|32486|emb|CAA30255.1|	unnamed protein product [Homo sapiens]	1.91961e-07	5.91133	68.2281	19.6	4.25	35738.8
gi|31615893|pdb|1OSF|	A Chain A, Human Hsp90 In Complex With 17-Desmethoxy-17-N,N- Dimethylaminoethy	1.91961e-07	4.98679	58.2281	24.2	4.25	24081.2
gi|58177659|pdb|1UYI|	A Chain A, Human Hsp90-Alpha With 8-(2,5-Dimethoxy-Benzyl)-2-Fluoro-9- Pent-9h	1.91961e-07	4.98679	58.2281	22	4.25	26564.3
gi|50513864|pdb|1UYL|	A Chain A, Structure-Activity Relationships In Purine-Based Inhibitor Binding	1.91961e-07	4.98679	58.2281	22	4.25	26556.3
gi|3891633|pdb|1BYQ|	A Chain A, Hsp90 N-Terminal Domain Bound To Adp-Mg	1.91961e-07	4.16057	48.2281	18.9	4.25	25625.9
gi|61680585|pdb|1YC4|	A Chain A, Crystal Structure Of Human Hsp90alpha Complexed With Dihydroxypheny	1.91961e-07	4.16057	48.2281	16.3	4.25	29752.7
gi|28375499|emb|CAD66568.1|	unnamed protein product [Homo sapiens]	1.91961e-07	3.68803	38.2281	17.6	4.25	29012.5
gi|61104905|gb|AAX38247.1|	heat shock protein 90Ad [Homo sapiens]	1.91961e-07	1.50535	18.2159	3.1	4.25	47682.2
gi|1040970|gb|AAA79948.1|	fus-like protein	1.95678e-07	0.963769	10.244	2.7	10.07	53344.7
gi|30583101|gb|AAP35795.1|	fusion, derived from t(12;16) malignant liposarcoma [Homo sapiens]	1.95678e-07	0.963769	10.244	2.7	10.07	53393.7
gi|62087384|dbj|BAD92139.1|	fusion (involved in t(12;16) in malignant liposarcoma) isoform a varian	1.95678e-07	0.963769	10.244	4.7	10.07	31974.3
gi|3763907|dbj|BAA33812.1|	RBP56/hTAFII68 [Homo sapiens]	1.95678e-07	0.963769	10.244	2.4	8.33	61520.8
gi|28279785|gb|AAH46099.1|	TAF15 protein [Homo sapiens]	1.95678e-07	0.963769	10.244	2.8	9.59	52030
gi|4210363|emb|CAA50559.1|	FUS gycline rich protein [Homo sapiens]	1.95678e-07	0.963769	10.244	2.7	10.07	53322.7
gi|34481861|emb|CAD79346.1|	BBF2H7/FUS protein [Homo sapiens]	1.95678e-07	0.963769	10.244	8.9	10.07	16096.8
gi|30584649|gb|AAP36577.1|	Homo sapiens fusion, derived from t(12;16) malignant liposarcoma [synthe	1.95678e-07	0.963769	10.244	2.7	10.07	53506.8
gi|3763906|dbj|BAA33811.1|	RBP56/hTAFII68 [Homo sapiens]	1.95678e-07	0.963769	10.244	2.4	8.33	61792.9
gi|19913512|gb|AAH26062.1|	Fusion (involved in t(12;16) in malignant liposarcoma) [Homo sapiens] [M	1.95678e-07	0.963769	10.244	2.7	10.07	53367.7
gi|833999|gb|AAC60647.1|	P43 [Homo sapiens]	1.99025e-07	0.971793	10.2198	3.1	8.33	49502.2	EC:3.6.5.1, EC:3.6.5.2, EC:3.6.5.3, EC:3.6.5.4,
gi|32425705|gb|AAH01633.2|	Tu translation elongation factor, mitochondrial [Homo sapiens]	1.99025e-07	0.971793	10.2198	3.1	7.165	49843.4	EC:3.6.5.1, EC:3.6.5.2, EC:3.6.5.3, EC:3.6.5.4,
gi|51474359|ref|XP_371034.2|	PREDICTED: similar to Elongation factor Tu, mitochondrial precursor (E	1.99025e-07	0.971793	10.2198	2.9	6	53660.2	EC:3.6.5.1, EC:3.6.5.2, EC:3.6.5.3, EC:3.6.5.4,
gi|899285|emb|CAA59169.1|	mitochondrial elongation factor Tu [Homo sapiens]	1.99025e-07	0.971793	10.2198	3.1	7.165	49510.2	EC:3.6.5.1, EC:3.6.5.2, EC:3.6.5.3, EC:3.6.5.4,
gi|62897731|dbj|BAD96805.1|	nascent-polypeptide-associated complex alpha polypeptide variant [Homo	2.25923e-07	0.984633	10.3226	7	4.25	23343.7	EC:3.6.5.3,
gi|56181368|gb|AAV83778.1|	HSD48 [Homo sapiens]	2.25923e-07	0.984633	10.3226	8.1	4.25	20077.1	EC:3.6.5.3,
gi|40548328|ref|NP_954984.1|	alpha-NAC protein [Homo sapiens]	2.25923e-07	0.977406	8.27222	7	4.25	23208.8	EC:3.6.5.3,
gi|62702219|gb|AAX93145.1|	unknown [Homo sapiens]	2.2861e-07	4.68518	50.2663	31.3	10.53	25138.5
gi|4758950|ref|NP_000933.1|	peptidylprolyl isomerase B precursor [Homo sapiens]	2.33102e-07	3.76688	40.2467	20.4	10.53	23727.5	EC:5.2.1.8,
gi|48145775|emb|CAG33110.1|	PPIB [Homo sapiens]	2.33102e-07	3.76688	40.2467	20.4	10.53	23713.5	EC:5.2.1.8,
gi|68399|pir|CSHUB|	peptidylprolyl isomerase (EC 5.2.1.8) B precursor [validated] - human	2.33102e-07	3.76688	40.2467	21.2	10.53	22728	EC:5.2.1.8,
gi|1942688|pdb|1GBV|	D Chain D, (Alpha-Oxy, Beta-(C112g)deoxy) T-State Human Hemoglobin	2.38146e-07	3.93079	50.2179	34.9	6	15811.3
gi|46014948|pdb|1NQP|	D Chain D, Crystal Structure Of Human Hemoglobin E At 1.73 A Resolution	2.38146e-07	3.93079	50.2179	24	8.33	15856.3
gi|1431652|pdb|1HDB|	D Chain D, Human Hemoglobin, Deoxy-Beta-V67t Mol_id: 1; Molecule: Hemoglobin (D	2.38146e-07	3.53297	46.209	40.4	6	15859.2
gi|61679639|pdb|1Y5F|	D Chain D, T-To-T(High) Quaternary Transitions In Human Hemoglobin: Betal96a D	2.38146e-07	3.48685	40.2179	34.9	6	15847.2
gi|13549112|gb|AAK29639.1|	beta globin chain variant [Homo sapiens]	2.38146e-07	3.48685	40.2179	34.7	6	16003.3
gi|61679659|pdb|1Y7G|	D Chain D, T-To-T(High) Quaternary Transitions In Human Hemoglobin: Betan102a	2.38146e-07	3.48685	40.2179	34.9	6	15846.2
gi|40889698|pdb|1RQ4|	D Chain D, Crystallographic Analysis Of The Interaction Of Nitric Oxide With Q	2.38146e-07	3.12634	40.2179	26	6	15867.3
gi|6003532|gb|AAF00488.1|	hemoglobin beta subunit variant [Homo sapiens]	2.38146e-07	3.48685	40.2179	27.3	6	13955.2
gi|1942684|pdb|1GBU|	D Chain D, Deoxy (Beta-(C93a,C112g)) Human Hemoglobin	2.38146e-07	3.12634	40.2179	26	6	15779.3
gi|18418633|gb|AAL68978.1|	mutant beta-globin [Homo sapiens]	2.38146e-07	3.48685	40.2179	23.8	7.165	16041.4
gi|34810630|pdb|1M9P|	D Chain D, Crystalline Human Carbonmonoxy Hemoglobin C Exhibits The R2 Quatern	2.38146e-07	3.48685	40.2179	34.9	8.33	15856.3
gi|56553729|pdb|1SI4|	D Chain D, Crystal Structure Of Human Hemoglobin A2 (In R2 State) At 2.2 A Res	2.38146e-07	3.12634	40.2179	15.1	8.33	15914.2
gi|61679602|pdb|1Y83|	D Chain D, T-To-T(High) Quaternary Transitions In Human Hemoglobin: Betay145g	2.38146e-07	3.48685	40.2179	34.9	6	15783.2
gi|60594356|pdb|1YGF|	D Chain D, T-To-T(High) Quaternary Transitions In Human Hemoglobin: Betah97a O	2.38146e-07	3.48685	40.2179	34.9	6	15823.2
gi|61679647|pdb|1Y5K|	D Chain D, T-To-T(High) Quaternary Transitions In Human Hemoglobin: Betad99a D	2.38146e-07	3.48685	40.2179	34.9	7.165	15845.2
gi|3660436|pdb|6HBW|	D Chain D, Crystal Structure Of Deoxy-Human Hemoglobin Beta6 Glu->trp	2.38146e-07	3.48685	40.2179	34.9	7.165	15914.3
gi|6003534|gb|AAF00489.1|	hemoglobin beta subunit variant [Homo sapiens]	2.38146e-07	3.48685	40.2179	34.7	6	15972.3
gi|61679598|pdb|1Y7Z|	D Chain D, T-To-T(High) Quaternary Transitions In Human Hemoglobin: Betan108a	2.38146e-07	3.48685	40.2179	34.9	6	15846.2
gi|61679766|pdb|1Y4Q|	D Chain D, T-To-T(High) Quaternary Transitions In Human Hemoglobin: Betaf42a D	2.38146e-07	3.48685	40.2179	34.9	6	15813.2
gi|60594387|pdb|1YIH|	D Chain D, T-To-T(High) Quaternary Transitions In Human Hemoglobin: Betap100a	2.38146e-07	3.48685	40.2179	34.9	6	15863.2
gi|61679655|pdb|1Y7D|	D Chain D, T-To-T(High) Quaternary Transitions In Human Hemoglobin: Betap100g	2.38146e-07	3.48685	40.2179	34.9	6	15849.2
gi|4378804|gb|AAD19696.1|	hemoglobin beta chain [Homo sapiens]	2.38146e-07	3.48685	40.2179	34.7	6	15954.3
gi|40889142|pdb|1NEJ|	D Chain D, Crystalline Human Carbonmonoxy Hemoglobin S (Liganded Sickle Cell H	2.38146e-07	3.48685	40.2179	34.9	7.165	15827.3
gi|61679770|pdb|1Y4R|	D Chain D, T-To-T(High) Quaternary Transitions In Human Hemoglobin: Betaf45a D	2.38146e-07	3.48685	40.2179	34.9	6	15813.2
gi|58177627|pdb|1YE2|	D Chain D, T-To-T(High) Quaternary Transitions In Human Hemoglobin: Betay35f O	2.38146e-07	2.71661	30.2179	28.1	6	15873.2
gi|61679774|pdb|1Y4V|	D Chain D, T-To-T(High) Quaternary Transitions In Human Hemoglobin: Betac93a D	2.38146e-07	2.6824	30.2179	26	6	15857.2
gi|60594343|pdb|1YG5|	D Chain D, T-To-T(High) Quaternary Transitions In Human Hemoglobin: Betaw37h O	2.38146e-07	2.71661	30.2179	28.1	6	15840.2
gi|26892090|gb|AAN84548.1|	beta globin chain variant [Homo sapiens]	2.38146e-07	2.71661	30.2179	17	6	15987.3
gi|61679730|pdb|1Y2Z|	D Chain D, T-To-T(High) Quaternary Transitions In Human Hemoglobin: Betav34g D	2.38146e-07	2.71661	30.2179	28.1	6	15847.2
gi|58177619|pdb|1YE0|	D Chain D, T-To-T(High) Quaternary Transitions In Human Hemoglobin: Betav33a O	2.38146e-07	2.71661	30.2179	28.1	8.33	15861.2
gi|58177623|pdb|1YE1|	D Chain D, T-To-T(High) Quaternary Transitions In Human Hemoglobin: Betay35a O	2.38146e-07	2.71661	30.2179	28.1	6	15797.2
gi|60594304|pdb|1YEN|	D Chain D, T-To-T(High) Quaternary Transitions In Human Hemoglobin: Betap36a O	2.38146e-07	2.71661	30.2179	28.1	6	15863.2
gi|40886941|gb|AAR96398.1|	hemoglobin beta [Homo sapiens]	2.38146e-07	2.52461	30.209	17	6	15998.3
gi|62738860|pdb|1YZI|	B Chain B, A Novel Quaternary Structure Of Human Carbonmonoxy Hemoglobin	2.38146e-07	1.39385	20.209	8.2	6	15857.2
gi|33694204|gb|AAQ24847.1|	hemoglobin beta chain [Homo sapiens]	2.38146e-07	0.949916	10.209	28.6	6	4510.41
gi|18462105|gb|AAL72117.1|	delta-globin [Homo sapiens]	2.38146e-07	0.949916	10.209	8.2	6	16031.3
gi|33694206|gb|AAQ24848.1|	hemoglobin beta chain [Homo sapiens]	2.38146e-07	0.949916	10.209	28.6	8.75	4509.43
gi|71727271|gb|AAZ39800.1|	beta globin [Homo sapiens]	2.38146e-07	0.949916	10.209	8.2	8.33	15987.3
gi|60594312|pdb|1YEQ|	D Chain D, T-To-T(High) Quaternary Transitions In Human Hemoglobin: Betaw37y O	2.38146e-07	0.949916	10.209	8.2	9.62	15866.2
gi|60594379|pdb|1YIE|	D Chain D, T-To-Thigh Quaternary Transitions In Human Hemoglobin: Betaw37a Oxy	2.38146e-07	0.949916	10.209	8.2	8.33	15774.2
gi|61679719|pdb|1Y0W|	D Chain D, T-To-Thigh Quaternary Transitions In Human Hemoglobin: Betav1m Deox	2.38146e-07	0.949916	10.209	8.2	6	15889.2
gi|30585179|gb|AAP36862.1|	Homo sapiens vesicle amine transport protein 1 homolog (T californica) [	2.67687e-07	1.78023	20.2194	7.4	6	42006.5
gi|1698401|gb|AAC37596.1|	VatI [Homo sapiens]	2.67687e-07	1.78023	20.2194	9.7	6	32536.8
gi|32425722|gb|AAH01913.2|	VAT1 protein [Homo sapiens]	2.67687e-07	1.78023	20.2194	7.5	6	41431.3
gi|30583577|gb|AAP36033.1|	vesicle amine transport protein 1 homolog (T californica) [Homo sapiens]	2.67687e-07	1.78023	20.2194	7.4	6	41893.5
gi|51491176|emb|CAH18654.1|	hypothetical protein [Homo sapiens]	2.94034e-07	2.71918	30.2594	1.9	4.25	256174
gi|53791217|dbj|BAD52434.1|	filamin B [Homo sapiens]	2.94034e-07	2.71918	30.2594	1.7	4.25	276763
gi|3282771|gb|AAC33845.1|	actin-binding protein homolog ABP-278 [Homo sapiens]	2.94034e-07	2.71918	30.2594	1.7	4.25	278015
gi|8100574|gb|AAF72339.1|	filamin [Homo sapiens]	2.94034e-07	2.71918	30.2594	1.7	4.25	278018
gi|34365016|emb|CAE46040.1|	hypothetical protein [Homo sapiens]	2.94034e-07	2.71918	30.2594	1.9	4.25	257228
gi|18490813|gb|AAH22244.1|	PYCR1 protein [Homo sapiens]	2.94462e-07	0.978098	10.3021	9.9	6	17707.3	EC:1.5.1.2,
gi|49456495|emb|CAG46568.1|	PYCR1 [Homo sapiens]	2.94462e-07	0.978098	10.3021	5.3	8.33	33369.6	EC:1.5.1.2,
gi|55729404|emb|CAH91434.1|	hypothetical protein [Pongo pygmaeus]	2.94462e-07	0.978098	10.3021	5.3	8.33	33339.6	EC:1.5.1.2,
gi|24797095|ref|NP_722546.1|	pyrroline-5-carboxylate reductase 1 isoform 2 [Homo sapiens]	2.94462e-07	0.978098	10.3021	5.4	6	33319.5	EC:1.5.1.2,
gi|2055427|gb|AAB53222.1|	KSRP [Homo sapiens]	2.99932e-07	0.925333	10.2305	3.1	8.33	73116.1
gi|54648253|gb|AAH85004.1|	KHSRP protein [Homo sapiens]	2.99932e-07	0.925333	10.2305	3.1	6.29	72851.4
gi|4808585|gb|AAD29861.1|	KH type splicing regulatory protein; KSRP [Homo sapiens]	2.99932e-07	0.925333	10.2305	19.1	6	10304.9
gi|17390420|gb|AAH18189.1|	Activated RNA polymerase II transcription cofactor 4 [Homo sapiens]	3.02384e-07	0.956112	10.2372	10.2	10.53	14386.4
gi|16307067|gb|AAH09610.1|	Activated RNA polymerase II transcription cofactor 4 [Homo sapiens]	3.02384e-07	0.956112	10.2372	10.2	10.53	14356.4
gi|62088150|dbj|BAD92522.1|	activated RNA polymerase II transcription cofactor 4 variant [Homo sapi	3.02384e-07	0.956112	10.2372	9.7	10.53	15125.8
gi|2981808|pdb|1PCF|	H Chain H, Human Transcriptional Coactivator Pc4 C-Terminal Domain	3.02384e-07	0.956112	10.2372	19.7	9.875	7767
gi|68533031|dbj|BAE06070.1|	FASN variant protein [Homo sapiens]	3.07139e-07	8.62819	100.283	5.4	6	277193	EC:3.1.2.14, EC:1.1.1.100, EC:2.3.1.39, EC:4.2.1.61, EC:1.3.1.10, EC:2.3.1.38, EC:2.3.1.41,
gi|38648667|gb|AAH63242.1|	Fatty acid synthase [Homo sapiens]	3.07139e-07	8.62819	100.283	5.5	6	273224	EC:3.1.2.14, EC:1.1.1.100, EC:2.3.1.39, EC:4.2.1.61, EC:1.3.1.10, EC:2.3.1.38, EC:2.3.1.41,
gi|41872631|ref|NP_004095.4|	fatty acid synthase [Homo sapiens]	3.07139e-07	8.62819	100.283	5.5	6	273252	EC:3.1.2.14, EC:1.1.1.100, EC:2.3.1.39, EC:4.2.1.61, EC:1.3.1.10, EC:2.3.1.38, EC:2.3.1.41,
gi|41584442|gb|AAS09886.1|	fatty acid synthase [Homo sapiens]	3.07139e-07	8.62819	100.283	5.5	6	273274	EC:3.1.2.14, EC:1.1.1.100, EC:2.3.1.39, EC:4.2.1.61, EC:1.3.1.10, EC:2.3.1.38, EC:2.3.1.41,
gi|13938279|gb|AAH07267.1|	Unknown (protein for IMAGE:3138929) [Homo sapiens]	3.07139e-07	3.49856	40.2831	6.5	6	101401	EC:3.1.2.14, EC:1.1.1.100, EC:2.3.1.39, EC:4.2.1.61, EC:1.3.1.10, EC:2.3.1.38, EC:2.3.1.41,
gi|38196957|gb|AAH14631.1|	FASN protein [Homo sapiens]	3.07139e-07	2.71256	30.2015	4.5	6	84158.3	EC:3.1.2.14, EC:1.1.1.100, EC:2.3.1.39, EC:4.2.1.61, EC:1.3.1.10, EC:2.3.1.38, EC:2.3.1.41,
gi|51475879|ref|XP_376576.2|	PREDICTED: similar to Chain , Heat-Shock Cognate 70kd Protein (44kd A	3.11092e-07	0.967286	10.2215	2.9	6	42350.7
gi|51095055|gb|EAL24299.1|	similar to Chain , Heat-Shock Cognate 70kd Protein (44kd Atpase N-Termi	3.11092e-07	0.967286	10.2215	4.8	7.4	25582.3
gi|51466060|ref|XP_379786.2|	PREDICTED: similar to Heat shock cognate 71 kDa protein [Homo sapiens]	3.11092e-07	0.967286	10.2215	7.3	7.555	16731.6
gi|18042923|gb|AAH20169.1|	Unknown (protein for IMAGE:3543815) [Homo sapiens]	3.68577e-07	0.950477	10.1682	7.5	12.48	16420	EC:3.6.5.3,
gi|42542700|gb|AAH66326.1|	Ribosomal protein L27a [Homo sapiens]	3.68577e-07	0.950477	10.1682	7.4	10.53	16468	EC:3.6.5.3,
gi|4432754|dbj|BAA25837.1|	ribosomal protein L27a [Homo sapiens]	3.68577e-07	0.950477	10.1682	32.4	10.53	3706.05	EC:3.6.5.3,
gi|51465328|ref|XP_371853.2|	PREDICTED: similar to 60S ribosomal protein L27a [Homo sapiens]	3.68577e-07	0.950477	10.1682	7.4	10.53	16612	EC:3.6.5.3,
gi|13509323|emb|CAC35388.1|	ribosomal protein L27a [Homo sapiens]	3.68577e-07	0.950477	10.1682	10.4	10.53	12007.4	EC:3.6.5.3,
gi|55725789|emb|CAH89675.1|	hypothetical protein [Pongo pygmaeus]	3.68577e-07	0.950477	10.1682	7.4	11.505	16551	EC:3.6.5.3,
gi|10434704|dbj|BAB14351.1|	unnamed protein product [Homo sapiens]	3.97266e-07	0.955913	10.218	5.5	6	38173.8
gi|3342000|gb|AAC39912.1|	H beta 58 homolog [Homo sapiens]	3.97266e-07	0.955913	10.218	5.5	6	38000.7
gi|66347393|emb|CAI95751.1|	phosphogluconate dehydrogenase [Homo sapiens]	4.24344e-07	0.970061	10.2297	3.5	6	53106	EC:1.1.1.44,
gi|27436946|ref|NP_733821.1|	lamin A/C isoform 1 precursor [Homo sapiens]	4.24491e-07	1.76153	20.2328	4.1	6	74094.8
gi|55957502|emb|CAI15526.1|	lamin A/C [Homo sapiens]	4.24491e-07	1.76153	20.2328	5.3	6	57839.6
gi|5031875|ref|NP_005563.1|	lamin A/C isoform 2 [Homo sapiens]	4.24491e-07	1.76153	20.2328	4.7	6	65095.7
gi|34228|emb|CAA27173.1|	unnamed protein product [Homo sapiens]	4.24491e-07	1.76153	20.2328	3.8	7.165	79348.9
gi|30584609|gb|AAP36557.1|	Homo sapiens lamin A/C [synthetic construct]	4.24491e-07	1.76153	20.2328	4.7	6	65208.8
gi|55957503|emb|CAI15527.1|	lamin A/C [Homo sapiens]	4.24491e-07	1.76153	20.2328	5.5	6	55728.6
gi|57014043|gb|AAW32538.1|	lamin A/C transcript variant 1 [Homo sapiens]	4.24491e-07	1.76153	20.2328	4.1	6	74036.8
gi|55957499|emb|CAI15523.1|	lamin A/C [Homo sapiens]	4.24491e-07	1.76153	20.2328	4.4	6	69207.4
gi|23200154|pdb|1IVT|	A Chain A, Nmr Structures Of The C-Terminal Globular Domain Of Human Lamin AC	4.24491e-07	0.970421	10.2328	11.5	10.53	13505.9
gi|21735621|ref|NP_005909.2|	mitochondrial malate dehydrogenase precursor [Homo sapiens]	4.26107e-07	1.91806	20.261	9.8	8.33	35480.7	EC:1.1.1.37, EC:1.1.1.27,
gi|49168580|emb|CAG38785.1|	MDH2 [Homo sapiens]	4.26107e-07	1.91806	20.261	9.8	8.33	35536.8	EC:1.1.1.37, EC:1.1.1.27,
gi|12804929|gb|AAH01917.1|	Mitochondrial malate dehydrogenase, precursor [Homo sapiens]	4.26107e-07	1.91806	20.261	9.8	8.33	35508.8	EC:1.1.1.37, EC:1.1.1.27,
gi|41472053|gb|AAS07425.1|	unknown [Homo sapiens]	4.26107e-07	1.91806	20.261	10.4	8.33	33207.5	EC:1.1.1.37, EC:1.1.1.27,
gi|3413293|emb|CAA64397.1|	ERp28 [Homo sapiens]	4.42711e-07	1.75997	20.2141	10.3	7.165	28975.2	EC:5.3.4.1,
gi|40788974|dbj|BAA74909.2|	KIAA0886 protein [Homo sapiens]	5.56222e-07	0.835817	10.1456	1.1	4.25	134493
gi|5821140|dbj|BAA83712.1|	ASY [Homo sapiens]	5.56222e-07	0.835817	10.1456	3.5	4.25	40308
gi|62988641|gb|AAY24029.1|	unknown [Homo sapiens]	5.56222e-07	0.835817	10.1456	7	4.055	19288.4
gi|26800573|gb|AAM64248.1|	RTN4 isoform A [Homo sapiens]	5.56222e-07	0.835817	10.1456	1.1	4.25	129851
gi|47939582|gb|AAH71848.1|	RTN4 protein [Homo sapiens]	5.56222e-07	0.835817	10.1456	3.8	4.25	36895.3
gi|26800569|gb|AAM64247.1|	RTN4 isoform B2 [Homo sapiens]	5.56222e-07	0.835817	10.1456	3.3	4.25	42248
gi|26800562|gb|AAM64246.1|	RTN4 isoform B1 [Homo sapiens]	5.56222e-07	0.835817	10.1456	3.5	4.25	40293
gi|9408096|emb|CAB99248.1|	Nogo-A protein [Homo sapiens]	5.56222e-07	0.835817	10.1456	1.1	4.25	129861
gi|27368062|gb|AAN87335.1|	class IVb beta tubulin [Homo sapiens]	5.58937e-07	7.77684	88.2231	22.9	4.25	49721	EC:3.6.5.1, EC:3.6.5.2, EC:3.6.5.3, EC:3.6.5.4,
gi|23958133|gb|AAH24038.1|	Tubulin, beta, 2 [Homo sapiens]	5.58937e-07	7.77684	88.2231	22.9	4.25	49808	EC:3.6.5.1, EC:3.6.5.2, EC:3.6.5.3, EC:3.6.5.4,
gi|20809886|gb|AAH29529.1|	Tubulin, beta, 2 [Homo sapiens]	5.58937e-07	7.77684	88.2231	22.9	4.25	49776	EC:3.6.5.1, EC:3.6.5.2, EC:3.6.5.3, EC:3.6.5.4,
gi|57209814|emb|CAI41894.1|	tubulin, beta polypeptide [Homo sapiens]	5.58937e-07	5.90662	68.2081	20.2	4.25	41715.1	EC:3.6.5.1, EC:3.6.5.2, EC:3.6.5.3, EC:3.6.5.4,
gi|12804891|gb|AAH01896.1|	TUBB protein [Homo sapiens]	5.58937e-07	5.90662	68.2081	22.1	4.25	38290.5	EC:3.6.5.1, EC:3.6.5.2, EC:3.6.5.3, EC:3.6.5.4,
gi|35959|emb|CAA25318.1|	tubulin 5-beta [Homo sapiens]	5.58937e-07	5.56684	60.2231	15.8	4.25	49598.9	EC:3.6.5.1, EC:3.6.5.2, EC:3.6.5.3, EC:3.6.5.4,
gi|2661079|gb|AAB88188.1|	similar to beta tubulin [Homo sapiens]	5.58937e-07	4.9685	58.2081	16.1	4.25	38545.5	EC:3.6.5.1, EC:3.6.5.2, EC:3.6.5.3, EC:3.6.5.4,
gi|14124960|gb|AAH08006.1|	Similar to RIKEN cDNA 4930542G03 gene [Homo sapiens]	5.58937e-07	4.21654	48.2081	24.2	4.25	25858.4	EC:3.6.5.1, EC:3.6.5.2, EC:3.6.5.3, EC:3.6.5.4,
gi|4884102|emb|CAB43252.1|	hypothetical protein [Homo sapiens]	5.58937e-07	4.0072	48.2081	16.3	4.25	36791.6	EC:3.6.5.1, EC:3.6.5.2, EC:3.6.5.3, EC:3.6.5.4,
gi|16198437|gb|AAH15889.1|	TUBB protein [Homo sapiens]	5.58937e-07	4.21654	48.2081	20.7	4.25	30339.6	EC:3.6.5.1, EC:3.6.5.2, EC:3.6.5.3, EC:3.6.5.4,
gi|38511503|gb|AAH62532.1|	TUBB protein [Homo sapiens]	5.58937e-07	3.26341	38.2081	36.3	4.25	14407.6	EC:3.6.5.1, EC:3.6.5.2, EC:3.6.5.3, EC:3.6.5.4,
gi|10433717|dbj|BAB14016.1|	unnamed protein product [Homo sapiens]	5.58937e-07	2.80443	30.2885	11.2	4.25	49811	EC:3.6.5.1, EC:3.6.5.2, EC:3.6.5.3, EC:3.6.5.4,
gi|41202625|ref|XP_370723.1|	PREDICTED: similar to tubulin, beta 5 [Homo sapiens]	5.58937e-07	2.30211	28.2081	33	9.945	12096	EC:3.6.5.1, EC:3.6.5.2, EC:3.6.5.3, EC:3.6.5.4,
gi|12803639|gb|AAH02654.1|	Tubulin, beta 6 [Homo sapiens]	5.58937e-07	1.86942	20.2081	5.4	4.25	49825	EC:3.6.5.1, EC:3.6.5.2, EC:3.6.5.3, EC:3.6.5.4,
gi|62897621|dbj|BAD96750.1|	eukaryotic translation elongation factor 1 alpha 1 variant [Homo sapien	5.6401e-07	5.66077	70.2182	13.9	10.07	50079.2
gi|12006049|gb|AAG44730.1|	EF1a-like protein [Homo sapiens]	5.6401e-07	4.15179	50.2182	12.9	7.165	46387.7
gi|51464172|ref|XP_496711.1|	PREDICTED: similar to elongation factor 1 alpha [Homo sapiens]	5.6401e-07	3.98804	50.2182	11.8	8.64	51278.8
gi|4503475|ref|NP_001949.1|	eukaryotic translation elongation factor 1 alpha 2 [Homo sapiens]	5.6401e-07	3.92124	50.1617	5.8	10.07	50438.4
gi|57209443|emb|CAI40951.1|	eukaryotic translation elongation factor 1 alpha 1 [Homo sapiens]	5.6401e-07	1.69629	20.1543	6.9	8.975	15926.3
gi|47122516|gb|AAH70500.1|	Unknown (protein for MGC:61837) [Homo sapiens]	5.6401e-07	0.913809	10.1543	14.9	10.53	7581.99
gi|47123372|gb|AAH70131.1|	Unknown (protein for MGC:88110) [Homo sapiens]	5.6401e-07	0.913809	10.1543	9	9.51	12872.9
gi|51464204|ref|XP_496717.1|	PREDICTED: similar to eukaryotic translation elongation factor 1 alpha	5.6401e-07	0.913809	10.1543	6.2	10.53	17540
gi|62988630|gb|AAY24018.1|	unknown [Homo sapiens]	5.80364e-07	0.980588	10.2596	23.6	4.25	6018.24
gi|21410970|gb|AAH31009.1|	Ribosomal protein L6 [Homo sapiens]	6.1529e-07	2.60282	24.1954	10.4	10.53	32705.7	EC:3.6.5.3,
gi|36138|emb|CAA49188.1|	ribosomal protein L6 [Homo sapiens]	6.1529e-07	2.60282	24.1954	7.6	10.53	32840.6	EC:3.6.5.3,
gi|18088374|gb|AAH20679.1|	Ribosomal protein L6 [Homo sapiens]	6.1529e-07	2.60282	24.1954	10.4	10.53	32726.7	EC:3.6.5.3,
gi|18490263|gb|AAH22444.1|	Ribosomal protein L6 [Homo sapiens]	6.1529e-07	2.60282	24.1954	7.6	10.53	32721.6	EC:3.6.5.3,
gi|9802306|gb|AAF99680.1|	DNA-binding protein TAXREB107 [Homo sapiens]	6.1529e-07	2.60282	24.1954	10.4	10.53	32870.7	EC:3.6.5.3,
gi|546831|gb|AAB30819.1|	neoplasm-related C140 product [Homo sapiens]	6.1529e-07	1.65519	14.1734	6.3	10.53	24028.5	EC:3.6.5.3,
gi|42658397|ref|XP_379851.1|	PREDICTED: similar to RPL6 protein [Homo sapiens]	6.1529e-07	0.902079	10.1734	7.2	10.53	20032.2	EC:3.6.5.3,
gi|51463946|ref|XP_047355.4|	PREDICTED: KIAA1765 protein [Homo sapiens]	6.67904e-07	3.75529	40.2315	2.4	10.07	165625
gi|51461007|ref|XP_497894.1|	PREDICTED: similar to heat shock 70kD protein binding protein; progest	7.14958e-07	0.977487	10.2581	4.1	4.25	38150.4
gi|47940462|gb|AAH71629.1|	Heat shock 70kD protein binding protein [Homo sapiens]	7.14958e-07	0.977487	10.2581	3.8	4.25	41305.5
gi|23267143|gb|AAN16377.1|	ST13-like tumor suppressor [Homo sapiens]	7.14958e-07	0.977487	10.2581	5.8	5.125	27389.7
gi|51460863|ref|XP_496544.1|	PREDICTED: similar to heat shock 70kD protein binding protein; progest	7.14958e-07	0.977487	10.2581	2.8	4.25	55225.4
gi|14326411|gb|AAK60260.1|	short heat shock protein 60 Hsp60s1 [Homo sapiens]	7.9851e-07	1.84658	20.2486	10.9	10.53	23615.6
gi|23274223|gb|AAH35857.1|	Peroxiredoxin 6 [Homo sapiens]	8.18516e-07	0.955951	10.1952	5.4	6	25019.2	EC:3.1.1.4, EC:1.11.1.15,
gi|54303999|emb|CAH59743.1|	peroxiredoxin 6 [Homo sapiens]	8.18516e-07	0.955951	10.1952	14	5.125	9712.91	EC:3.1.1.4, EC:1.11.1.15,
gi|181402|gb|AAC83410.1|	epidermal cytokeratin 2 [Homo sapiens]	8.29846e-07	5.76143	58.2758	10.1	8.33	65825.4
gi|47132620|ref|NP_000414.2|	keratin 2a [Homo sapiens]	8.29846e-07	5.76143	58.2758	10.2	8.33	65393.2
gi|128841|sp|P19338|	NUCL_HUMAN Nucleolin (Protein C23)	8.54946e-07	5.2584	56.2311	9.3	4.25	76298.4
gi|21750187|dbj|BAC03738.1|	unnamed protein product [Homo sapiens]	8.54946e-07	5.2584	56.2311	9.6	4.25	74280.2
gi|55956788|ref|NP_005372.2|	nucleolin [Homo sapiens]	8.54946e-07	5.2584	56.2311	9.3	4.25	76568.5
gi|34534595|dbj|BAC87055.1|	unnamed protein product [Homo sapiens]	8.54946e-07	5.2584	56.2311	10.9	4.25	65922.5
gi|31455242|gb|AAH02343.3|	NCL protein [Homo sapiens]	8.54946e-07	1.90909	20.2311	5.4	4.25	50920
gi|998709|gb|AAB34093.1|	fructosyllysine-specific binding protein/nucleolin homolog {internal fragm	8.54946e-07	0.967883	10.2311	93.3	3.02	1688.77	-
gi|1085310|pir|S53728|	fructosyllysine-specific binding protein - human	8.54946e-07	0.967883	10.2311	40	4.055	3928.9	-
gi|62897725|dbj|BAD96802.1|	ribosomal protein L19 variant [Homo sapiens]	8.77775e-07	0.980973	10.2877	8.7	12.48	23452.2	EC:3.6.5.3,
gi|31873372|emb|CAD97677.1|	hypothetical protein [Homo sapiens]	8.77775e-07	0.980973	10.2877	8.3	12.48	24190.7	EC:3.6.5.3,
gi|26224932|gb|AAN76366.1|	ribosomal protein L19 [Ovis aries]	8.77775e-07	0.980973	10.2877	9.8	12.48	20806.8	EC:3.6.5.3,
gi|51493118|ref|XP_497376.1|	PREDICTED: similar to eukaryotic translation initiation factor 4A, iso	9.14498e-07	0.945166	8.25255	5.9	4.25	26781.1	EC:3.6.5.3,
gi|49065470|emb|CAG38553.1|	IDH1 [Homo sapiens]	9.27171e-07	3.39669	40.194	11.8	6	46538.5	EC:1.1.1.42,
gi|6807655|emb|CAB66637.1|	hypothetical protein [Homo sapiens]	9.27171e-07	3.39669	40.194	11.8	6	46596.5	EC:1.1.1.42,
gi|3641398|gb|AAD02918.1|	NADP-dependent isocitrate dehydrogenase [Homo sapiens]	9.27171e-07	3.39669	40.194	11.8	6	46658.6	EC:1.1.1.42,
gi|15277488|gb|AAH12846.1|	IDH1 protein [Homo sapiens]	9.27171e-07	3.39669	40.194	11.8	6	46629.6	EC:1.1.1.42,
gi|31873324|emb|CAD97653.1|	hypothetical protein [Homo sapiens]	9.27171e-07	3.39669	40.194	11.8	6	46497.5	EC:1.1.1.42,
gi|49168486|emb|CAG38738.1|	IDH1 [Homo sapiens]	9.27171e-07	2.51286	30.1936	8.7	6	46647.5	EC:1.1.1.42,
gi|47679341|gb|AAT36651.1|	hemoglobin beta [Homo sapiens]	9.65649e-07	2.53694	30.2179	21.9	6	11438.9
gi|34224021|gb|AAQ63175.1|	mutant hemoglobin beta chain [Homo sapiens]	9.65649e-07	2.53694	30.2179	37.1	6	11466.9
gi|12083483|gb|AAG46185.1|	beta-globin [Homo sapiens]	9.65649e-07	2.53694	30.2179	33.9	6	12520.5
gi|13432059|gb|AAK20080.1|	mutant beta globin [Homo sapiens]	9.65649e-07	2.53694	30.2179	35.1	6	12226.2
gi|62823011|gb|AAY15222.1|	beta globin [Homo sapiens]	9.65649e-07	2.53694	30.2179	37.1	6	11468.8
gi|66731527|gb|AAY51976.1|	hemoglobin beta chain [Homo sapiens]	9.65649e-07	2.48995	28.1799	38.6	6	11015.6
gi|66473265|gb|AAY46275.1|	beta globin chain [Homo sapiens]	9.65649e-07	1.76669	20.2179	27.6	6	11481.9
gi|51594277|gb|AAU08171.1|	hemoglobin Lepore-Baltimore [Homo sapiens]	9.65649e-07	1.76669	20.2179	12.4	6	11451.9
gi|23268449|gb|AAN11320.1|	hemoglobin beta chain variant Hb S-Wake [Homo sapiens]	9.65649e-07	1.76669	20.2179	8.8	7.165	15931.3
gi|68005524|gb|AAY84735.1|	hemoglobin beta chain [Homo sapiens]	9.65649e-07	1.76669	20.2179	12.4	6	11440.9
gi|23268683|gb|AAN16468.1|	hemoglobin beta chain variant Hb.Sinai-Bel Air [Homo sapiens]	9.65649e-07	0.804452	10.1799	12.4	5.125	11540.9
gi|23268451|gb|AAN11321.1|	hemoglobin beta chain variant Hb-I_Toulouse [Homo sapiens]	9.65649e-07	0.804452	10.1799	12.4	4.25	11497.8
gi|17390171|gb|AAH18079.1|	ATP synthase, H+ transporting, mitochondrial F1 complex, delta subunit,	9.68668e-07	0.959094	10.2186	8.3	5.125	17479.2	EC:3.6.3.14,
gi|6166493|gb|AAF04856.1|	thioredoxin peroxidase PMP20 [Homo sapiens]	1.03571e-06	1.59311	20.2367	13.6	8.33	21976.5	EC:1.11.1.15,
gi|46015020|pdb|1OC3|	C Chain C, Human Peroxiredoxin 5	1.03571e-06	1.59311	20.2367	16.9	7.165	18155.5	EC:1.11.1.15,
gi|16975162|pdb|1H4O|	H Chain H, Monoclinic Form Of Human Peroxiredoxin 5	1.03571e-06	1.59311	20.2367	18	7.165	16889	EC:1.11.1.15,
gi|6103724|gb|AAF03750.1|	antioxidant enzyme B166 [Homo sapiens]	1.03571e-06	1.59311	20.2367	13.6	8.33	22012.5	EC:1.11.1.15,
gi|6523289|emb|CAB62210.1|	human thiol peroxidase homologous protein [Homo sapiens]	1.03571e-06	1.59311	20.2367	17.9	7.165	17020	EC:1.11.1.15,
gi|32455260|ref|NP_857634.1|	peroxiredoxin 5 precursor, isoform b [Homo sapiens]	1.03571e-06	1.59311	20.2367	17.1	9.005	17383.1	EC:1.11.1.15,
gi|55670364|pdb|1URM|	A Chain A, Human Peroxiredoxin 5, C47s Mutant	1.03571e-06	1.59311	20.2367	16.9	7.165	18139.5	EC:1.11.1.15,
gi|38201710|ref|NP_006377.2|	DEAD box polypeptide 17 isoform p82 [Homo sapiens]	1.04014e-06	1.9368	20.2168	3.3	8.33	80222.1
gi|12653635|gb|AAH00595.1|	DDX17 protein [Homo sapiens]	1.04014e-06	1.9368	20.2168	3.7	8.33	72326
gi|52545677|emb|CAH10627.2|	hypothetical protein [Homo sapiens]	1.04014e-06	1.9368	20.2168	3.7	8.33	72496.1
gi|62088770|dbj|BAD92832.1|	DEAD box polypeptide 17 isoform p82 variant [Homo sapiens]	1.04014e-06	1.9368	20.2168	3.3	8.33	81016.9
gi|47678395|emb|CAG30318.1|	DDX17 [Homo sapiens]	1.04014e-06	1.9368	20.2168	3.7	8.33	72511.1
gi|62089424|dbj|BAD93156.1|	Hypothetical protein DKFZp686J01190 variant [Homo sapiens]	1.04014e-06	0.970445	10.2168	2.6	9.835	51695.8
gi|30582725|gb|AAP35589.1|	DEAD/H (Asp-Glu-Ala-Asp/His) box polypeptide 5 (RNA helicase, 68kDa) [Ho	1.04014e-06	0.970445	10.2168	2	10.07	69104.8
gi|30584123|gb|AAP36310.1|	Homo sapiens DEAD/H (Asp-Glu-Ala-Asp/His) box polypeptide 5 (RNA helicas	1.04014e-06	0.970445	10.2168	2	10.07	69217.9
gi|33096800|emb|CAE11890.1|	hypothetical protein [Homo sapiens]	1.04014e-06	0.970445	10.2168	3	8.33	45967.6
gi|7020184|dbj|BAA91026.1|	unnamed protein product [Homo sapiens]	1.09142e-06	0.912429	10.2067	2.3	8.33	105525
gi|48145915|emb|CAG33180.1|	RPN2 [Homo sapiens]	1.35095e-06	0.961273	10.2325	2.2	4.25	69285.2	EC:2.4.1.119,
gi|38197008|gb|AAH13028.2|	RPN2 protein [Homo sapiens]	1.35095e-06	0.961273	10.2325	5	6	31544.6	EC:2.4.1.119,
gi|88567|pir|B26168|	ribophorin II precursor - human	1.35095e-06	0.961273	10.2325	2.2	4.25	69273.1	EC:2.4.1.119,
gi|57208255|emb|CAI42668.1|	RPN2 [Homo sapiens]	1.35095e-06	0.961273	10.2325	2.3	6	67681.6	EC:2.4.1.119,
gi|4730801|emb|CAB41763.1|	RPN2 [Homo sapiens]	1.35095e-06	0.961273	10.2325	2.2	4.25	69241.1	EC:2.4.1.119,
gi|36049|emb|CAA68393.1|	unnamed protein product [Homo sapiens]	1.35095e-06	0.961273	10.2325	2.2	4.25	69259.1	EC:2.4.1.119,
gi|38197201|gb|AAH02380.2|	RPN2 protein [Homo sapiens]	1.35095e-06	0.961273	10.2325	2.8	4.25	54531.5	EC:2.4.1.119,
gi|10720185|sp|Q9Y4L1|	OXRP_HUMAN 150 kDa oxygen-regulated protein precursor (Orp150) (Hypoxia up-re	1.38263e-06	1.96369	26.2196	5.6	4.25	111266	EC:2.7.1.1,
gi|62897071|dbj|BAD96476.1|	oxygen regulated protein precursor variant [Homo sapiens]	1.38263e-06	1.96369	26.2196	5.6	4.25	111210	EC:2.7.1.1,
gi|14250818|gb|AAH08879.1|	5-aminoimidazole-4-carboxamide ribonucleotide formyltransferase/IMP cycl	1.42757e-06	3.72835	40.246	11.3	6	64575.4	EC:3.5.4.10, EC:2.1.2.3,
gi|62203298|gb|AAH93020.1|	Isocitrate dehydrogenase 1 (NADP+), soluble [Homo sapiens]	1.42772e-06	2.43636	30.194	8.7	6	46645.6	EC:1.1.1.42,
gi|1628569|gb|AAB17375.1|	putative cytosolic NADP-dependent isocitrate dehydrogenase [Homo sapiens]	1.42772e-06	1.81352	20.194	15.6	9.075	17682	EC:1.1.1.42,
gi|825616|emb|CAA23745.1|	unnamed protein product [Homo sapiens]	1.47252e-06	1.63487	20.3252	27.4	8.33	13978.9
gi|178024|gb|AAB16906.1|	beta-actin [Homo sapiens]	1.47252e-06	0.984663	10.3252	29.6	7.165	7793.88
gi|62897353|dbj|BAD96617.1|	WD repeat-containing protein 1 isoform 1 variant [Homo sapiens]	1.57182e-06	1.61822	20.1971	4.1	6	66137.9
gi|12803341|gb|AAH02489.1|	WD repeat-containing protein 1, isoform 1 [Homo sapiens]	1.57182e-06	1.61822	20.1971	4.1	6	66151.9
gi|62089078|dbj|BAD92983.1|	WD repeat-containing protein 1 isoform 1 variant [Homo sapiens]	1.57182e-06	1.61822	20.1971	4	6	68128
gi|4884326|emb|CAB43276.1|	hypothetical protein [Homo sapiens]	1.57182e-06	1.61822	20.1971	4.6	6	59810.6
gi|62897087|dbj|BAD96484.1|	WD repeat-containing protein 1 isoform 1 variant [Homo sapiens]	1.57182e-06	1.61822	20.1971	4.1	6	66185.9
gi|3420181|gb|AAD05045.1|	WDR1 protein [Homo sapiens]	1.57182e-06	1.61822	20.1971	4.7	6	57966
gi|12751055|gb|AAK07522.1|	PNAS-20 [Homo sapiens]	1.6125e-06	0.834618	10.1414	15.2	12.48	9019.18	EC:3.6.5.3,
gi|16307090|gb|AAH09623.1|	Nucleophosmin 1, isoform 2 [Homo sapiens]	1.61775e-06	0.97629	10.2596	7.9	4.25	29446.3
gi|58220461|gb|AAW67754.1|	nucleophosmin [Homo sapiens]	1.61775e-06	0.97629	10.2596	7	4.25	32784
gi|58220467|gb|AAW67757.1|	nucleophosmin [Homo sapiens]	1.61775e-06	0.97629	10.2596	7	4.25	32925.1
gi|33694244|gb|AAQ24860.1|	nucleophosmin [Homo sapiens]	1.61775e-06	0.97629	10.2596	7.1	4.25	32582.9
gi|16876992|gb|AAH16768.1|	Nucleophosmin 1 [Homo sapiens]	1.61775e-06	0.97629	10.2596	7.1	4.25	32436.8
gi|15214852|gb|AAH12566.1|	Nucleophosmin 1 [Homo sapiens]	1.61775e-06	0.97629	10.2596	7.1	4.25	32588.8
gi|62913985|gb|AAH03670.2|	NPM1 protein [Homo sapiens]	1.61775e-06	0.97629	10.2596	9.2	4.25	25033.4
gi|1483131|dbj|BAA08343.1|	p80 protein [Homo sapiens]	1.61775e-06	0.97629	10.2596	3.1	6	75307.9
gi|825671|emb|CAA34809.1|	B23 nucleophosmin (280 AA) [Homo sapiens]	1.61775e-06	0.97629	10.2596	7.5	4.25	30919.2
gi|58220469|gb|AAW67758.1|	nucleophosmin [Homo sapiens]	1.61775e-06	0.97629	10.2596	7.2	4.25	32439.8
gi|58220463|gb|AAW67755.1|	nucleophosmin [Homo sapiens]	1.61775e-06	0.97629	10.2596	7	4.25	32798
gi|58220465|gb|AAW67756.1|	nucleophosmin [Homo sapiens]	1.61775e-06	0.97629	10.2596	7	4.25	32867.1
gi|30582861|gb|AAP35657.1|	nucleophosmin (nucleolar phosphoprotein B23, numatrin) [Homo sapiens]	1.61775e-06	0.97629	10.2596	7.1	4.25	32554.9
gi|13536991|dbj|BAB40600.1|	nucleophosmin/B23.2 [Homo sapiens]	1.61775e-06	0.97629	10.2596	8.1	4.25	28382.7
gi|30584325|gb|AAP36411.1|	Homo sapiens nucleophosmin (nucleolar phosphoprotein B23, numatrin) [syn	1.61775e-06	0.97629	10.2596	7.1	4.25	32668
gi|58220459|gb|AAW67753.1|	nucleophosmin [Homo sapiens]	1.61775e-06	0.97629	10.2596	7	4.25	32816
gi|7020584|dbj|BAA91188.1|	unnamed protein product [Homo sapiens]	1.61775e-06	0.97629	10.2596	11.7	4.25	19360.4
gi|59381084|gb|AAW84289.1|	heterogeneous nuclear ribonucleoprotein K transcript variant [Homo sapie	1.67054e-06	4.56463	50.2562	16.8	4.25	51026.4
gi|460789|emb|CAA51267.1|	transformation upregulated nuclear protein [Homo sapiens]	1.67054e-06	4.56463	50.2562	16.8	4.25	51040.4
gi|62088704|dbj|BAD92799.1|	heterogeneous nuclear ribonucleoprotein K isoform a variant [Homo sapie	1.67054e-06	4.56463	50.2562	17.6	4.25	48774.3
gi|55958544|emb|CAI16019.1|	heterogeneous nuclear ribonucleoprotein K [Homo sapiens]	1.67054e-06	4.56463	50.2562	18.2	4.25	47527.7
gi|55958547|emb|CAI16022.1|	heterogeneous nuclear ribonucleoprotein K [Homo sapiens]	1.67054e-06	3.68137	40.2562	14.5	4.25	41780.7
gi|32097|emb|CAA24918.1|	unnamed protein product [Homo sapiens]	1.6844e-06	4.48764	50.2201	50.5	10.53	11264.3
gi|33284843|emb|CAE17590.1|	novel protein similar to human member of RAS oncogene family (RAB35) [D	1.73092e-06	0.944093	8.17846	14.5	10.07	8551.5	EC:3.6.5.1, EC:3.6.5.2, EC:3.6.5.3, EC:3.6.5.4,
gi|48735337|gb|AAH71892.1|	Prolyl 4-hydroxylase, beta subunit [Homo sapiens]	1.74232e-06	4.57246	50.2315	9.4	4.25	57080.8	EC:1.14.11.2, EC:5.3.4.1, EC:2.4.1.119,
gi|35655|emb|CAA28775.1|	unnamed protein product [Homo sapiens]	1.74232e-06	4.57246	50.2315	9.4	4.25	57060.7	EC:1.14.11.2, EC:5.3.4.1, EC:2.4.1.119,
gi|31746|emb|CAA30112.1|	glutathione-insulin transhydrogenase (216 AA) [Homo sapiens]	1.74232e-06	1.84592	20.2315	10.2	4.25	24879	EC:1.14.11.2, EC:5.3.4.1, EC:2.4.1.119,
gi|15680282|gb|AAH14504.1|	P4HB protein [Homo sapiens]	1.74232e-06	1.84592	20.2315	11.9	4.25	21269.2	EC:1.14.11.2, EC:5.3.4.1,
gi|33286422|ref|NP_872271.1|	pyruvate kinase 3 isoform 2 [Homo sapiens]	1.75021e-06	3.79887	40.2775	10	8.33	58025.1	EC:2.7.1.40,
gi|2117873|pir|S64635|	pyruvate kinase (EC 2.7.1.40), muscle splice form M1 - human	1.75021e-06	3.79887	40.2775	10	7.165	57966	EC:2.7.1.40,
gi|66910342|gb|AAH96823.1|	PKM2 protein [Homo sapiens]	1.75021e-06	2.91512	30.2775	14.9	4.25	30255.3	EC:2.7.1.40,
gi|45501029|gb|AAH67228.1|	MAP4 protein [Homo sapiens]	1.8249e-06	0.862049	10.1529	2.4	4.25	53462.7
gi|539639|pir|A53253|	microtubule-associated protein 4 - human (fragment)	1.8249e-06	0.862049	10.15	1.2	4.25	103264
gi|62088334|dbj|BAD92614.1|	microtubule-associated protein 4 isoform 1 variant [Homo sapiens]	1.8249e-06	0.862049	10.15	1	4.25	122866
gi|15215383|gb|AAH12794.1|	MAP4 protein [Homo sapiens]	1.8249e-06	0.862049	10.15	1.2	4.25	102842
gi|20455500|sp|P27816|	MAP4_HUMAN Microtubule-associated protein 4 (MAP 4)	1.8249e-06	0.862049	10.15	1	6	120944
gi|47519639|ref|NP_002366.2|	microtubule-associated protein 4 isoform 1 [Homo sapiens]	1.8249e-06	0.862049	10.15	1	4.25	120930
gi|4691418|dbj|BAA77235.1|	heat shock protein 72 [Homo sapiens]	1.83009e-06	0.953174	10.2014	9.3	4.25	16463.4
gi|51471019|ref|XP_497352.1|	PREDICTED: similar to 60S ribosomal protein L29 (Cell surface heparin	1.83861e-06	0.964402	10.2449	9.7	10.53	17036.5	EC:3.6.5.3,
gi|48734757|gb|AAH71909.1|	Ribosomal protein L29 [Homo sapiens]	1.83861e-06	0.964402	10.2449	9.3	12.48	17940.2	EC:3.6.5.3,
gi|37540882|ref|XP_063630.5|	PREDICTED: similar to 60S ribosomal protein L29 (Cell surface heparin	1.83861e-06	0.964402	10.2449	6.5	10.53	25728.9	EC:3.6.5.3,
gi|793843|emb|CAA89008.1|	ribosomal protein L29 [Homo sapiens]	1.83861e-06	0.964402	10.2449	9.4	12.48	17656	EC:3.6.5.3,
gi|55959755|emb|CAI16223.1|	OTTHUMP00000017090 [Homo sapiens]	1.83861e-06	0.964402	10.2449	8.7	10.53	18700.4	EC:3.6.5.3,
gi|51468801|ref|XP_497302.1|	PREDICTED: similar to putative UST1-like organic anion transporter [Ho	1.83861e-06	0.964402	10.2449	4.6	10.53	35064.4
gi|27482992|ref|XP_210334.1|	PREDICTED: similar to 60S ribosomal protein L29 (Cell surface heparin	1.83861e-06	0.964402	10.2449	9.7	11.505	17208.6	EC:3.6.5.3,
gi|60656425|gb|AAX32776.1|	ribosomal protein L29 [synthetic construct]	1.83861e-06	0.964402	10.2449	9.4	12.48	17741.1	EC:3.6.5.3,
gi|13432177|sp|P35749|	MYH11_HUMAN Myosin heavy chain, smooth muscle isoform (SMMHC)	1.85527e-06	0.966251	10.2385	0.8	4.25	227198
gi|2104553|gb|AAC31665.1|	Myosin heavy chain (MHY11) (5'partial) [Homo sapiens]	1.85527e-06	0.966251	10.2385	0.8	4.25	214217
gi|13124875|ref|NP_074035.1|	smooth muscle myosin heavy chain 11 isoform SM2 [Homo sapiens]	1.85527e-06	0.966251	10.2385	0.8	4.25	223438
gi|30268331|emb|CAD89954.1|	hypothetical protein [Homo sapiens]	1.85527e-06	0.966251	10.2385	1.1	6	154064
gi|27529744|dbj|BAA74889.2|	KIAA0866 protein [Homo sapiens]	1.85527e-06	0.966251	10.2385	0.8	4.25	228580
gi|29436380|gb|AAH49849.1|	MYH9 protein [Homo sapiens]	1.85527e-06	0.966251	10.2385	1.1	4.25	158652
gi|3169000|emb|CAB05105.1|	OTTHUMP00000028706 [Homo sapiens]	1.85527e-06	0.966251	10.2385	0.8	4.25	226391
gi|49457374|emb|CAG46986.1|	HIST1H4F [Homo sapiens]	1.85697e-06	4.27059	50.2201	47.6	12.48	11386.4
gi|45767731|gb|AAH67496.1|	Unknown (protein for MGC:79352) [Homo sapiens]	1.85697e-06	4.27059	50.2201	47.6	12.48	11332.4
gi|22770667|gb|AAN06699.1|	histone H1 [Homo sapiens]	1.91425e-06	0.94569	10.1628	5.1	10.53	21828.9
gi|62550747|gb|AAH69517.2|	H1 histone family, member T, testis-specific [Homo sapiens]	1.91425e-06	0.94569	10.1628	5.3	12.48	22005.7
gi|2627129|dbj|BAA23486.1|	polyubiquitin [Homo sapiens]	1.94542e-06	2.99091	46.2099	34.2	7.81	68450.1
gi|11528469|gb|AAG37291.1|	humanized L1/ubiqutin hybrid protein [synthetic construct]	1.94542e-06	2.04245	38.2099	4.2	8.33	64092.3
gi|1304128|dbj|BAA09860.1|	polyubiquitin [Homo sapiens]	1.94542e-06	2.04245	38.2099	31.4	7.84	68681.1
gi|13021896|gb|AAK11574.1|	humanized ubiquitin/L1 delta/H-2 Db CTL epitope hybrid protein [syntheti	1.94542e-06	2.04245	38.2099	4.3	6	62384.1
gi|13569612|gb|AAK31162.1|	ubiquitin A-52 residue ribosomal protein fusion product 1 [Homo sapiens]	1.94542e-06	2.04245	38.2099	17	10.53	16164.7	EC:3.6.5.3,
gi|48425523|pdb|1S1Q|	D Chain D, Tsg101(Uev) Domain In Complex With Ubiquitin	1.94542e-06	2.04245	38.2099	31.6	7.8	8541.66	EC:3.6.5.3,
gi|62089150|dbj|BAD93019.1|	ubiquitin C variant [Homo sapiens]	1.94542e-06	2.04245	38.2099	31.2	8.975	147245	-
gi|16552475|dbj|BAB71316.1|	unnamed protein product [Homo sapiens]	1.94542e-06	2.04245	38.2099	30.2	6	43622.4
gi|51473011|ref|XP_086494.3|	PREDICTED: similar to Zgc:66168 protein [Homo sapiens]	1.94542e-06	2.04245	38.2099	26.3	10.07	17639.3	EC:3.4.21, EC:3.6.5.3,
gi|51458856|ref|XP_371330.2|	PREDICTED: similar to bA92K2.2 (similar to ubiquitin) [Homo sapiens] [	1.94542e-06	1.80524	30.143	13.4	10.53	20410.5	EC:3.6.5.3,
gi|17932994|dbj|BAB79488.1|	ribosomal protein S27A [Homo sapiens]	1.94542e-06	1.80524	30.143	19.8	10.53	14068.4	EC:3.6.5.3,
gi|825728|emb|CAA68439.1|	ubiquitin precursor [Homo sapiens]	1.94542e-06	1.80524	30.143	27	10.07	10411.7	EC:3.6.5.3,
gi|21595548|gb|AAH32330.1|	Lectin, mannose-binding, 1, precursor [Homo sapiens]	2.04883e-06	0.897582	10.1667	2.2	6	57495.1
gi|5031873|ref|NP_005561.1|	lectin, mannose-binding, 1 precursor [Homo sapiens]	2.04883e-06	0.897582	10.1667	2.2	6	57513.1
gi|62897977|dbj|BAD96928.1|	lectin, mannose-binding, 1 precursor variant [Homo sapiens]	2.04883e-06	0.897582	10.1667	2.2	6	57522.1
gi|433938|emb|CAA50653.1|	ERGIC53 [Homo sapiens]	2.04883e-06	0.897582	10.1667	2.2	6	57527.1
gi|62087534|dbj|BAD92214.1|	ribosomal protein L4 variant [Homo sapiens]	2.0784e-06	2.66628	30.2437	7.5	10.53	48965.2	EC:3.6.5.3,
gi|16579885|ref|NP_000959.2|	ribosomal protein L4 [Homo sapiens]	2.0784e-06	2.66628	30.2437	7.7	10.53	47667.5	EC:3.6.5.3,
gi|40889023|gb|AAA60281.2|	ribosomal protein L4 [Homo sapiens]	2.0784e-06	1.83887	20.2437	4.5	11.505	47642.5	EC:3.6.5.3,
gi|30962031|gb|AAP37955.1|	MARCKS-like protein [Homo sapiens]	2.20902e-06	0.976228	10.2549	7.7	4.25	19517.2
gi|44890424|gb|AAH66915.1|	MARCKS-like 1 [Homo sapiens]	2.20902e-06	0.976228	10.2549	7.7	4.25	19521.2
gi|30582777|gb|AAP35615.1|	t-complex 1 [Homo sapiens]	2.30826e-06	2.5207	30.2332	6.5	6	60305.7	EC:3.6.3.6,
gi|30584211|gb|AAP36354.1|	Homo sapiens t-complex 1 [synthetic construct]	2.30826e-06	2.5207	30.2332	6.5	6	60418.8	EC:3.6.3.6,
gi|36796|emb|CAA37064.1|	t-complex polypeptide 1 [Homo sapiens]	2.30826e-06	2.5207	30.2332	6.5	6	60355.9	EC:3.6.3.6,
gi|13937888|gb|AAH07052.1|	HNRPC protein [Homo sapiens]	2.39188e-06	1.92796	20.1961	7.2	4.25	33577.5
gi|33877030|gb|AAH02696.1|	HNRPCL1 protein [Homo sapiens]	2.39188e-06	1.92796	20.1961	10.6	10.53	22637.8
gi|3171899|emb|CAA17879.1|	novel protein similar to heterogeneous nuclear ribonucleoprotein C (C1\/	2.39188e-06	1.92796	20.1961	7.5	4.25	32122.7
gi|62088634|dbj|BAD92764.1|	Heterogeneous nuclear ribonucleoproteins C1/C2 variant [Homo sapiens] [	2.39188e-06	1.92796	20.1961	7	4.25	34391.9
gi|20455507|sp|P07910|	HNRPC_HUMAN Heterogeneous nuclear ribonucleoproteins C1/C2 (hnRNP C1 / hnRNP	2.39188e-06	1.92796	20.1961	7.2	4.25	33667.5
gi|28193116|emb|CAD62300.1|	unnamed protein product [Homo sapiens]	2.39188e-06	1.92796	20.1961	9.7	4.25	25215.2
gi|4758544|ref|NP_004491.1|	heterogeneous nuclear ribonucleoprotein C isoform b [Homo sapiens]	2.39188e-06	1.92796	20.1961	7.6	4.25	31946.7
gi|13097279|gb|AAH03394.1|	HNRPC protein [Homo sapiens]	2.39188e-06	1.92796	20.1961	7.5	4.25	32317.9
gi|14249959|gb|AAH08364.1|	HNRPC protein [Homo sapiens]	2.39188e-06	1.92796	20.1961	7.5	4.25	32373.9
gi|14110428|ref|NP_112604.1|	heterogeneous nuclear ribonucleoprotein C isoform a [Homo sapiens]	2.39188e-06	1.92796	20.1961	7.3	4.25	33278.4
gi|51458365|ref|XP_496344.1|	PREDICTED: similar to Heterogeneous nuclear ribonucleoprotein C-like d	2.39188e-06	1.92796	20.1961	7.5	4.25	32033.7
gi|58476967|gb|AAH89438.1|	HNRPC protein [Homo sapiens]	2.39188e-06	1.92796	20.1961	8.8	4.25	27804.5
gi|14250048|gb|AAH08423.1|	HNRPC protein [Homo sapiens]	2.39188e-06	1.92796	20.1961	7.2	4.25	33577.5
gi|62201594|gb|AAH92433.1|	HNRPC protein [Homo sapiens]	2.39188e-06	0.963248	10.186	11.8	3.86	11224
gi|39645331|gb|AAH63513.1|	KRT8 protein [Homo sapiens]	2.39405e-06	6.34739	70.2654	16	4.25	55874.3
gi|4504919|ref|NP_002264.1|	keratin 8 [Homo sapiens]	2.39405e-06	6.34739	70.2654	16.8	4.25	53671.2
gi|2506774|sp|P05787|	K2C8_HUMAN Keratin, type II cytoskeletal 8 (Cytokeratin 8) (K8) (CK 8)	2.39405e-06	6.34739	70.2654	16.8	4.25	53641.2
gi|33875698|gb|AAH00654.2|	KRT8 protein [Homo sapiens]	2.39405e-06	6.34739	70.2654	16.1	4.25	55787.2
gi|49256423|gb|AAH73760.1|	Keratin 8 [Homo sapiens]	2.39405e-06	6.34739	70.2654	16.8	4.25	53717.2
gi|62913980|gb|AAH11373.2|	KRT8 protein [Homo sapiens]	2.39405e-06	6.34739	70.2654	22.2	4.25	41082.7
gi|62897441|dbj|BAD96661.1|	keratin 8 variant [Homo sapiens]	2.39405e-06	5.46146	60.2654	14.9	4.25	53705.2
gi|1419564|emb|CAA67203.1|	cytokeratin [Homo sapiens]	2.39405e-06	5.37536	60.2407	23.3	4.25	30759.5
gi|14198278|gb|AAH08200.1|	KRT8 protein [Homo sapiens]	2.39405e-06	5.37536	60.2407	23.3	4.25	30801.5
gi|30313|emb|CAA31376.1|	cytokeratin 8 (279 AA) [Homo sapiens]	2.39405e-06	5.37536	60.2407	23.3	4.25	30839.6
gi|51464263|ref|XP_371701.2|	PREDICTED: similar to SET protein (Phosphatase 2A inhibitor I2PP2A) (I	2.41066e-06	0.962711	10.1981	2.6	4.25	43782.5
gi|55663124|emb|CAH71408.1|	SET translocation (myeloid leukemia-associated) [Homo sapiens]	2.41066e-06	0.962711	10.1981	3.4	4.25	33468.7
gi|4506891|ref|NP_003002.1|	SET translocation (myeloid leukemia-associated) [Homo sapiens]	2.41066e-06	0.962711	10.1981	3.6	4.25	32114.7
gi|34604766|gb|AAQ79833.1|	inhibitor-2 of protein phosphatase-2A [Homo sapiens]	2.41066e-06	0.962711	10.1981	3.6	4.25	32083.7
gi|55663125|emb|CAH71409.1|	SET translocation (myeloid leukemia-associated) [Homo sapiens]	2.41066e-06	0.962711	10.1981	3.8	4.25	31114.3
gi|51492667|ref|XP_371672.2|	PREDICTED: similar to SET protein (Phosphatase 2A inhibitor I2PP2A) (I	2.41066e-06	0.962711	10.1981	4.1	4.25	28290.6
gi|56554590|pdb|1XKT|	B Chain B, Human Fatty Acid Synthase: Structure And Substrate Selectivity Of T	2.43163e-06	2.54582	30.2831	16.3	4.25	31730	EC:3.1.2.14, EC:1.1.1.100, EC:2.3.1.39, EC:4.2.1.61, EC:1.3.1.10, EC:2.3.1.38, EC:2.3.1.41,
gi|38196977|gb|AAH14634.2|	FASN protein [Homo sapiens]	2.43163e-06	2.54582	30.2831	13.3	4.25	39009.9	EC:3.1.2.14, EC:1.1.1.100, EC:2.3.1.39, EC:4.2.1.61, EC:1.3.1.10, EC:2.3.1.38, EC:2.3.1.41,
gi|30583803|gb|AAP36150.1|	Homo sapiens fatty acid synthase [synthetic construct]	2.43163e-06	2.54582	30.2831	10.7	6	48429.7	EC:3.1.2.14, EC:1.1.1.100, EC:2.3.1.39, EC:4.2.1.61, EC:1.3.1.10, EC:2.3.1.38, EC:2.3.1.41,
gi|14043943|gb|AAH07909.1|	FASN protein [Homo sapiens]	2.43163e-06	2.54582	30.2831	10.7	6	48316.6	EC:3.1.2.14, EC:1.1.1.100, EC:2.3.1.39, EC:4.2.1.61, EC:1.3.1.10, EC:2.3.1.38, EC:2.3.1.41,
gi|1245769|gb|AAB35516.1|	fatty acid synthase; FAS [Homo sapiens]	2.43163e-06	1.58094	20.1963	5.3	6	51404.3	EC:3.1.2.14, EC:1.1.1.100, EC:2.3.1.39, EC:4.2.1.61, EC:1.3.1.10, EC:2.3.1.38, EC:2.3.1.41,
gi|52696092|pdb|1UYM|	A Chain A, Human Hsp90-Beta With Pu3 (9-Butyl-8(3,4,5-Trimethoxy-Benzyl)-9h-Pu	2.49738e-06	3.88343	48.2281	17.7	4.25	24626.6
gi|56204415|emb|CAI20094.1|	heat shock 90kDa protein 1, beta [Homo sapiens]	2.49738e-06	2.56543	30.2227	16.1	4.25	19122.7
gi|14327942|gb|AAH09195.1|	TRA1 protein [Homo sapiens]	2.49738e-06	1.93476	20.2481	9.8	4.25	35427.8	EC:5.99.1.3,
gi|7141072|gb|AAF37203.1|	mRNA-binding protein CRDBP [Homo sapiens]	2.55283e-06	0.934831	10.2045	2.4	10.07	63417.2	EC:3.6.5.3,
gi|56237027|ref|NP_006537.3|	IGF-II mRNA-binding protein 1 [Homo sapiens]	2.55283e-06	0.934831	10.2045	2.4	10.07	63441.3	EC:3.6.5.3,
gi|48145673|emb|CAG33059.1|	HNRPH1 [Homo sapiens]	2.55329e-06	1.88027	20.2263	6.7	6	49099.3
gi|6065880|emb|CAB55879.2|	heterogeneous nuclear ribonucleoprotein H2 (H') [Homo sapiens]	2.55329e-06	0.954626	10.2263	3.8	6	49232.3
gi|54304187|emb|CAH59747.2|	alpha-actinin 1 [Homo sapiens]	2.5835e-06	0.956772	10.1902	14	5.125	10189.1
gi|73535681|pdb|1YDI|	B Chain B, Human Vinculin Head Domain (Vh1, 1-258) In Complex With Human Alpha	2.5835e-06	0.956772	10.1902	50	4.25	2796.51	-
gi|306451|gb|AAA35521.1|	alpha-tubulin [Homo sapiens]	2.6389e-06	0.909071	10.1947	18.4	4.25	10923.2	EC:3.6.5.1, EC:3.6.5.2, EC:3.6.5.3, EC:3.6.5.4,
gi|400418|emb|CAA52916.1|	keratin 8 [Homo sapiens]	2.66142e-06	2.92435	30.2654	32.5	4.25	14319.1
gi|547749|sp|P13645|	K1C10_HUMAN Keratin, type I cytoskeletal 10 (Cytokeratin 10) (K10) (CK 10) [MAS	2.92613e-06	5.67854	60.2435	13.7	4.25	59482.8
gi|28317|emb|CAA32649.1|	unnamed protein product [Homo sapiens]	2.92613e-06	5.67854	60.2435	13.7	4.25	59491.8
gi|21961605|gb|AAH34697.1|	Keratin 10 [Homo sapiens]	2.92613e-06	5.67854	60.2435	13.9	4.25	58791.5
gi|88041|pir|A31994|	keratin 10, type I, epidermal - human	2.92613e-06	4.70045	50.2429	12.5	4.25	57213
gi|55958677|emb|CAI14965.1|	OTTHUMP00000016039 [Homo sapiens]	3.19138e-06	0.958032	10.2136	6.9	12.48	24159.1	EC:3.6.5.3,
gi|15928753|gb|AAH14837.1|	Ribosomal protein L15 [Homo sapiens]	3.19138e-06	0.958032	10.2136	6.9	12.48	24071	EC:3.6.5.3,
gi|21040388|gb|AAH30575.1|	Similar to RIKEN cDNA 2510008H07 gene [Homo sapiens]	3.19138e-06	0.958032	10.2136	6.4	12.48	25646	EC:3.6.5.3,
gi|12006350|gb|AAG44837.1|	60S ribosomal protein L15 [Homo sapiens]	3.19138e-06	0.958032	10.2136	6.9	12.48	24145.1	EC:3.6.5.3,
gi|17932940|dbj|BAB79461.1|	ribosomal protein L15 [Homo sapiens]	3.19138e-06	0.958032	10.2136	6.9	12.48	24055.1	EC:3.6.5.3,
gi|71979932|ref|NP_003477.4|	solute carrier family 7 (cationic amino acid transporter, y+ system),	3.19468e-06	0.933737	10.2307	3.6	8.33	54974.4
gi|3639058|gb|AAC61479.1|	amino acid transporter E16 [Homo sapiens]	3.19468e-06	0.933737	10.2307	3.6	8.33	54988.4
gi|24981008|gb|AAH39692.1|	Solute carrier family 7 (cationic amino acid transporter, y+ system), me	3.19468e-06	0.933737	10.2307	3.6	8.33	54958.4
gi|16741373|gb|AAH16512.1|	ATP synthase, H+ transporting, mitochondrial F1 complex, beta polypeptid	3.22226e-06	5.45394	60.2077	13.4	4.25	56524.7	EC:3.6.3.14, EC:3.6.3.6,
gi|28931|emb|CAA29095.1|	beta-subunit (AA 1-312) [Homo sapiens]	3.22226e-06	2.68629	30.206	9.3	4.25	34026.4	EC:3.6.3.14, EC:3.6.3.6,
gi|62201633|gb|AAH92478.1|	Progesterone membrane binding protein [Homo sapiens]	3.2342e-06	0.973092	10.2453	8.5	4.25	23803.7
gi|61679697|pdb|1XZU|	C Chain C, T-To-Thigh Quaternary Transitions In Human Hemoglobin: Alphad94g De	3.40977e-06	1.88916	20.1994	10.6	9.555	15090.9
gi|61679701|pdb|1XZV|	C Chain C, T-To-Thigh Quaternary Transitions In Human Hemoglobin: Alphap95a De	3.40977e-06	1.88916	20.1994	10.6	8.685	15122.8
gi|56967321|pdb|1XZ4|	C Chain C, Intersubunit Interactions Associated With Tyr42alpha Stabilize The	3.40977e-06	1.88916	20.1994	10.6	8.685	15056.8
gi|22671717|gb|AAN04486.1|	hemoglobin alpha-2 [Homo sapiens]	3.40977e-06	1.88916	20.1994	10.6	8.685	15279.9
gi|3212437|pdb|1AJ9|	A Chain A, R-State Human Carbonmonoxyhemoglobin Alpha-A53s	3.40977e-06	1.88916	20.1994	19.1	8.685	15132.9
gi|3114512|pdb|1VWT|	C Chain C, T State Human Hemoglobin [alpha V96w], Alpha Aquomet, Beta Deoxy	3.40977e-06	1.88916	20.1994	10.6	8.685	15203.9
gi|13650074|gb|AAK37554.1|	hemoglobin alpha-1 globin chain [Homo sapiens]	3.40977e-06	1.88916	20.1994	19	7.165	15291.9
gi|61679686|pdb|1XY0|	C Chain C, T-To-Thigh Transitions In Human Hemoglobin: Alphak40g Deoxy Low-Sal	3.40977e-06	1.88916	20.1994	10.6	7.165	15077.8
gi|61679706|pdb|1Y0A|	C Chain C, T-To-Thigh Quaternary Transitions In Human Hemoglobin: Alphay140a D	3.40977e-06	1.88916	20.1994	10.6	8.685	15056.8
gi|1335076|emb|CAA23774.1|	alpha-2-globin [Homo sapiens]	3.40977e-06	1.88916	20.1994	10.6	8.685	15116.9
gi|61679479|pdb|1Y8W|	C Chain C, T-To-T(High) Quaternary Transitions In Human Hemoglobin: Alphar92a	3.40977e-06	1.88916	20.1994	10.6	7.165	15063.8
gi|62898345|dbj|BAD97112.1|	alpha 2 globin variant [Homo sapiens]	3.40977e-06	1.88916	20.1994	10.6	8.685	15270.9
gi|28549|emb|CAA23749.1|	alpha globin [Homo sapiens]	3.40977e-06	1.88916	20.1994	11.7	7.165	13574.1
gi|37928145|pdb|1R1Y|	C Chain C, Crystal Structure Of Deoxy-Human Hemoglobin Bassett At 1.8 Angstrom	3.40977e-06	1.88916	20.1994	10.6	9.555	15072.9
gi|58177614|pdb|1YDZ|	C Chain C, T-To-T(High) Quaternary Transitions In Human Hemoglobin: Alphay140f	3.40977e-06	1.88916	20.1994	10.6	8.685	15132.9
gi|61679692|pdb|1XZ5|	C Chain C, T-To-Thigh Quaternary Transitions In Human Hemoglobin: Alphal91a De	3.40977e-06	1.88916	20.1994	10.6	8.685	15106.8
gi|56967329|pdb|1Y09|	C Chain C, T-To-T(High) Quaternary Transitions In Human Hemoglobin: Alphan97a	3.40977e-06	1.88916	20.1994	10.6	8.685	15105.9
gi|56967333|pdb|1Y0D|	C Chain C, T-To-Thigh Quaternary Transitions In Human Hemoglobin: Desarg141alp	3.40977e-06	1.88916	20.1994	10.7	8.72	14960.8
gi|63080988|gb|AAY30253.1|	hemoglobin alpha-2 globin mutant [Homo sapiens]	3.40977e-06	0.928743	10.1839	15	9.51	10789.5
gi|13195586|gb|AAK15770.1|	hemoglobin alpha 1 globin chain [Homo sapiens]	3.40977e-06	0.928743	10.1839	15	6	10703.5
gi|25453474|ref|NP_115754.2|	eukaryotic translation elongation factor 1 delta isoform 1 [Homo sapie	3.46907e-06	2.99903	36.1837	7.9	6	71364.2
gi|30584927|gb|AAP36729.1|	Homo sapiens eukaryotic translation elongation factor 1 delta (guanine n	3.46907e-06	2.99903	36.1837	7.9	7.165	71491.3
gi|30583323|gb|AAP35906.1|	eukaryotic translation elongation factor 1 delta (guanine nucleotide exc	3.46907e-06	2.99903	36.1837	7.9	6	71378.2
gi|38014351|gb|AAH00678.2|	EEF1D protein [Homo sapiens]	3.46907e-06	2.99903	36.1837	9.3	6	60845.3
gi|38566211|gb|AAH62535.1|	Eukaryotic translation elongation factor 1 delta, isoform 2 [Homo sapien	3.46907e-06	2.81921	30.1837	12.5	4.25	31102.8
gi|66267425|gb|AAH94806.1|	EEF1D protein [Homo sapiens]	3.46907e-06	2.81921	30.1837	13.6	4.25	28540.4
gi|38522|emb|CAA79716.1|	human elongation factor-1-delta [Homo sapiens]	3.46907e-06	2.81921	30.1837	12.5	4.25	31201.9
gi|51474994|ref|XP_058967.10|	PREDICTED: similar to eukaryotic translation elongation factor 1 delt	3.46907e-06	2.81921	30.1837	11.3	4.25	34193.3
gi|10436857|dbj|BAB14925.1|	unnamed protein product [Homo sapiens]	3.46907e-06	2.08648	26.1837	6.2	6	71374.3
gi|33341656|gb|AAQ15199.1|	FP1047 [Homo sapiens]	3.46907e-06	2.08648	26.1837	6.3	6	69353.2
gi|51470849|ref|XP_084514.6|	PREDICTED: heat shock 90kDa protein 1, alpha-like 3 [Homo sapiens] [MA	3.51488e-06	6.88098	76.2544	8.5	4.25	86996.7
gi|62914009|gb|AAH23006.2|	HSPCA protein [Homo sapiens]	3.51488e-06	5.94629	66.2544	8.2	4.25	73780.4
gi|105169|pir|JQ0129|	86K heat shock protein IV - human (fragment)	3.51488e-06	4.11157	50.2281	12.5	4.25	35523.6
gi|62122861|ref|NP_001014390.1|	heat shock protein HSP 90-beta [Homo sapiens]	3.51488e-06	2.70433	30.2281	7.1	4.25	49091.8
gi|4261762|gb|AAD14062.1|	90-kda heat shock protein beta HSP90 beta [Homo sapiens]	3.51488e-06	2.14421	28.2281	30.9	4.25	7427.96
gi|2351110|dbj|BAA22050.1|	heat shock protein beta [Homo sapiens]	3.51488e-06	2.14421	28.2281	16.2	4.25	14057.4
gi|73487292|gb|AAI01271.1|	TUBB8 protein [Homo sapiens]	3.82648e-06	3.50308	40.2231	9.5	4.25	49327.8	EC:3.6.5.1, EC:3.6.5.2, EC:3.6.5.3, EC:3.6.5.4,
gi|55962054|emb|CAI16221.1|	novel protein similar to beta-tubulin 4Q (TUBB4Q) (LOC253936) [Homo sap	3.82648e-06	3.50308	40.2231	9.7	4.25	48694.5	EC:3.6.5.1, EC:3.6.5.2, EC:3.6.5.3, EC:3.6.5.4,
gi|16974658|gb|AAL32434.1|	beta-tubulin 4Q [Homo sapiens]	3.82648e-06	3.50308	40.2231	9.5	4.25	49743.9	EC:3.6.5.1, EC:3.6.5.2, EC:3.6.5.3, EC:3.6.5.4,
gi|1857526|gb|AAB48456.1|	beta-tubulin [Homo sapiens]	3.82648e-06	2.66105	30.2231	7.6	4.25	48346.4	EC:3.6.5.1, EC:3.6.5.2, EC:3.6.5.3, EC:3.6.5.4,
gi|1805274|gb|AAB41497.1|	beta-tubulin [Homo sapiens]	3.82648e-06	2.66105	30.2231	7.6	4.25	48403.5	EC:3.6.5.1, EC:3.6.5.2, EC:3.6.5.3, EC:3.6.5.4,
gi|55770868|ref|NP_064424.3|	tubulin, beta polypeptide 4, member Q [Homo sapiens]	3.82648e-06	0.955962	10.2231	3.5	4.25	48456.4	EC:3.6.5.1, EC:3.6.5.2, EC:3.6.5.3, EC:3.6.5.4,
gi|31415705|gb|AAP45055.1|	transferrin [Homo sapiens]	3.85988e-06	2.63849	30.1744	5.4	6	76999.7
gi|62897069|dbj|BAD96475.1|	transferrin variant [Homo sapiens]	3.85988e-06	2.63849	30.1744	5.4	6	77029.6
gi|37747855|gb|AAH59367.1|	Transferrin [Homo sapiens]	3.85988e-06	2.63849	30.1744	5.4	6	77029.7
gi|29726965|pdb|1OQH|	A Chain A, Crystal Structure Of The R124a Mutant Of The N-Lobe Human Transferr	3.85988e-06	1.81903	20.1744	7.1	6	37058.1
gi|6980467|pdb|1DTG|	A Chain A, Human Transferrin N-Lobe Mutant H249e	3.85988e-06	1.81903	20.1744	7.2	6	36808
gi|29726563|pdb|1N7W|	A Chain A, Crystal Structure Of Human Serum Transferrin, N-Lobe L66w Mutant [M	3.85988e-06	1.81903	20.1744	7.3	6	36605.9
gi|7245524|pdb|1D4N|	A Chain A, Human Serum Transferrin	3.85988e-06	1.81903	20.1744	7.3	6	36328.8
gi|29726964|pdb|1OQG|	A Chain A, Crystal Structure Of The D63e Mutant Of The N-Lobe Human Transferri	3.85988e-06	1.81903	20.1744	7.1	6	37157.2
gi|4699632|pdb|1B3E|	A Chain A, Human Serum Transferrin, N-Terminal Lobe, Expressed In Pichia Pastor	3.85988e-06	1.81903	20.1744	7.3	6	36433.9
gi|16975242|pdb|1JQF|	A Chain A, Human Transferrin N-Lobe Mutant H249q	3.85988e-06	1.81903	20.1744	7.2	6	36821.1
gi|14277729|pdb|1FQF|	A Chain A, Crystal Structures Of Mutant (K296a) That Abolish The Dilysine Inte	3.85988e-06	1.81903	20.1744	7.3	6	36475.9
gi|29726564|pdb|1N7X|	A Chain A, Human Serum Transferrin, N-Lobe Y45e Mutant	3.85988e-06	1.81903	20.1744	7.3	6	36498.9
gi|7245523|pdb|1D3K|	A Chain A, Human Serum Transferrin	3.85988e-06	1.81903	20.1744	7.3	6	36336.8
gi|4389243|pdb|1BTJ|	B Chain B, Human Serum Transferrin, Recombinant N-Terminal Lobe, Apo Form, Crys	3.85988e-06	1.81903	20.1744	7.1	6	37143.2
gi|48425722|pdb|1SUV|	D Chain D, Structure Of Human Transferrin Receptor-Transferrin Complex	3.85988e-06	1.81903	20.1744	7.3	7.165	36336.8
gi|14277728|pdb|1FQE|	A Chain A, Crystal Structures Of Mutant (K206a) That Abolish The Dilysine Inte	3.85988e-06	1.81903	20.1744	7.3	6	36475.9
gi|29726565|pdb|1N84|	A Chain A, Human Serum Transferrin, N-Lobe	3.85988e-06	1.81903	20.1744	7.3	6	36532.9
gi|49258810|pdb|1RYO|	A Chain A, Human Serum Transferrin, N-Lobe Bound With Oxalate	3.85988e-06	1.81903	20.1744	7.3	6	36142.8
gi|7765077|gb|AAA61143.2|	transferrin [Homo sapiens]	3.85988e-06	0.883936	10.1744	19.4	8.33	7698.94
gi|8980356|emb|CAB96907.1|	transferrin [Homo sapiens]	3.85988e-06	0.883936	10.1744	50	9.01	2921.52	-
gi|13273496|gb|AAK15811.1|	mutant hemoglobin beta chain [Homo sapiens]	3.90789e-06	2.65262	30.2179	24.8	6	11494
gi|5919228|gb|AAD56252.1|	Na,K-ATPase catalytic subunit alpha-A protein [Homo sapiens]	4.24807e-06	0.89557	8.18609	46.9	4.055	3563.7	-
gi|62897075|dbj|BAD96478.1|	heat shock 70kDa protein 9B precursor variant [Homo sapiens]	4.29441e-06	0.907748	10.2196	2.2	6	73588.8
gi|18645123|gb|AAH24034.1|	Heat shock 70kDa protein 9B, precursor [Homo sapiens]	4.29441e-06	0.907748	10.2196	2.2	6	73681.9
gi|21040386|gb|AAH30634.1|	heat shock 70kD protein 9B (mortalin-2) [Homo sapiens]	4.29441e-06	0.907748	10.2196	2.2	6	73808
gi|24234688|ref|NP_004125.3|	heat shock 70kDa protein 9B precursor [Homo sapiens]	4.29441e-06	0.907748	10.2196	2.2	6	73634.8
gi|32879935|gb|AAP88798.1|	electron-transfer-flavoprotein, alpha polypeptide (glutaric aciduria II)	4.8387e-06	0.965017	10.2594	5.7	8.33	35057.6
gi|2781202|pdb|1EFV|	A Chain A, Three-Dimensional Structure Of Human Electron Transfer Flavoprotein	4.8387e-06	0.965017	10.2594	6	6	33075.4
gi|30584341|gb|AAP36419.1|	Homo sapiens ubiquitin-activating enzyme E1 (A1S9T and BN75 temperature	5.24096e-06	0.964098	10.222	1.4	4.25	117888
gi|35830|emb|CAA40296.1|	ubiquitin activating enzyme E1 [Homo sapiens]	5.24096e-06	0.964098	10.222	1.4	4.25	117716
gi|24485|emb|CAA37078.1|	unnamed protein product [Homo sapiens]	5.24096e-06	0.964098	10.222	1.9	6	90326.7
gi|23510340|ref|NP_695012.1|	ubiquitin-activating enzyme E1 [Homo sapiens]	5.24096e-06	0.964098	10.222	1.4	4.25	117774
gi|240454|gb|AAB20601.1|	homolog of human ubiquitin-activating enzyme E1 [Mus sp.]	5.24096e-06	0.964098	10.222	36.6	4.25	4747.26
gi|4008131|gb|AAC95387.1|	chaperonin 10 [Homo sapiens]	5.30333e-06	2.22671	30.2295	34.3	10.53	10577.8
gi|4028622|gb|AAC96332.1|	chaperonin 10-related protein [Homo sapiens]	5.30333e-06	2.22671	30.2295	35.1	10.07	10288.6
gi|48425720|pdb|1SUV|	B Chain B, Structure Of Human Transferrin Receptor-Transferrin Complex	5.47512e-06	1.10346	20.1463	4.2	6	71498.5
gi|12654697|gb|AAH01188.1|	TFRC protein [Homo sapiens]	5.47512e-06	1.10346	20.1463	3.6	6	84818
gi|136378|sp|P02786|	TFR1_HUMAN Transferrin receptor protein 1 (TfR1) (TR) (TfR) (Trfr) (CD71 antige	5.47512e-06	1.10346	20.1463	3.6	6	84848
gi|62088088|dbj|BAD92491.1|	transferrin receptor variant [Homo sapiens]	5.47512e-06	1.10346	20.1463	3.5	6	85811.5
gi|34209|emb|CAA32815.1|	La 4.1 protein [Homo sapiens]	6.0987e-06	1.12979	16.2231	7.8	8.33	33737.5
gi|34811028|pdb|1OWX|	A Chain A, Solution Structure Of The C-Terminal Rrm Of Human La (La225- 334) [	6.0987e-06	0.961951	10.2231	9.1	6	13914.2
gi|54696794|gb|AAV38769.1|	chaperonin containing TCP1, subunit 2 (beta) [Homo sapiens]	6.1904e-06	0.957572	10.2196	2.6	6	57452.3
gi|1871210|gb|AAB67249.1|	T-complex protein 1, Beta subunit (TCP-1-BETA) [Homo sapiens]	6.1904e-06	0.957572	10.2196	6.5	6	22924.2
gi|48146259|emb|CAG33352.1|	CCT2 [Homo sapiens]	6.1904e-06	0.957572	10.2196	2.6	6	57424.2
gi|825606|emb|CAA46643.1|	glutathione S-transferase [Homo sapiens]	7.303e-06	0.910795	10.1699	5	10.07	25703.7	EC:2.5.1.18,
gi|24987430|pdb|1K3Y|	B Chain B, Crystal Structure Analysis Of Human Glutathione S- Transferase With	7.303e-06	0.910795	10.1699	5	10.07	25483.6	EC:2.5.1.18,
gi|825605|emb|CAA46642.1|	glutathione S-transferase [Homo sapiens]	7.303e-06	0.910795	10.1699	5	10.07	25649.6	EC:2.5.1.18,
gi|265545|gb|AAB25369.1|	alpha-class glutathione S-transferase omega 2 subunit [human, liver, Pepti	7.303e-06	0.910795	10.1699	6.5	4.25	19624.3	EC:2.5.1.18,
gi|71042021|pdb|1YDK|	B Chain B, Crystal Structure Of The I219a Mutant Of Human Glutathione Transfer	7.303e-06	0.910795	10.1699	5	10.07	25572.6	EC:2.5.1.18,
gi|265539|gb|AAB25364.1|	alpha-class glutathione S-transferase omega 1 subunit [human, liver, Pepti	7.303e-06	0.910795	10.1699	6.5	6	19561.3	EC:2.5.1.18,
gi|46947348|gb|AAT06769.1|	glutathione S-transferase A1 [Homo sapiens]	7.303e-06	0.910795	10.1699	5	10.07	25584.7	EC:2.5.1.18,
gi|60655931|gb|AAX32529.1|	glutathione S-transferase A2 [synthetic construct]	7.303e-06	0.910795	10.1699	5	10.07	25661.6	EC:2.5.1.18,
gi|257476|gb|AAB23672.1|	glutathione S-transferase A2 subunit [Homo sapiens]	7.303e-06	0.910795	10.1699	5	10.07	25589.6	EC:2.5.1.18,
gi|55670366|pdb|1USB|	B Chain B, Rational Design Of A Novel Enzyme - Efficient Thioester Hydrolysis	7.303e-06	0.910795	10.1699	4.9	10.07	25865.8	EC:2.5.1.18,
gi|50513288|pdb|1PL2|	B Chain B, Crystal Structure Of Human Glutathione Transferase (Gst) A1- 1 T68e	7.303e-06	0.910795	10.1699	5	10.07	25652.7	EC:2.5.1.18,
gi|50513286|pdb|1PL1|	B Chain B, Crystal Structure Of Human Glutathione Transferase (Gst) A1- 1 In C	7.303e-06	0.910795	10.1699	5	10.07	25624.7	EC:2.5.1.18,
gi|55960291|emb|CAI13812.1|	glutathione S-transferase A1 [Homo sapiens]	7.303e-06	0.910795	10.1699	5	10.07	25614.7	EC:2.5.1.18,
gi|8218078|emb|CAB92770.1|	glutathione S-transferase A2 [Homo sapiens]	7.303e-06	0.910795	10.1699	5	10.07	25647.6	EC:2.5.1.18,
gi|25303946|gb|AAH40071.1|	Alpha-2-macroglobulin, precursor [Homo sapiens]	7.48898e-06	0.942407	10.1852	0.7	6	163174
gi|51476396|emb|CAH18188.1|	hypothetical protein [Homo sapiens]	7.48898e-06	0.942407	10.1852	0.7	6	163206
gi|62088808|dbj|BAD92851.1|	Alpha 2 macroglobulin variant [Homo sapiens]	7.48898e-06	0.942407	10.1852	0.7	6	164030
gi|66932947|ref|NP_000005.2|	alpha-2-macroglobulin precursor [Homo sapiens]	7.48898e-06	0.942407	10.1852	0.7	6	163188
gi|46812315|gb|AAT02228.1|	alpha 2 macroglobulin [Homo sapiens]	7.48898e-06	0.942407	10.1852	0.7	6	166022
gi|12654715|gb|AAH01199.1|	TXNDC5 protein [Homo sapiens]	9.77472e-06	0.84187	10.1282	3.1	4.25	36155
gi|20067392|emb|CAD29430.1|	thioredoxin related protein [Homo sapiens]	9.77472e-06	0.84187	10.1282	2.8	5.125	40677.1
gi|21740140|emb|CAD39084.1|	hypothetical protein [Homo sapiens]	9.77472e-06	0.84187	10.1282	4.1	6	27244.6
gi|37182414|gb|AAQ89009.1|	disulfide isomerase [Homo sapiens]	9.77472e-06	0.84187	10.1282	2.3	6	47598.7
gi|52545767|emb|CAH56286.1|	hypothetical protein [Homo sapiens]	9.77472e-06	0.84187	10.1282	2.6	4.25	43477.3
gi|22761285|dbj|BAC11526.1|	unnamed protein product [Homo sapiens]	9.77472e-06	0.84187	10.1282	2.3	6	47626.7
gi|42794775|ref|NP_071368.3|	thioredoxin domain containing 5 isoform 2 [Homo sapiens]	9.77472e-06	0.84187	10.1282	2.6	6	43641.5
gi|30354488|gb|AAH52310.1|	TXNDC5 protein [Homo sapiens]	9.77472e-06	0.84187	10.1282	2.8	5.125	40343.9
gi|62898213|dbj|BAD97046.1|	interleukin enhancer binding factor 2 variant [Homo sapiens]	9.86521e-06	0.973005	10.2744	5.1	4.25	43021.2
gi|55962124|emb|CAI13610.1|	interleukin enhancer binding factor 2, 45kDa [Homo sapiens]	9.86521e-06	0.973005	10.2744	17.4	4.25	12374.6
gi|55962125|emb|CAI13611.1|	interleukin enhancer binding factor 2, 45kDa [Homo sapiens]	9.86521e-06	0.973005	10.2744	13.3	8.33	16356.4
gi|28848610|gb|AAL38981.1|	elongation factor 1-alpha 1 [Homo sapiens]	1.05095e-05	3.92973	50.2182	14.3	8.33	42797.1
gi|30584487|gb|AAP36496.1|	Homo sapiens lactate dehydrogenase A [synthetic construct]	1.13025e-05	4.17645	50.2076	14.4	8.33	36778.5	EC:1.1.1.27,
gi|13786856|pdb|1I10|	H Chain H, Human Muscle L-Lactate Dehydrogenase M Chain, Ternary Complex With	1.13025e-05	4.17645	50.2076	14.5	8.33	36534.3	EC:1.1.1.27,
gi|41350405|gb|AAS00490.1|	proliferation-inducing gene 19 protein [Homo sapiens]	1.13025e-05	4.17645	50.2076	14.5	8.33	36665.4	EC:1.1.1.27,
gi|62897717|dbj|BAD96798.1|	lactate dehydrogenase A variant [Homo sapiens]	1.13025e-05	4.17645	50.2076	14.5	8.33	36666.3	EC:1.1.1.27,
gi|34527427|dbj|BAC85389.1|	unnamed protein product [Homo sapiens]	1.13025e-05	2.55833	30.2076	9.9	8.33	30037.5	EC:1.1.1.27,
gi|46405145|gb|AAS93432.1|	lactate dehydrogenase [Homo sapiens]	1.13025e-05	0.959745	10.2076	3.6	6	36484.2	EC:1.1.1.27,
gi|15680046|gb|AAH14340.1|	LDHAL6A protein [Homo sapiens]	1.13025e-05	0.959745	10.2076	5.1	7.165	25609.4	EC:1.1.1.27,
gi|266453|sp|P07864|	LDHC_HUMAN L-lactate dehydrogenase C chain (LDH-C) (LDH testis subunit) (LDH-X)	1.13025e-05	0.959745	10.2076	3.6	7.165	36274.2	EC:1.1.1.27,
gi|34190078|gb|AAH19249.2|	LDHC protein [Homo sapiens]	1.13025e-05	0.959745	10.2076	3.2	8.33	40489.5	EC:1.1.1.27,
gi|61363849|gb|AAX42454.1|	lactate dehydrogenase C [synthetic construct]	1.13025e-05	0.959745	10.2076	3.6	7.165	36288.3	EC:1.1.1.27,
gi|13786848|pdb|1I0Z|	B Chain B, Human Heart L-Lactate Dehydrogenase H Chain, Ternary Complex With N	1.13025e-05	0.959745	10.2076	3.6	6	36484.1	EC:1.1.1.27,
gi|49259212|pdb|1T2F|	D Chain D, Human B Lactate Dehydrogenase Complexed With Nad+ And 4- Hydroxy-1,	1.13025e-05	0.959745	10.2076	3.6	6	36516.2	EC:1.1.1.27,
gi|187074|gb|AAA59508.1|	lactate dehydrogenase-C [Homo sapiens]	1.13025e-05	0.959745	10.2076	4.5	9.875	28966.5	EC:1.1.1.27,
gi|37779174|gb|AAO85222.1|	transformation-related protein 5 [Homo sapiens]	1.13025e-05	0.959745	10.2076	3.6	6	36615.2	EC:1.1.1.27,
gi|30909078|gb|AAP37402.1|	lactate dehydrogenase C [Homo sapiens]	1.13025e-05	0.959745	10.2076	3.6	8.33	36230.2	EC:1.1.1.27,
gi|39644561|gb|AAH07716.2|	Unknown (protein for IMAGE:4303307) [Homo sapiens]	1.13791e-05	0.982072	10.2343	3.5	5.125	46192.4	EC:6.2.1.4,
gi|51470993|ref|XP_208658.4|	PREDICTED: similar to Succinyl-CoA ligase [GDP-forming] beta-chain, mi	1.13791e-05	0.982072	10.2343	3.5	4.25	46461.3	EC:6.2.1.4,
gi|3766199|gb|AAC64397.1|	GTP-specific succinyl-CoA synthetase beta subunit [Homo sapiens]	1.13791e-05	0.982072	10.2343	3.7	4.25	43722.9	EC:6.2.1.4,
gi|52788292|sp|Q96I99|	SUCB2_HUMAN Succinyl-CoA ligase [GDP-forming] beta-chain, mitochondrial precu	1.13791e-05	0.982072	10.2343	3.5	4.25	46481.5	EC:6.2.1.4,
gi|46329889|gb|AAH68602.1|	SUCLG2 protein [Homo sapiens]	1.13791e-05	0.982072	10.2343	3.5	4.25	46481.6	EC:6.2.1.4,
gi|28422556|gb|AAH47024.1|	Succinate-CoA ligase, GDP-forming, beta subunit [Homo sapiens]	1.13791e-05	0.982072	10.2343	3.9	4.25	41193.5	EC:6.2.1.4,
gi|40254924|ref|NP_060979.2|	hypothetical protein LOC55379 [Homo sapiens]	1.17348e-05	2.52979	30.1512	10.4	10.53	34908.9
gi|47940482|gb|AAH71674.1|	Unknown (protein for MGC:87876) [Homo sapiens]	1.18503e-05	0.953205	10.1835	7.2	11.505	17096	EC:3.6.5.3,
gi|51493358|ref|XP_371151.2|	PREDICTED: similar to 40S ribosomal protein S16 [Homo sapiens]	1.18503e-05	0.953205	10.1835	7.5	10.53	16401.8	EC:3.6.5.3,
gi|51459252|ref|XP_497657.1|	PREDICTED: similar to 40S ribosomal protein S16 [Homo sapiens]	1.18503e-05	0.953205	10.1835	7.2	10.07	17163	EC:3.6.5.3,
gi|5542166|pdb|1CF0|	B Chain B, Human Platelet Profilin Complexed With An L-Pro10- Iodotyrosine Pept	1.50749e-05	0.898181	10.1669	10.1	8.33	14842.5
gi|30584265|gb|AAP36381.1|	Homo sapiens profilin 1 [synthetic construct]	1.50749e-05	0.898181	10.1669	9.9	8.33	15157.6
gi|30582841|gb|AAP35647.1|	profilin 1 [Homo sapiens]	1.50749e-05	0.898181	10.1669	10	8.33	15044.6
gi|1943532|pdb|1FIL|	Human Platelet Profilin I Crystallized In High Salt Actin-Binding Protein	1.50749e-05	0.898181	10.1669	10.1	8.33	14913.5
gi|30584095|gb|AAP36296.1|	Homo sapiens thioredoxin [synthetic construct]	1.53513e-05	0.967435	10.2048	12.3	4.25	11842.8	EC:1.8.1.9,
gi|914044|gb|AAB32984.1|	surface-associated sulphydryl protein, SASP=thioredoxin homolog [human, TH	1.53513e-05	0.967435	10.2048	61.9	4.055	2279.15	-
gi|24158968|pdb|1M7T|	A Chain A, Solution Structure And Dynamics Of The Human-Escherichia Coli Thior	1.53513e-05	0.967435	10.2048	12.1	4.25	11673.1
gi|3153859|gb|AAC17430.1|	thioredoxin delta 3 [Homo sapiens]	1.53513e-05	0.967435	10.2048	15.5	5.125	9314.64	EC:1.8.1.9,
gi|339649|gb|AAA74596.1|	thioredoxin	1.53513e-05	0.967435	10.2048	12.4	4.25	11685.7	EC:1.8.1.9,
gi|9508997|gb|AAF87085.1|	thioredoxin [Homo sapiens]	1.53513e-05	0.967435	10.2048	12.4	4.25	11729.7	EC:1.8.1.9,
gi|1827675|pdb|1ERV|	Human Thioredoxin Mutant With Cys 73 Replaced By Ser (Reduced Form)	1.53513e-05	0.967435	10.2048	12.4	4.25	11713.8	EC:1.8.1.9,
gi|1065115|pdb|1MDK|	A Chain A, High Resolution Solution Nmr Structure Of Mixed Disulfide Intermedia	1.53513e-05	0.967435	10.2048	12.4	4.25	11571.9	EC:1.8.1.9,
gi|55957946|emb|CAI14067.1|	thioredoxin [Homo sapiens]	1.53513e-05	0.967435	10.2048	15.3	5.125	9445.68	EC:1.8.1.9,
gi|1827674|pdb|1ERW|	Human Thioredoxin Double Mutant With Cys 32 Replaced By Ser And Cys 35 Replac	1.53513e-05	0.967435	10.2048	12.4	4.25	11697.8	EC:1.8.1.9,
gi|2392150|pdb|1AIU|	Human Thioredoxin (D60n Mutant, Reduced Form)	1.53513e-05	0.967435	10.2048	12.4	4.25	11728.8	EC:1.8.1.9,
gi|576840|gb|AAC37575.1|	lamin B1 [Homo sapiens]	1.65289e-05	0.944925	10.2079	2.2	4.25	66367.7
gi|15126742|gb|AAH12295.1|	Lamin B1 [Homo sapiens]	1.65289e-05	0.944925	10.2079	2.2	4.25	66366.7
gi|50415798|gb|AAH78178.1|	LMNB1 protein [Homo sapiens]	1.65289e-05	0.944925	10.2079	3.9	4.25	38117.7
gi|37724561|gb|AAO21313.1|	lung cancer oncogene 7 [Homo sapiens]	1.8255e-05	0.955698	10.2006	3.7	8.33	37865
gi|30585331|gb|AAP36938.1|	Homo sapiens guanine nucleotide binding protein (G protein), beta polype	1.8255e-05	0.955698	10.2006	4.1	8.33	35167.7
gi|38570357|gb|AAR24619.1|	proliferation-inducing gene 21 [Homo sapiens]	1.8255e-05	0.955698	10.2006	4.8	8.33	29666.8
gi|13623199|gb|AAH06195.1|	ATP citrate lyase, isoform 1 [Homo sapiens]	1.85437e-05	1.44901	20.25	2.6	6	120762	EC:2.3.3.8,
gi|68533125|dbj|BAE06117.1|	ACLY variant protein [Homo sapiens]	1.85437e-05	1.44901	20.25	2.6	8.33	124477	EC:2.3.3.8,
gi|38569423|ref|NP_942127.1|	ATP citrate lyase isoform 2 [Homo sapiens]	1.85437e-05	1.44901	20.25	2.7	6	119696	EC:2.3.3.8,
gi|21754275|dbj|BAC04484.1|	unnamed protein product [Homo sapiens]	1.85437e-05	1.44901	20.25	4.1	8.33	76395.9	EC:2.3.3.8,
gi|28935|emb|CAA45614.1|	ATP-citrate (pro-S-)-lyase [Homo sapiens]	1.85437e-05	1.44901	20.25	2.6	6	121342	EC:2.3.3.8,
gi|20141248|sp|P53396|	ACLY_HUMAN ATP-citrate synthase (ATP-citrate (pro-S-)-lyase) (Citrate cleavag	1.85437e-05	1.44901	20.25	2.6	6	120748	EC:2.3.3.8,
gi|19068616|emb|CAD25084.1|	similarity to HYPOTHETICAL PROTEIN CGB0_HUMAN [Encephalitozoon cuniculi	2.03012e-05	0.243301	10.1427	21.5	10.07	10886.6
gi|2662291|dbj|BAA23735.1|	cytochrome b5 [Homo sapiens]	2.18499e-05	0.97421	10.2255	8.2	4.25	16321.9	EC:1.9.3.1,
gi|57997557|emb|CAI46070.1|	hypothetical protein [Homo sapiens]	2.18499e-05	0.97421	10.2255	11.2	4.25	11865.8	EC:1.9.3.1,
gi|13325120|gb|AAH04373.1|	Cytochrome b5 outer mitochondrial membrane, precursor [Homo sapiens]	2.18499e-05	0.97421	10.2255	8.2	4.25	16322	EC:1.9.3.1,
gi|51477549|ref|XP_497144.1|	PREDICTED: similar to SMT3 suppressor of mif two 3 homolog 2 [Homo sap	2.30371e-05	0.955048	10.189	7.5	6	17743.6	EC:3.4.21,
gi|30584365|gb|AAP36431.1|	Homo sapiens SMT3 suppressor of mif two 3 homolog 1 (yeast) [synthetic c	2.30371e-05	0.955048	10.189	11.5	4.25	11742.8	EC:3.4.21,
gi|62738056|pdb|1U4A|	A Chain A, Solution Structure Of Human Sumo-3 C47s	2.30371e-05	0.955048	10.189	13.8	6	10094	EC:3.4.21,
gi|54792071|ref|NP_001005849.1|	small ubiquitin-like modifier 2 isoform b precursor [Homo sapiens]	2.30371e-05	0.955048	10.189	16.9	4.25	8106	EC:3.4.21,
gi|51466168|ref|XP_499288.1|	PREDICTED: similar to SMT3 suppressor of mif two 3 homolog 2 [Homo sap	2.30371e-05	0.955048	10.189	8.2	7.165	15776.9	EC:3.4.21,
gi|3947684|emb|CAA20019.1|	SMT3 suppressor of mif two 3 homolog 2 (yeast) [Homo sapiens]	2.30371e-05	0.955048	10.189	12.6	7.165	10646.4	EC:3.4.21,
gi|56966948|pdb|1WM3|	A Chain A, Crystal Structure Of Human Sumo-2 Protein	2.30371e-05	0.955048	10.189	16.7	5.125	8345.2	EC:3.4.21,
gi|1770517|emb|CAA67896.1|	SMT3A protein [Homo sapiens]	2.30371e-05	0.955048	10.189	11.7	6	11646.8	EC:3.4.21,
gi|56966947|pdb|1WM2|	A Chain A, Crystal Structure Of Human Sumo-2 Protein	2.30371e-05	0.955048	10.189	15.4	4.25	9046.46	EC:3.4.21,
gi|14250087|gb|AAH08450.1|	SMT3 suppressor of mif two 3 homolog 2 [Homo sapiens]	2.30371e-05	0.955048	10.189	12.6	5.125	10863.4	EC:3.4.21,
gi|32425649|gb|AAH01097.1|	EIF4B protein [Homo sapiens]	2.3111e-05	0.88152	10.1521	3.7	9	39194.8
gi|288100|emb|CAA39265.1|	initation factor 4B [Homo sapiens]	2.3111e-05	0.88152	10.1521	2.1	4.25	69183.3
gi|62896615|dbj|BAD96248.1|	eukaryotic translation initiation factor 4B variant [Homo sapiens] [MAS	2.3111e-05	0.88152	10.1521	2.1	4.25	69110.3
gi|50053795|ref|NP_001408.2|	eukaryotic translation initiation factor 4B [Homo sapiens]	2.3111e-05	0.88152	10.1521	2.1	4.25	69110.3
gi|48146033|emb|CAG33239.1|	EIF4B [Homo sapiens]	2.3111e-05	0.88152	10.1521	2.1	4.25	69096.3
gi|49256408|gb|AAH73154.1|	Eukaryotic translation initiation factor 4B [Homo sapiens]	2.3111e-05	0.88152	10.1521	2.1	4.25	69125.3
gi|71051626|gb|AAH98437.1|	Eukaryotic translation initiation factor 4B [Homo sapiens]	2.3111e-05	0.88152	10.1521	2.1	4.25	69057.2
gi|33875177|gb|AAH00064.1|	NSEP1 protein [Homo sapiens]	2.32845e-05	0.970122	10.2462	7.1	10.53	29356.8
gi|423015|pir|S34426|	nuclease sensitive element-binding protein 1 - human	2.32845e-05	0.970122	10.2462	5.9	9.01	34521
gi|870743|dbj|BAA09522.1|	heterogeneous nuclear ribonucleoprotein D (hnRNP D) [Homo sapiens]	2.54838e-05	0.958548	10.2287	5.2	10.07	30351.8
gi|386547|gb|AAB27345.1|	d(TTAGGG)n-binding protein B39=type E heterogeneous nuclear ribonucleoprot	2.54838e-05	0.958548	10.2287	70	4.25	2253.13	-
gi|870747|dbj|BAA09524.1|	heterogeneous nuclear ribonucleoprotein D (hnRNP D) [Homo sapiens]	2.54838e-05	0.958548	10.2287	6.5	10.53	24595.5
gi|18645125|gb|AAH23977.1|	Heterogeneous nuclear ribonucleoprotein D, isoform c [Homo sapiens]	2.54838e-05	0.958548	10.2287	4.6	8.33	32814.1
gi|51477708|ref|NP_001003810.1|	heterogeneous nuclear ribonucleoprotein D isoform d [Homo sapiens]	2.54838e-05	0.958548	10.2287	4.9	8.72	30653.1
gi|1082775|pir|A54601|	RNA-binding protein AUF1 - human	2.54838e-05	0.958548	10.2287	4.9	4.25	31180.5
gi|2773158|gb|AAB96683.1|	heterogeneous nuclear ribonucleoprotein D0B [Homo sapiens]	2.54838e-05	0.958548	10.2287	4.7	10.07	31948.8
gi|929663|emb|CAA27544.1|	unnamed protein product [Homo sapiens]	2.54838e-05	0.958548	10.2287	6.2	8.33	24183.1
gi|12803191|gb|AAH02401.1|	Heterogeneous nuclear ribonucleoprotein D, isoform a [Homo sapiens]	2.54838e-05	0.958548	10.2287	3.9	8.33	38410.3
gi|14110417|ref|NP_112737.1|	heterogeneous nuclear ribonucleoprotein D isoform b [Homo sapiens]	2.54838e-05	0.958548	10.2287	4.2	8.33	36249.3
gi|420052|pir|A44192|	heterogeneous nuclear ribonucleoprotein C-like protein - human	2.54838e-05	0.958548	10.2287	4.3	10.07	35886
gi|30583969|gb|AAP36233.1|	Homo sapiens enhancer of rudimentary homolog (Drosophila) [synthetic con	3.47659e-05	0.925786	10.179	10.5	5.125	12364.1	EC:3.6.5.3,
gi|3334899|gb|AAC28898.1|	autoantigen p542 [Homo sapiens]	3.56194e-05	0.626628	8.11925	4.1	10.53	30419.8
gi|56203189|emb|CAI22149.1|	RALY [Homo sapiens]	3.56194e-05	0.626628	8.11894	5.1	10.53	24650.3
gi|62897389|dbj|BAD96635.1|	RNA binding protein (autoantigenic, hnRNP-associated with lethal yellow	3.56194e-05	0.626628	8.11894	3.9	10.07	32530.7
gi|56203188|emb|CAI22148.1|	RALY [Homo sapiens]	3.56194e-05	0.626628	8.11894	7	10.53	18706.1
gi|56203187|emb|CAI22147.1|	RALY [Homo sapiens]	3.56194e-05	0.626628	8.11894	6.6	10.53	20172.8
gi|56203186|emb|CAI22146.1|	RALY [Homo sapiens]	3.56194e-05	0.626628	8.11894	13.5	10.53	9708.04
gi|21396480|ref|NP_031393.2|	RNA binding protein (autoantigenic, hnRNP-associated with lethal yello	3.56194e-05	0.626628	8.11894	4.1	10.53	30345.8
gi|8051631|ref|NP_057951.1|	RNA binding protein (autoantigenic, hnRNP-associated with lethal yellow	3.56194e-05	0.626628	8.11894	3.9	10.07	32443.6
gi|38014625|gb|AAH00047.2|	RPL8 protein [Homo sapiens]	3.5653e-05	1.89562	20.2193	12.8	10.53	22886.4	EC:3.6.5.3,
gi|30583597|gb|AAP36043.1|	ribosomal protein L8 [Homo sapiens]	3.5653e-05	1.89562	20.2193	10.5	11.505	27993.3	EC:3.6.5.3,
gi|32481925|gb|AAP84318.1|	CPS1 isoform [Homo sapiens]	3.7057e-05	0.764446	10.1801	1.3	6	115964	EC:6.3.4.16,
gi|34364603|emb|CAE45707.1|	hypothetical protein [Homo sapiens]	3.7057e-05	0.764446	10.1801	2	6	78705.4	EC:6.3.4.16,
gi|219553|dbj|BAA14328.1|	carbamyl phosphate synthetase I [Homo sapiens]	3.7057e-05	0.764446	10.1801	0.9	6	164725	EC:6.3.4.16,
gi|28625486|gb|AAO31763.1|	carbamoylphosphate synthetase [Homo sapiens]	3.7057e-05	0.764446	10.1801	0.9	6	164834	EC:6.3.4.16,
gi|62087180|dbj|BAD92037.1|	carbamoyl-phosphate synthetase 1 variant [Homo sapiens]	3.7057e-05	0.764446	10.1801	0.9	6	166012	EC:6.3.4.16,
gi|56378239|dbj|BAD74209.1|	carbamoylphosphate synthetase I [Homo sapiens]	3.7057e-05	0.764446	10.1801	0.9	6	164773	EC:6.3.4.16,
gi|56378235|dbj|BAD74207.1|	carbamoylphosphate synthetase I [Homo sapiens]	3.7057e-05	0.764446	10.1801	0.9	6	164802	EC:6.3.4.16,
gi|56378231|dbj|BAD74205.1|	carbamoylphosphate synthetase I [Homo sapiens]	3.7057e-05	0.764446	10.1801	0.9	6	164792	EC:6.3.4.16,
gi|14336763|gb|AAK61291.1|	nucleoside diphosphate kinase 3 [Homo sapiens]	3.77207e-05	0.947785	10.1878	7.1	8.33	19002.9	EC:2.7.4.6,
gi|6941068|emb|CAB72319.1|	c371H6.2 (similar to NDP kinase) [Homo sapiens]	3.77207e-05	0.947785	10.1878	7.8	9	17285	EC:2.7.4.6,
gi|51474572|ref|XP_371115.3|	PREDICTED: similar to 60S ribosomal protein L7a (Surfeit locus protein	3.8123e-05	1.89568	20.2294	4.6	10.53	58132.7	EC:3.6.5.3,
gi|55958183|emb|CAI12833.1|	ribosomal protein L7a [Homo sapiens]	3.8123e-05	1.89568	20.2294	12.6	10.53	21531.4	EC:3.6.5.3,
gi|62896627|dbj|BAD96254.1|	ribosomal protein L7a variant [Homo sapiens]	3.8123e-05	1.89568	20.2294	9	10.53	29917	EC:3.6.5.3,
gi|55958184|emb|CAI12834.1|	ribosomal protein L7a [Homo sapiens]	3.8123e-05	0.97306	10.2294	8.6	10.53	16529.1	EC:3.6.5.3,
gi|13366090|dbj|BAB39381.1|	ribosomal protein L7a [Homo sapiens]	3.8123e-05	0.97306	10.2294	9.2	10.53	15626.7	EC:3.6.5.3,
gi|47115217|emb|CAG28568.1|	MGST2 [Homo sapiens]	3.89951e-05	0.815675	10.1429	9.5	10.07	16609.8	EC:2.5.1.18, EC:4.4.1.20,
gi|4558335|pdb|2BJX|	A Chain A, Protein Disulfide Isomerase	3.95485e-05	1.83461	20.1392	14.5	4.055	12055	EC:1.14.11.2, EC:5.3.4.1,
gi|54695544|gb|AAV38144.1|	proteasome (prosome, macropain) activator subunit 1 (PA28 alpha) [Homo s	4.32924e-05	1.86051	20.2322	10.4	5.125	28705
gi|49456277|emb|CAG46459.1|	PSME1 [Homo sapiens]	4.32924e-05	1.86051	20.2322	10.4	6	28691
gi|30581141|ref|NP_788955.1|	proteasome activator subunit 1 isoform 2 [Homo sapiens]	4.32924e-05	1.86051	20.2322	10.4	5.125	28583.9
gi|3219284|dbj|BAA28836.1|	PA28 alpha subunit [Homo sapiens]	4.32924e-05	0.901561	10.1741	15.8	4.25	8671.6
gi|32879937|gb|AAP88799.1|	karyopherin (importin) beta 1 [Homo sapiens]	4.38052e-05	0.782468	10.1446	1.7	4.25	97108.2
gi|51464452|ref|XP_497970.1|	PREDICTED: similar to Heterogeneous nuclear ribonucleoprotein A1 (Heli	4.44878e-05	0.82068	8.1555	3.2	10.53	28362.5
gi|2194069|pdb|1HA1|	Hnrnp A1 (Rbd1,2) From Homo Sapiens	4.44878e-05	0.82068	8.1555	4.3	7.165	21001.6
gi|62897249|dbj|BAD96565.1|	heterogeneous nuclear ribonucleoprotein A1 isoform a variant [Homo sapi	4.44878e-05	0.82068	8.1555	2.8	9.61	30760.7
gi|55957261|emb|CAI16736.1|	OTTHUMP00000018460 [Homo sapiens]	4.44878e-05	0.82068	8.1555	2.5	10.07	34204.3
gi|39654500|pdb|1PO6|	A Chain A, Crystal Structure Of Up1 Complexed With D(Tagg(6mi)ttaggg): A Human	4.44878e-05	0.82068	8.1555	4.4	6	20831.5
gi|41151081|ref|XP_208200.3|	PREDICTED: similar to Heterogeneous nuclear ribonucleoprotein A1 (Heli	4.44878e-05	0.82068	8.1555	2.5	8.565	34236.3
gi|20664272|pdb|1L3K|	A Chain A, Up1, The Two Rna-Recognition Motif Domain Of Hnrnp A1	4.44878e-05	0.82068	8.1555	4.1	7.165	22249.2
gi|133252|sp|P09867|	ROA1_BOVIN Heterogeneous nuclear ribonucleoprotein A1 (Helix-destabilizing prot	4.44878e-05	0.82068	8.1555	4.1	7.165	22118.1
gi|51492884|ref|XP_208373.5|	PREDICTED: similar to Heterogeneous nuclear ribonucleoprotein A1 (Heli	4.44878e-05	0.82068	8.1555	2.5	10.07	33890.1
gi|56549123|ref|NP_001005361.1|	dynamin 2 isoform 2 [Homo sapiens]	4.46317e-05	0.929318	10.1998	1.7	8.64	97905.3	EC:3.6.5.1, EC:3.6.5.2, EC:3.6.5.3, EC:3.6.5.4,
gi|56549125|ref|NP_001005362.1|	dynamin 2 isoform 4 [Homo sapiens]	4.46317e-05	0.929318	10.1998	1.7	8.33	97493.1	EC:3.6.5.1, EC:3.6.5.2, EC:3.6.5.3, EC:3.6.5.4,
gi|1363934|pir|JC4305|	dynamin II - human	4.46317e-05	0.929318	10.1998	1.7	7.165	97531.1	EC:3.6.5.1, EC:3.6.5.2, EC:3.6.5.3, EC:3.6.5.4,
gi|56549121|ref|NP_001005360.1|	dynamin 2 isoform 1 [Homo sapiens]	4.46317e-05	0.929318	10.1998	1.7	8.33	98003.3	EC:3.6.5.1, EC:3.6.5.2, EC:3.6.5.3, EC:3.6.5.4,
gi|62088006|dbj|BAD92450.1|	dynamin 2 isoform 4 variant [Homo sapiens]	4.46317e-05	0.929318	10.1998	3.1	7.165	55076.3	EC:3.6.5.1, EC:3.6.5.2, EC:3.6.5.3, EC:3.6.5.4,
gi|32451865|gb|AAH54501.1|	Dynamin 2, isoform 3 [Homo sapiens]	4.46317e-05	0.929318	10.1998	1.7	7.165	97591.1	EC:3.6.5.1, EC:3.6.5.2, EC:3.6.5.3, EC:3.6.5.4,
gi|5834273|gb|AAD53889.1|	high mobility group protein-R [Homo sapiens]	4.49269e-05	0.715825	10.1555	8.9	12.48	19682.3
gi|51094513|gb|EAL23769.1|	phosphoglycerate mutase 2 (muscle) [Homo sapiens]	4.67177e-05	1.85107	20.175	9.5	10.07	28201.4	EC:3.1.3.13, EC:5.4.2.1, EC:5.4.2.4,
gi|12804905|gb|AAH01904.1|	Phosphoglycerate mutase 2 (muscle) [Homo sapiens]	4.67177e-05	1.85107	20.175	9.5	9.51	28747.8	EC:3.1.3.13, EC:5.4.2.1, EC:5.4.2.4,
gi|71274132|ref|NP_001025062.1|	phosphoglycerate mutase family 4 [Homo sapiens]	4.67177e-05	0.909534	10.175	5.5	6	28758.8	EC:3.1.3.13, EC:5.4.2.1, EC:5.4.2.4,
gi|20530939|gb|AAM27295.1|	phosphoglycerate mutase processed protein [Homo sapiens]	4.67177e-05	0.909534	10.175	5.5	6	28730.7	EC:3.1.3.13, EC:5.4.2.1, EC:5.4.2.4,
gi|20530925|gb|AAM27288.1|	phosphoglycerate mutase processed protein [Homo sapiens]	4.67177e-05	0.909534	10.175	5.5	6	28705.7	EC:3.1.3.13, EC:5.4.2.1, EC:5.4.2.4,
gi|62896597|dbj|BAD96239.1|	eukaryotic translation elongation factor 1 alpha 1 variant [Homo sapien	5.53451e-05	3.96448	50.2182	11.5	10.07	39231.4
gi|62087708|dbj|BAD92301.1|	eukaryotic translation elongation factor 1 alpha 2 variant [Homo sapien	5.53451e-05	2.35396	30.1617	5.9	8.33	36888
gi|51458615|ref|XP_496374.1|	PREDICTED: similar to eukaryotic translation elongation factor 1 alpha	5.53451e-05	0.81723	10.1617	3.1	9.51	28041.5
gi|27804485|gb|AAO22463.1|	alpha-2 globin [Homo sapiens]	5.67404e-05	0.96042	10.1994	21.4	10.07	6222.44
gi|1340148|emb|CAA23751.1|	unnamed protein product [Homo sapiens]	5.67404e-05	0.96042	10.1994	14.1	7.165	9072.84
gi|258901|gb|AAB23944.1|	hemoglobin alpha chain variant alpha 2(140)(HC2)Tyr-His beta2, Hb Ethiopia	5.67404e-05	0.96042	10.1994	80	9.785	1672.96	-
gi|31376247|gb|AAP44005.1|	truncated alpha 1 globin variant [Homo sapiens]	5.67404e-05	0.96042	10.1994	27.9	7.165	4632.55
gi|28542874|gb|AAO42516.1|	hemoglobin alpha-1 chain [Homo sapiens]	5.67404e-05	0.96042	10.1994	13.6	7.165	9486.07
gi|27804515|gb|AAO22464.1|	alpha-1 globin [Homo sapiens]	5.67404e-05	0.96042	10.1994	13.6	9.555	9476.1
gi|27902682|gb|AAO24131.1|	hemoglobin alpha-2 [Homo sapiens]	5.67404e-05	0.96042	10.1994	13.2	9.555	9665.18
gi|8101647|gb|AAF72612.1|	alpha-2-globin [Homo sapiens]	5.67404e-05	0.96042	10.1994	8.5	8.685	15219.9
gi|47679337|gb|AAT36649.1|	hemoglobin alpha 1 [Homo sapiens]	5.67404e-05	0.96042	10.1994	13.3	10.3	9585.18
gi|9624481|gb|AAF90195.1|	alpha one globin [Homo sapiens]	5.67404e-05	0.96042	10.1994	13.2	7.165	9621.12
gi|62896517|dbj|BAD96199.1|	ribosomal protein S4, X-linked X isoform variant [Homo sapiens]	5.74955e-05	1.50168	20.1792	10.3	10.53	29560	EC:3.6.5.3,
gi|48376549|gb|AAH07308.2|	RPS4X protein [Homo sapiens]	5.74955e-05	1.50168	20.1792	11.1	10.53	27242.7	EC:3.6.5.3,
gi|51476007|ref|XP_377716.2|	PREDICTED: similar to 40S ribosomal protein S17 [Homo sapiens]	5.84682e-05	0.958579	10.2532	16.3	10.53	15592.3	EC:3.6.5.3,
gi|4506693|ref|NP_001012.1|	ribosomal protein S17 [Homo sapiens]	5.84682e-05	0.958579	10.2532	16.3	10.53	15540.4	EC:3.6.5.3,
gi|28193108|emb|CAD62296.1|	unnamed protein product [Homo sapiens]	5.96896e-05	4.4609	46.2544	11.4	4.25	49327.3
gi|12654329|gb|AAH00987.1|	Unknown (protein for IMAGE:3446372) [Homo sapiens]	5.96896e-05	4.4609	46.2544	8.6	4.25	64349.8
gi|3287489|gb|AAC25497.1|	Hsp89-alpha-delta-N [Homo sapiens]	5.96896e-05	3.69395	36.2544	7.6	4.25	63211.7
gi|10437873|dbj|BAB15121.1|	unnamed protein product [Homo sapiens]	5.96896e-05	3.39917	36.2544	14.4	4.25	41586.9
gi|56204417|emb|CAI20096.1|	heat shock 90kDa protein 1, beta [Homo sapiens]	5.96896e-05	2.44477	26.2544	22	8.33	16437.5
gi|38196932|gb|AAH07989.2|	HSPCA protein [Homo sapiens]	5.96896e-05	2.76941	26.2544	7.6	8.33	49162.1
gi|56204418|emb|CAI20097.1|	heat shock 90kDa protein 1, beta [Homo sapiens]	5.96896e-05	2.44477	26.2544	20.8	8.33	17311.9
gi|56204419|emb|CAI20098.1|	heat shock 90kDa protein 1, beta [Homo sapiens]	5.96896e-05	2.44477	26.2544	18.2	4.25	19659.2
gi|1905874|gb|AAC05580.1|	carboxyl terminal LIM domain protein [Homo sapiens]	6.03337e-05	1.5979	20.1865	7.6	6	36148.1
gi|55662186|emb|CAH70720.1|	PDZ and LIM domain 1 (elfin) [Homo sapiens]	6.03337e-05	1.5979	20.1865	7.6	6	36049.1
gi|62630157|gb|AAX88902.1|	unknown [Homo sapiens]	6.21919e-05	1.86984	20.1888	4.4	8.33	59329
gi|48145555|emb|CAG33000.1|	CCT7 [Homo sapiens]	6.21919e-05	1.86984	20.1888	4.4	8.33	59290.9
gi|62896515|dbj|BAD96198.1|	chaperonin containing TCP1, subunit 7 (eta) variant [Homo sapiens] [MAS	6.21919e-05	1.86984	20.1888	4.4	8.33	59303
gi|1800303|gb|AAB41437.1|	HIV-1 Nef interacting protein [Homo sapiens]	6.21919e-05	0.938214	10.1755	2.9	7.165	45204.6
gi|2407913|emb|CAA57833.1|	LIM and SH3 domain protein [Homo sapiens]	7.41156e-05	0.8217	10.165	5.7	6	29698.2
gi|15214662|gb|AAH12460.1|	LASP1 protein [Homo sapiens]	7.41156e-05	0.8217	10.165	5.7	8.33	29639.2
gi|56566054|gb|AAV98363.1|	poly(rC) binding protein 3 [Homo sapiens]	7.549e-05	0.946819	10.198	3	8.33	38128.9
gi|47940610|gb|AAH71942.1|	Poly(rC)-binding protein 2, isoform a [Homo sapiens]	7.549e-05	0.946819	10.198	3	6	38626.6
gi|12230427|sp|P57721|	PCBP3_HUMAN Poly(rC)-binding protein 3 (Alpha-CP3)	7.549e-05	0.946819	10.198	3.2	8.33	35915.6
gi|62087230|dbj|BAD92062.1|	poly(rC)-binding protein 2 isoform b variant [Homo sapiens]	7.549e-05	0.946819	10.198	2.9	6	39500.2
gi|15082311|gb|AAH12061.1|	PCBP3 protein [Homo sapiens]	7.549e-05	0.946819	10.198	3.5	6	33269.1
gi|21753335|dbj|BAC04327.1|	unnamed protein product [Homo sapiens]	7.549e-05	0.946819	10.198	3.1	8.33	37317.3
gi|55727961|emb|CAH90733.1|	hypothetical protein [Pongo pygmaeus]	7.65143e-05	0.932944	10.2242	0	10.53	14534.8	EC:3.6.5.4,
gi|15214751|gb|AAH12509.1|	EEF1A1 protein [Homo sapiens]	8.16058e-05	1.61053	20.2182	13.7	10.53	17032.9
gi|3273383|gb|AAC24722.1|	TRAP1 [Homo sapiens]	8.2089e-05	0.706084	8.25436	0	6	70333.3
gi|21752190|dbj|BAC04139.1|	unnamed protein product [Homo sapiens]	8.2089e-05	0.706084	8.25436	0	6	66005.2
gi|687237|gb|AAA87704.1|	tumor necrosis factor type 1 receptor associated protein	8.2089e-05	0.706084	8.25436	0	8.33	75295
gi|62897713|dbj|BAD96796.1|	TNF receptor-associated protein 1 variant [Homo sapiens]	8.2089e-05	0.706084	8.25436	0	8.33	79988.7
gi|37589015|gb|AAH01455.2|	TRAP1 protein [Homo sapiens]	8.2089e-05	0.706084	8.25436	0	7.165	79307.3
gi|62897971|dbj|BAD96925.1|	TNF receptor-associated protein 1 variant [Homo sapiens]	8.2089e-05	0.706084	8.25436	0	8.33	80040.8
gi|17511976|gb|AAH18950.1|	TNF receptor-associated protein 1 [Homo sapiens]	8.2089e-05	0.706084	8.25436	0	8.33	80059.8
gi|7706485|ref|NP_057376.1|	TNF receptor-associated protein 1 [Homo sapiens]	8.2089e-05	0.706084	8.25436	0	8.33	79960.7
gi|51464337|ref|XP_087499.8|	PREDICTED: similar to 60S ribosomal protein L7a (Surfeit locus protein	8.2344e-05	0.922622	10.1647	5.9	10.53	21534.8	EC:3.6.5.3,
gi|51465607|ref|XP_498041.1|	PREDICTED: similar to Rpl7a protein [Homo sapiens]	8.2344e-05	0.922622	10.1647	3.1	10.53	39449.4	EC:3.6.5.3,
gi|51464997|ref|XP_498007.1|	PREDICTED: similar to 60S ribosomal protein L7a (Surfeit locus protein	8.2344e-05	0.922622	10.1647	5.7	10.53	21838.1	EC:3.6.5.3,
gi|62088696|dbj|BAD92795.1|	splicing factor, arginine/serine-rich 1 (splicing factor 2, alternate s	8.40368e-05	1.61538	20.1742	12	10.07	25608.8
gi|45708738|gb|AAH33785.1|	SFRS1 protein [Homo sapiens]	8.40368e-05	1.61538	20.1742	13.9	8.33	22446
gi|30584679|gb|AAP36592.1|	Homo sapiens aldolase C, fructose-bisphosphate [synthetic construct]	8.61669e-05	1.58594	20.2666	1.9	6	39544.3	EC:4.1.2.13,
gi|30582851|gb|AAP35652.1|	aldolase C, fructose-bisphosphate [Homo sapiens]	8.61669e-05	1.58594	20.2666	1.9	6	39431.3	EC:4.1.2.13,
gi|312137|emb|CAA30270.1|	fructose bisphosphate aldolase [Homo sapiens]	8.61669e-05	1.58594	20.2666	1.9	6	39417.2	EC:4.1.2.13,
gi|33869380|gb|AAH03613.2|	ALDOC protein [Homo sapiens]	8.61669e-05	1.58594	20.2666	1.8	6	42474.8	EC:4.1.2.13,
gi|7161776|emb|CAB76832.1|	cytokeratin [Homo sapiens]	9.07384e-05	2.57928	26.2524	6	8.33	59494.1
gi|3901030|emb|CAA76730.1|	cytokeratin type II [Homo sapiens]	9.07384e-05	2.57928	26.2524	6	8.33	59468
gi|30584049|gb|AAP36273.1|	Homo sapiens keratin 6A [synthetic construct]	9.07384e-05	2.88372	24.2524	5.8	8.33	60121.4
gi|30582637|gb|AAP35545.1|	keratin 6A [Homo sapiens]	9.07384e-05	2.88372	24.2524	5.9	8.33	60008.3
gi|15559584|gb|AAH14152.1|	Keratin 6A [Homo sapiens]	9.07384e-05	2.88372	24.2524	5.9	8.33	59981.3
gi|908801|gb|AAC41769.1|	keratin type II	9.07384e-05	2.88372	24.2524	5.9	8.33	60163.4
gi|46812692|gb|AAH69269.1|	Keratin 6A [Homo sapiens]	9.07384e-05	2.88372	24.2524	5.9	8.33	60038.3
gi|39795269|gb|AAH63648.1|	Keratin 6L [Homo sapiens]	9.07384e-05	1.94343	16.2524	4.5	6	57740.2
gi|31074633|emb|CAD91893.1|	keratin 6L [Homo sapiens]	9.07384e-05	1.94343	16.2524	4.5	6	57800.2
gi|54035279|gb|AAH39148.1|	Keratin 6L [Homo sapiens]	9.07384e-05	1.94343	16.2524	4.5	6	57774.2
gi|31074629|emb|CAD91891.1|	keratin 2p [Homo sapiens]	9.07384e-05	1.91238	14.2524	3.3	8.33	65800.1
gi|25140706|tpg|DAA00377.1|	TPA: keratin 5b [Homo sapiens]	9.07384e-05	0.972099	6.25243	2.3	5.125	56929.6
gi|57997474|emb|CAI46001.1|	hypothetical protein [Homo sapiens]	9.07384e-05	0.972099	6.25243	2.9	4.25	44962.5
gi|21755908|dbj|BAC04782.1|	unnamed protein product [Homo sapiens]	9.07384e-05	0.972099	6.25243	2.3	5.125	56784.5
gi|88053|pir|A29666|	keratin, 65K type II cytoskeletal - human	9.07384e-05	0.972099	6.25243	1.9	6	64408.6
gi|2119218|pir|I53169|	cytokeratin 2 - human	9.07384e-05	0.972099	6.25243	1.9	8.33	65830.1
gi|125098|sp|P12035|	K2C3_HUMAN Keratin, type II cytoskeletal 3 (Cytokeratin 3) (K3) (CK3) (65 kDa c	9.07384e-05	0.972099	6.25243	1.9	6	64471.6
gi|30584985|gb|AAP36765.1|	Homo sapiens RAN, member RAS oncogene family [synthetic construct]	9.24264e-05	0.794583	10.1426	5.1	7.165	24520.7	EC:3.6.5.1, EC:3.6.5.2, EC:3.6.5.3, EC:3.6.5.4,
gi|51464317|ref|XP_496725.1|	PREDICTED: similar to Ras-related nuclear protein [Homo sapiens]	9.24264e-05	0.794583	10.1426	10.4	8.33	11985.1	EC:3.6.5.1, EC:3.6.5.2, EC:3.6.5.3, EC:3.6.5.4,
gi|32425497|gb|AAH04272.2|	RAN protein [Homo sapiens]	9.24264e-05	0.794583	10.1426	4.9	7.165	25207	EC:3.6.5.1, EC:3.6.5.2, EC:3.6.5.3, EC:3.6.5.4,
gi|4092054|gb|AAC99400.1|	GTP binding protein [Homo sapiens]	9.24264e-05	0.794583	10.1426	5.1	7.165	24439.6	EC:3.6.5.1, EC:3.6.5.2, EC:3.6.5.3, EC:3.6.5.4,
gi|48734884|gb|AAH72000.1|	Ras-related nuclear protein [Homo sapiens]	9.24264e-05	0.794583	10.1426	5.1	7.165	24437.6	EC:3.6.5.1, EC:3.6.5.2, EC:3.6.5.3, EC:3.6.5.4,
gi|27544381|dbj|BAC54924.1|	RAN [Homo sapiens]	9.24264e-05	0.794583	10.1426	10.1	10.07	12225.4	EC:3.6.5.1, EC:3.6.5.2, EC:3.6.5.3, EC:3.6.5.4,
gi|37182052|gb|AAQ88829.1|	VAPB [Homo sapiens]	9.59051e-05	0.965286	10.2033	4.9	7.165	27211.1
gi|37588848|ref|NP_003565.3|	vesicle-associated membrane protein-associated protein A isoform 1 [Ho	9.59051e-05	0.965286	10.2033	4.2	10.07	32017.4
gi|54696104|gb|AAV38424.1|	VAMP (vesicle-associated membrane protein)-associated protein A, 33kDa [	9.59051e-05	0.965286	10.2033	5	8.33	27263.9
gi|8099350|gb|AAF72105.1|	33 kDa Vamp-associated protein [Homo sapiens]	9.59051e-05	0.965286	10.2033	5	9.005	27290
gi|7677066|gb|AAF67013.1|	VAMP-associated 33 kDa protein [Homo sapiens]	9.59051e-05	0.965286	10.2033	4.9	8.33	27137.1
gi|62088910|dbj|BAD92902.1|	VAMP-associated protein B/C variant [Homo sapiens]	9.59051e-05	0.965286	10.2033	14.3	10.53	9425.76
gi|4240460|gb|AAD13578.1|	VAMP-associated protein C [Homo sapiens]	9.59051e-05	0.965286	10.2033	12.1	9.2	11144.6
gi|55732222|emb|CAH92815.1|	hypothetical protein [Pongo pygmaeus]	9.59051e-05	0.965286	10.2033	5	9.005	27300
gi|21755050|dbj|BAC04616.1|	unnamed protein product [Homo sapiens]	0.000100276	0.936932	10.248	15.8	8.33	15964.9	-
gi|5821501|dbj|BAA83851.1|	glycoprotein 120 [Human immunodeficiency virus type 1]	0.000102984	1.09673	10.1355	22.4	10.53	11050.9
gi|57869690|gb|AAW57728.1|	envelope glycoprotein [Human immunodeficiency virus 1]	0.000102984	0.2451	8.13551	1.5	8.33	98092.3
gi|29838072|gb|AAO92446.1|	envelope glycoprotein [Human immunodeficiency virus 1]	0.000102984	0.2451	8.13551	10.5	8.33	14103.1
gi|30143685|gb|AAP14842.1|	envelope glycoprotein [Human immunodeficiency virus 1]	0.000102984	0.2451	8.13551	11.3	8.565	13267.7
gi|48727991|gb|AAT46217.1|	envelope glycoprotein [Human immunodeficiency virus 1]	0.000102984	0.2451	8.13551	11.1	8.33	13348.6
gi|29838326|gb|AAO92573.1|	envelope glycoprotein [Human immunodeficiency virus 1]	0.000102984	0.2451	8.13551	10.3	6	14346.3
gi|9968143|emb|CAC06539.1|	gp120 [Human immunodeficiency virus 1]	0.000102984	0.2451	8.13551	14.8	10.48	10064.3
gi|3406695|gb|AAC29454.1|	gp120 [Human immunodeficiency virus type 1]	0.000102984	0.2451	8.13551	11.3	8.565	12999.6
gi|37682858|gb|AAQ98436.1|	env protein [Human immunodeficiency virus 1]	0.000102984	0.2451	8.13551	1.5	8.33	96139.3
gi|30143829|gb|AAP14111.1|	envelope glycoprotein [Human immunodeficiency virus 1]	0.000102984	0.2451	8.13551	11.3	10.07	13141.7
gi|30143941|gb|AAP14167.1|	envelope glycoprotein [Human immunodeficiency virus 1]	0.000102984	0.2451	8.13551	11.3	9.435	13166.6
gi|49617703|gb|AAT67547.1|	envelope glycoprotein [Human immunodeficiency virus 1]	0.000102984	0.2451	8.13551	1.5	8.33	97426.8
gi|30143494|gb|AAP14747.1|	envelope glycoprotein [Human immunodeficiency virus 1]	0.000102984	0.2451	8.13551	11.3	8.33	13041.5
gi|5821561|dbj|BAA83881.1|	glycoprotein 120 [Human immunodeficiency virus type 1]	0.000102984	0.2451	8.13551	13.1	9.2	11257.8
gi|37682868|gb|AAQ98445.1|	env protein [Human immunodeficiency virus 1]	0.000102984	0.2451	8.13551	1.5	8.33	98121.6
gi|3721754|dbj|BAA33674.1|	envelope glycoprotein [Human immunodeficiency virus type 1]	0.000102984	0.2451	8.13551	13	10.07	11334.9
gi|19072380|gb|AAL84440.1|	envelope glycoprotein [Human immunodeficiency virus type 1]	0.000102984	0.2451	8.13551	11.3	8.33	13223.6
gi|11761194|dbj|BAB19156.1|	envelope glycoprotein gp120 [Human immunodeficiency virus type 1]	0.000102984	0.2451	8.13551	12.1	8.33	12056.4
gi|487509|gb|AAA81988.1|	envelope glycoprotein, c2v3 region [Human immunodeficiency virus type 1] [	0.000102984	0.2451	8.13551	14.1	10.53	10449.5
gi|3513837|gb|AAC34006.1|	gp120 [Human immunodeficiency virus type 1]	0.000102984	0.2451	8.13551	11.3	8.33	13192.6
gi|15193250|gb|AAK91743.1|	envelope glycoprotein [Human immunodeficiency virus 1]	0.000102984	0.2451	8.13551	7.7	8.33	18958.4
gi|11761198|dbj|BAB19158.1|	envelope glycoprotein gp120 [Human immunodeficiency virus type 1]	0.000102984	0.2451	8.13551	12	8.33	12155.4
gi|48728069|gb|AAT46256.1|	envelope glycoprotein [Human immunodeficiency virus 1]	0.000102984	0.2451	6.13551	11.3	8.33	13220.6
gi|706934|gb|AAC54032.1|	envelope glycoprotein [Human immunodeficiency virus type 1]	0.000102995	0.948612	12.1944	3.7	8.33	39187.7
gi|15680004|gb|AAH14312.1|	HIST1H2BJ protein [Homo sapiens]	0.000103264	0.917663	10.1589	14.1	10.53	8643.72
gi|42542572|gb|AAH66241.1|	HIST1H2BA protein [Homo sapiens]	0.000103264	0.917663	10.1589	8.7	10.53	14159.7
gi|31979|emb|CAA40416.1|	histone H2A.2 [Homo sapiens]	0.000103264	0.917663	10.1589	8.7	10.53	13898.5
gi|22770639|gb|AAN06685.1|	histone H2B [Homo sapiens]	0.000103264	0.917663	10.1589	8.7	10.53	13941.6
gi|7768756|dbj|BAA95538.1|	H2BFS [Homo sapiens]	0.000103264	0.917663	10.1589	8.7	10.53	13935.6
gi|22770659|gb|AAN06695.1|	histone H2B [Homo sapiens]	0.000103264	0.917663	10.1589	8.7	10.53	13943.6
gi|45767717|gb|AAH67487.1|	H2B histone family, member E [Homo sapiens]	0.000103264	0.917663	10.1589	8.7	10.53	14079.7
gi|22770661|gb|AAN06696.1|	histone H2B [Homo sapiens]	0.000103264	0.917663	10.1589	8.7	10.53	13980.6
gi|42542679|gb|AAH66243.1|	HIST1H2BA protein [Homo sapiens]	0.000103264	0.917663	10.1589	8.7	10.53	14001.7
gi|68532407|gb|AAH98289.1|	HIST1H2BB protein [Homo sapiens]	0.000103264	0.917663	10.1589	8.7	10.53	13927.6
gi|1568557|emb|CAB02545.1|	histone H2B [Homo sapiens]	0.000103264	0.917663	10.1589	8.73016	10.53	13927.6
gi|42542570|gb|AAH66240.1|	Testis-specific histone H2B [Homo sapiens]	0.000103264	0.917663	10.1589	8.66142	10.53	14168.8
gi|73487310|gb|AAI00858.1|	HIST3H2BB protein [Homo sapiens]	0.000103264	0.917663	10.1589	8.27068	10.53	14727
gi|22770651|gb|AAN06691.1|	histone H2B [Homo sapiens]	0.000103264	0.917663	10.1589	8.73016	10.53	13883.5
gi|56204738|emb|CAI23330.1|	histone 3, H2bb [Homo sapiens]	0.000103264	0.917663	10.1589	8.73016	10.53	13899.5
gi|1568551|emb|CAB02542.1|	histone H2B [Homo sapiens]	0.000103264	0.917663	10.1589	8.73016	10.53	13927.6
gi|32113|emb|CAA24950.1|	unnamed protein product [Homo sapiens]	0.000103264	0.917663	10.1589	8.8	10.53	13606.3
gi|30908859|gb|AAP37280.1|	actin alpha 1 skeletal muscle protein [Homo sapiens]	0.000109485	2.99303	38.1898	20.0787	6	28133
gi|55957587|emb|CAI13865.1|	actin, alpha 2, smooth muscle, aorta [Homo sapiens]	0.000109485	2.37983	28.1898	25.1656	4.25	16748.2
gi|51464747|ref|XP_498012.1|	PREDICTED: similar to actin alpha 1 skeletal muscle protein [Homo sapi	0.000109485	0.917279	10.1898	4.86726	6	25012.1
gi|51459021|ref|XP_496438.1|	PREDICTED: similar to cytoskeletal beta actin [Homo sapiens]	0.000109485	0.917279	10.1898	3.49206	8.33	36012.9
gi|1673514|gb|AAC51639.1|	B-cell receptor associated protein [Homo sapiens]	0.00011217	0.972708	10.2229	5.6872	10.07	23620.7
gi|62739712|gb|AAH93700.1|	Protein (peptidyl-prolyl cis/trans isomerase) NIMA-interacting, 4 (parvu	0.000112778	0.808898	8.13049	7.69231	10.53	16638.5	EC:5.2.1.8,
gi|13786637|pdb|1EQ3|	A Chain A, Nmr Structure Of Human Parvulin Hpar14	0.000112778	0.808898	8.13049	12.5	10.07	10705.5	EC:5.2.1.8,
gi|38679892|ref|NP_006214.2|	protein (peptidyl-prolyl cis/trans isomerase) NIMA-interacting, 4 (par	0.000112778	0.808898	8.13049	7.69231	10.53	16597.5	EC:5.2.1.8,
gi|57163114|emb|CAI39855.1|	protein (peptidyl-prolyl cis/trans isomerase) NIMA-interacting, 4 (parv	0.000112778	0.808898	8.13049	13.9535	10.53	8955.45	EC:5.2.1.8,
gi|57163116|emb|CAI39857.1|	protein (peptidyl-prolyl cis/trans isomerase) NIMA-interacting, 4 (parv	0.000112778	0.808898	8.13049	10.4348	9.875	12393.1	EC:5.2.1.8,
gi|57163115|emb|CAI39856.1|	protein (peptidyl-prolyl cis/trans isomerase) NIMA-interacting, 4 (parv	0.000112778	0.808898	8.13049	9.1603	10.53	13801	EC:5.2.1.8,
gi|47683021|gb|AAH70288.1|	PIN4 protein [Homo sapiens]	0.000112778	0.808898	8.13049	8.57143	10.53	14873.5	EC:5.2.1.8,
gi|30584149|gb|AAP36323.1|	Homo sapiens protein (peptidyl-prolyl cis/trans isomerase) NIMA-interact	0.000112778	0.808898	8.13049	9.09091	10.53	13914.1	EC:5.2.1.8,
gi|15825754|pdb|1FJD|	A Chain A, Human Parvulin-Like Peptidyl Prolyl CisTRANS ISOMERASE, Hpar14 [MAS	0.000112778	0.808898	8.13049	11.5385	10.3	11303.7	EC:5.2.1.8,
gi|37222202|gb|AAQ89947.1|	ALB [Homo sapiens]	0.000118219	1.83282	20.182	11.3773	4.25	19331.4
gi|41210574|ref|XP_373343.1|	PREDICTED: similar to 60S ribosomal protein L32 [Homo sapiens]	0.000119176	0.807612	10.1384	8.33333	10.53	17925.7	EC:3.6.5.3,
gi|51460711|ref|XP_497846.1|	PREDICTED: similar to Phosphatidylethanolamine-binding protein (PEBP)	0.000122124	0.907169	10.1797	6.66667	7.165	23677.2
gi|5825509|gb|AAD53276.1|	fatty acid synthase/estrogen receptor fusion protein [Homo sapiens]	0.000125216	0.647119	10.1152	2.46914	6	45355.6
gi|62898766|dbj|BAD97237.1|	Heterogeneous nuclear ribonucleoproteins C1/C2 (hnRNP C1 / hnRNP C2) va	0.000127098	0.964714	10.1961	3.90625	4.25	28185.7
gi|52545822|emb|CAH56247.1|	hypothetical protein [Homo sapiens]	0.000135528	1.66277	20.2527	4.81283	6	40486.9	EC:3.4.21.68, EC:3.4.21.73, EC:4.2.1.11,
gi|49256599|gb|AAH73991.1|	ENO1 protein [Homo sapiens]	0.000135528	0.931845	10.2527	2.93255	5.125	36904.9	EC:3.4.21.68, EC:3.4.21.73, EC:4.2.1.11,
gi|2661039|gb|AAB88178.1|	alpha enolase [Homo sapiens]	0.000135528	0.931845	10.2527	2.97619	6	36285.6	EC:3.4.21.68, EC:3.4.21.73, EC:4.2.1.11,
gi|13279239|gb|AAH04325.1|	ENO1 protein [Homo sapiens]	0.000135528	0.931845	10.2527	3.67647	4.25	29864.2	EC:3.4.21.68, EC:3.4.21.73, EC:4.2.1.11,
gi|31179|emb|CAA47179.1|	enolase [Homo sapiens]	0.000135528	0.931845	10.2527	2.18341	6	49446.4	EC:3.4.21.68, EC:3.4.21.73, EC:4.2.1.11,
gi|3282243|gb|AAC39935.1|	alpha enolase like 1 [Homo sapiens]	0.000135528	0.931845	10.2527	3.71747	4.25	29549	EC:3.4.21.68, EC:3.4.21.73, EC:4.2.1.11,
gi|39644728|gb|AAH21166.2|	ENO1 protein [Homo sapiens]	0.000135528	0.931845	10.2527	3.78788	4.25	28900.7	EC:3.4.21.68, EC:3.4.21.73, EC:4.2.1.11,
gi|62898640|dbj|BAD97174.1|	acidic (leucine-rich) nuclear phosphoprotein 32 family, member B varian	0.000147492	0.68822	10.126	5.2	3.86	28655.3
gi|1552326|emb|CAA69265.1|	APRIL [Homo sapiens]	0.000147492	0.68822	10.126	5.22088	3.86	28524.3
gi|55958589|emb|CAI15261.1|	acidic (leucine-rich) nuclear phosphoprotein 32 family, member B [Homo	0.000147492	0.68822	10.126	8.33333	3.86	17945.6
gi|5454088|ref|NP_006392.1|	acidic (leucine-rich) nuclear phosphoprotein 32 family, member B [Homo	0.000147492	0.68822	10.126	5.17928	3.86	28770.3
gi|1498227|emb|CAA68856.1|	PHAPI2b protein [Homo sapiens]	0.000147492	0.68822	10.126	6.66667	4.25	22262.9
gi|13161622|emb|CAC33028.1|	AHCY [Homo sapiens]	0.000148098	0.890577	10.1688	10.4895	5.125	15766.9	EC:3.3.1.1,
gi|30585305|gb|AAP36925.1|	Homo sapiens laminin receptor 1 (ribosomal protein SA, 67kDa) [synthetic	0.000156407	1.78871	20.1879	9.45946	4.25	32946.5
gi|34272|emb|CAA33112.1|	unnamed protein product [Homo sapiens]	0.000156407	1.78871	20.1879	9.33333	4.25	33292.7
gi|250127|gb|AAB22299.1|	67 kda laminin receptor [Homo sapiens]	0.000156407	1.78871	20.1879	9.49153	4.25	32746.5
gi|41201737|ref|XP_370697.1|	PREDICTED: similar to 40S ribosomal protein SA (p40) (34/67 kDa lamini	0.000156407	1.78871	20.1879	9.49153	4.25	32723.1
gi|34234|emb|CAA43469.1|	laminin-binding protein [Homo sapiens]	0.000156407	1.78871	20.1879	9.82456	4.25	31773.9
gi|44890755|gb|AAH66941.1|	Ribosomal protein SA [Homo sapiens]	0.000156407	1.78871	20.1879	9.49153	4.25	32761.4
gi|47125390|gb|AAH70263.1|	Ribosomal protein SA [Homo sapiens]	0.000156407	1.78871	20.1879	9.49153	4.25	32819.4
gi|14583014|gb|AAK69721.1|	laminin receptor-like protein LAMRL5 [Homo sapiens]	0.000156407	1.78871	20.1879	9.49153	4.25	32975.4
gi|30583277|gb|AAP35883.1|	laminin receptor 1 (ribosomal protein SA, 67kDa) [Homo sapiens]	0.000156407	1.78871	20.1879	9.49153	4.25	32833.4
gi|29165827|gb|AAH49220.1|	SLC9A3R1 protein [Homo sapiens]	0.000159533	0.946294	10.1885	2.80374	6	45849.4
gi|31419627|gb|AAH53350.1|	Solute carrier family 9 (sodium/hydrogen exchanger), isoform 3 regulator	0.000159533	0.946294	10.1885	3.35195	4.25	38844.6
gi|13937981|gb|AAH07104.1|	Peptidylprolyl isomerase A, isoform 1 [Homo sapiens]	0.000170369	3.41013	40.1777	26.6667	8.33	17999.9	EC:5.2.1.8,
gi|10863927|ref|NP_066953.1|	peptidylprolyl isomerase A isoform 1 [Homo sapiens]	0.000170369	3.41013	40.1777	26.6667	8.33	18000.9	EC:5.2.1.8,
gi|2981764|pdb|1AWV|	F Chain F, Cypa Complexed With Hvgpia	0.000170369	3.41013	40.1777	26.8293	8.33	17869.8	EC:5.2.1.8,
gi|3659980|pdb|1BCK|	A Chain A, Human Cyclophilin A Complexed With 2-Thr Cyclosporin	0.000170369	3.41013	40.1777	26.6667	8.33	17982.9	EC:5.2.1.8,
gi|48145531|emb|CAG32988.1|	PPIA [Homo sapiens]	0.000170369	2.53619	30.1777	20.6061	8.33	17986.9	EC:5.2.1.8,
gi|13543666|gb|AAH05982.1|	Peptidylprolyl isomerase A, isoform 1 [Homo sapiens]	0.000170369	2.50988	30.177	21.2121	8.33	17988.8	EC:5.2.1.8,
gi|51467874|ref|XP_372328.2|	PREDICTED: similar to PPIA protein [Homo sapiens]	0.000170369	1.62929	20.1501	10.5727	9	23974.1	EC:5.2.1.8,
gi|56207799|emb|CAI18814.1|	novel protein similar to cyclophilin-LC (cyclophilin homolog overexpres	0.000170369	0.755357	10.1398	8.53659	10.3	18170.2	EC:5.2.1.8,
gi|41116300|ref|XP_371302.1|	PREDICTED: similar to cyclophilin-LC; cyclophilin homolog overexpresse	0.000170369	0.755357	10.1398	8.53659	6	18155.2	EC:5.2.1.8,
gi|51474890|ref|XP_372741.2|	PREDICTED: similar to PPIA protein [Homo sapiens]	0.000170369	0.755357	10.1398	7.73481	10.07	19704.5	EC:5.2.1.8,
gi|51470776|ref|XP_497315.1|	PREDICTED: similar to heat shock 70kD protein binding protein; progest	0.000171933	0.954449	8.23019	7.14286	4.25	21827.8
gi|16924231|gb|AAH17386.1|	ribosomal protein S19 [Homo sapiens]	0.000177635	1.80897	20.1611	12.1019	10.53	17271.2	EC:3.6.5.3,
gi|28207935|emb|CAD62621.1|	unnamed protein product [Homo sapiens]	0.000181678	0.958953	10.2322	8.04598	8.33	20022.4
gi|46107962|gb|AAB04947.2|	inositol 1,4,5-trisphosphate receptor type 1 [Homo sapiens]	0.000193721	0.509802	8.16233	0.590406	6	308297
gi|17366467|sp|Q14643|	ITPR1_HUMAN Inositol 1,4,5-trisphosphate receptor type 1 (Type 1 inositol 1,4	0.000193721	0.509802	8.16233	0.58013	6	313744
gi|1362832|pir|A55713|	inositol 1,4,5-triphosphate receptor type 1 - human	0.000193721	0.509802	8.16233	0.589753	6	308501
gi|10835023|ref|NP_002213.1|	inositol 1,4,5-triphosphate receptor, type 1 [Homo sapiens]	0.000193721	0.509802	8.16233	0.593692	6	306576
gi|55664207|emb|CAH72376.1|	DEAD (Asp-Glu-Ala-Asp) box polypeptide 50 [Homo sapiens]	0.000194118	0.8421	10.1687	2.03528	10.07	82514.1
gi|11890755|gb|AAF78930.2|	RNA helicase II/Gu protein [Homo sapiens]	0.000194118	0.8421	10.1687	2.0979	10.53	79639.5
gi|16551055|dbj|BAB71082.1|	unnamed protein product [Homo sapiens]	0.000194118	0.8421	10.1687	7.93651	10.3	21317.1
gi|41019521|sp|Q9NR30|	DDX21_HUMAN Nucleolar RNA helicase II (Nucleolar RNA helicase Gu) (RH II/Gu)	0.000194118	0.8421	10.1687	1.91571	10.53	87302.5
gi|55664208|emb|CAH72377.1|	DEAD\/H (Asp-Glu-Ala-Asp\/His) box polypeptide 21 [Homo sapiens]	0.000194118	0.8421	10.1687	1.91571	10.53	87290.4
gi|62898155|dbj|BAD97017.1|	nucleolar protein GU2 variant [Homo sapiens]	0.000194118	0.8421	10.1687	4.13223	10.07	41270.3
gi|2135315|pir|PC6010|	RNA helicase Gu - human (fragment)	0.000194118	0.8421	10.1687	1.87266	10.53	89195.6
gi|51476855|emb|CAH18395.1|	hypothetical protein [Homo sapiens]	0.000194118	0.8421	10.1687	2.0979	10.53	79607.5
gi|5726310|gb|AAD48408.1|	14-3-3 gamma protein [Homo sapiens]	0.000204136	1.9121	20.2207	9.7166	4.25	28356.8
gi|39963586|gb|AAH64398.1|	PSMD1 protein [Homo sapiens]	0.000220231	0.862088	10.1877	2.82555	6	89684.8
gi|1808578|dbj|BAA07918.1|	proteasome subunit p112 [Homo sapiens]	0.000220231	0.862088	10.1877	2.41343	4.25	105799
gi|62702201|gb|AAX93127.1|	unknown [Homo sapiens]	0.000220231	0.862088	10.1877	2.41343	4.25	105769
gi|49257485|gb|AAH73833.1|	PSMD1 protein [Homo sapiens]	0.000220231	0.862088	10.1877	2.65896	6	95734.8
gi|28839604|gb|AAH47897.1|	PSMD1 protein [Homo sapiens]	0.000220231	0.862088	10.1877	2.72512	6	93132.6
gi|33875930|gb|AAH01053.1|	PSMD1 protein [Homo sapiens]	0.000220231	0.862088	10.1877	2.64672	6	96249.1
gi|33991465|gb|AAH14013.1|	PSMD1 protein [Homo sapiens]	0.000220231	0.862088	10.1877	2.71226	6	93644.9
gi|27370953|gb|AAH39845.1|	Similar to proteasome (prosome, macropain) 26S subunit, non-ATPase, 1 [H	0.000220231	0.862088	10.1877	2.78788	6	91091.4
gi|37748529|gb|AAH59950.1|	Unknown (protein for MGC:74797) [Homo sapiens]	0.000221591	1.87304	20.1785	23.4849	8.74	14190.5	EC:3.6.5.3,
gi|62088522|dbj|BAD92708.1|	ribosomal protein L12 variant [Homo sapiens]	0.000221591	1.87304	20.1785	15.736	10.53	21469.5	EC:3.6.5.3,
gi|41148957|ref|XP_034640.3|	PREDICTED: similar to ribosomal protein L4; 60S ribosomal protein L4;	0.000224109	2.65319	28.2073	9.375	10.53	39799.4	EC:3.6.5.3,
gi|62897675|dbj|BAD96777.1|	ribosomal protein L4 variant [Homo sapiens]	0.000224109	0.827412	10.152	3.27869	10.53	47688.5	EC:3.6.5.3,
gi|1359719|emb|CAA64752.1|	clathrin heavy chain polypeptide [Homo sapiens]	0.000227576	1.64335	20.2028	1.58537	6	186882
gi|7441346|pir|G02757|	clathrin heavy chain 2 - human	0.000227576	1.64335	20.2028	1.65711	6	178500
gi|1408232|gb|AAB40908.1|	clathrin heavy chain 2	0.000227576	1.64335	20.2028	1.59902	6	185230
gi|2506298|sp|P53675|	CLH2_HUMAN Clathrin heavy chain 2 (CLH-22)	0.000227576	1.64335	20.2028	1.58537	6	186909
gi|29983|emb|CAA39363.1|	clathrin heavy chain [Homo sapiens]	0.000227576	0.903903	10.2028	4.59016	6	35254.3
gi|55959887|emb|CAI13096.1|	peroxiredoxin 1 [Homo sapiens]	0.000248033	1.83238	20.2077	15.2047	7.165	18963.7	EC:1.11.1.15,
gi|55959888|emb|CAI13097.1|	peroxiredoxin 1 [Homo sapiens]	0.000248033	0.882111	10.1386	10.3093	8.64	10669.5	EC:1.11.1.15,
gi|31417985|gb|AAH02786.1|	Dehydrogenase/reductase (SDR family) member 2, isoform 1 [Homo sapiens]	0.000259223	0.927276	10.1484	3.33333	8.33	31475.6	EC:1.1.1.1, EC:1.1.1.184,
gi|39644649|gb|AAH07339.2|	DHRS2 protein [Homo sapiens]	0.000259223	0.927276	10.1484	3.69004	10.07	28959.2	EC:1.1.1.1, EC:1.1.1.184,
gi|11275675|gb|AAG33703.1|	short-chain alcohol dehydrogenase [Homo sapiens]	0.000259223	0.927276	10.1484	3.57143	10.53	29907.7	EC:1.1.1.1, EC:1.1.1.184,
gi|3915733|sp|Q13268|	DHS2_HUMAN Dehydrogenase/reductase SDR family member 2 (HEP27 protein) (Protei	0.000259223	0.927276	10.1484	3.87597	9.005	27421.5	EC:1.1.1.1, EC:1.1.1.184,
gi|62897273|dbj|BAD96577.1|	dehydrogenase/reductase (SDR family) member 2 isoform 2 variant [Homo s	0.000259223	0.927276	10.1484	3.57143	9.875	29869.7	EC:1.1.1.1, EC:1.1.1.184,
gi|49456555|emb|CAG46598.1|	PCNA [Homo sapiens]	0.000285675	0.963263	10.1986	4.98084	4.25	28687.3
gi|2914387|pdb|1AXC|	E Chain E, Human Pcna	0.000285675	0.963263	10.1986	4.98084	4.25	28732.3
gi|49168490|emb|CAG38740.1|	PCNA [Homo sapiens]	0.000285675	0.963263	10.1986	4.98084	4.25	28697.2
gi|47605963|sp|O75116|	ROCK2_HUMAN Rho-associated protein kinase 2 (Rho-associated, coiled-coil cont	0.000289448	0.934587	10.1884	1.00865	6	160811	EC:2.7.1.112,
gi|40788305|dbj|BAA31594.2|	KIAA0619 protein [Homo sapiens]	0.000289448	0.934587	10.1884	0.980392	6	164324	EC:2.7.1.112,
gi|41872583|ref|NP_004841.2|	Rho-associated, coiled-coil containing protein kinase 2 [Homo sapiens]	0.000289448	0.934587	10.1884	1.00865	6	160798	EC:2.7.1.112,
gi|4520225|dbj|BAA75636.1|	Rho kinase [Homo sapiens]	0.000289448	0.934587	10.1884	1.00865	4.25	160783	EC:2.7.1.112,
gi|62702122|gb|AAX93049.1|	unknown [Homo sapiens]	0.000289448	0.934587	10.1884	1.04712	6	155422	EC:2.7.1.112,
gi|14010354|gb|AAK51964.1|	tropomyosin 4-anaplastic lymphoma kinase fusion protein minor isoform [H	0.000295369	2.10826	26.1779	23.9437	4.25	16661.5
gi|908803|gb|AAC41770.1|	keratin type II	0.000301141	1.91162	18.2409	3.7234	8.33	60186.5
gi|914833|gb|AAB60696.1|	keratin type II	0.000301141	1.91162	18.2409	5.46875	4.25	42442.5
gi|32964837|tpg|DAA01484.1|	TPA: type II keratin K6h [Homo sapiens]	0.000301141	1.91162	18.2409	3.7234	8.33	59988.3
gi|21961227|gb|AAH34535.1|	Keratin 6B [Homo sapiens]	0.000301141	1.91162	18.2409	3.7234	8.33	60030.3
gi|1346345|sp|P04259|	K2C6B_HUMAN Keratin, type II cytoskeletal 6B (Cytokeratin 6B) (CK 6B) (K6b ker	0.000301141	1.91162	18.2409	3.7234	8.33	59962.3
gi|34069|emb|CAA24760.1|	unnamed protein product [Homo sapiens]	0.000301141	1.91162	18.2409	5.88235	4.25	39194.6
gi|38014092|gb|AAH03630.2|	KRT4 protein [Homo sapiens]	0.000301141	1.59362	16.1907	6.48148	4.25	35636
gi|20141510|sp|P19013|	K2C4_HUMAN Keratin, type II cytoskeletal 4 (Cytokeratin 4) (K4) (CK4)	0.000301141	1.59362	16.1907	3.93258	6	57260
gi|34073|emb|CAA30534.1|	cytokeratin 4 (408 AA) [Homo sapiens]	0.000301141	1.59362	16.1907	5.14706	4.25	45479.3
gi|27769210|gb|AAH42174.1|	Keratin 4 [Homo sapiens]	0.000301141	1.59362	16.1907	3.93258	6	57249.9
gi|51458805|ref|XP_496418.1|	PREDICTED: similar to KRT8 protein [Homo sapiens]	0.000304153	0.972025	10.2654	3.29218	4.25	53456.8	EC:2.7.1.37,
gi|10503984|gb|AAG17986.1|	unknown [Homo sapiens]	0.000308777	0.897718	10.1747	4.15336	4.25	34771.3	EC:4.4.1.5,
gi|14250349|gb|AAH08605.1|	Chromosome 17 open reading frame 25 [Homo sapiens]	0.000308777	0.897718	10.1747	4.36242	4.25	33211.6	EC:4.4.1.5,
gi|16198390|gb|AAH15848.1|	Chromosome 17 open reading frame 25 [Homo sapiens]	0.000308777	0.897718	10.1747	4.36242	4.25	33193.6	EC:4.4.1.5,
gi|34850074|ref|NP_057164.2|	hypothetical protein LOC51031 [Homo sapiens]	0.000308777	0.897718	10.1747	4.36242	4.25	33227.6	EC:4.4.1.5,
gi|4929769|gb|AAD34145.1|	CGI-150 protein [Homo sapiens]	0.000308777	0.897718	10.1747	2.57937	8.33	54977	EC:4.4.1.5,
gi|10441386|gb|AAG17014.1|	TPM4-ALK fusion oncoprotein type 2 [Homo sapiens]	0.000309948	1.33421	18.1779	9.2827	4.25	27513
gi|47523730|ref|NP_999500.1|	tropomyosin 4 [Sus scrofa]	0.000309948	1.33421	18.1779	8.87097	4.25	28504.5
gi|13274400|gb|AAK17926.1|	tropomyosin 4-anaplastic lymphoma kinase fusion protein [Homo sapiens] [	0.000309948	1.33421	18.1779	6.875	4.25	36564.6
gi|7441391|pir|T08796|	tropomyosin - human (fragment)	0.000309948	0.957589	10.1779	3.24675	4.25	34922.9
gi|55859706|emb|CAI10977.1|	tropomyosin 2 (beta) [Homo sapiens]	0.000309948	0.957589	10.1779	3.52113	4.25	32830.6
gi|825723|emb|CAA30930.1|	tropomyosin (227 AA) [Homo sapiens]	0.000309948	0.957589	10.1779	4.40529	4.25	26560.5
gi|19072647|gb|AAL84569.1|	TPMsk1 [Homo sapiens]	0.000309948	0.957589	10.1779	4.92611	4.25	23740.1
gi|52545514|emb|CAB43309.2|	hypothetical protein [Homo sapiens]	0.000309948	0.957589	10.1779	3.52113	4.25	32657.6
gi|63252906|ref|NP_001018020.1|	tropomyosin 1 alpha chain isoform 7 [Homo sapiens]	0.000309948	0.957589	10.1779	3.52113	4.25	32796.7
gi|854189|emb|CAA80853.1|	tropomyosin isoform [Homo sapiens]	0.000309948	0.957589	10.1779	4.11523	4.25	28402.7
gi|63252904|ref|NP_001018008.1|	tropomyosin 1 alpha chain isoform 6 [Homo sapiens]	0.000309948	0.957589	10.1779	4.08163	4.25	28368.5
gi|62087662|dbj|BAD92278.1|	TPM1 protein variant [Homo sapiens]	0.000309948	0.957589	10.1779	3.30033	4.25	34381.7
gi|55859705|emb|CAI10976.1|	tropomyosin 2 (beta) [Homo sapiens]	0.000309948	0.957589	10.1779	3.10559	4.25	36724.5
gi|15079982|gb|AAH11776.1|	Tropomyosin 2 (beta), isoform 2 [Homo sapiens]	0.000309948	0.957589	10.1779	3.52113	4.25	32969.6	-
gi|62898077|dbj|BAD96978.1|	tropomyosin 2 (beta) isoform 2 variant [Homo sapiens]	0.000309948	0.957589	10.1779	3.52113	4.25	32942.6	-
gi|49660012|gb|AAT68294.1|	sarcomeric tropomyosin kappa; TPM1-kappa [Homo sapiens]	0.000309948	0.957589	10.1779	3.52113	4.25	32630.6
gi|51467148|ref|XP_372046.2|	PREDICTED: similar to tropomyosin 4 [Homo sapiens]	0.000309948	0.957589	10.1779	4.6729	4.25	24910.8
gi|29792232|gb|AAH50473.1|	TPM1 protein [Homo sapiens]	0.000309948	0.957589	10.1779	3.48432	4.25	32601.7
gi|47077229|dbj|BAD18535.1|	unnamed protein product [Homo sapiens]	0.000310009	1.09828	18.1779	6.44172	4.25	37430.1
gi|49660014|gb|AAT68295.1|	tropomyosin alpha striated muscle isoform; TPM1-alpha [Homo sapiens] [MA	0.000310009	1.09828	18.1779	7.39437	4.25	32689.7
gi|30585023|gb|AAP36784.1|	Homo sapiens tropomyosin 1 (alpha) [synthetic construct]	0.000310009	1.09828	18.1779	7.36842	4.25	32958.8
gi|63252900|ref|NP_001018006.1|	tropomyosin 1 alpha chain isoform 4 [Homo sapiens]	0.000310009	1.09828	18.1779	7.39437	4.25	32855.8	-
gi|63252896|ref|NP_001018004.1|	tropomyosin 1 alpha chain isoform 3 [Homo sapiens]	0.000310009	1.09828	18.1779	7.39437	4.25	32716.7
gi|14250022|gb|AAH08407.1|	TPM3 protein [Homo sapiens]	0.000310009	1.09828	18.1779	7.36842	4.25	32929.8
gi|63252898|ref|NP_001018005.1|	tropomyosin 1 alpha chain isoform 1 [Homo sapiens]	0.000310009	1.09828	18.1779	7.39437	4.25	32688.7
gi|34526581|dbj|BAC85248.1|	unnamed protein product [Homo sapiens]	0.000310009	1.09828	18.1779	9.67742	4.25	24868.7
gi|13938565|gb|AAH07433.1|	Tropomyosin 1 (alpha) [Homo sapiens]	0.000310009	1.09828	18.1779	7.39437	4.25	32845.8
gi|6573280|gb|AAF17621.1|	beta tropomyosin [Homo sapiens]	0.000310009	1.08061	16.1779	8.17121	4.25	29923.1
gi|11095436|gb|AAG29873.1|	valosin-containing protein [Homo sapiens]	0.000311738	1.80376	20.1905	7.81759	6	34370
gi|51460457|ref|XP_292982.5|	PREDICTED: similar to POTE2A [Homo sapiens]	0.000326074	1.53434	20.1464	2.10526	6	117666
gi|51460787|ref|XP_371558.3|	PREDICTED: similar to FKSG30 [Homo sapiens]	0.000326074	1.53434	20.1464	3.70995	4.25	67263.2
gi|998468|gb|AAB34252.1|	48 kda histamine receptor subunit peptide 1 {internal fragment} [human, pe	0.000326074	0.884139	10.1464	39.1304	10.805	2420.25	-
gi|1362991|pir|S55236|	T669 kinase - human	0.000326074	0.884139	10.1464	40.9091	6.485	2430.3	-
gi|10435300|dbj|BAB14554.1|	unnamed protein product [Homo sapiens]	0.000339983	1.4749	26.1779	11.6197	4.25	32702.6	-
gi|62205349|gb|AAH93076.1|	Peptidylprolyl isomerase A, isoform 2 [Homo sapiens]	0.000345771	2.65477	30.1777	28.5714	8.33	11410.5	EC:5.2.1.8,
gi|71565154|ref|NP_000662.3|	class III alcohol dehydrogenase 5 chi subunit [Homo sapiens]	0.000354308	0.912305	10.1864	4.0107	8.33	39698.4	EC:1.1.1.1, EC:1.1.1.284,
gi|47682987|gb|AAH70491.1|	ADH5 protein [Homo sapiens]	0.000354308	0.912305	10.1864	3.93701	8.33	40536.8	EC:1.1.1.1, EC:1.1.1.284,
gi|24159119|pdb|1MP0|	B Chain B, Binary Complex Of Human Glutathione-Dependent Formaldehyde Dehydrog	0.000354308	0.912305	10.1864	4.02145	8.33	39567.4	EC:1.1.1.1, EC:1.1.1.284,
gi|49168470|emb|CAG38730.1|	ADH5 [Homo sapiens]	0.000354308	0.912305	10.1864	4.0107	8.33	39664.4	EC:1.1.1.1, EC:1.1.1.284,
gi|30584441|gb|AAP36473.1|	Homo sapiens defender against cell death 1 [synthetic construct]	0.00036308	0.93279	10.1771	10.5263	7.165	12601.6	EC:2.4.1.119,
gi|62897819|dbj|BAD96849.1|	defender against cell death 1 variant [Homo sapiens]	0.00036308	0.93279	10.1771	10.6195	8.33	12416.5	EC:2.4.1.119,
gi|62088392|dbj|BAD92643.1|	glutamate dehydrogenase 1 variant [Homo sapiens]	0.000373471	0.957497	10.1701	3.67893	6	32302.3	EC:1.4.1.3, EC:1.4.1.2,
gi|54696512|gb|AAV38628.1|	cytochrome c oxidase subunit IV isoform 1 [Homo sapiens]	0.000387569	0.913442	10.1698	7.10059	10.3	19564	EC:1.9.3.1,
gi|28839782|gb|AAH47869.1|	COX4I1 protein [Homo sapiens]	0.000387569	0.913442	10.1698	14.4578	8.72	9284.72	EC:1.9.3.1,
gi|38382823|gb|AAH62437.1|	Cytochrome c oxidase subunit IV isoform 1, precursor [Homo sapiens] [MAS	0.000387569	0.913442	10.1698	7.10059	10.3	19594.1	EC:1.9.3.1,
gi|47938312|gb|AAH71828.1|	Isocitrate dehydrogenase 2 (NADP+), mitochondrial, precursor [Homo sapie	0.000393155	0.93351	10.1714	2.87611	8.33	50876.9	EC:1.1.1.42,
gi|62897391|dbj|BAD96636.1|	isocitrate dehydrogenase 2 (NADP+), mitochondrial precursor variant [Ho	0.000393155	0.93351	10.1714	2.87611	8.73	50877.9	EC:1.1.1.42,
gi|872121|emb|CAA49208.1|	isocitrate dehydrogenase (NADP+) [Homo sapiens]	0.000393155	0.93351	10.1714	2.87611	8.73	50915.9	EC:1.1.1.42,
gi|51493294|ref|XP_371107.2|	PREDICTED: similar to 60S ribosomal protein L6 (TAX-responsive enhance	0.000465969	0.947629	10.1954	4.22535	10.53	24459	EC:3.6.5.3,
gi|51471015|ref|XP_377278.2|	PREDICTED: similar to ribosomal protein L6 [Homo sapiens]	0.000465969	0.947629	10.1954	4.71204	10.53	21713	EC:3.6.5.3,
gi|62897681|dbj|BAD96780.1|	calreticulin precursor variant [Homo sapiens]	0.000476853	0.902285	10.1698	2.95567	4.25	46890.1
gi|30583735|gb|AAP36116.1|	calreticulin [Homo sapiens]	0.000476853	0.902285	10.1698	2.8777	4.25	48111.9
gi|913148|gb|AAB33281.1|	calreticulin=calcium binding protein [human, placenta, Peptide Partial, 31	0.000476853	0.902285	10.1698	38.7097	7.475	3740.9	-
gi|18655688|pdb|1JEB|	C Chain C, Chimeric HumanMOUSE CARBONMONOXY HEMOGLOBIN (HUMAN ZETA2 Mouse Beta	0.000488233	0.912852	10.1646	6.33803	7.165	15609.3
gi|14336680|gb|AAK61214.1|	HBAZ [Homo sapiens]	0.000488233	0.912852	10.1646	6.33803	7.165	15627.2
gi|42490910|gb|AAH66320.1|	Ribosomal protein L13 [Homo sapiens]	0.000516088	1.37326	20.1739	11.3744	12.48	24250.5	EC:3.6.5.3,
gi|13436332|gb|AAH04954.1|	RPL13 protein [Homo sapiens]	0.000516088	1.37326	20.1739	11.3744	12.48	24246.5	EC:3.6.5.3,
gi|62204505|gb|AAH93063.1|	RPL13 protein [Homo sapiens]	0.000516088	1.37326	20.1739	11.3744	12.48	24276.5	EC:3.6.5.3,
gi|3088349|dbj|BAA25832.1|	ribosomal protein L13 [Homo sapiens]	0.000516088	0.94039	10.1739	20	10.53	7385.06	EC:3.6.5.3,
gi|1705545|sp|P55285|	CADH6_HUMAN Cadherin-6 precursor (Kidney-cadherin) (K-cadherin)	0.000530648	0.781161	10.2061	3.03797	4.25	88254.3
gi|12652559|gb|AAH00019.1|	CDH6 protein [Homo sapiens]	0.000530648	0.781161	10.2061	3.61991	4.25	73818.3
gi|51476041|ref|XP_497793.1|	PREDICTED: similar to alpha tubulin [Homo sapiens]	0.000533466	1.40418	20.1441	3.09598	6	70524.2	EC:3.6.5.1, EC:3.6.5.2, EC:3.6.5.3, EC:3.6.5.4,
gi|4557385|ref|NP_000055.1|	complement component 3 precursor [Homo sapiens]	0.000571653	0.74553	10.1322	1.20265	6	187045
gi|40786791|gb|AAR89906.1|	complement component 3 [Homo sapiens]	0.000571653	0.74553	10.1322	1.20265	6	187029
gi|52545962|emb|CAH56186.1|	hypothetical protein [Homo sapiens]	0.000572503	0.548864	8.15012	8.58586	10.07	21588.4	EC:3.6.5.3,
gi|34364924|emb|CAE45883.1|	hypothetical protein [Homo sapiens]	0.000572503	0.548864	8.15012	8.58586	10.07	21616.5	EC:3.6.5.3,
gi|4098297|gb|AAD09223.1|	Koc1 [Homo sapiens]	0.000572503	0.548864	8.15012	2.9361	10.53	63680.7	EC:3.6.5.3,
gi|51095013|gb|EAL24257.1|	IGF-II mRNA-binding protein 3 [Homo sapiens]	0.000572503	0.548864	8.15012	2.9361	10.53	63665.7	EC:3.6.5.3,
gi|31455238|gb|AAH00506.3|	HNRPA2B1 protein [Homo sapiens]	0.000592995	1.61501	16.1363	6.4257	4.25	28394.1
gi|500638|gb|AAB60650.1|	hnRNP protein A2 [Homo sapiens]	0.000592995	1.61501	16.1363	4.69208	10.07	35983.8
gi|38327502|gb|AAR17782.1|	CArG binding factor [Homo sapiens]	0.000601968	0.970777	10.2412	5.36913	10.07	33193
gi|7446333|pir|JW0079|	heterogeneous nuclear ribonucleoprotein homolog JKTBP [imported] - human	0.000601968	0.970777	10.2412	5.31562	10.07	33568.1
gi|15010818|dbj|BAB62188.1|	JKTBP1delta6 [Homo sapiens]	0.000601968	0.970777	10.2412	6.55738	8.33	27174.6
gi|47115183|emb|CAG28551.1|	HNRPDL [Homo sapiens]	0.000601968	0.970777	10.2412	3.80952	7.165	46409
gi|39644771|gb|AAH07392.2|	HNRPDL protein [Homo sapiens]	0.000601968	0.970777	10.2412	3.85542	9.59	45855.8
gi|12314174|emb|CAC08001.1|	OTTHUMP00000021786 [Homo sapiens]	0.000641949	0.92931	10.1677	2.00401	4.25	55117.4
gi|55958869|emb|CAI16766.1|	pyrroline-5-carboxylate synthetase (glutamate gamma-semialdehyde synthe	0.000650308	0.947588	10.1772	1.50943	6	87247.7	EC:1.2.1.38, EC:2.7.2.11, EC:1.2.1.41,
gi|55958868|emb|CAI16765.1|	pyrroline-5-carboxylate synthetase (glutamate gamma-semialdehyde synthe	0.000650308	0.947588	10.1772	1.51324	6	87034.6	EC:1.2.1.38, EC:2.7.2.11, EC:1.2.1.41,
gi|1304314|emb|CAA64224.1|	pyrroline 5-carboxylate synthetase [Homo sapiens]	0.000650308	0.947588	10.1772	1.50943	6	87224.5	EC:1.2.1.38, EC:2.7.2.11, EC:1.2.1.41,
gi|47938913|gb|AAH72436.1|	HYOU1 protein [Homo sapiens]	0.000666347	0.961888	10.2196	2.65487	4.25	75296.8	EC:2.7.1.1,
gi|9022435|gb|AAF82383.1|	ribosomal protein S3; RPS3 [Homo sapiens]	0.000678395	1.62548	20.1763	17.7215	10.3	17099.2	EC:3.6.5.3,
gi|21104402|dbj|BAB93471.1|	IMR-90 ribosomal protein S3 [Homo sapiens]	0.000678395	0.819341	10.1763	13.6752	10.3	12605.7	EC:3.6.5.3,
gi|55962053|emb|CAI16220.1|	novel protein similar to beta-tubulin 4Q (TUBB4Q) (LOC253936) [Homo sap	0.000683712	2.54712	30.1963	6.58537	4.25	45462.8	EC:3.6.5.1, EC:3.6.5.2, EC:3.6.5.3, EC:3.6.5.4,
gi|51459416|ref|XP_371207.2|	PREDICTED: similar to tubulin, beta 8; HSA10p15 beta-tubulin 4Q (TUBB4	0.000683712	2.54712	30.1963	7.60563	4.25	40400.5	EC:3.6.5.1, EC:3.6.5.2, EC:3.6.5.3, EC:3.6.5.4,
gi|13162226|emb|CAC09371.2|	OTTHUMP00000031411 [Homo sapiens]	0.000683712	1.70509	20.1963	2.2173	4.25	50294.6	EC:3.6.5.1, EC:3.6.5.2, EC:3.6.5.3, EC:3.6.5.4,
gi|55962052|emb|CAI16219.1|	novel protein similar to beta-tubulin 4Q (TUBB4Q) (LOC253936) [Homo sap	0.000683712	1.70509	20.1963	7.92952	4.25	24969.2	EC:3.6.5.1, EC:3.6.5.2, EC:3.6.5.3, EC:3.6.5.4,
gi|41148633|ref|XP_047083.6|	PREDICTED: similar to tubulin, beta 5 [Homo sapiens]	0.000683712	1.79516	20.1963	8.96226	4.25	24159.5	EC:3.6.5.1, EC:3.6.5.2, EC:3.6.5.3, EC:3.6.5.4,
gi|55958543|emb|CAI16018.1|	heterogeneous nuclear ribonucleoprotein K [Homo sapiens]	0.000701363	0.869189	10.1388	3.26797	4.25	33954.7
gi|33150582|gb|AAP97169.1|	pyrroline 5-carboxylate reductase [Homo sapiens]	0.000761931	0.481584	10.1325	5.625	6	33630.7	EC:1.5.1.2,
gi|56203953|emb|CAI21800.1|	pyrroline-5-carboxylate reductase family, member 2 [Homo sapiens]	0.000761931	0.481584	10.1325	9.72973	6	19604.3	EC:1.5.1.2,
gi|56203955|emb|CAI21802.1|	pyrroline-5-carboxylate reductase family, member 2 [Homo sapiens]	0.000761931	0.481584	10.1325	5.625	8.33	33615.7	EC:1.5.1.2,
gi|52545872|emb|CAD38899.2|	hypothetical protein [Homo sapiens]	0.000761931	0.481584	10.1325	9.67742	6	19732.4	EC:1.5.1.2,
gi|4960118|gb|AAD34611.1|	pyrroline 5-carboxylate reductase isoform [Homo sapiens]	0.000761931	0.481584	10.1325	5.64263	8.33	33705.3	EC:1.5.1.2,
gi|112983|sp|P00505|	AATM_HUMAN Aspartate aminotransferase, mitochondrial precursor (Transaminase A)	0.000768123	0.970016	10.2033	2.32558	10.07	47445.3	EC:2.6.1.1,
gi|62898103|dbj|BAD96991.1|	aspartate aminotransferase 2 precursor variant [Homo sapiens]	0.000768123	0.970016	10.2033	2.32558	10.07	47517.4	EC:2.6.1.1,
gi|73486658|ref|NP_002071.2|	aspartate aminotransferase 2 precursor [Homo sapiens]	0.000768123	0.970016	10.2033	2.32558	10.07	47487.4	EC:2.6.1.1,
gi|12653507|gb|AAH00525.1|	Aspartate aminotransferase 2, precursor [Homo sapiens]	0.000768123	0.970016	10.2033	2.32558	10.07	47459.3	EC:2.6.1.1,
gi|20988575|gb|AAH30541.1|	WD repeat-containing protein 1, isoform 2 [Homo sapiens]	0.000829084	0.710174	10.1246	1.93133	6	50662
gi|50949306|emb|CAB53674.2|	hypothetical protein [Homo sapiens]	0.000829084	0.710174	10.1246	3.8961	4.25	25019.4
gi|51458878|ref|XP_496430.1|	PREDICTED: similar to heat shock 10kDa protein 1 (chaperonin 10); heat	0.000833004	0.378545	10.1186	9.3458	10.07	11871.3
gi|41149714|ref|XP_370704.1|	PREDICTED: similar to 10 kDa heat shock protein, mitochondrial (Hsp10)	0.000833004	0.378545	10.1186	6.62252	10.07	16687.5
gi|34391502|gb|AAN34939.1|	anion exchanger SLC4A3 [Homo sapiens]	0.000865782	0.643315	10.1518	1.42971	6	138569
gi|4827016|ref|NP_005061.1|	solute carrier family 4, anion exchanger, member 3 isoform 1 [Homo sapi	0.000865782	0.643315	10.1518	1.46104	6	135622
gi|24417709|gb|AAN60442.1|	nesprin-1 [Homo sapiens]	0.000866415	0.361397	10.1248	0.193248	4.25	1010329	-
gi|34849883|tpg|DAA01060.1|	TPA: spectrin-like protein of the nuclear envelope and Golgi; Syne-1 [H	0.000866415	0.361397	10.1248	0.202212	4.25	965757	-
gi|29839561|sp|Q8NF91|	SYNE1_HUMAN Nesprin-1 (Nuclear envelope spectrin repeat protein 1) (Synaptic	0.000866415	0.361397	10.1248	0.193248	4.25	1010433	-
gi|22597198|gb|AAN03486.1|	enaptin [Homo sapiens]	0.000866415	0.361397	10.1248	0.194308	4.25	1004576	-
gi|542832|pir|S38353|	glutamate transporter protein - human	0.000885159	0.0446718	8.11558	3.68324	8.33	59650.9
gi|63053861|gb|AAY28724.1|	glutamate transporter variant EAAT1ex9skip [Homo sapiens]	0.000885159	0.0446718	8.11558	4.02414	10.07	55113.4
gi|825504|dbj|BAA05462.1|	glutamate transporter [Homo sapiens]	0.000885159	0.0446718	8.11558	3.69004	8.77	59533.8
gi|31543628|ref|NP_004163.2|	solute carrier family 1 (glial high affinity glutamate transporter), m	0.000885159	0.0446718	8.11558	3.69004	8.33	59464.8
gi|62898842|dbj|BAD97275.1|	serine hydroxymethyltransferase 2 (mitochondrial) variant [Homo sapiens	0.000885223	0.968102	10.2224	2.77778	8.33	55938.8	EC:2.1.2.1,
gi|30582571|gb|AAP35512.1|	serine hydroxymethyltransferase 2 (mitochondrial) [Homo sapiens]	0.000885223	0.968102	10.2224	2.77778	8.33	55957.8	EC:2.1.2.1,
gi|73536169|pdb|2A7V|	A Chain A, Human Mitochondrial Serine Hydroxymethyltransferase 2	0.000885223	0.968102	10.2224	2.85714	8.33	54118.9	EC:2.1.2.1,
gi|57997528|emb|CAI46021.1|	hypothetical protein [Homo sapiens]	0.000885223	0.968102	10.2224	2.89855	8.33	53431.5	EC:2.1.2.1,
gi|60552225|gb|AAH91501.1|	SHMT2 protein [Homo sapiens]	0.000885223	0.968102	10.2224	2.91667	10.07	52876.5	EC:2.1.2.1,
gi|746436|gb|AAA64572.1|	mitochondrial serine hydroxymethyltransferase [Homo sapiens]	0.000885223	0.968102	10.2224	2.89855	8.33	53421.5	EC:2.1.2.1,
gi|30585015|gb|AAP36780.1|	Homo sapiens serine hydroxymethyltransferase 2 (mitochondrial) [syntheti	0.000885223	0.968102	10.2224	2.77228	8.33	56070.9	EC:2.1.2.1,
gi|531167|gb|AAB60335.1|	Ki nuclear autoantigen [Homo sapiens]	0.000949642	0.963623	10.1949	4.11985	5.125	30866.3
gi|49456449|emb|CAG46545.1|	PSME3 [Homo sapiens]	0.000949642	0.963623	10.1949	4.33071	6	29560.5
gi|30410796|ref|NP_789839.1|	proteasome activator subunit 3 isoform 2 [Homo sapiens]	0.000949642	0.963623	10.1949	4.11985	6	30867.2
gi|253292|gb|AAB22818.1|	fructose-1,6-bisphosphate aldolase A, aldolase A {EC 4.1.2.13} [human, HT2	0.000962165	0.924914	10.1936	80	6.965	1803.94	-
gi|56203961|emb|CAI21900.1|	TPD52L2 [Homo sapiens]	0.00104055	0.936986	10.1827	5	4.25	23772
gi|2895085|gb|AAC98478.1|	hD54+ins2 isoform [Homo sapiens]	0.00104055	0.936986	10.1827	5.33981	4.25	22196.3
gi|56203959|emb|CAI21898.1|	TPD52L2 [Homo sapiens]	0.00104055	0.936986	10.1827	4.80349	6	24838.5
gi|56203960|emb|CAI21899.1|	TPD52L2 [Homo sapiens]	0.00104055	0.936986	10.1827	5.26316	6	22503.3
gi|56203963|emb|CAI21902.1|	TPD52L2 [Homo sapiens]	0.00104055	0.936986	10.1827	5.5	5.125	21436.8
gi|56203962|emb|CAI21901.1|	TPD52L2 [Homo sapiens]	0.00104055	0.936986	10.1827	5.91398	4.25	19889.1
gi|11125673|emb|CAC15492.1|	TPD52L2 [Homo sapiens]	0.00104055	0.936986	10.1827	5.33981	4.25	22224.3
gi|61679606|pdb|1Y85|	D Chain D, T-To-T(High) Quaternary Transitions In Human Hemoglobin: Deshis146b	0.00105943	0.443934	10.1581	5.51724	6	15720.2
gi|56410847|emb|CAI13363.1|	GDP dissociation inhibitor 2 [Homo sapiens]	0.00107234	0.485857	8.13471	4.75	6	45590.3
gi|56410845|emb|CAI13361.1|	GDP dissociation inhibitor 2 [Homo sapiens]	0.00107234	0.485857	8.13471	12.8378	10.3	16808.8
gi|30582575|gb|AAP35514.1|	GDP dissociation inhibitor 2 [Homo sapiens]	0.00107234	0.485857	8.13471	4.26966	6	50630.9
gi|285975|dbj|BAA03095.1|	human rab GDI [Homo sapiens]	0.00107234	0.485857	8.13471	4.26966	6	50631.9
gi|30583991|gb|AAP36244.1|	Homo sapiens GDP dissociation inhibitor 2 [synthetic construct]	0.00107234	0.485857	8.13471	4.26009	6	50744
gi|56410848|emb|CAI13364.1|	GDP dissociation inhibitor 2 [Homo sapiens]	0.00107234	0.485857	8.13471	7.22433	7.165	29837.2
gi|28940|emb|CAA27246.1|	unnamed protein product [Homo sapiens]	0.00108763	5.11331	58.2077	15.9555	6	57919.5	EC:3.6.3.14, EC:3.6.3.6,
gi|3088352|dbj|BAA25839.1|	ribosomal protein L31 [Homo sapiens]	0.00110696	0.749214	10.1546	29.7872	10.53	5592.94	EC:3.6.5.3,
gi|47683009|gb|AAH70210.1|	RPL31 protein [Homo sapiens]	0.00110696	0.749214	10.1546	11.5702	10.53	13986.8	EC:3.6.5.3,
gi|1655596|emb|CAA48925.1|	ribosomal protein L31 [Homo sapiens]	0.00110696	0.749214	10.1546	11.5702	10.07	14083.8	EC:3.6.5.3,
gi|63101262|gb|AAH94767.1|	PKM2 protein [Homo sapiens]	0.00114966	0.883748	10.1695	3.00547	8.33	40137.7	EC:2.7.1.40,
gi|32967597|ref|NP_870986.1|	pyruvate kinase, liver and RBC isoform 2 [Homo sapiens]	0.00114966	0.883748	10.1695	2.02578	6	58457.8	EC:2.7.1.40,
gi|3449054|dbj|BAA02515.1|	pyruvate kinase L [Homo sapiens]	0.00114966	0.883748	10.1695	1.83639	8.33	64461.9	EC:2.7.1.40,
gi|24158860|pdb|1LIY|	D Chain D, Human Erythrocyte Pyruvate Kinase: Arg479his Mutant	0.00114966	0.883748	10.1695	2.08333	6	56851.9	EC:2.7.1.40,
gi|1230589|gb|AAA92535.1|	pyruvate kinase PK-R isoenzyme [Homo sapiens]	0.00114966	0.883748	10.1695	1.87393	7.165	63221.3	EC:2.7.1.40,
gi|66347923|emb|CAI95101.1|	pyruvate kinase, liver and RBC [Homo sapiens]	0.00114966	0.883748	10.1695	1.9469	6	60794.9	EC:2.7.1.40,
gi|32140479|gb|AAP69527.1|	pyruvate kinase, liver and RBC [Homo sapiens]	0.00114966	0.883748	10.1695	1.91638	8.33	61791.7	EC:2.7.1.40,
gi|24158856|pdb|1LIX|	D Chain D, Human Erythrocyte Pyruvate Kinase: Arg486trp Mutant	0.00114966	0.883748	10.1695	2.08333	6	56900.9	EC:2.7.1.40,
gi|1230590|gb|AAA92536.1|	pyruvate kinase PK-L isoenzyme [Homo sapiens]	0.00114966	0.883748	10.1695	1.94346	6	60925.9	EC:2.7.1.40,
gi|24158852|pdb|1LIW|	D Chain D, Human Erythrocyte Pyruvate Kinase: Thr384met Mutant	0.00114966	0.883748	10.1695	2.08333	6	56901	EC:2.7.1.40,
gi|24158848|pdb|1LIU|	D Chain D, Human Erythrocyte Pyruvate Kinase	0.00114966	0.883748	10.1695	2.08333	6	56871	EC:2.7.1.40,
gi|66347924|emb|CAI95102.1|	pyruvate kinase, liver and RBC [Homo sapiens]	0.00114966	0.883748	10.1695	1.88034	7.165	62997.2	EC:2.7.1.40,
gi|11528447|gb|AAG37280.1|	E1 protein [Human papillomavirus]	0.00115826	0.604711	6.1284	17.3333	8.33	8811.4
gi|30584583|gb|AAP36544.1|	Homo sapiens tyrosine 3-monooxygenase/tryptophan 5-monooxygenase activat	0.00116335	1.81565	20.2207	8.59375	4.25	29268.5
gi|67464424|pdb|2BR9|	A Chain A, 14-3-3 Protein Epsilon (Human) Complexed To Peptide	0.00116335	1.81565	20.2207	9.40171	4.25	26740.4
gi|62702217|gb|AAX93143.1|	unknown [Homo sapiens]	0.00116335	1.85153	20.2207	22.449	4.25	16573
gi|62131678|gb|AAX68683.1|	14-3-3 protein epsilon isoform transcript variant 1 [Homo sapiens]	0.00116335	1.81565	20.2207	4.29185	4.25	26487.2
gi|3387922|gb|AAC28640.1|	14.3.3 protein [Homo sapiens]	0.00116335	1.85153	20.2207	19.0751	4.25	19661.7
gi|5454052|ref|NP_006133.1|	stratifin [Homo sapiens]	0.00116335	1.43603	18.2207	7.25807	4.25	27756.7
gi|16306737|gb|AAH01550.1|	SFN protein [Homo sapiens]	0.00116335	1.43603	18.2207	8.33333	4.25	24321
gi|60814676|gb|AAX36312.1|	stratifin [synthetic construct]	0.00116335	1.43603	18.2207	7.25807	4.25	27759.6
gi|481365|pir|S38532|	protein 14-3-3 eta chain - human	0.00116335	0.970266	10.2207	4.06504	4.25	28172
gi|1941923|emb|CAB05112.1|	YWHAH [Homo sapiens]	0.00116335	0.970266	10.2207	4.06504	4.25	28201
gi|9956033|gb|AAG01995.1|	similar to Homo sapiens DNA for 14-3-3 protein eta chain, exon 2 with Gen	0.00116335	0.970266	10.2207	5.68182	4.25	20227
gi|17298690|ref|NP_055096.2|	fuse-binding protein-interacting repressor isoform b [Homo sapiens]	0.00118058	0.958824	10.2872	5.71956	4.25	58135
gi|1809248|gb|AAB41656.1|	siah binding protein 1 [Homo sapiens]	0.00118058	0.958824	10.2872	5.73013	4.25	57959.9
gi|6176532|gb|AAF05605.1|	poly-U binding splicing factor PUF60 [Homo sapiens]	0.00118058	0.958824	10.2872	5.57554	4.25	59534.7
gi|15030041|gb|AAH11265.1|	SIAHBP1 protein [Homo sapiens]	0.00118058	0.958824	10.2872	6.00775	4.25	55693.6
gi|17978512|ref|NP_510965.1|	fuse-binding protein-interacting repressor isoform a [Homo sapiens]	0.00118058	0.958824	10.2872	5.54562	4.25	59837.8
gi|16307289|gb|AAH09734.1|	SIAHBP1 protein [Homo sapiens]	0.00118058	0.958824	10.2872	6.21242	4.25	53990.8
gi|2228288|gb|AAB61792.1|	envelope glycoprotein V3 region [Human immunodeficiency virus type 1] [MA	0.00125983	0.672922	10.1544	14.5631	9.2	11649.1
gi|51468557|ref|XP_495800.1|	PREDICTED: similar to peptidylprolyl isomerase A isoform 1; cyclophili	0.00127452	1.77418	20.1777	18.0952	9.87	11601.7	EC:5.2.1.8,
gi|51468600|ref|XP_495896.1|	PREDICTED: similar to peptidylprolyl isomerase A isoform 1; cyclophili	0.00127452	0.900244	10.1777	8.57143	8.33	11355.6	EC:5.2.1.8,
gi|34147706|ref|NP_659479.2|	hypothetical protein LOC113691 [Homo sapiens]	0.0012747	0.86677	10.1441	5.1948	6	16672.2	EC:3.6.5.1, EC:3.6.5.2, EC:3.6.5.3, EC:3.6.5.4,
gi|58331185|ref|NP_001009570.1|	chaperonin containing TCP1, subunit 7 isoform b [Homo sapiens] [MAS	0.00130347	0.931625	10.1888	3.53982	6	37475
gi|49065350|emb|CAG38493.1|	RAB1B [Homo sapiens]	0.00130369	0.957667	10.2152	7.9602	4.25	22184.2
gi|33150668|gb|AAP97212.1|	rab1B [Homo sapiens]	0.00130369	0.957667	10.2152	7.9602	4.25	22157.2
gi|16550778|dbj|BAB71048.1|	unnamed protein product [Homo sapiens]	0.00130369	0.957667	10.2152	11.3475	8.33	15320.7
gi|55742328|ref|NP_001007162.1|	RAB1A, member RAS oncogene family [Danio rerio]	0.00130369	0.957667	10.2152	7.9602	4.25	22274.2
gi|15281853|gb|AAK94463.1|	GTP binding protein Rab1a [Homo sapiens]	0.00130369	0.957667	10.2152	17.0213	10.3	9871.93
gi|51467489|ref|XP_497021.1|	PREDICTED: similar to RAB1B, member RAS oncogene family; small GTP-bin	0.00130369	0.957667	10.2152	7.9602	4.25	22003
gi|62896765|dbj|BAD96323.1|	ATP-dependent DNA helicase II variant [Homo sapiens]	0.00136199	1.67871	20.2228	4.64481	4.25	82569.3
gi|35038|emb|CAA40736.1|	nuclear factor IV [Homo sapiens]	0.00136199	1.67871	20.2228	5.41401	6	71134.7
gi|17512093|gb|AAH19027.1|	ATP-dependent DNA helicase II [Homo sapiens]	0.00136199	1.67871	20.2228	4.64481	4.25	82652.4
gi|62988844|gb|AAY24231.1|	unknown [Homo sapiens]	0.00136199	1.67871	20.2228	5.98592	6	64203
gi|51468737|ref|XP_495879.1|	PREDICTED: similar to Phosphoglycerate mutase 1 (Phosphoglycerate muta	0.0013743	0.94154	10.1524	4.92611	6	22337.4	EC:3.1.3.13, EC:5.4.2.1, EC:5.4.2.4,
gi|51477168|ref|XP_373351.2|	PREDICTED: similar to dJ834A16.1 (similar to PGAM) [Homo sapiens] [MAS	0.0013743	0.94154	10.1524	7.19424	4.25	15609.8	EC:3.1.3.13, EC:5.4.2.1, EC:5.4.2.4,
gi|12231785|gb|AAG49255.1|	envelope glycoprotein [Human immunodeficiency virus type 1]	0.0013786	0.35686	6.11654	18.0556	10.53	8379.49
gi|14583268|gb|AAG09279.2|	cytoplasmic protein [Homo sapiens]	0.00142338	1.5806	20.1795	2.44648	6	108835
gi|62822538|gb|AAY15086.1|	unknown [Homo sapiens]	0.00142338	1.5806	20.1795	2.63447	6	101466
gi|62088986|dbj|BAD92940.1|	Dihydrolipoamide dehydrogenase, variant [Homo sapiens]	0.00143093	0.941342	10.171	2.11538	8.33	55558.8	EC:1.8.1.4,
gi|71042410|pdb|1ZMD|	H Chain H, Crystal Structure Of Human Dihydrolipoamide Dehydrogenase Complexed	0.00143093	0.941342	10.171	2.32068	6	50115.9	EC:1.8.1.4,
gi|1339989|gb|AAB01381.1|	dihydrolipoamide dehydrogenase [Homo sapiens]	0.00143093	0.941342	10.171	2.15264	7.165	54316.1	EC:1.8.1.4,
gi|4557525|ref|NP_000099.1|	dihydrolipoamide dehydrogenase precursor [Homo sapiens]	0.00143093	0.941342	10.171	2.1611	8.33	54116	EC:1.8.1.4,
gi|17391514|gb|AAH18696.1|	Dihydrolipoamide dehydrogenase, precursor [Homo sapiens]	0.00143093	0.941342	10.171	2.1611	8.33	54143.1	EC:1.8.1.4,
gi|37528851|gb|AAQ92353.1|	cytochrome P450 CYP3A43.1 [Homo sapiens]	0.00147892	0.27672	8.13093	1.39165	8.33	57632.3	EC:1.14.14.1, EC:1.14.13.67,
gi|51247968|pdb|1W0G|	A Chain A, Crystal Structure Of Human Cytochrome P450 3a4	0.00147892	0.27672	8.13093	1.4433	8.33	55373.8	EC:1.14.14.1, EC:1.14.13.67,
gi|117155|sp|P05184|	CP3A3_HUMAN Cytochrome P450 3A3 (CYPIIIA3) (HLp)	0.00147892	0.27672	8.13093	1.38889	8.33	57522.2	EC:1.14.14.1, EC:1.14.13.67,
gi|72533567|gb|AAI00983.1|	Unknown (protein for MGC:119316) [Homo sapiens]	0.00147892	0.27672	8.13093	2.5	6	32207.4	EC:1.14.14.1, EC:1.14.13.67,
gi|51094615|gb|EAL23867.1|	cytochrome P450, family 3, subfamily A, polypeptide 7 [Homo sapiens]	0.00147892	0.27672	8.13093	1.39165	10.07	57433.6	EC:1.14.14.1, EC:1.14.13.67,
gi|72533565|gb|AAI00982.1|	Unknown (protein for MGC:119315) [Homo sapiens]	0.00147892	0.27672	8.13093	1.78117	10.07	44778.9	EC:1.14.14.1, EC:1.14.13.67,
gi|12082809|gb|AAG48618.1|	cytochrome P450 variant 3A7 [Homo sapiens]	0.00147892	0.27672	8.13093	1.30841	10.07	61452.6	EC:1.14.14.1, EC:1.14.13.67,
gi|12383060|ref|NP_073731.1|	cytochrome P450, family 3, subfamily A, polypeptide 43 isoform 1 [Homo	0.00147892	0.27672	8.13093	1.38889	8.33	57719.4	EC:1.14.14.1, EC:1.14.13.67,
gi|35911|emb|CAA30944.1|	unnamed protein product [Homo sapiens]	0.00147892	0.27672	8.13093	1.39165	8.33	57393	EC:1.14.14.1, EC:1.14.13.67,
gi|13435386|ref|NP_059488.2|	cytochrome P450, subfamily IIIA, polypeptide 4 [Homo sapiens]	0.00147892	0.27672	8.13093	1.39165	8.33	57306	EC:1.14.14.1, EC:1.14.13.67,
gi|31043863|emb|CAD91645.1|	cytochrome P450 [Homo sapiens]	0.00147892	0.27672	8.13093	1.62791	8.33	49105.7	EC:1.14.14.1, EC:1.14.13.67,
gi|30840237|emb|CAD91343.1|	cytochrome P450 [Homo sapiens]	0.00147892	0.27672	8.13093	1.39165	8.33	57357	EC:1.14.14.1, EC:1.14.13.67,
gi|6470135|gb|AAF13598.1|	cytochrome P450-3A4 [Homo sapiens]	0.00147892	0.27672	8.13093	1.39165	8.33	57216	EC:1.14.14.1, EC:1.14.13.67,
gi|16933535|ref|NP_476437.1|	cytochrome P450, family 3, subfamily A, polypeptide 43 isoform 3 [Homo	0.00147892	0.27672	8.13093	1.66667	6	48272.1	EC:1.14.14.1, EC:1.14.13.67,
gi|30840241|emb|CAD91345.1|	cytochrome P450 [Homo sapiens]	0.00147892	0.27672	8.13093	1.983	6	40415.1	EC:1.14.14.1, EC:1.14.13.67,
gi|37528849|gb|AAQ92352.1|	cytochrome P450 CYP3A43.3 [Homo sapiens]	0.00147892	0.27672	8.13093	1.39165	8.33	57606.3	EC:1.14.14.1, EC:1.14.13.67,
gi|51247719|pdb|1TQN|	A Chain A, Crystal Structure Of Human Microsomal P450 3a4	0.00147892	0.27672	8.13093	1.44033	8.33	55486.9	EC:1.14.14.1, EC:1.14.13.67,
gi|29791449|gb|AAH50359.1|	Na+/K+ -ATPase alpha 1 subunit, isoform a proprotein [Homo sapiens]	0.00147942	2.58486	30.2343	4.69208	4.25	112824	EC:3.6.3.9,
gi|1359715|emb|CAA31390.1|	Na+,K+ ATPase [Homo sapiens]	0.00147942	2.58486	30.2343	4.72906	4.25	111901	EC:3.6.3.9,
gi|22748667|ref|NP_689509.1|	Na+/K+ -ATPase alpha 3 subunit [Homo sapiens]	0.00147942	2.58486	30.2343	4.7384	4.25	111677	EC:3.6.3.9,
gi|29839750|sp|P13637|	AT1A3_HUMAN Sodium/potassium-transporting ATPase alpha-3 chain (Sodium pump 3	0.00147942	2.58486	30.2343	4.7384	4.25	111663	EC:3.6.3.9,
gi|62898870|dbj|BAD97289.1|	Na+/K+ -ATPase alpha 3 subunit variant [Homo sapiens]	0.00147942	2.58486	30.2343	4.7384	4.25	111707	EC:3.6.3.9,
gi|20521652|dbj|BAA34498.2|	KIAA0778 protein [Homo sapiens]	0.00147942	1.864	20.2343	3.52717	4.25	115250	EC:3.6.3.9,
gi|55957223|emb|CAI15273.1|	ATPase, Na+\/K+ transporting, alpha 2 (+) polypeptide [Homo sapiens] [M	0.00147942	1.864	20.2343	5.18934	4.25	78746.7	EC:3.6.3.9,
gi|55957221|emb|CAI15271.1|	ATPase, Na+\/K+ transporting, alpha 2 (+) polypeptide [Homo sapiens]	0.00147942	1.864	20.2343	3.62745	4.25	112194	EC:3.6.3.9,
gi|55957222|emb|CAI15272.1|	ATPase, Na+\/K+ transporting, alpha 2 (+) polypeptide [Homo sapiens] [M	0.00147942	1.864	20.2343	3.667	4.25	110792	EC:3.6.3.9,
gi|37577153|ref|NP_653300.1|	Na+/K+ -ATPase alpha 4 subunit isoform 1 [Homo sapiens]	0.00147942	0.943704	10.2075	1.74927	4.25	114151	EC:3.6.3.9,
gi|33324437|gb|AAQ07964.1|	ATPase Na+/K+ transporting alpha 4 [Homo sapiens]	0.00147942	0.943704	10.2075	1.8	6	110872	EC:3.6.3.9,
gi|48762682|ref|NP_001001586.1|	Na+/K+ -ATPase alpha 1 subunit isoform b proprotein [Homo sapiens]	0.00147942	0.943704	10.2075	2.64317	6	74119.8	EC:3.6.3.9,
gi|17149816|gb|AAK72396.2|	Na,K-ATPase alpha-4 subunit [Homo sapiens]	0.00147942	0.943704	10.2075	2.8436	4.25	68396.1	EC:3.6.3.9,
gi|179226|gb|AAA52285.1|	Na+, K+ activated adenosine triphosphatase alpha subunit [Homo sapiens] [M	0.00147942	0.943704	10.2075	5.7508	6	33970.7	EC:3.6.3.9,
gi|63100321|gb|AAH94801.1|	Na+/K+ -ATPase alpha 4 subunit, isoform 1 [Homo sapiens]	0.00147942	0.943704	10.2075	1.74927	4.25	114093	EC:3.6.3.9,
gi|22137786|gb|AAH34961.1|	ENPP2 protein [Homo sapiens]	0.00158301	0.359774	2.11919	1.73812	6	98939.6	EC:3.1.4.1, EC:3.6.1.9,
gi|662290|dbj|BAA08260.1|	phosphodiesterase I alpha [Homo sapiens]	0.00158301	0.359774	2.11919	1.73812	8.33	98976.7	EC:3.1.4.1, EC:3.6.1.9,
gi|30583841|gb|AAP36169.1|	Homo sapiens aldo-keto reductase family 1, member C3 (3-alpha hydroxyste	0.00158508	2.35573	28.1605	11.1111	8.33	36942.9	EC:1.1.1.188, EC:1.1.1.50, EC:1.1.1.213, EC:1.1.1.225, EC:1.1.1.62, EC:1.3.1.20, EC:1.1.1.149,
gi|1839263|gb|AAB47002.1|	HAKRb product/3 alpha-hydroxysteroid dehydrogenase [human, liver, Peptide	0.00158508	2.35573	28.1605	11.1455	8.33	36822.9	EC:1.1.1.188, EC:1.1.1.50, EC:1.1.1.213, EC:1.1.1.225, EC:1.1.1.62, EC:1.3.1.20, EC:1.1.1.149,
gi|4261711|gb|AAD14011.1|	chlordecone reductase homolog [Homo sapiens]	0.00158508	2.35573	28.1605	11.1455	7.165	36803.9	EC:1.1.1.188, EC:1.1.1.50, EC:1.1.1.213, EC:1.1.1.225, EC:1.1.1.62, EC:1.3.1.20, EC:1.1.1.149,
gi|1815604|gb|AAB41916.1|	3-alpha-hydroxysteroid dehydrogenase [Homo sapiens]	0.00158508	2.35573	28.1605	11.1455	8.33	36805.8	EC:1.1.1.188, EC:1.1.1.50, EC:1.1.1.213, EC:1.1.1.225, EC:1.1.1.62, EC:1.3.1.20, EC:1.1.1.149,
gi|40788950|dbj|BAA04619.2|	KIAA0119 [Homo sapiens]	0.00158508	2.35573	28.1605	11.0769	8.33	37005.9	EC:1.1.1.188, EC:1.1.1.50, EC:1.1.1.213, EC:1.1.1.225, EC:1.1.1.62, EC:1.3.1.20, EC:1.1.1.149,
gi|46389820|dbj|BAA92892.1|	prostaglandin F synthase [Homo sapiens]	0.00158508	2.35573	28.1605	11.1455	8.33	36820.9	EC:1.1.1.188, EC:1.1.1.50, EC:1.1.1.213, EC:1.1.1.225, EC:1.1.1.62, EC:1.3.1.20, EC:1.1.1.149,
gi|30583411|gb|AAP35950.1|	aldo-keto reductase family 1, member C3 (3-alpha hydroxysteroid dehydrog	0.00158508	2.35573	28.1605	11.1455	8.33	36829.9	EC:1.1.1.188, EC:1.1.1.50, EC:1.1.1.213, EC:1.1.1.225, EC:1.1.1.62, EC:1.3.1.20, EC:1.1.1.149,
gi|10765097|gb|AAF07272.2|	3-alpha hydroxysteroid dehydrogenase type IIb [Homo sapiens]	0.00158508	1.73288	18.1605	8.97833	8.33	36774.8	EC:1.1.1.188, EC:1.1.1.50, EC:1.1.1.213, EC:1.1.1.225, EC:1.1.1.62, EC:1.3.1.20, EC:1.1.1.149,
gi|51475068|ref|XP_372866.3|	PREDICTED: similar to LPIN3 [Homo sapiens]	0.00158601	0.229217	8.13068	1.32325	6	115567
gi|56203680|emb|CAI21064.1|	Lpin3 [Homo sapiens]	0.00158601	0.229217	8.13068	1.64512	4.25	93556.5
gi|39645467|gb|AAH63672.1|	ANXA4 protein [Homo sapiens]	0.00159255	0.678689	10.1384	3.67893	5.125	33530.9
gi|1703319|sp|P09525|	ANXA4_HUMAN Annexin A4 (Annexin IV) (Lipocortin IV) (Endonexin I) (Chromobindi	0.00159255	0.678689	10.1384	3.44828	6	35860.1
gi|62822315|gb|AAY14864.1|	unknown [Homo sapiens]	0.00159255	0.678689	10.1384	3.42679	6	36062.2
gi|298097|emb|CAA49900.1|	subunit of coatomer complex [Homo sapiens]	0.00166321	0.804487	10.1751	2.09713	4.25	102422
gi|2135559|pir|I39207|	leukocyte surface protein V7 - human	0.00192696	0.597991	10.1655	1.46915	6	114970
gi|55665019|emb|CAH71959.1|	immunoglobulin superfamily, member 2 [Homo sapiens]	0.00192696	0.597991	10.1655	1.46915	6	115036
gi|1658310|emb|CAA83923.1|	leukocyte surface protein [Homo sapiens]	0.00192696	0.597991	10.1655	1.46915	6	115001
gi|26006840|sp|Q8TAA3|	PSA7L_HUMAN Proteasome subunit alpha type 7-like	0.00193439	0.851055	10.1408	5.46875	10.07	28540.1	EC:3.4.25,
gi|27503801|gb|AAH42820.1|	Proteasome (prosome, macropain) subunit, alpha type, 8, isoform 2 [Homo	0.00193439	0.851055	10.1408	5.6	10.07	27825.7	EC:3.4.25,
gi|4092058|gb|AAC99402.1|	proteasome subunit HSPC [Homo sapiens]	0.00193439	0.851055	10.1408	5.64516	8.74	27885.6	EC:3.4.25,
gi|68303561|ref|NP_653263.2|	proteasome (prosome, macropain) subunit, alpha type, 8 isoform 1 [Homo	0.00193439	0.851055	10.1408	5.46875	10.07	28512.1	EC:3.4.25,
gi|12964238|emb|CAC29253.1|	PSMA7 [Homo sapiens]	0.00193439	0.851055	10.1408	8.43374	8.33	18242.4	EC:3.4.25,
gi|30583169|gb|AAP35829.1|	proteasome (prosome, macropain) subunit, alpha type, 7 [Homo sapiens]	0.00193439	0.851055	10.1408	5.64516	8.74	27869.6	EC:3.4.25,
gi|12314029|emb|CAC04018.1|	PSMA7 [Homo sapiens]	0.00193439	0.851055	10.1408	7.86517	9.61	20180.6	EC:3.4.25,
gi|30583771|gb|AAP36134.1|	Homo sapiens proteasome (prosome, macropain) subunit, alpha type, 7 [syn	0.00193439	0.851055	10.1408	5.62249	9.005	27982.7	EC:3.4.25,
gi|56204043|emb|CAI18838.1|	PSMA7 [Homo sapiens]	0.00193439	0.851055	10.1408	7.52688	10.07	21090.2	EC:3.4.25,
gi|19263962|gb|AAH25389.1|	Proteasome (prosome, macropain) subunit, alpha type, 8 [Homo sapiens] [M	0.00193439	0.851055	10.1408	5.78512	8.64	26911.2	EC:3.4.25,
gi|19263493|gb|AAH25393.1|	PSMA8 protein [Homo sapiens]	0.00193439	0.851055	10.1408	7.07071	9.51	22086.6	EC:3.4.25,
gi|68303565|ref|NP_001020268.1|	proteasome (prosome, macropain) subunit, alpha type, 8 isoform 3 [H	0.00193439	0.851055	10.1408	6.60377	10.07	23687.5	EC:3.4.25,
gi|20306890|gb|AAH28371.1|	Proteasome (prosome, macropain) subunit, alpha type, 8, isoform 3 [Homo	0.00193439	0.851055	10.1408	6.60377	10.07	23715.5	EC:3.4.25,
gi|71051438|gb|AAH21713.1|	PSMA8 protein [Homo sapiens]	0.00193439	0.851055	10.1408	6.66667	8.33	23424.3	EC:3.4.25,
gi|56204042|emb|CAI18837.1|	PSMA7 [Homo sapiens]	0.00193439	0.851055	10.1408	9.39597	8.33	16125.2	EC:3.4.25,
gi|48145601|emb|CAG33023.1|	RPN1 [Homo sapiens]	0.00193475	0.968738	10.2109	1.97694	6	68564	EC:2.4.1.119,
gi|62898922|dbj|BAD97315.1|	ribophorin I variant [Homo sapiens]	0.00193475	0.968738	10.2109	1.97694	6	68537	EC:2.4.1.119,
gi|14124942|gb|AAH07995.1|	Similar to ribophorin I [Homo sapiens]	0.00193475	0.968738	10.2109	2.11268	6	64541.8	EC:2.4.1.119,
gi|14789968|gb|AAH10839.1|	Ribophorin I [Homo sapiens]	0.00193475	0.968738	10.2109	1.97694	6	68526.9	EC:2.4.1.119,
gi|14705264|gb|AAH00903.2|	HMGB2 protein [Homo sapiens]	0.0019372	0.60146	10.1272	6.66667	10.53	22268.2
gi|54696428|gb|AAV38586.1|	high-mobility group box 2 [Homo sapiens]	0.0019372	0.60146	10.1272	6.25	9	23889.7
gi|32335|emb|CAA78938.1|	HMG2B [Homo sapiens]	0.0019372	0.60146	10.1272	6.98925	6	21389.5
gi|20853684|gb|AAL62450.1|	BLOCK 23 [Homo sapiens]	0.00203882	0.822348	10.1434	3.47003	9.075	34342.7
gi|12654583|gb|AAH01127.1|	Ribosomal protein P0 [Homo sapiens]	0.00203882	0.822348	10.1434	3.47003	6	34252.7
gi|62896701|dbj|BAD96291.1|	ribosomal protein P0 variant [Homo sapiens]	0.00203882	0.822348	10.1434	3.47003	4.25	34191.8
gi|47123412|gb|AAH70194.1|	RPLP0 protein [Homo sapiens]	0.00203882	0.822348	10.1434	4.33071	4.25	27281.3
gi|62896495|dbj|BAD96188.1|	ribosomal protein P0 variant [Homo sapiens]	0.00203882	0.822348	10.1434	3.47003	6	34279.8
gi|57999481|emb|CAI45949.1|	hypothetical protein [Homo sapiens]	0.00205662	0.210507	10.1194	1.19048	6	170535	EC:6.1.1.15, EC:6.1.1.17,
gi|37589132|gb|AAH58921.1|	EPRS protein [Homo sapiens]	0.00205662	0.210507	10.1194	2.07135	8.33	98312.5	EC:6.1.1.15, EC:6.1.1.17,
gi|45643460|gb|AAS72877.1|	proliferation-inducing protein 32 [Homo sapiens]	0.00205662	0.210507	10.1194	1.25	8.33	162922	EC:6.1.1.15, EC:6.1.1.17,
gi|62241042|ref|NP_004437.2|	glutamyl-prolyl tRNA synthetase [Homo sapiens]	0.00205662	0.210507	10.1194	1.19048	6	170482	EC:6.1.1.15, EC:6.1.1.17,
gi|825664|emb|CAA30354.1|	glutaminyl-tRNA synthetase [Homo sapiens]	0.00205662	0.210507	10.1194	2.27273	8.33	89649.3	EC:6.1.1.15, EC:6.1.1.17,
gi|3318951|pdb|1A9W|	F Chain F, Human Embryonic Gower Ii Carbonmonoxy Hemoglobin	0.0021293	4.07508	50.1425	25.3425	9.62	16061.4
gi|61360241|gb|AAX41832.1|	hemoglobin epsilon 1 [synthetic construct]	0.0021293	2.49766	30.1425	21.0884	9.62	16192.5
gi|3387905|gb|AAC28635.1|	glucose transporter glycoprotein [Homo sapiens]	0.00216661	0.785288	10.1428	4.37318	8.33	37855.1
gi|5730051|ref|NP_006507.1|	solute carrier family 2 (facilitated glucose transporter), member 1 [Ho	0.00216661	0.785288	10.1428	3.04878	8.975	54082.6
gi|62087554|dbj|BAD92224.1|	solute carrier family 2 (facilitated glucose transporter), member 1 var	0.00216661	0.785288	10.1428	2.90135	10.07	56981.2
gi|20147659|gb|AAM12597.1|	ADP-ribosylation factor protein 4 [Homo sapiens]	0.00219434	0.942212	10.1873	5.55556	5.125	20497.7	EC:3.6.5.1, EC:3.6.5.2, EC:3.6.5.3, EC:3.6.5.4,
gi|20357599|ref|NP_619541.1|	H2A histone family, member V isoform 2 [Homo sapiens]	0.00224111	0.866692	10.1486	7.89474	10.53	12138.7
gi|62087582|dbj|BAD92238.1|	H2A histone family, member V isoform 1 variant [Homo sapiens]	0.00224111	0.866692	10.1486	6	10.53	15448.5
gi|2118981|pir|I79341|	histone H2A - human (fragment)	0.00224111	0.866692	10.1486	19.1489	12.48	5009.73
gi|7023238|dbj|BAA91894.1|	unnamed protein product [Homo sapiens]	0.00224111	0.866692	10.1486	5.96026	10.53	16099.8
gi|48257076|gb|AAH04274.2|	H2A histone family, member V, isoform 1 [Homo sapiens]	0.00224111	0.866692	10.1486	6.92308	10.53	13743.6
gi|41406069|ref|NP_958924.1|	H2A histone family, member V isoform 4 [Homo sapiens]	0.00224111	0.866692	10.1486	13.6364	11.505	6887.74
gi|55960993|emb|CAI12570.1|	histone 2, H2ab [Homo sapiens]	0.00224111	0.866692	10.1486	6.92308	10.53	13986.8
gi|48146275|emb|CAG33360.1|	H2AFX [Homo sapiens]	0.00224111	0.866692	10.1486	6.29371	10.53	15092.4
gi|510990|emb|CAA41050.1|	histone H2A [Homo sapiens]	0.00224111	0.866692	10.1486	15.7895	12.48	6050.31
gi|41205618|ref|XP_370909.1|	PREDICTED: similar to H2A histone family, member V isoform 2; purine-r	0.00224111	0.866692	10.1486	7.03125	10.53	13537.4
gi|2735294|gb|AAB93866.1|	deoxyuridine triphosphate nucleotidohydrolase, mitochondrial isoform [Hom	0.00240752	0.771286	10.1379	7.19424	12.48	14412.5	EC:3.6.1.23,
gi|34810582|pdb|1Q5U|	Z Chain Z, Human Dutp Pyrophosphatase	0.00240752	0.771286	10.1379	6.80272	6	16208.1	EC:3.6.1.23,
gi|4503423|ref|NP_001939.1|	dUTP pyrophosphatase isoform 2 [Homo sapiens]	0.00240752	0.771286	10.1379	6.09756	6	17736.9	EC:3.6.1.23,
gi|70906444|ref|NP_001020420.1|	dUTP pyrophosphatase isoform 3 [Homo sapiens]	0.00240752	0.771286	10.1379	7.0922	6	15385.8	EC:3.6.1.23,
gi|2735295|gb|AAB93867.1|	deoxyuridine triphosphate nucleotidohydrolase, nuclear isoform [Homo sapi	0.00240752	0.771286	10.1379	19.6078	9.59	5459.7	EC:3.6.1.23,
gi|47123503|gb|AAH70339.1|	DUTP pyrophosphatase, isoform 1 precursor [Homo sapiens]	0.00240752	0.771286	10.1379	3.96825	10.07	26546.6	EC:3.6.1.23,
gi|3041664|sp|P33316|	DUT_HUMAN Deoxyuridine 5'-triphosphate nucleotidohydrolase, mitochondrial prec	0.00240752	0.771286	10.1379	3.96825	10.07	26689.7	EC:3.6.1.23,
gi|14591909|ref|NP_000960.2|	ribosomal protein L5 [Homo sapiens]	0.00251651	0.935397	10.1876	4.7138	10.53	34340.7	EC:3.6.5.3,
gi|62087540|dbj|BAD92217.1|	ribosomal protein L5 variant [Homo sapiens]	0.00251651	0.935397	10.1876	4.62046	10.07	35181.3	EC:3.6.5.3,
gi|1173054|sp|P46777|	RL5_HUMAN 60S ribosomal protein L5	0.00251651	0.935397	10.1876	4.7138	10.07	34425.8	EC:3.6.5.3,
gi|1658578|gb|AAB18361.1|	ribosomal L5 protein [Homo sapiens]	0.00251651	0.935397	10.1876	9.65517	10.53	16779.6	EC:3.6.5.3,
gi|62896767|dbj|BAD96324.1|	ribosomal protein L5 variant [Homo sapiens]	0.00251651	0.935397	10.1876	4.7138	10.07	34341.7	EC:3.6.5.3,
gi|2808511|emb|CAA72157.1|	p54nrb [Homo sapiens]	0.00253048	0.523576	10.1448	3.39703	9.59	54217.3
gi|348239|gb|AAC37578.1|	[Human mRNA, complete cds.], gene product	0.00253048	0.523576	10.1448	3.39703	10.07	54233.4
gi|15082448|gb|AAH12141.1|	NONO protein [Homo sapiens]	0.00253048	0.523576	10.1448	3.39703	10.07	54197.3
gi|30584547|gb|AAP36526.1|	Homo sapiens non-POU domain containing, octamer-binding [synthetic const	0.00253048	0.523576	10.1448	3.38983	10.07	54310.4
gi|31077164|sp|O95757|	HS74L_HUMAN Heat shock 70 kDa protein 4L (Osmotic stress protein 94) (Heat sh	0.00259519	0.555074	10.1755	1.66865	5.125	94426.4
gi|31335219|gb|AAP44471.1|	heat shock protein apg-1 [Homo sapiens]	0.00259519	0.555074	10.1755	1.66865	5.125	94445.4
gi|6226869|sp|P34932|	HSP74_HUMAN Heat shock 70 kDa protein 4 (Heat shock 70-related protein APG-2)	0.00259519	0.555074	10.1453	1.66667	4.25	94240.2
gi|55957727|emb|CAI12430.1|	heat shock 105kDa protein 1 [Homo sapiens]	0.00259519	0.555074	10.1453	1.6317	4.25	96803.6
gi|40788905|dbj|BAA13192.2|	KIAA0201 [Homo sapiens]	0.00259519	0.555074	10.1453	1.47524	6	106674
gi|55957726|emb|CAI12429.1|	heat shock 105kDa protein 1 [Homo sapiens]	0.00259519	0.555074	10.1453	1.71359	4.25	92196.3
gi|26252002|gb|AAH40560.1|	Heat shock 70kDa protein 4-like [Homo sapiens]	0.00259519	0.555074	10.1453	1.66865	5.125	94452.4
gi|55957725|emb|CAI12428.1|	heat shock 105kDa protein 1 [Homo sapiens]	0.00259519	0.555074	10.1453	1.7199	4.25	92057.4
gi|3170190|gb|AAC18044.1|	antigen NY-CO-25 [Homo sapiens]	0.00259519	0.555074	10.1453	1.6055	4.25	98434.4
gi|38327039|ref|NP_002145.3|	heat shock 70kDa protein 4 isoform a [Homo sapiens]	0.00259519	0.555074	10.1453	1.66667	4.25	94271.1
gi|2244652|emb|CAA47886.1|	HS24/P52 [Homo sapiens]	0.00259519	0.555074	10.1453	2.95359	8.33	52333.9
gi|62087882|dbj|BAD92388.1|	heat shock 70kDa protein 4 isoform a variant [Homo sapiens]	0.00259519	0.555074	10.1453	1.79028	4.25	87949.1
gi|2135328|pir|I56208|	heat shock protein 70 - human	0.00259519	0.555074	10.1453	1.99715	4.25	78945.3
gi|50513335|pdb|1Q1C|	A Chain A, Crystal Structure Of N(1-260) Of Human Fkbp52	0.00273523	0.548388	8.17438	7.5	4.25	31299.6	EC:5.2.1.8,
gi|27574037|pdb|1N1A|	B Chain B, Crystal Structure Of The N-Terminal Domain Of Human Fkbp52	0.00273523	0.548388	8.17438	15	4.25	15308.6	EC:5.2.1.8,
gi|60656373|gb|AAX32750.1|	FK506 binding protein 4 [synthetic construct]	0.00273523	0.548388	8.17438	4.57516	4.25	51772.2	EC:5.2.1.8,
gi|62089036|dbj|BAD92965.1|	chaperonin containing TCP1, subunit 6A isoform a variant [Homo sapiens]	0.00274093	0.789767	10.1519	1.89036	6	57725.6
gi|58331171|ref|NP_001009186.1|	chaperonin containing TCP1, subunit 6A isoform b [Homo sapiens] [MA	0.00274093	0.789767	10.1519	2.05761	6	53255.2
gi|14348900|gb|AAK61354.1|	heat shock protein [Homo sapiens]	0.00274093	0.789767	10.1519	1.88324	6	57987.7
gi|14517632|dbj|BAB61032.1|	acute morphine dependence related protein 2 [Homo sapiens]	0.00274093	0.789767	10.1519	1.88324	6	57969.8
gi|38174512|gb|AAH60793.1|	KCNK5 protein [Homo sapiens]	0.0027874	0.797099	6.16562	2.80561	6	55095.2
gi|14495685|gb|AAH09454.1|	Unknown (protein for IMAGE:3534054) [Homo sapiens]	0.00279945	0.633231	10.153	3.61757	6	43004.5
gi|23273788|gb|AAH35499.1|	Chaperonin containing TCP1, subunit 5 (epsilon) [Homo sapiens]	0.00279945	0.633231	10.153	2.5878	4.25	59632.9
gi|12804225|gb|AAH02971.1|	Unknown (protein for IMAGE:3543711) [Homo sapiens]	0.00279945	0.633231	10.153	2.5974	4.25	59430.8
gi|58257644|dbj|BAA07894.2|	KIAA0098 protein [Homo sapiens]	0.00279945	0.633231	10.153	2.53165	4.25	60896.5
gi|6325012|ref|NP_015080.1|	Protein with a role in UDP-galactose transport to the Golgi lumen, has	0.00294975	0.690646	6.18754	7.07965	10.53	38050.2
gi|21739834|emb|CAD38944.1|	hypothetical protein [Homo sapiens]	0.00304177	0.82103	10.1723	2.54902	6	55126.3	-
gi|6979930|gb|AAF34658.1|	Mam1 [Homo sapiens]	0.00310158	0.237199	6.13048	2.01568	6	94269.2
gi|31545|emb|CAA41990.1|	valyl-tRNA synthetase [Homo sapiens]	0.00315453	0.709071	10.1274	1.26482	8.33	140367	EC:6.1.1.9,
gi|15215421|gb|AAH12808.1|	Valyl-tRNA synthetase [Homo sapiens]	0.00315453	0.709071	10.1274	1.26582	8.33	140377	EC:6.1.1.9,
gi|55962548|emb|CAI18461.1|	valyl-tRNA synthetase 2 [Homo sapiens]	0.00315453	0.709071	10.1274	4.37158	10.07	39841.8	EC:6.1.1.9,
gi|55961915|emb|CAI18211.1|	valyl-tRNA synthetase 2 [Homo sapiens]	0.00315453	0.709071	10.1274	1.26582	8.33	140387	EC:6.1.1.9,
gi|41103633|ref|XP_371273.1|	PREDICTED: similar to 40S ribosomal protein SA (p40) (34/67 kDa lamini	0.00339541	0.901288	10.146	4.42177	8.33	32580.2
gi|47940629|gb|AAH71971.1|	Similar to Laminin receptor 1 [Homo sapiens]	0.00339541	0.901288	10.146	4.40678	4.25	32893.4
gi|51465340|ref|XP_498132.1|	PREDICTED: similar to Laminin receptor 1 [Homo sapiens]	0.00339541	0.901288	10.146	10.4	4.25	13584.2
gi|51460610|ref|XP_371495.2|	PREDICTED: similar to 40S ribosomal protein SA (p40) (34/67 kDa lamini	0.00339541	0.901288	10.146	5.03876	4.25	28653.3
gi|51467222|ref|XP_376888.2|	PREDICTED: similar to Laminin receptor 1 [Homo sapiens]	0.00339541	0.901288	10.146	3.67232	10.07	39305.3
gi|30047125|gb|AAH50688.1|	Ribosomal protein SA [Homo sapiens]	0.00339541	0.901288	10.146	4.40678	4.25	32863.4
gi|51492663|ref|XP_498949.1|	PREDICTED: hypothetical protein XP_498949 [Homo sapiens]	0.00339867	0.296726	4.16922	12.5	10.53	16638.6	-
gi|62089058|dbj|BAD92976.1|	Inositol 1,4,5-trisphosphate receptor type 3 variant [Homo sapiens] [MA	0.00340383	0.208647	2.16233	0.683469	6	266850
gi|393036|gb|AAC50064.1|	human type 3 inositol 1,4,5-trisphosphate receptor	0.00340383	0.208647	2.16233		6	303920
gi|55957567|emb|CAI16455.1|	inositol 1,4,5-triphosphate receptor, type 3 [Homo sapiens]	0.00340383	0.208647	2.16233	0.599027	6	303910
gi|483831|dbj|BAA05385.1|	type 3 inositol 1,4,5-trisphosphate receptor [Homo sapiens]	0.00340383	0.208647	2.16233	0.599027	6	303842
gi|50345286|gb|AAT74625.1|	dynein, cytoplasmic, heavy polypeptide 1 [Homo sapiens]	0.00345261	0.944787	10.1836	0.279811	6	532072
gi|71891782|dbj|BAA20783.3|	KIAA0325 protein [Homo sapiens]	0.00345261	0.944787	10.1836	0.27909	6	533404
gi|18159027|pdb|1GJZ|	B Chain B, Solution Structure Of A Dimeric N-Terminal Fragment Of Human Ubiqui	0.00346545	0.783921	18.2099	11.3208	6.96	5937.22	EC:3.6.5.3,
gi|17933007|dbj|BAB79490.1|	ribosomal protein S27a [Homo sapiens]	0.00346545	0.237218	8.20992		6.96	3846.07	EC:3.6.5.3,
gi|51493213|ref|XP_497388.1|	PREDICTED: similar to FKSG30 [Homo sapiens]	0.00355302	0.650203	10.1384	3.46667	6	41994.7
gi|7770227|gb|AAF69649.1|	PRO2743 [Homo sapiens]	0.00370581	0.913983	10.1423	3.21101	5.125	22725.5
gi|2521981|dbj|BAA22651.1|	alpha2-HS glycoprotein [Homo sapiens]	0.00370581	0.913983	10.1423	2.09581	5.125	35640.8
gi|4502005|ref|NP_001613.1|	alpha-2-HS-glycoprotein [Homo sapiens]	0.00370581	0.913983	10.1423	1.90736	6	39299.7
gi|2521983|dbj|BAA22652.1|	alpha2-HS glycoprotein [Homo sapiens]	0.00370581	0.913983	10.1423	1.90736	4.25	39398.8
gi|20138156|sp|O43727|	H171_HUMAN Nonhistone chromosomal protein HMG-17-like 1	0.00391571	0.864382	10.1512	12.3288	10.53	7907.23	-
gi|59016837|emb|CAI46267.1|	hypothetical protein [Homo sapiens]	0.00391571	0.864382	10.1512	13.4328	10.53	7108.67
gi|51460487|ref|XP_017374.6|	PREDICTED: similar to D-PCa-2 protein [Homo sapiens]	0.00391571	0.864382	10.1512	8.82353	10.53	11802.6	-
gi|51458338|ref|XP_086360.5|	PREDICTED: hypothetical protein XP_086360 [Homo sapiens]	0.00391571	0.864382	10.1512	4.09091	10.53	23216.3	-
gi|56206238|emb|CAI21489.1|	high-mobility group nucleosomal binding domain 2 [Homo sapiens]	0.00391571	0.864382	10.1512	10	10.53	9387.06
gi|51471752|ref|XP_495982.1|	PREDICTED: similar to Nonhistone chromosomal protein HMG-17 (High-mobi	0.00391571	0.864382	10.1512	10	10.53	9459.09
gi|39645361|gb|AAH63551.1|	KIAA1393 protein [Homo sapiens]	0.00391571	0.864382	10.1512	12.3288	10.53	7878.42	-
gi|15212478|gb|AAK92012.1|	TRIP7 variant protein [Homo sapiens]	0.00391571	0.864382	10.1512	11.6883	10.53	8372.53
gi|51492634|ref|XP_496661.1|	PREDICTED: similar to Nonhistone chromosomal protein HMG-17 (High-mobi	0.00391571	0.864382	10.1512	7.89474	10.53	12723.2	-
gi|55662634|emb|CAH74095.1|	high mobility group nucleosomal binding domain 3 [Homo sapiens]	0.00391571	0.864382	10.1512	9.09091	10.53	10659.5
gi|51467772|ref|XP_495838.1|	PREDICTED: similar to D-PCa-2 protein [Homo sapiens]	0.00391571	0.864382	10.1512	4.32692	10.53	22994.9	-
gi|1709303|sp|P51513|	NOVA1_HUMAN RNA-binding protein Nova-1 (Neuro-oncological ventral antigen 1) (	0.00406923	0.248487	4.12597	3.52941	10.07	52024.2
gi|42541066|gb|AAS19430.1|	anti-SARS S protein immunoglobulin light chain variable region [Homo sap	0.00407371	0.577738	10.1543	14.2857	4.25	11748.8	-
gi|34980108|gb|AAQ83982.1|	envelope glycoprotein [Human immunodeficiency virus 1]	0.00416836	0.444248	10.1435	8.02139	8.33	20940.5
gi|51464618|ref|XP_498024.1|	PREDICTED: similar to Keratin, type I cytoskeletal 18 (Cytokeratin 18)	0.00441528	0.822968	6.14608	1.96937	4.25	49965.1
gi|41146723|ref|XP_371715.1|	PREDICTED: similar to alpha NAC/1.9.2. protein [Homo sapiens]	0.00442204	0.977005	6.27036	6.97674	4.25	23386.6	EC:3.6.5.3,
gi|2098329|pdb|1MEK|	Human Protein Disulfide Isomerase, Nmr, 40 Structures	0.00449131	0.891934	10.1676	8.33333	6	13248.7	EC:1.14.11.2, EC:5.3.4.1, EC:2.4.1.119,
gi|4261750|gb|AAD14050.1|	cyclin-dependent kinase 4 inhibitor [Homo sapiens]	0.00449333	0.501637	6.12266	11.3208	6	11306.8
gi|37729470|gb|AAO60363.1|	E3 ubiquitin ligase TRIAD3E [Homo sapiens]	0.00455744	0.82038	10.13	1.63934	8.33	56659.8	EC:3.6.3.14,
gi|31324101|gb|AAP47175.1|	E3 ubiquitin ligase [Homo sapiens]	0.00455744	0.82038	10.13	0.866739	4.25	105814	EC:3.6.3.14,
gi|34782774|gb|AAH00787.2|	TRIAD3 protein [Homo sapiens]	0.00455744	0.82038	10.13	1.66667	8.33	55768.4	EC:3.6.3.14,
gi|39645277|gb|AAH63825.1|	TRIAD3 protein, isoform b [Homo sapiens]	0.00455744	0.82038	10.13	0.923787	4.25	99342.2	EC:3.6.3.14,
gi|47940601|gb|AAH71906.1|	Keratin 5 [Homo sapiens]	0.00465249	1.37225	18.2409	4.0678	8.33	62340
gi|56757580|sp|P13647|	K2C5_HUMAN Keratin, type II cytoskeletal 5 (Cytokeratin 5) (K5) (CK 5) (58 kD	0.00465249	1.37225	18.2409	4.0678	8.33	62409.1
gi|4557890|ref|NP_000415.1|	keratin 5 [Homo sapiens]	0.00465249	1.37225	18.2409	4.0678	8.33	62423.1
gi|71061468|ref|NP_001804.2|	centromere protein E [Homo sapiens]	0.00472079	0.725186	8.11731	0.33321	4.25	316218
gi|68533047|dbj|BAE06078.1|	CENPE variant protein [Homo sapiens]	0.00472079	0.725186	8.11731	0.348162	4.25	302137
gi|62088600|dbj|BAD92747.1|	EBNA-2 co-activator variant [Homo sapiens]	0.00479518	1.5604	20.1752	2.59336	6	107366
gi|7657431|ref|NP_055205.1|	staphylococcal nuclease domain containing 1 [Homo sapiens]	0.00479518	1.5604	20.1752	2.82486	6	99628.4
gi|32879913|gb|AAP88787.1|	EBNA-2 co-activator (100kD) [Homo sapiens]	0.00479518	1.5604	20.1752	2.74725	6	101934
gi|33869218|gb|AAH17180.2|	Staphylococcal nuclease domain containing 1 [Homo sapiens]	0.00479518	1.5604	20.1752	2.82486	6	99609.4
gi|61680060|pdb|1UL1|	Z Chain Z, Crystal Structure Of The Human Fen1-Pcna Complex	0.00491756	0.92635	10.1571	2.90238	8.33	42435.1	EC:3.1.26.4,
gi|4758356|ref|NP_004102.1|	flap structure-specific endonuclease 1 [Homo sapiens]	0.00491756	0.92635	10.1571	2.89474	8.33	42566.1	EC:3.1.26.4,
