# Supplementary material for: Dramatic down-regulation of oxidoreductases in human hepatocellular carcinoma hepG2 cells: proteomics and gene ontology unveiling new frontiers in cancer enzymology
Source: Proteome Sci. 2008 Oct 24;6:29. doi: 10.1186/1477-5956-6-29 (PMC2614416; doi:10.1186/1477-5956-6-29)
Supplement: Additional file 2 — Human Liver_1819 unique proteins identified in the MudPIT mass spectra of normal human liver tissue. post-search criteria are identical to those of the HepG2 proteome of Additional File 1: Only 1819 validated, unique proteins are retained out of the 79961 original hits of the normal human liver proteome. [file 1477-5956-6-29-S2.xls]

## Sheet: Bioworks
Reference	Description	P (pro)	Sf	Score	Coverage	MW	pI	Enzyme (120806)
gi|71565152|ref|NP_000661.2|	class II alcohol dehydrogenase 4 pi subunit [Homo sapiens]	4.77396e-14	10.8535	120.365	40	40195.7	8.3	EC:1.1.1.1, EC:1.1.1.284, EC:1.5.5.1,
gi|18490173|gb|AAH22319.1|	Class II alcohol dehydrogenase 4 pi subunit [Homo sapiens]	4.77396e-14	10.8656	120.365	36.6	40195.7	8.3	EC:1.1.1.1, EC:1.1.1.284, EC:1.5.5.1,
gi|825623|emb|CAA39813.1|	alcohol dehydrogenase [Homo sapiens]	4.77396e-14	9.93478	110.365	31.6	40181.7	8.3	EC:1.1.1.1, EC:1.1.1.284, EC:1.5.5.1,
gi|625200|pir|DEHUAP|	alcohol dehydrogenase (EC 1.1.1.1) 4 [validated] - human	4.77396e-14	9.93478	110.365	30.6	41614.4	8.3	EC:1.1.1.1, EC:1.1.1.284, EC:1.5.5.1,
gi|3293553|gb|AAC25774.1|	fructose-1,6-bisphosphatase [Homo sapiens]	5.55112e-14	1.93459	20.311	11	36659.8	6	EC:3.1.3.46, EC:3.1.3.11,
gi|57165050|gb|AAW34363.1|	fructose-1,6-bisphosphatase 1 [Homo sapiens]	5.55112e-14	1.93459	20.311	10.9	36790.8	6	EC:3.1.3.46, EC:3.1.3.11,
gi|55662224|emb|CAH72692.1|	fructose-1,6-bisphosphatase 1 [Homo sapiens]	5.55112e-14	1.93459	20.311	10.9	36818.8	6	EC:3.1.3.46, EC:3.1.3.11,
gi|34577061|ref|NP_000659.2|	alcohol dehydrogenase 1B (class I), beta polypeptide [Homo sapiens]	7.84928e-14	10.2727	118.333	36	39809.6	8.3
gi|494090|pdb|1HDY|	B Chain B, Alcohol Dehydrogenase (E.C.1.1.1.1) (Beta-2 Isoenzyme, Human) Complex	7.84928e-14	10.2727	118.333	36.1	39678.5	8.3
gi|494092|pdb|1HDZ|	B Chain B, Alcohol Dehydrogenase (E.C.1.1.1.1) (Beta-1 Isoenzyme, Human) Mutant	7.84928e-14	10.2727	118.333	36.1	39598.5	8.3
gi|21542510|gb|AAH33009.1|	Alcohol dehydrogenase 1B (class I), beta polypeptide [Homo sapiens]	7.86038e-14	11.1244	128.333	36	39828.6	8.3
gi|13096742|pdb|1HSZ|	B Chain B, Human Beta-1 Alcohol Dehydrogenase (Adh1b1)	7.86038e-14	11.1244	128.333	36.1	39697.6	8.3
gi|598143|gb|AAB48003.1|	alcohol dehydrogenase beta-3 subunit [Homo sapiens]	7.86038e-14	11.1244	128.333	36	39775.5	8.3
gi|1311011|pdb|1HTB|	B Chain B, Crystallization Of Human Beta3 Alcohol Dehydrogenase (10 MgML) IN 10	7.86038e-14	11.1244	128.333	38.2	39644.5	8.3
gi|62897945|dbj|BAD96912.1|	enolase 1 variant [Homo sapiens]	4.05231e-13	3.57613	40.3049	12.9	47167.4	6	EC:3.4.21.68, EC:3.4.21.73, EC:4.2.1.11,
gi|29792061|gb|AAH50642.1|	ENO1 protein [Homo sapiens]	4.05231e-13	3.57613	40.3049	12.9	47139.4	6	EC:3.4.21.68, EC:3.4.21.73, EC:4.2.1.11,
gi|693933|emb|CAA59331.1|	2-phosphopyruvate-hydratase alpha-enolase	4.05231e-13	3.57613	40.3049	12.9	47079.3	6	EC:3.4.21.68, EC:3.4.21.73, EC:4.2.1.11,
gi|62896593|dbj|BAD96237.1|	enolase 1 variant [Homo sapiens]	4.05231e-13	3.57613	40.3049	12.9	47111.3	6	EC:3.4.21.68, EC:3.4.21.73, EC:4.2.1.11,
gi|30583767|gb|AAP36132.1|	Homo sapiens enolase 1, (alpha) [synthetic construct]	4.05231e-13	3.57613	40.3049	12.9	47252.4	7.2	EC:3.4.21.68, EC:3.4.21.73, EC:4.2.1.11,
gi|31873302|emb|CAD97642.1|	hypothetical protein [Homo sapiens]	4.05231e-13	2.66705	30.3049	10.6	47063.4	7.2	EC:3.4.21.68, EC:3.4.21.73, EC:4.2.1.11,
gi|16554592|ref|NP_443739.1|	enolase 3 [Homo sapiens]	4.05231e-13	0.978207	10.3049	4.1	46929.3	7.2	EC:3.4.21.68, EC:3.4.21.73, EC:4.2.1.11,
gi|31167|emb|CAA40163.1|	muscle specific enolase [Homo sapiens]	4.05231e-13	0.978207	10.3049	4.1	46957.4	7.2	EC:3.4.21.68, EC:3.4.21.73, EC:4.2.1.11,
gi|930101|emb|CAA32505.1|	gamma enolase [Homo sapiens]	4.05231e-13	0.978207	10.3049	4.2	47125	4.3	EC:3.4.21.68, EC:3.4.21.73, EC:4.2.1.11,
gi|55669907|pdb|1TE6|	B Chain B, Crystal Structure Of Human Neuron Specific Enolase At 1.8 Angstrom	4.05231e-13	0.978207	10.3049	4.1	47930.4	4.3	EC:3.4.21.68, EC:3.4.21.73, EC:4.2.1.11,
gi|31170|emb|CAA34513.1|	unnamed protein product [Homo sapiens]	4.05231e-13	0.978207	10.3049	4.1	46943.3	6	EC:3.4.21.68, EC:3.4.21.73, EC:4.2.1.11,
gi|30583605|gb|AAP36047.1|	enolase 2, (gamma, neuronal) [Homo sapiens]	4.05231e-13	0.978207	10.3049	4.1	47239.1	4.3	EC:3.4.21.68, EC:3.4.21.73, EC:4.2.1.11,
gi|16878083|gb|AAH17249.1|	Enolase 3 [Homo sapiens]	4.05231e-13	0.978207	10.3049	4.1	46902.3	7.2	EC:3.4.21.68, EC:3.4.21.73, EC:4.2.1.11,
gi|1346343|sp|P04264|	K2C1_HUMAN Keratin, type II cytoskeletal 1 (Cytokeratin 1) (K1) (CK 1) (67 kDa	4.22995e-13	16.1345	180.362	37.4	65977.9	8.3
gi|11935049|gb|AAG41947.1|	keratin 1 [Homo sapiens]	4.22995e-13	16.1345	180.362	35.9	66026.9	8.3
gi|12804931|gb|AAH01918.1|	Acetyl-coenzyme A acyltransferase 2 [Homo sapiens]	5.29576e-13	6.21121	70.3796	16.1	41897.7	8.3	EC:2.3.1.9, EC:2.3.1.16,
gi|509676|dbj|BAA03800.1|	mitochondrial 3-oxoacyl-CoA thiolase [Homo sapiens]	5.29576e-13	6.21121	70.3796	16.1	42012.8	8.3	EC:2.3.1.9, EC:2.3.1.16,
gi|40889142|pdb|1NEJ|	D Chain D, Crystalline Human Carbonmonoxy Hemoglobin S (Liganded Sickle Cell H	9.03722e-13	7.1001	76.3019	47.9	15827.3	7.2
gi|61679655|pdb|1Y7D|	D Chain D, T-To-T(High) Quaternary Transitions In Human Hemoglobin: Betap100g	9.03722e-13	7.1001	76.3019	39	15849.2	6
gi|3660436|pdb|6HBW|	D Chain D, Crystal Structure Of Deoxy-Human Hemoglobin Beta6 Glu->trp	9.03722e-13	7.1001	76.3019	47.9	15914.3	7.2
gi|34810630|pdb|1M9P|	D Chain D, Crystalline Human Carbonmonoxy Hemoglobin C Exhibits The R2 Quatern	9.03722e-13	7.1001	76.3019	47.9	15856.3	8.3
gi|1942688|pdb|1GBV|	D Chain D, (Alpha-Oxy, Beta-(C112g)deoxy) T-State Human Hemoglobin	9.03722e-13	7.1001	76.3019	47.9	15811.3	6
gi|61679602|pdb|1Y83|	D Chain D, T-To-T(High) Quaternary Transitions In Human Hemoglobin: Betay145g	9.03722e-13	7.1001	76.3019	47.9	15783.2	6
gi|61679598|pdb|1Y7Z|	D Chain D, T-To-T(High) Quaternary Transitions In Human Hemoglobin: Betan108a	9.03722e-13	7.1001	76.3019	47.9	15846.2	6
gi|60594387|pdb|1YIH|	D Chain D, T-To-T(High) Quaternary Transitions In Human Hemoglobin: Betap100a	9.03722e-13	7.1001	76.3019	39	15863.2	6
gi|61679659|pdb|1Y7G|	D Chain D, T-To-T(High) Quaternary Transitions In Human Hemoglobin: Betan102a	9.03722e-13	7.1001	76.3019	39	15846.2	6
gi|61679647|pdb|1Y5K|	D Chain D, T-To-T(High) Quaternary Transitions In Human Hemoglobin: Betad99a D	9.03722e-13	7.1001	76.3019	39	15845.2	7.2
gi|60594356|pdb|1YGF|	D Chain D, T-To-T(High) Quaternary Transitions In Human Hemoglobin: Betah97a O	9.03722e-13	7.1001	76.3019	39	15823.2	6
gi|61679639|pdb|1Y5F|	D Chain D, T-To-T(High) Quaternary Transitions In Human Hemoglobin: Betal96a D	9.03722e-13	7.1001	76.3019	39	15847.2	6
gi|46014948|pdb|1NQP|	D Chain D, Crystal Structure Of Human Hemoglobin E At 1.73 A Resolution	9.03722e-13	7.0351	74.3019	47.9	15856.3	8.3
gi|56553729|pdb|1SI4|	D Chain D, Crystal Structure Of Human Hemoglobin A2 (In R2 State) At 2.2 A Res	9.03722e-13	6.68767	70.3019	37	15914.2	8.3
gi|13549112|gb|AAK29639.1|	beta globin chain variant [Homo sapiens]	9.03722e-13	6.20769	68.3019	39.5	16003.3	6
gi|6003534|gb|AAF00489.1|	hemoglobin beta subunit variant [Homo sapiens]	9.03722e-13	6.64893	68.3019	47.6	15972.3	6
gi|40889698|pdb|1RQ4|	D Chain D, Crystallographic Analysis Of The Interaction Of Nitric Oxide With Q	9.03722e-13	6.17581	66.3019	47.9	15867.3	6
gi|60594343|pdb|1YG5|	D Chain D, T-To-T(High) Quaternary Transitions In Human Hemoglobin: Betaw37h O	9.03722e-13	6.15148	66.3019	41.1	15840.2	6
gi|4378804|gb|AAD19696.1|	hemoglobin beta chain [Homo sapiens]	9.03722e-13	6.12397	66.3019	34.7	15954.3	6
gi|60594304|pdb|1YEN|	D Chain D, T-To-T(High) Quaternary Transitions In Human Hemoglobin: Betap36a O	9.03722e-13	6.15148	66.3019	41.1	15863.2	6
gi|61679774|pdb|1Y4V|	D Chain D, T-To-T(High) Quaternary Transitions In Human Hemoglobin: Betac93a D	9.03722e-13	6.17581	66.3019	47.9	15857.2	6
gi|61679770|pdb|1Y4R|	D Chain D, T-To-T(High) Quaternary Transitions In Human Hemoglobin: Betaf45a D	9.03722e-13	6.12397	66.3019	34.9	15813.2	6
gi|61679730|pdb|1Y2Z|	D Chain D, T-To-T(High) Quaternary Transitions In Human Hemoglobin: Betav34g D	9.03722e-13	6.15148	66.3019	41.1	15847.2	6
gi|1942684|pdb|1GBU|	D Chain D, Deoxy (Beta-(C93a,C112g)) Human Hemoglobin	9.03722e-13	6.17581	66.3019	47.9	15779.3	6
gi|58177623|pdb|1YE1|	D Chain D, T-To-T(High) Quaternary Transitions In Human Hemoglobin: Betay35a O	9.03722e-13	6.15148	66.3019	41.1	15797.2	6
gi|58177619|pdb|1YE0|	D Chain D, T-To-T(High) Quaternary Transitions In Human Hemoglobin: Betav33a O	9.03722e-13	6.15148	66.3019	41.1	15861.2	6
gi|61679766|pdb|1Y4Q|	D Chain D, T-To-T(High) Quaternary Transitions In Human Hemoglobin: Betaf42a D	9.03722e-13	6.12397	66.3019	34.9	15813.2	6
gi|58177627|pdb|1YE2|	D Chain D, T-To-T(High) Quaternary Transitions In Human Hemoglobin: Betay35f O	9.03722e-13	6.15148	66.3019	41.1	15873.2	6
gi|12083483|gb|AAG46185.1|	beta-globin [Homo sapiens]	9.03722e-13	5.23792	58.3019	50.4	12520.5	6
gi|62823011|gb|AAY15222.1|	beta globin [Homo sapiens]	9.03722e-13	5.23792	58.3019	55.2	11468.8	6
gi|18418633|gb|AAL68978.1|	mutant beta-globin [Homo sapiens]	9.03722e-13	5.67776	58.3019	38.8	16041.4	7.2
gi|6003532|gb|AAF00488.1|	hemoglobin beta subunit variant [Homo sapiens]	9.03722e-13	5.67776	58.3019	44.5	13955.2	6
gi|13432059|gb|AAK20080.1|	mutant beta globin [Homo sapiens]	9.03722e-13	5.23792	58.3019	52.3	12226.2	6
gi|34224021|gb|AAQ63175.1|	mutant hemoglobin beta chain [Homo sapiens]	9.03722e-13	4.78674	50.3019	55.2	11466.9	6
gi|66473265|gb|AAY46275.1|	beta globin chain [Homo sapiens]	9.03722e-13	4.28929	48.3019	45.7	11481.9	6
gi|13273496|gb|AAK15811.1|	mutant hemoglobin beta chain [Homo sapiens]	9.03722e-13	4.31362	48.3019	55.2	11494	6
gi|26892090|gb|AAN84548.1|	beta globin chain variant [Homo sapiens]	9.03722e-13	4.30537	46.3019	32	15987.3	8.3
gi|51594277|gb|AAU08171.1|	hemoglobin Lepore-Baltimore [Homo sapiens]	9.03722e-13	3.77823	40.3019	33.3	11451.9	6
gi|47679341|gb|AAT36651.1|	hemoglobin beta [Homo sapiens]	9.03722e-13	3.81557	40.3019	42.9	11438.9	6
gi|23268449|gb|AAN11320.1|	hemoglobin beta chain variant Hb S-Wake [Homo sapiens]	9.03722e-13	3.75935	38.3019	32	15931.3	7.2
gi|68005524|gb|AAY84735.1|	hemoglobin beta chain [Homo sapiens]	9.03722e-13	2.86694	30.3019	33.3	11440.9	6
gi|7428712|pir|KRHU2|	keratin 1, type II, cytoskeletal - human	1.3356e-12	10.8896	118.362	22.9	65454.4	5.1
gi|48145817|emb|CAG33131.1|	HMGCS2 [Homo sapiens]	1.34004e-12	5.21749	60.3014	16.3	56639.5	8.3	EC:2.3.3.10,
gi|28422280|gb|AAH44217.1|	3-hydroxy-3-methylglutaryl-Coenzyme A synthase 2 (mitochondrial) [Homo s	1.34004e-12	5.21749	60.3014	16.3	56599.5	8.3	EC:2.3.3.10,
gi|20149621|ref|NP_056348.2|	hypothetical protein LOC26007 [Homo sapiens]	1.81632e-12	5.03513	60.2722	17.6	58910.2	7.2	EC:2.7.1.29,
gi|7431153|pir|G01650|	malate dehydrogenase (EC 1.1.1.37), cytosolic - human	2.28484e-12	0.983117	10.2817	5.1	36392	6	EC:1.1.1.27, EC:1.1.1.37,
gi|62822344|gb|AAY14893.1|	unknown [Homo sapiens]	2.28484e-12	0.983117	10.2817	5.1	36403	7.2	EC:1.1.1.27, EC:1.1.1.37,
gi|21961605|gb|AAH34697.1|	Keratin 10 [Homo sapiens]	2.69229e-12	5.77353	60.3391	16.6	58791.5	4.3
gi|28317|emb|CAA32649.1|	unnamed protein product [Homo sapiens]	2.69229e-12	4.80124	50.3391	11.8	59491.8	4.3
gi|547749|sp|P13645|	K1C10_HUMAN Keratin, type I cytoskeletal 10 (Cytokeratin 10) (K10) (CK 10) [MAS	2.69229e-12	4.80124	50.3391	11.8	59482.8	4.3
gi|88041|pir|A31994|	keratin 10, type I, epidermal - human	2.69229e-12	3.80981	40.3132	12.3	57213	4.3
gi|13096740|pdb|1HSO|	B Chain B, Human Alpha Alcohol Dehydrogenase (Adh1a)	3.47278e-12	7.7191	88.3334	21.9	39701.5	8.3
gi|54696486|gb|AAV38615.1|	alcohol dehydrogenase 1A (class I), alpha polypeptide [Homo sapiens]	3.47278e-12	7.7191	88.3334	21.9	39832.5	8.3
gi|1223739|emb|CAA33487.1|	alcohol dehydrogenase [Homo sapiens]	3.7762e-12	9.29274	108.333	29.5	39908.7	8.3
gi|47132620|ref|NP_000414.2|	keratin 2a [Homo sapiens]	5.28355e-12	4.72237	50.3173	11	65393.2	8.3
gi|219433|dbj|BAA02632.1|	alanine:glyoxylate aminotransferase [Homo sapiens]	7.06324e-12	4.36141	50.2918	12.2	43042.5	8.3	EC:2.6.1.44, EC:2.6.1.51,
gi|28561|emb|CAA37493.1|	L- alanine:glyoxylate aminotransferase [Homo sapiens]	7.06324e-12	4.36141	50.2918	12.2	42982.5	8.3	EC:2.6.1.44, EC:2.6.1.51,
gi|13560684|gb|AAK30157.1|	hepatic peroxysomal alanine:glyoxylate aminotransferase [Homo sapiens] [	7.06324e-12	2.83806	30.2918	11.4	39749.5	6	EC:2.6.1.44, EC:2.6.1.51,
gi|3114512|pdb|1VWT|	C Chain C, T State Human Hemoglobin [alpha V96w], Alpha Aquomet, Beta Deoxy	1.46128e-11	3.62127	50.2418	19.1	15203.9	8.7
gi|37928145|pdb|1R1Y|	C Chain C, Crystal Structure Of Deoxy-Human Hemoglobin Bassett At 1.8 Angstrom	1.46128e-11	3.62127	50.2418	19.1	15072.9	9.6
gi|3212437|pdb|1AJ9|	A Chain A, R-State Human Carbonmonoxyhemoglobin Alpha-A53s	1.46128e-11	3.62127	50.2418	33.3	15132.9	8.7
gi|1335076|emb|CAA23774.1|	alpha-2-globin [Homo sapiens]	1.46128e-11	3.62127	50.2418	24.1	15116.9	8.7
gi|56967333|pdb|1Y0D|	C Chain C, T-To-Thigh Quaternary Transitions In Human Hemoglobin: Desarg141alp	1.46128e-11	3.62127	50.2418	24.3	14960.8	8.7
gi|61679706|pdb|1Y0A|	C Chain C, T-To-Thigh Quaternary Transitions In Human Hemoglobin: Alphay140a D	1.46128e-11	2.84207	30.2418	19.1	15056.8	8.7
gi|22671717|gb|AAN04486.1|	hemoglobin alpha-2 [Homo sapiens]	1.46128e-11	2.84207	30.2418	19	15279.9	8.7
gi|61679692|pdb|1XZ5|	C Chain C, T-To-Thigh Quaternary Transitions In Human Hemoglobin: Alphal91a De	1.46128e-11	2.84207	30.2418	19.1	15106.8	8.7
gi|62898345|dbj|BAD97112.1|	alpha 2 globin variant [Homo sapiens]	1.46128e-11	2.84207	30.2418	19	15270.9	8.7
gi|56967329|pdb|1Y09|	C Chain C, T-To-T(High) Quaternary Transitions In Human Hemoglobin: Alphan97a	1.46128e-11	2.84207	30.2418	19.1	15105.9	8.7
gi|56967321|pdb|1XZ4|	C Chain C, Intersubunit Interactions Associated With Tyr42alpha Stabilize The	1.46128e-11	2.84207	30.2418	19.1	15056.8	8.7
gi|61679479|pdb|1Y8W|	C Chain C, T-To-T(High) Quaternary Transitions In Human Hemoglobin: Alphar92a	1.46128e-11	2.84207	30.2418	19.1	15063.8	7.2
gi|61679701|pdb|1XZV|	C Chain C, T-To-Thigh Quaternary Transitions In Human Hemoglobin: Alphap95a De	1.46128e-11	2.84207	30.2418	19.1	15122.8	8.7
gi|13650074|gb|AAK37554.1|	hemoglobin alpha-1 globin chain [Homo sapiens]	1.46128e-11	2.84207	30.2418	19	15291.9	7.2
gi|61679697|pdb|1XZU|	C Chain C, T-To-Thigh Quaternary Transitions In Human Hemoglobin: Alphad94g De	1.46128e-11	2.84207	30.2418	19.1	15090.9	9.6
gi|58177614|pdb|1YDZ|	C Chain C, T-To-T(High) Quaternary Transitions In Human Hemoglobin: Alphay140f	1.46128e-11	2.84207	30.2418	19.1	15132.9	8.7
gi|13195586|gb|AAK15770.1|	hemoglobin alpha 1 globin chain [Homo sapiens]	1.46128e-11	1.8938	20.2418	24	10703.5	6
gi|28549|emb|CAA23749.1|	alpha globin [Homo sapiens]	1.46128e-11	1.92458	20.2418	21.1	13574.1	7.2
gi|61679686|pdb|1XY0|	C Chain C, T-To-Thigh Transitions In Human Hemoglobin: Alphak40g Deoxy Low-Sal	1.46128e-11	1.92458	20.2418	19.1	15077.8	7.2
gi|63080988|gb|AAY30253.1|	hemoglobin alpha-2 globin mutant [Homo sapiens]	1.46128e-11	1.8938	20.2418	24	10789.5	9.5
gi|55956899|ref|NP_000217.2|	keratin 9 [Homo sapiens]	2.13896e-11	13.1259	150.429	35.2	62026.7	4.3
gi|435476|emb|CAA82315.1|	cytokeratin 9 [Homo sapiens]	2.13896e-11	13.1259	150.429	28.6	62091.8	4.3
gi|453155|emb|CAA52924.1|	keratin 9 [Homo sapiens]	2.13896e-11	11.6014	130.429	26	61949.7	4.3
gi|62897303|dbj|BAD96592.1|	UDP glycosyltransferase 2 family, polypeptide B10 variant [Homo sapiens	2.6259e-11	2.71288	28.2387	7	60735.3	10.1	EC:2.4.1.17,
gi|62897237|dbj|BAD96559.1|	UDP glycosyltransferase 2 family, polypeptide B10 variant [Homo sapiens	2.6259e-11	2.71288	28.2387	7	60762.4	10.1	EC:2.4.1.17,
gi|4507817|ref|NP_001066.1|	UDP glycosyltransferase 2 family, polypeptide B10 [Homo sapiens]	2.6259e-11	2.71288	28.2387	7	60734.4	10.1	EC:2.4.1.17,
gi|21411302|gb|AAH30974.1|	UDP glycosyltransferase 2 family, polypeptide B7 [Homo sapiens]	2.6259e-11	2.43363	26.2387	7.4	60681.1	8.3	EC:2.4.1.17,
gi|4507825|ref|NP_001065.1|	UDP glycosyltransferase 2 family, polypeptide B7 [Homo sapiens]	2.6259e-11	2.43363	26.2387	7.4	60655.1	8.3	EC:2.4.1.17,
gi|825617|emb|CAA46270.1|	peroxisomal 3-oxoacyl-CoA thiolase [Homo sapiens]	3.23175e-11	0.974874	10.2659	4.7	44263.9	8.3	EC:2.3.1.9, EC:2.3.1.16,
gi|15680239|gb|AAH14474.1|	ACAA1 protein [Homo sapiens]	3.23175e-11	0.974874	10.2659	6	34614.7	8.3	EC:2.3.1.9, EC:2.3.1.16,
gi|22796316|emb|CAA35825.1|	3-oxoacyl-CoA thiolase [Homo sapiens]	3.23175e-11	0.974874	10.2659	6.1	34174.7	8.3	EC:2.3.1.9, EC:2.3.1.16,
gi|21669543|dbj|BAC01796.1|	immunoglobulin lambda light chain VLJ region [Homo sapiens]	3.23541e-11	2.76702	30.2734	16.7	27664.5	6	-
gi|21669561|dbj|BAC01805.1|	immunoglobulin lambda light chain VLJ region [Homo sapiens]	3.23541e-11	2.76702	30.2734	16.1	28443	6
gi|21669541|dbj|BAC01795.1|	immunoglobulin lambda light chain VLJ region [Homo sapiens]	3.23541e-11	2.76702	30.2734	16.2	28265.9	5.1
gi|21669567|dbj|BAC01808.1|	immunoglobulin lambda light chain VLJ region [Homo sapiens]	3.23541e-11	2.76702	30.2734	16.7	28081.8	6	-
gi|21669529|dbj|BAC01789.1|	immunoglobulin lambda light chain VLJ region [Homo sapiens]	3.23541e-11	2.76702	30.2734	16.4	27928.6	8.3	-
gi|21669549|dbj|BAC01799.1|	immunoglobulin lambda light chain VLJ region [Homo sapiens]	3.23541e-11	2.76702	30.2734	16.7	27666.6	6	-
gi|21669571|dbj|BAC01810.1|	immunoglobulin lambda light chain VLJ region [Homo sapiens]	3.23541e-11	2.76702	30.2734	16.6	27772.6	6	-
gi|21669581|dbj|BAC01815.1|	immunoglobulin lambda light chain VLJ region [Homo sapiens]	3.23541e-11	2.76702	30.2734	16.5	28235.9	7.2
gi|21669519|dbj|BAC01784.1|	immunoglobulin lambda light chain VLJ region [Homo sapiens]	3.23541e-11	2.76702	30.2734	16.3	28147.7	8.3	-
gi|21669521|dbj|BAC01785.1|	immunoglobulin lambda light chain VLJ region [Homo sapiens]	3.23541e-11	2.76702	30.2734	16.4	27867.6	8.3	-
gi|21669545|dbj|BAC01797.1|	immunoglobulin lambda light chain VLJ region [Homo sapiens]	3.23541e-11	2.76702	30.2734	16.7	27828.7	7.2	-
gi|21669493|dbj|BAC01771.1|	immunoglobulin lambda light chain VLJ region [Homo sapiens]	3.23541e-11	2.76702	30.2734	15.9	28394.9	6	-
gi|21669535|dbj|BAC01792.1|	immunoglobulin lambda light chain VLJ region [Homo sapiens]	3.23541e-11	2.76702	30.2734	16.4	28006.6	6	-
gi|21669583|dbj|BAC01816.1|	immunoglobulin lambda light chain VLJ region [Homo sapiens]	3.23541e-11	2.76702	30.2734	16.5	27810.7	6	-
gi|21669525|dbj|BAC01787.1|	immunoglobulin lambda light chain VLJ region [Homo sapiens]	3.23541e-11	2.76702	30.2734	16.3	28029.6	7.2	-
gi|21669515|dbj|BAC01782.1|	immunoglobulin lambda light chain VLJ region [Homo sapiens]	3.23541e-11	2.76702	30.2734	16.4	27962.6	6	-
gi|21669537|dbj|BAC01793.1|	immunoglobulin lambda light chain VLJ region [Homo sapiens]	3.23541e-11	2.76702	30.2734	16.4	28129.8	6
gi|21669495|dbj|BAC01772.1|	immunoglobulin lambda light chain VLJ region [Homo sapiens]	3.23541e-11	2.76702	30.2734	16.2	28279.9	5.1	-
gi|21669507|dbj|BAC01778.1|	immunoglobulin lambda light chain VLJ region [Homo sapiens]	3.23541e-11	2.76702	30.2734	16.2	28343.9	8.3	-
gi|21669569|dbj|BAC01809.1|	immunoglobulin lambda light chain VLJ region [Homo sapiens]	3.23541e-11	2.76702	30.2734	16.7	28008.7	5.1	-
gi|21669573|dbj|BAC01811.1|	immunoglobulin lambda light chain VLJ region [Homo sapiens]	3.23541e-11	2.76702	30.2734	16.5	27942.6	6	-
gi|21669539|dbj|BAC01794.1|	immunoglobulin lambda light chain VLJ region [Homo sapiens]	3.23541e-11	2.76702	30.2734	16.4	28118.8	8.3	-
gi|21669551|dbj|BAC01800.1|	immunoglobulin lambda light chain VLJ region [Homo sapiens]	3.23541e-11	2.76702	30.2734	16.4	27894.7	6	-
gi|21669499|dbj|BAC01774.1|	immunoglobulin lambda light chain VLJ region [Homo sapiens]	3.23541e-11	2.76702	30.2734	16.1	28549	8.3	-
gi|21669509|dbj|BAC01779.1|	immunoglobulin lambda light chain VLJ region [Homo sapiens]	3.23541e-11	2.76702	30.2734	16.1	28227.8	7.2
gi|21669511|dbj|BAC01780.1|	immunoglobulin lambda light chain VLJ region [Homo sapiens]	3.23541e-11	2.76702	30.2734	16.4	28062.7	8.3	-
gi|21669575|dbj|BAC01812.1|	immunoglobulin lambda light chain VLJ region [Homo sapiens]	3.23541e-11	2.76702	30.2734	16.5	27895.7	6	-
gi|21669533|dbj|BAC01791.1|	immunoglobulin lambda light chain VLJ region [Homo sapiens]	3.23541e-11	2.76702	30.2734	16.3	28036.6	8.3	-
gi|21669517|dbj|BAC01783.1|	immunoglobulin lambda light chain VLJ region [Homo sapiens]	3.23541e-11	2.76702	30.2734	16.4	27946.6	8.3	-
gi|21669531|dbj|BAC01790.1|	immunoglobulin lambda light chain VLJ region [Homo sapiens]	3.23541e-11	2.76702	30.2734	16.4	27922.7	8.3	-
gi|21669565|dbj|BAC01807.1|	immunoglobulin lambda light chain VLJ region [Homo sapiens]	3.23541e-11	2.76702	30.2734	16.1	28466.9	5.1
gi|21669563|dbj|BAC01806.1|	immunoglobulin lambda light chain VLJ region [Homo sapiens]	3.23541e-11	2.76702	30.2734	16.2	28232.8	6	-
gi|21669553|dbj|BAC01801.1|	immunoglobulin lambda light chain VLJ region [Homo sapiens]	3.23541e-11	1.87934	20.2734	12.6	28241.8	7.2	-
gi|21669579|dbj|BAC01814.1|	immunoglobulin lambda light chain VLJ region [Homo sapiens]	3.23541e-11	1.87934	20.2734	12.9	27993.7	7.2	-
gi|21669523|dbj|BAC01786.1|	immunoglobulin lambda light chain VLJ region [Homo sapiens]	3.23541e-11	1.87934	20.2734	12.6	28139.7	7.2	-
gi|21669559|dbj|BAC01804.1|	immunoglobulin lambda light chain VLJ region [Homo sapiens]	3.23541e-11	1.82821	20.2734	12.4	28788.2	4.3
gi|21669513|dbj|BAC01781.1|	immunoglobulin lambda light chain VLJ region [Homo sapiens]	3.23541e-11	1.87934	20.2734	12.6	28193.8	8.3
gi|21669527|dbj|BAC01788.1|	immunoglobulin lambda light chain VLJ region [Homo sapiens]	3.23541e-11	1.87934	20.2734	12.5	28246.9	7.2	-
gi|21669585|dbj|BAC01817.1|	immunoglobulin lambda light chain VLJ region [Homo sapiens]	3.23541e-11	1.9171	20.2734	9.5	28189.7	6	-
gi|21669555|dbj|BAC01802.1|	immunoglobulin lambda light chain VLJ region [Homo sapiens]	3.23541e-11	1.82821	20.2734	12.4	28848.2	4.3
gi|21669557|dbj|BAC01803.1|	immunoglobulin lambda light chain VLJ region [Homo sapiens]	3.23541e-11	1.87934	20.2734	12.5	28319.9	8.3	-
gi|13787189|ref|NP_000761.2|	cytochrome P450, family 2, subfamily C, polypeptide 8 isoform 1 [Homo	8.29981e-11	2.73486	30.2237	10.6	55819.8	8.3	EC:1.14.14.1, EC:1.14.13.48, EC:1.14.13.49,
gi|42543302|pdb|1PQ2|	B Chain B, Crystal Structure Of Human Drug Metabolizing Cytochrome P450 2c8	8.29981e-11	2.73486	30.2237	10.9	53944.8	8.3	EC:1.14.14.1, EC:1.14.13.48, EC:1.14.13.49,
gi|1168128|gb|AAB35292.1|	cytochrome P450 arachidonic acid epoxygenase isoform, Cyp 2C8 [human, kid	8.29981e-11	2.73486	30.2237	10.7	55161.6	8.3	EC:1.14.14.1, EC:1.14.13.48, EC:1.14.13.49,
gi|18088282|gb|AAH20596.1|	Cytochrome P450, family 2, subfamily C, polypeptide 8, isoform 1 [Homo s	8.29981e-11	2.73486	30.2237	10.6	55804.8	8.3	EC:1.14.14.1, EC:1.14.13.48, EC:1.14.13.49,
gi|55664473|emb|CAH71307.1|	cytochrome P450, family 2, subfamily C, polypeptide 8 [Homo sapiens]	8.29981e-11	2.73486	30.2237	10.6	55788.8	8.3	EC:1.14.14.1, EC:1.14.13.48, EC:1.14.13.49,
gi|13787187|ref|NP_110518.1|	cytochrome P450, family 2, subfamily C, polypeptide 8 isoform 2 [Homo	8.29981e-11	1.90754	20.2237	10.9	45021.2	8.3	EC:1.14.14.1, EC:1.14.13.48, EC:1.14.13.49,
gi|23885|emb|CAA35915.1|	cytochrome P-450 HPH (120 AA) [Homo sapiens]	8.29981e-11	1.78286	20.2166	12.9	23554.1	6	EC:1.14.14.1, EC:1.14.13.48, EC:1.14.13.49,
gi|12804929|gb|AAH01917.1|	Mitochondrial malate dehydrogenase, precursor [Homo sapiens]	1.00565e-10	6.20852	70.3116	30.2	35508.8	8.3	EC:1.1.1.37, EC:1.1.1.27,
gi|41472053|gb|AAS07425.1|	unknown [Homo sapiens]	1.00565e-10	6.20852	70.3116	32.3	33207.5	8.3	EC:1.1.1.37, EC:1.1.1.27,
gi|21735621|ref|NP_005909.2|	mitochondrial malate dehydrogenase precursor [Homo sapiens]	1.00565e-10	6.20852	70.3116	30.2	35480.7	8.3	EC:1.1.1.37, EC:1.1.1.27,
gi|49168580|emb|CAG38785.1|	MDH2 [Homo sapiens]	1.00565e-10	6.20852	70.3116	30.2	35536.8	8.3	EC:1.1.1.37, EC:1.1.1.27,
gi|1431652|pdb|1HDB|	D Chain D, Human Hemoglobin, Deoxy-Beta-V67t Mol_id: 1	1.3975e-10	7.0641	74.2957	65.1	15859.2	6
gi|66731527|gb|AAY51976.1|	hemoglobin beta chain [Homo sapiens]	1.3975e-10	5.21194	54.2957	70.3	11015.6	6
gi|6425032|gb|AAF08266.1|	beta-globin [Homo sapiens]	1.3975e-10	2.89594	30.2957	47.5	6656.42	7.2
gi|4837723|gb|AAD30656.1|	mutant beta-globin [Homo sapiens]	1.3975e-10	2.89594	30.2957	32.6	9683.15	4.3
gi|23268451|gb|AAN11321.1|	hemoglobin beta chain variant Hb-I_Toulouse [Homo sapiens]	1.3975e-10	1.90044	20.2957	30.5	11497.8	4.3
gi|17390171|gb|AAH18079.1|	ATP synthase, H+ transporting, mitochondrial F1 complex, delta subunit,	1.82736e-10	1.68568	20.2189	17.3	17479.2	5.1	EC:3.6.3.14,
gi|4502407|ref|NP_001704.1|	betaine-homocysteine methyltransferase [Homo sapiens]	1.83142e-10	0.955982	10.231	3.7	44941.8	6	EC:2.1.1.10, EC:2.1.1.5,
gi|15214972|gb|AAH12616.1|	Betaine-homocysteine methyltransferase [Homo sapiens]	1.83142e-10	0.955982	10.231	3.7	44969.9	6	EC:2.1.1.10, EC:2.1.1.5,
gi|6537208|gb|AAF15558.1|	formiminotransferase cyclodeaminase [Homo sapiens]	2.40137e-10	4.78787	50.2968	13.3	58889.5	4.3	EC:4.3.1.4, EC:2.1.2.5,
gi|30353958|gb|AAH52248.1|	FTCD protein [Homo sapiens]	2.40137e-10	4.78787	50.2968	13	60398.4	5.1	EC:4.3.1.4, EC:2.1.2.5,
gi|9887331|gb|AAG01853.1|	formiminotransferase cyclodeaminase form C [Homo sapiens]	2.40137e-10	3.80587	40.2968	10.3	61237.5	6	EC:4.3.1.4, EC:2.1.2.5,
gi|9887333|gb|AAG01854.1|	formiminotransferase cyclodeaminase form D [Homo sapiens]	2.40137e-10	3.80587	40.2968	11.9	52732	4.3	EC:4.3.1.4, EC:2.1.2.5,
gi|9887335|gb|AAG01855.1|	formiminotransferase cyclodeaminase form E [Homo sapiens]	2.40137e-10	0.976002	10.2968	13.3	16492.2	4.3	EC:4.3.1.4, EC:2.1.2.5,
gi|56378235|dbj|BAD74207.1|	carbamoylphosphate synthetase I [Homo sapiens]	2.75825e-10	30.4046	350.317	26.1	164802	6	EC:6.3.4.16,
gi|62087180|dbj|BAD92037.1|	carbamoyl-phosphate synthetase 1 variant [Homo sapiens]	2.75825e-10	30.4046	350.317	25.9	166012	6	EC:6.3.4.16,
gi|28625486|gb|AAO31763.1|	carbamoylphosphate synthetase [Homo sapiens]	2.75825e-10	30.4046	350.317	26.1	164834	6	EC:6.3.4.16,
gi|56378231|dbj|BAD74205.1|	carbamoylphosphate synthetase I [Homo sapiens]	2.75825e-10	30.4046	350.317	27.2	164792	6	EC:6.3.4.16,
gi|56378239|dbj|BAD74209.1|	carbamoylphosphate synthetase I [Homo sapiens]	2.75825e-10	30.4046	350.317	26.1	164773	6	EC:6.3.4.16,
gi|219553|dbj|BAA14328.1|	carbamyl phosphate synthetase I [Homo sapiens]	2.75825e-10	28.6338	330.317	25.3	164725	6	EC:6.3.4.16,
gi|56378233|dbj|BAD74206.1|	carbamoylphosphate synthetase I [Homo sapiens]	2.75825e-10	26.0925	300.317	27.7	138315	6	EC:6.3.4.16,
gi|32481925|gb|AAP84318.1|	CPS1 isoform [Homo sapiens]	2.75825e-10	21.1767	240.297	25.5	115964	6	EC:6.3.4.16,
gi|56378237|dbj|BAD74208.1|	carbamoylphosphate synthetase I [Homo sapiens]	2.75825e-10	19.751	230.317	27.8	102082	6	EC:6.3.4.16,
gi|56378229|dbj|BAD74204.1|	carbamoylphosphate synthetase I [Homo sapiens]	2.75825e-10	11.1675	130.317	37.2	55696.4	10.1	EC:6.3.4.16,
gi|37786755|gb|AAP47269.1|	Homo sapiens uridine diphosphoglucose dehydrogenase [synthetic construct	4.44289e-10	1.86554	20.2551	6.1	54989.3	6	EC:1.1.1.22,
gi|7431380|pir|JE0353|	uridine diphosphoglucose dehydrogenase (EC 1.-.-.-) - human	4.44289e-10	1.86554	20.2551	6.1	55058.4	7.2	EC:1.1.1.22,
gi|181402|gb|AAC83410.1|	epidermal cytokeratin 2 [Homo sapiens]	4.99321e-10	3.73731	40.2705	8.1	65825.4	8.3
gi|2772564|gb|AAB96347.1|	ADP/ATP carrier protein (adenine nucleotide translocator 2) [Homo sapiens	5.61753e-10	3.05612	40.2119	10.7	32831.2	10.1
gi|21594693|gb|AAH31912.1|	Solute carrier family 25, member A6 [Homo sapiens]	5.61753e-10	3.05612	40.2119	10.7	32845.2	10.3
gi|33525218|gb|AAH56160.1|	Solute carrier family 25, member 5 [Homo sapiens]	5.61753e-10	3.05612	40.2119	10.7	32874.2	10.3
gi|57162660|emb|CAI39844.1|	solute carrier family 25 (mitochondrial carrier	5.61753e-10	3.05612	40.2119	20.3	17297.2	10.5
gi|62089230|dbj|BAD93059.1|	ADP,ATP carrier protein, liver isoform T2 variant [Homo sapiens]	5.61753e-10	3.05612	40.2119	9.9	35360.6	10.5
gi|15928608|gb|AAH14775.1|	Solute carrier family 25, member A6 [Homo sapiens]	5.61753e-10	3.05612	40.2119	10.7	32905.2	10.3
gi|45829841|gb|AAH68199.1|	SLC25A5 protein [Homo sapiens]	5.61753e-10	3.05612	40.2119	9.9	35271.4	10.5
gi|39645762|gb|AAH63643.1|	Solute carrier family 25 (mitochondrial carrier	5.61753e-10	2.34327	30.2119	6.4	33043.2	10.5
gi|62089114|dbj|BAD93001.1|	solute carrier family 25 member 4 variant [Homo sapiens]	5.61753e-10	2.34327	30.2119	10.3	29328.2	10.3
gi|18314638|gb|AAH22032.1|	Solute carrier family 25 (mitochondrial carrier	5.61753e-10	1.80292	20.2119	6.3	34999.4	10.5
gi|1710248|gb|AAB50217.1|	protein disulfide isomerase-related protein 5 [Homo sapiens]	5.97788e-10	0.986544	10.3194	3.6	46170.3	4.3	EC:5.3.4.1,
gi|34534342|dbj|BAC86977.1|	unnamed protein product [Homo sapiens]	5.97788e-10	0.986544	10.3194	3	53895.2	4.3	EC:5.3.4.1,
gi|12654931|gb|AAH01312.1|	Protein disulfide isomerase-associated 6 [Homo sapiens]	5.97788e-10	0.986544	10.3194	3.4	48091.3	4.3	EC:5.3.4.1,
gi|433413|dbj|BAA03001.1|	mitochondrial short-chain enoyl-CoA hydratase [Homo sapiens]	6.45779e-10	2.63586	30.2562	14.1	31260.1	8.3	EC:4.2.1.17,
gi|55664849|emb|CAH70286.1|	enoyl Coenzyme A hydratase, short chain 1, mitachondrial [Homo sapiens]	6.45779e-10	2.63586	30.2562	11.7	31367.1	8.3	EC:4.2.1.17,
gi|30585161|gb|AAP36853.1|	Homo sapiens enoyl Coenzyme A hydratase, short chain, 1, mitochondrial [	6.45779e-10	2.63586	30.2562	11.7	31492.2	8.3	EC:4.2.1.17,
gi|30583085|gb|AAP35787.1|	enoyl Coenzyme A hydratase, short chain, 1, mitochondrial [Homo sapiens]	6.45779e-10	2.63586	30.2562	11.7	31379.2	8.3	EC:4.2.1.17,
gi|1922287|emb|CAA66808.1|	enoyl-CoA hydratase [Homo sapiens]	6.45779e-10	2.63586	30.2562	11.7	31351.1	8.3	EC:4.2.1.17,
gi|4454676|gb|AAD20956.1|	F1F0-type ATP synthase subunit d [Homo sapiens]	7.66445e-10	0.892551	10.177	10.6	18479.5	7.2	EC:3.6.3.14,
gi|21595242|gb|AAH32245.1|	ATP synthase, H+ transporting, mitochondrial F0 complex, subunit d, isof	7.66445e-10	0.892551	10.177	12.4	15763.2	4.3	EC:3.6.3.14,
gi|31542947|ref|NP_002147.2|	chaperonin [Homo sapiens]	7.66599e-10	6.72845	78.2613	22	61016.5	4.3
gi|14326412|gb|AAK60261.1|	short heat shock protein 60 Hsp60s2 [Homo sapiens]	7.66599e-10	1.92675	20.2199	9.7	27078.9	4.3
gi|7770183|gb|AAF69627.1|	PRO2275 [Homo sapiens]	7.80688e-10	1.63169	20.2507	20.8	13088.9	9.5
gi|50363221|ref|NP_001002235.1|	serine (or cysteine) proteinase inhibitor, clade A (alpha-1 antipro	7.80688e-10	1.63169	20.2507	6	46707.1	4.3
gi|6855601|gb|AAF29581.1|	PRO0684 [Homo sapiens]	7.80688e-10	1.63169	20.2507	6	46691.1	4.3
gi|15080499|gb|AAH11991.1|	Serine (or cysteine) proteinase inhibitor, clade A (alpha-1 antiproteina	7.80688e-10	1.63169	20.2507	6	46693.1	4.3
gi|24438|emb|CAA26677.1|	alpha-1-antitrypsin (aa 268-394) [Homo sapiens]	7.80688e-10	1.63169	20.2507	19.7	13859.4	7.5
gi|15990507|gb|AAH15642.1|	Serine (or cysteine) proteinase inhibitor, clade A (alpha-1 antiproteina	7.80688e-10	1.63169	20.2507	6	46679.1	4.3
gi|28207863|emb|CAD62585.1|	unnamed protein product [Homo sapiens]	7.80688e-10	0.979912	10.2507	4.9	41422.2	4.3
gi|12653819|gb|AAH00698.1|	Keratin 18 [Homo sapiens]	9.59163e-10	3.51193	38.3005	17.7	48002.6	4.3
gi|62897747|dbj|BAD96813.1|	keratin 18 variant [Homo sapiens]	9.59163e-10	3.51193	38.3005	17.7	47956.6	4.3
gi|30311|emb|CAA31377.1|	cytokeratin 18 (424 AA) [Homo sapiens]	9.59163e-10	3.51193	38.3005	17.9	47305.3	4.3
gi|4557888|ref|NP_000215.1|	keratin 18 [Homo sapiens]	9.59163e-10	3.51193	38.3005	17.7	48028.6	4.3
gi|10435998|dbj|BAB14722.1|	unnamed protein product [Homo sapiens]	1.15795e-09	4.08653	50.2502	12.3	58810.1	7.2	EC:2.7.1.29,
gi|62898892|dbj|BAD97300.1|	DKFZP586B1621 protein variant [Homo sapiens]	1.15795e-09	4.08653	50.2502	12.3	58956.2	8.3	EC:2.7.1.29,
gi|4502027|ref|NP_000468.1|	albumin precursor [Homo sapiens]	1.21489e-09	15.3269	168.246	26.1	69321.6	6
gi|31615333|pdb|1HK5|	A Chain A, Human Serum Albumin Mutant R218h Complexed With Thyroxine (3,3',5,5	1.21489e-09	15.3269	168.246	27.2	66410.1	6
gi|29726905|pdb|1O9X|	A Chain A, Human Serum Albumin Complexed With Tetradecanoic Acid (Myristic Aci	1.21489e-09	15.3269	168.246	27.2	66429.1	6
gi|6013427|gb|AAF01333.1|	serum albumin precursor [Homo sapiens]	1.21489e-09	15.3269	168.246	26.1	69180.5	6
gi|31615331|pdb|1HK3|	A Chain A, Human Serum Albumin Mutant R218p Complexed With Thyroxine (3,3',5,5	1.21489e-09	15.3269	168.246	27.2	66370	6
gi|51476390|emb|CAH18185.1|	hypothetical protein [Homo sapiens]	1.21489e-09	15.3269	168.246	26.1	69357.6	6
gi|28590|emb|CAA23753.1|	unnamed protein product [Homo sapiens]	1.21489e-09	15.509	166.246	24.6	69250.6	6
gi|62113341|gb|AAX63425.1|	serum albumin [Homo sapiens]	1.21489e-09	14.3611	158.246	24.6	69039.4	5.1
gi|4389275|pdb|1BKE|	Human Serum Albumin In A Complex With Myristic Acid And Tri-Iodobenzoic Acid	1.21489e-09	14.3561	158.246	25.5	65992.9	6
gi|23307793|gb|AAN17825.1|	serum albumin [Homo sapiens]	1.21489e-09	14.3561	158.246	24.3	69348.7	6
gi|25058739|gb|AAH39235.1|	ALB protein [Homo sapiens]	1.21489e-09	14.3561	158.246	23.6	71657.7	5.1
gi|55669910|pdb|1TF0|	A Chain A, Crystal Structure Of The Ga Module Complexed With Human Serum Album	1.21489e-09	14.3561	158.246	28.8	65178.3	6
gi|11493459|gb|AAG35503.1|	PRO2619 [Homo sapiens]	1.21489e-09	12.6013	138.246	24.8	56745.3	6
gi|763431|gb|AAA64922.1|	similar to human albumin, Swiss-Prot Accession Number P02768	1.21489e-09	12.419	138.244	27.9	52047.9	6
gi|27692693|gb|AAH41789.1|	ALB protein [Homo sapiens]	1.21489e-09	11.553	128.246	30	47329.8	6
gi|23241675|gb|AAH35969.1|	ALB protein [Homo sapiens]	1.21489e-09	10.7935	118.246	30.3	45130.4	6
gi|7770217|gb|AAF69644.1|	PRO2675 [Homo sapiens]	1.21489e-09	8.06793	88.2457	29.5	32553.4	7.2
gi|6650826|gb|AAF22034.1|	PRO2044 [Homo sapiens]	1.21489e-09	8.06793	88.2457	33.1	29228.8	6
gi|7959791|gb|AAF71067.1|	PRO1708 [Homo sapiens]	1.21489e-09	7.12071	78.2457	24	32150.2	6
gi|71042087|pdb|1YSX|	A Chain A, Solution Structure Of Domain 3 From Human Serum Albumin Complexed T	1.21489e-09	6.15363	68.2457	33.8	22636.6	8.3
gi|15679996|gb|AAH14308.1|	Unknown (protein for IMAGE:3934797) [Homo sapiens]	1.21489e-09	6.15363	68.2457	33.8	22637.5	8.3
gi|1890020|dbj|BAA19418.1|	mutant keratin 9 [Homo sapiens]	1.21844e-09	6.75521	80.3291	34.1	25912.7	4.3
gi|62897409|dbj|BAD96645.1|	beta actin variant [Homo sapiens]	1.45802e-09	6.23789	68.2974	26.7	41695.7	4.3
gi|15277503|gb|AAH12854.1|	ACTB protein [Homo sapiens]	1.45802e-09	6.23789	68.2974	27.8	40194.1	5.1
gi|62897625|dbj|BAD96752.1|	beta actin variant [Homo sapiens]	1.45802e-09	6.23789	68.2974	26.7	41737.8	4.3
gi|62897671|dbj|BAD96775.1|	beta actin variant [Homo sapiens]	1.45802e-09	6.23789	68.2974	26.7	41693.7	4.3
gi|14250401|gb|AAH08633.1|	actin, beta [Homo sapiens]	1.45802e-09	6.23789	68.2974	27.2	40978.5	5.1
gi|16924319|gb|AAH17450.1|	Unknown (protein for IMAGE:3538275) [Homo sapiens]	1.45802e-09	6.23789	68.2974	27.5	40477.2	6
gi|14278147|pdb|1D4X|	A Chain A, Crystal Structure Of Caenorhabditis Elegans Mg-Atp Actin Complexed	1.45802e-09	6.23789	68.2974	26.7	41637.7	4.3
gi|28336|emb|CAA45026.1|	mutant beta-actin (beta'-actin) [Homo sapiens]	1.45802e-09	5.26237	58.2974	21.1	41785.7	4.3
gi|7245526|pdb|1DEJ|	A Chain A, Crystal Structure Of A DictyosteliumTETRAHYMENA CHIMERA Actin (Mutan	1.45802e-09	3.63664	38.2433	9.9	41719.9	4.3
gi|28374049|pdb|1NLV|	A Chain A, Crystal Structure Of Dictyostelium Discoideum Actin Complexed With	1.45802e-09	3.63664	38.2433	9.9	41574.7	4.3
gi|62421065|gb|AAX82251.1|	actin-like protein [Homo sapiens]	1.45802e-09	0.95311	10.2433	17.5	11510.9	6
gi|62421180|gb|AAX82307.1|	actin-like protein [Homo sapiens]	1.45802e-09	0.95311	10.2433	17.5	11529.9	6
gi|62420916|gb|AAX82177.1|	actin-like protein [Homo sapiens]	1.45802e-09	0.95311	10.2433	17.5	11548	6
gi|62420947|gb|AAX82192.1|	actin-like protein [Homo sapiens]	1.45802e-09	0.95311	10.2433	17.5	11513.9	6
gi|62421109|gb|AAX82272.1|	actin-like protein [Homo sapiens]	1.45802e-09	0.95311	10.2433	17.5	11468.9	6
gi|62421148|gb|AAX82291.1|	actin-like protein [Homo sapiens]	1.45802e-09	0.95311	10.2433	17.5	11457.9	6
gi|62420995|gb|AAX82216.1|	actin-like protein [Homo sapiens]	1.45802e-09	0.95311	10.2433	17.5	11423.8	6
gi|62421176|gb|AAX82305.1|	actin-like protein [Homo sapiens]	1.45802e-09	0.95311	10.2433	17.5	11536.9	5.1
gi|62421136|gb|AAX82285.1|	actin-like protein [Homo sapiens]	1.45802e-09	0.95311	10.2433	17.5	11512.9	6
gi|62421140|gb|AAX82287.1|	actin-like protein [Homo sapiens]	1.45802e-09	0.95311	10.2433	17.5	11804	4.3
gi|62421132|gb|AAX82283.1|	actin-like protein [Homo sapiens]	1.45802e-09	0.95311	10.2433	17.5	11470.9	5.1
gi|62421021|gb|AAX82229.1|	actin-like protein [Homo sapiens]	1.45802e-09	0.95311	10.2433	17.5	11476.8	5.1
gi|62420933|gb|AAX82185.1|	actin-like protein [Homo sapiens]	1.45802e-09	0.95311	10.2433	17.5	11513.9	6
gi|62421128|gb|AAX82281.1|	actin-like protein [Homo sapiens]	1.45802e-09	0.95311	10.2433	17.5	11478.9	4.3
gi|62421170|gb|AAX82302.1|	actin-like protein [Homo sapiens]	1.45802e-09	0.95311	10.2433	17.5	11549	6
gi|62421178|gb|AAX82306.1|	actin-like protein [Homo sapiens]	1.45802e-09	0.95311	10.2433	17.5	11517.9	6
gi|62421069|gb|AAX82253.1|	actin-like protein [Homo sapiens]	1.45802e-09	0.95311	10.2433	17.5	11529	6
gi|45768586|gb|AAH67428.1|	Cytochrome P450, family 1, subfamily A, polypeptide 2 [Homo sapiens]	1.49541e-09	1.90916	20.2116	5.2	58370.5	10.1	EC:1.14.14.1,
gi|45768475|gb|AAH67429.1|	Cytochrome P450, family 1, subfamily A, polypeptide 2 [Homo sapiens] [MA	1.49541e-09	1.90916	20.2116	5.2	58380.6	10.1	EC:1.14.14.1,
gi|4503201|ref|NP_000752.1|	cytochrome P450, family 1, subfamily A, polypeptide 2 [Homo sapiens]	1.49541e-09	1.90916	20.2116	5.2	58257.4	10.1	EC:1.14.14.1,
gi|6470137|gb|AAF13599.1|	cytochrome P450-1A2 [Homo sapiens]	1.49541e-09	1.90916	20.2116	5.2	58371.5	10.1	EC:1.14.14.1,
gi|45767643|gb|AAH67427.1|	Cytochrome P450, family 1, subfamily A, polypeptide 2 [Homo sapiens] [MA	1.49541e-09	0.962867	10.2116	3.1	58428.5	10.1	EC:1.14.14.1,
gi|62897015|dbj|BAD96448.1|	flavin containing monooxygenase 5 variant [Homo sapiens]	1.52e-09	1.68493	20.2359	4.5	60210	8.3	EC:1.14.13.8,
gi|4503761|ref|NP_001452.1|	flavin containing monooxygenase 5 [Homo sapiens]	1.52e-09	1.68493	20.2359	4.5	60192.1	8.3	EC:1.14.13.8,
gi|55663192|emb|CAH72648.1|	flavin containing monooxygenase 5 [Homo sapiens]	1.52e-09	1.68493	20.2359	4.5	60182	8.3	EC:1.14.13.8,
gi|23274234|gb|AAH35687.1|	FMO5 protein [Homo sapiens]	1.52e-09	1.68493	20.2359	8.4	32459.3	8.3	EC:1.14.13.8,
gi|48145971|emb|CAG33208.1|	GLYAT [Homo sapiens]	1.69195e-09	0.970392	10.2351	9.3	18318.5	9.6	EC:2.3.1.13,
gi|2554941|gb|AAB81453.1|	putative glycine-N-acyltransferase	1.69195e-09	0.970392	10.2351	9.3	18336.4	9.9	EC:2.3.1.13,
gi|62898307|dbj|BAD97093.1|	mitochondrial aldehyde dehydrogenase 2 precursor variant [Homo sapiens]	1.70535e-09	9.29087	110.25	25	56331.7	6	EC:1.2.1.3, EC:1.2.1.5,
gi|48256839|gb|AAT41621.1|	mitochondrial aldehyde dehydrogenase 2 [Homo sapiens]	1.70535e-09	9.29087	110.25	25	56317.6	6	EC:1.2.1.3, EC:1.2.1.5,
gi|6137684|pdb|1CW3|	H Chain H, Human Mitochondrial Aldehyde Dehydrogenase Complexed With Nad+ And M	1.70535e-09	9.29087	110.25	26.1	53881.3	5.1	EC:1.2.1.3, EC:1.2.1.5,
gi|49258360|pdb|1OF7|	H Chain H, The Structure Of Human Mitochondrial Aldehyde Dehydrogenase In Comp	1.70535e-09	9.29087	110.25	25.8	54410.5	5.1	EC:1.2.1.3, EC:1.2.1.5,
gi|25777732|ref|NP_000681.2|	mitochondrial aldehyde dehydrogenase 2 precursor [Homo sapiens]	1.70535e-09	9.29087	110.25	25	56345.7	6	EC:1.2.1.3, EC:1.2.1.5,
gi|33357604|pdb|1O04|	H Chain H, Cys302ser Mutant Of Human Mitochondrial Aldehyde Dehydrogenase Comp	1.70535e-09	9.29087	110.25	25.8	54394.5	5.1	EC:1.2.1.3, EC:1.2.1.5,
gi|30584723|gb|AAP36614.1|	Homo sapiens aldehyde dehydrogenase 2 family (mitochondrial) [synthetic	1.70535e-09	9.29087	110.25	24.9	56458.8	6	EC:1.2.1.3, EC:1.2.1.5,
gi|71042508|pdb|1ZUM|	L Chain L, Human Mitochondrial Aldehyde Dehydrogenase Asian Variant, Aldh22, A	1.70535e-09	8.35126	100.25	23	54409.6	6	EC:1.2.1.3, EC:1.2.1.5,
gi|48146099|emb|CAG33272.1|	ALDH2 [Homo sapiens]	1.70535e-09	8.31926	100.25	22.4	56419.7	6	EC:1.2.1.3, EC:1.2.1.5,
gi|28606|emb|CAA28990.1|	unnamed protein product [Homo sapiens]	1.70535e-09	7.61699	90.2501	20.3	56068.5	6	EC:1.2.1.3, EC:1.2.1.5,
gi|28608|emb|CAA68290.1|	unnamed protein product [Homo sapiens]	1.70535e-09	7.61699	90.2501	20.4	56259.5	6	EC:1.2.1.3, EC:1.2.1.5,
gi|73535637|pdb|1YAJ|	L Chain L, Crystal Structure Of Human Liver Carboxylesterase In Complex With B	1.91992e-09	8.99191	110.253	21.6	58573.2	6
gi|68508967|ref|NP_001020366.1|	carboxylesterase 1 isoform a precursor [Homo sapiens]	1.91992e-09	8.27587	100.253	20.2	62552.3	6
gi|68508965|ref|NP_001020365.1|	carboxylesterase 1 isoform b precursor [Homo sapiens]	1.91992e-09	8.27587	100.253	20.3	62481.2	6
gi|8248931|gb|AAC60631.2|	acyl coenzyme A:cholesterol acyltransferase [Homo sapiens]	1.91992e-09	8.27587	100.253	20.2	62552.3	6
gi|30749523|pdb|1MX1|	F Chain F, Crystal Structure Of Human Liver Carboxylesterase In Complex With T	1.91992e-09	8.27587	100.253	21	60407.2	6
gi|68508957|ref|NP_001257.4|	carboxylesterase 1 isoform c precursor [Homo sapiens]	1.91992e-09	8.27587	100.253	20.3	62353.2	6
gi|458470|dbj|BAA04650.1|	carboxylesterase [Homo sapiens]	1.91992e-09	8.27587	100.253	20.3	62358.2	6
gi|15214585|gb|AAH12418.1|	Carboxylesterase 1, isoform c precursor [Homo sapiens]	1.91992e-09	8.27587	100.253	20.3	62230.1	6
gi|5823472|gb|AAD53175.1|	egasyn [Homo sapiens]	1.91992e-09	8.27587	100.253	20.3	62408.2	6
gi|6009626|dbj|BAA84995.1|	brain carboxylesterase hBr1 [Homo sapiens]	1.91992e-09	5.74556	70.2532	18.2	46815.4	6
gi|6492116|gb|AAF14185.1|	carboxylesterase-related protein [Homo sapiens]	1.91992e-09	1.79592	20.2532	10.1	30866.3	8.3
gi|37194633|gb|AAH09706.1|	CES1 protein [Homo sapiens]	1.91992e-09	1.78879	20.2415	9.3	16154.5	8.3
gi|30584593|gb|AAP36549.1|	Homo sapiens glyceraldehyde-3-phosphate dehydrogenase [synthetic constru	1.93482e-09	5.6515	58.2419	20.8	36143.5	9	EC:1.2.1.12,
gi|31645|emb|CAA25833.1|	glyceraldehyde-3-phosphate dehydrogenase [Homo sapiens]	1.93482e-09	5.6515	58.2419	20.9	36031.4	9.9	EC:1.2.1.12,
gi|67464046|pdb|1ZNQ|	Q Chain Q, Crsytal Structure Of Human Liver Gapdh	1.93482e-09	5.6515	58.2419	21	36311.5	9	EC:1.2.1.12,
gi|35053|emb|CAA37794.1|	uracil DNA glycosylase [Homo sapiens]	1.93482e-09	3.83733	38.2419	16.6	35470.1	8.3	EC:1.2.1.12,
gi|51465474|ref|XP_294070.4|	PREDICTED: similar to Glyceraldehyde 3-phosphate dehydrogenase, liver	1.93482e-09	0.973575	10.2295	2.7	55334.3	9	EC:1.2.1.12,
gi|62988630|gb|AAY24018.1|	unknown [Homo sapiens]	1.96869e-09	0.946108	10.2588	32.7	6018.24	4.3
gi|2914652|pdb|1AOS|	B Chain B, Human Argininosuccinate Lyase	2.22235e-09	0.986512	10.3252	4.3	51880.6	6	EC:4.3.2.1,
gi|28878|emb|CAA68722.1|	unnamed protein product [Homo sapiens]	2.22235e-09	0.986512	10.3252	4.3	51809.5	6	EC:4.3.2.1,
gi|68303547|ref|NP_001020115.1|	argininosuccinate lyase isoform 2 [Homo sapiens]	2.22235e-09	0.986512	10.3252	4.5	49478.2	6	EC:4.3.2.1,
gi|30584903|gb|AAP36708.1|	Homo sapiens argininosuccinate lyase [synthetic construct]	2.22235e-09	0.986512	10.3252	4.3	51738.4	6	EC:4.3.2.1,
gi|31541964|ref|NP_000039.2|	argininosuccinate lyase isoform 1 [Homo sapiens]	2.22235e-09	0.986512	10.3252	4.3	51625.4	6	EC:4.3.2.1,
gi|18033920|gb|AAL57276.1|	argininosuccinate lyase [Homo sapiens]	2.22235e-09	0.986512	10.3252	4.3	51710.4	6	EC:4.3.2.1,
gi|18655513|pdb|1K62|	B Chain B, Crystal Structure Of The Human Argininosuccinate Lyase Q286r Mutant	2.22235e-09	0.986512	10.3252	4.3	51837.6	6	EC:4.3.2.1,
gi|32111|emb|CAA24951.1|	unnamed protein product [Homo sapiens]	2.26495e-09	2.77235	30.2628	20	14164	11.5
gi|7264004|emb|CAB81656.1|	histone 1, H2aj [Homo sapiens]	2.26495e-09	2.77235	30.2628	27.3	13927.8	10.5
gi|70686|pir|HSHUA5|	histone H2A.5 - human	2.26495e-09	2.77235	30.2628	27.1	14051	11.5
gi|62896815|dbj|BAD96348.1|	heat shock 70kDa protein 8 isoform 2 variant [Homo sapiens]	2.26736e-09	3.20048	40.2529	12.4	53466.5	5.1
gi|24234686|ref|NP_694881.1|	heat shock 70kDa protein 8 isoform 2 [Homo sapiens]	2.26736e-09	3.20048	40.2529	12.4	53484.5	5.1
gi|48257068|gb|AAH07276.2|	HSPA8 protein [Homo sapiens]	2.26736e-09	2.25302	30.2529	8.2	64633.2	4.3
gi|62897129|dbj|BAD96505.1|	heat shock 70kDa protein 8 isoform 1 variant [Homo sapiens]	2.26736e-09	2.25514	30.2529	7	70855.3	4.3
gi|30584503|gb|AAP36504.1|	Homo sapiens dicarbonyl/L-xylulose reductase [synthetic construct]	2.33432e-09	5.407	60.2432	40	26009.6	8.3	EC:1.1.1.10, EC:1.1.1.162, EC:1.1.1.184,
gi|12804319|gb|AAH03018.1|	Unknown (protein for IMAGE:2822726) [Homo sapiens]	2.33432e-09	5.407	60.2432	40.3	25765.5	8.3	EC:1.1.1.10, EC:1.1.1.162, EC:1.1.1.184,
gi|30582601|gb|AAP35527.1|	dicarbonyl/L-xylulose reductase [Homo sapiens]	2.33432e-09	5.407	60.2432	40.2	25896.6	8.3	EC:1.1.1.10, EC:1.1.1.162, EC:1.1.1.184,
gi|33150790|gb|AAP97273.1|	carbonyl reductase II [Homo sapiens]	2.33432e-09	4.42915	50.2281	35.7	25868.5	8.3	EC:1.1.1.10, EC:1.1.1.162, EC:1.1.1.184,
gi|4505621|ref|NP_002558.1|	prostatic binding protein [Homo sapiens]	2.62034e-09	2.45052	28.3196	22.5	21043.7	8.6
gi|4261934|gb|AAD14234.1|	neuropolypeptide h3 [Homo sapiens]	2.62034e-09	2.45052	28.3196	30	15954	6
gi|913159|gb|AAB32876.1|	neuropolypeptide h3 [human, brain, Peptide, 186 aa]	2.659e-09	3.24015	38.3196	25.8	20912.6	6
gi|28592|emb|CAA23754.1|	serum albumin [Homo sapiens]	2.83138e-09	15.2328	166.246	26.1	69320.7	6
gi|585079|sp|Q08426|	ECHP_HUMAN Peroxisomal bifunctional enzyme (PBE) (PBFE) [Includes: Enoyl-CoA hy	2.89625e-09	2.82374	30.2003	7.1	79289.7	10.1	EC:1.1.1.35, EC:5.3.3.8, EC:4.2.1.17, EC:5.1.2.3,
gi|62021246|gb|AAH38948.1|	Enoyl-Coenzyme A, hydratase/3-hydroxyacyl Coenzyme A dehydrogenase [Homo	2.89625e-09	2.82374	30.2003	7.1	79444.9	10.1	EC:1.1.1.35, EC:5.3.3.8, EC:4.2.1.17, EC:5.1.2.3,
gi|18462105|gb|AAL72117.1|	delta-globin [Homo sapiens]	2.98174e-09	4.77254	50.2667	38.1	16031.3	8.3
gi|18462107|gb|AAL72118.1|	delta-globin [Homo sapiens]	2.98174e-09	3.80276	40.2667	29.9	16045.3	8.3
gi|70959450|gb|AAZ16491.1|	hemoglobin delta Etolia variant [Homo sapiens]	2.98174e-09	1.88743	20.2667	26.7	11434.8	6
gi|8101647|gb|AAF72612.1|	alpha-2-globin [Homo sapiens]	3.08352e-09	1.86577	20.2166	8.5	15219.9	8.7
gi|31376247|gb|AAP44005.1|	truncated alpha 1 globin variant [Homo sapiens]	3.08352e-09	0.948272	10.2166	27.9	4632.55	7.2
gi|27902682|gb|AAO24131.1|	hemoglobin alpha-2 [Homo sapiens]	3.08352e-09	0.948272	10.2166	13.2	9665.18	9.6
gi|28542874|gb|AAO42516.1|	hemoglobin alpha-1 chain [Homo sapiens]	3.08352e-09	0.948272	10.2166	13.6	9486.07	7.2
gi|27804515|gb|AAO22464.1|	alpha-1 globin [Homo sapiens]	3.08352e-09	0.948272	10.2166	13.6	9476.1	9.6
gi|9624481|gb|AAF90195.1|	alpha one globin [Homo sapiens]	3.08352e-09	0.948272	10.2166	13.2	9621.12	7.2
gi|258901|gb|AAB23944.1|	hemoglobin alpha chain variant alpha 2(140)(HC2)Tyr-His beta2, Hb Ethiopia	3.08352e-09	0.948272	10.2166	80	1672.96	9.8	-
gi|1340148|emb|CAA23751.1|	unnamed protein product [Homo sapiens]	3.08352e-09	0.948272	10.2166	14.1	9072.84	7.2
gi|27804485|gb|AAO22463.1|	alpha-2 globin [Homo sapiens]	3.08352e-09	0.948272	10.2166	21.4	6222.44	10.1
gi|47679337|gb|AAT36649.1|	hemoglobin alpha 1 [Homo sapiens]	3.08352e-09	0.948272	10.2166	13.3	9585.18	10.3
gi|45768468|gb|AAH67419.1|	Class I alcohol dehydrogenase, gamma subunit [Homo sapiens]	3.126e-09	6.7692	78.2694	19.7	39799.7	8.3
gi|13096744|pdb|1HT0|	B Chain B, Human Gamma-2 Alcohol Dehydrogense	3.126e-09	6.7692	78.2694	19.8	39668.6	8.3
gi|4501933|ref|NP_000660.1|	class I alcohol dehydrogenase, gamma subunit [Homo sapiens]	3.126e-09	6.7692	78.2694	19.7	39841.7	8.3
gi|45768576|gb|AAH67421.1|	Class I alcohol dehydrogenase, gamma subunit [Homo sapiens]	3.126e-09	5.78932	70.269	17.3	39852.7	8.3
gi|825622|emb|CAA27876.1|	unnamed protein product [Homo sapiens]	3.126e-09	5.84256	68.2694	23.9	34031.6	8.3
gi|5817221|emb|CAB53701.1|	hypothetical protein [Homo sapiens]	3.31633e-09	3.14262	40.2312	30.3	17060	9.6	EC:2.7.1.29,
gi|62896933|dbj|BAD96407.1|	aldehyde dehydrogenase 6A1 precursor variant [Homo sapiens]	4.6933e-09	2.84369	30.2942	7.7	57788.7	8.3	EC:1.2.1.27, EC:1.2.1.18,
gi|7160985|emb|CAB76468.1|	methylmalonate semialdehyde dehydrogenase [Homo sapiens]	4.6933e-09	2.84369	30.2942	7.7	57802.8	8.3	EC:1.2.1.27, EC:1.2.1.18,
gi|7981322|emb|CAB92071.1|	arginase, liver [Homo sapiens]	5.13967e-09	2.681	30.2478	13.4	34713.3	6	EC:3.5.3.1,
gi|56203899|emb|CAI23317.1|	arginase, liver [Homo sapiens]	5.13967e-09	2.681	30.2478	13	35641.8	6	EC:3.5.3.1,
gi|30584521|gb|AAP36513.1|	Homo sapiens arginase, liver [synthetic construct]	5.13967e-09	1.71527	20.2478	13.1	25453.5	9	EC:3.5.3.1,
gi|13529083|gb|AAH05321.1|	ARG1 protein [Homo sapiens]	5.13967e-09	1.71527	20.2478	13.1	25340.4	8.3	EC:3.5.3.1,
gi|55958410|emb|CAI16160.1|	argininosuccinate synthetase [Homo sapiens]	5.83939e-09	2.64093	30.2467	5.1	46501	8.3	EC:6.3.4.5,
gi|28872|emb|CAA25771.1|	unnamed protein product [Homo sapiens]	5.83939e-09	2.64093	30.2467	5.1	46397	8.3	EC:6.3.4.5,
gi|30353943|gb|AAH52288.1|	Unknown (protein for IMAGE:4901992) [Homo sapiens]	5.83939e-09	2.64093	30.2467	5.1	46687.1	8.3	EC:6.3.4.5,
gi|55958408|emb|CAI16158.1|	argininosuccinate synthetase [Homo sapiens]	5.83939e-09	1.81438	20.2467	10.1	22397.4	7.2	EC:6.3.4.5,
gi|8659555|ref|NP_002188.1|	aconitase 1 [Homo sapiens]	5.87759e-09	1.93539	20.2328	3.5	98336.7	6	EC:4.2.1.3,
gi|9802308|gb|AAF99681.1|	iron regulatory protein 1 [Homo sapiens]	5.87759e-09	1.93539	20.2328	3.9	87033.8	6	EC:4.2.1.3,
gi|32815082|gb|AAP88039.1|	aldehyde dehydrogenase 1 family, member A1 [Homo sapiens]	6.01134e-09	8.56036	100.267	24.8	54827	6	EC:1.2.1.5, EC:1.2.1.3, EC:1.2.1.36,
gi|30584455|gb|AAP36480.1|	Homo sapiens aldehyde dehydrogenase 1 family, member A1 [synthetic const	6.01134e-09	8.56036	100.267	24.7	54940.1	6	EC:1.2.1.5, EC:1.2.1.3, EC:1.2.1.36,
gi|2183299|gb|AAC51652.1|	aldehyde dehydrogenase 1 [Homo sapiens]	6.01134e-09	7.57895	90.2569	23.8	54800	6	EC:1.2.1.5, EC:1.2.1.3, EC:1.2.1.36,
gi|15825648|pdb|1HZH|	K Chain K, Crystal Structure Of The Intact Human Igg B12 With Broad And Potent	6.09457e-09	5.30574	60.2708	11.2	50385.1	7.2
gi|41351366|gb|AAH65820.1|	Unknown (protein for MGC:75197) [Homo sapiens]	6.09457e-09	5.30574	60.2708	10.8	51311.7	8.3
gi|2765421|emb|CAA75030.1|	immunoglobulin kappa heavy chain [Homo sapiens]	6.09457e-09	5.08478	56.2708	9.3	51971.2	8.3
gi|10334569|emb|CAC10233.1|	immunoglobulin heavy chain [Homo sapiens]	6.09457e-09	4.36311	50.2708	13.5	41244.4	8.3
gi|10334557|emb|CAC10227.1|	immunoglobulin heavy chain [Homo sapiens]	6.09457e-09	4.36311	50.2708	13.5	41275.4	8.3
gi|10334573|emb|CAC10235.1|	immunoglobulin heavy chain [Homo sapiens]	6.09457e-09	4.36311	50.2708	14.1	39636.7	8.3
gi|21748616|dbj|BAC03445.1|	FLJ00385 protein [Homo sapiens]	6.09457e-09	4.36311	50.2708	10	56075	8.3
gi|10334547|emb|CAC10222.1|	immunoglobulin heavy chain [Homo sapiens]	6.09457e-09	4.36311	50.2708	13.5	41274.4	8.3
gi|321150|pir|A60764|	Ig gamma-3 chain C region, form LAT - human	6.09457e-09	4.36311	50.2708	13.5	41243.4	8.3
gi|10334549|emb|CAC10223.1|	immunoglobulin heavy chain [Homo sapiens]	6.09457e-09	4.36311	50.2708	13.5	41287.4	8.3
gi|2765425|emb|CAA75032.1|	immunoglobulin lambda heavy chain [Homo sapiens]	6.09457e-09	4.3877	50.2708	7.8	52694.3	8.3
gi|184747|gb|AAC82527.1|	immunoglobulin gamma-1 heavy chain constant region [Homo sapiens]	6.09457e-09	3.5021	40.2708	11.2	36012.1	8.3
gi|9857753|gb|AAG00909.1|	recombinant IgG1 heavy chain [Homo sapiens]	6.09457e-09	3.5021	40.2708	11.2	36072.1	8.3
gi|5031410|gb|AAD38158.1|	immunoglobulin G1 Fc fragment [Homo sapiens]	6.09457e-09	3.5021	40.2708	16.6	25060.6	6	EC:3.4.21.4, EC:3.4.21.1,
gi|10334617|emb|CAC10257.1|	immunoglobulin heavy chain [Homo sapiens]	6.09457e-09	3.44507	40.2708	10.2	39724.7	8.3	-
gi|46326410|gb|AAS88328.1|	Hepatitis B virus receptor binding protein [Homo sapiens]	6.09457e-09	3.5021	40.2708	10.6	38138	8.3
gi|10334589|emb|CAC10243.1|	immunoglobulin heavy chain [Homo sapiens]	6.09457e-09	3.44507	40.2708	9.8	41333.5	8.3	-
gi|9837148|gb|AAG00448.1|	anti-human melanoma single-chain variable fragment antibody G71-1 immunoc	6.09457e-09	3.5021	40.2708	7.4	53861.8	8.3	EC:3.4.21.4, EC:3.4.21.1,
gi|10334585|emb|CAC10241.1|	immunoglobulin heavy chain [Homo sapiens]	6.09457e-09	3.44507	40.2708	9.8	41319.4	8.3
gi|10334623|emb|CAC10260.1|	immunoglobulin heavy chain [Homo sapiens]	6.09457e-09	3.44507	40.2708	10.2	39769.7	8.3
gi|1628395|emb|CAA67886.1|	gamma 3 immunoglobulin constant heavy chain [Homo sapiens]	6.09457e-09	3.44507	40.2708	10.7	37973.9	8.3	-
gi|10334635|emb|CAC10266.1|	immunoglobulin heavy chain [Homo sapiens]	6.09457e-09	3.44507	40.2708	10.2	39693.7	8.3
gi|55669890|pdb|1T89|	B Chain B, Crystal Structure Of A Human Type Iii Fc Gamma Receptor In Complex	6.09457e-09	3.5021	40.2708	16.5	25219.6	6	-
gi|9857757|gb|AAG00911.1|	recombinant IgG3 heavy chain [Homo sapiens]	6.09457e-09	3.44507	40.2708	10.7	38015	8.3
gi|10334609|emb|CAC10253.1|	immunoglobulin heavy chain [Homo sapiens]	6.09457e-09	3.44507	40.2708	10.2	39635.7	8.3
gi|58198523|gb|AAW65947.1|	immunoglobulin gamma heavy chain 3 [Homo sapiens]	6.09457e-09	3.5021	40.2708	15	27633	8.3	-
gi|10334593|emb|CAC10245.1|	immunoglobulin heavy chain [Homo sapiens]	6.09457e-09	3.44507	40.2708	9.81432	41289.4	8.3	-
gi|29726975|pdb|1OQX|	B Chain B, G-2 Glycovariant Of Human Igg Fc Bound To Minimized Version Of Prot	6.09457e-09	3.5021	40.2708	17.4528	23929.1	7.2	EC:3.4.21.4, EC:3.4.21.1,
gi|58760229|gb|AAW82028.1|	anti-RhD monoclonal T125 gamma1 heavy chain precursor [Homo sapiens] [MA	6.09457e-09	2.58379	30.2708	5.68421	52329.3	8.3	-
gi|184759|gb|AAB59394.1|	immunoglobulin gamma-4 heavy chain [Homo sapiens]	6.09457e-09	2.6213	30.2708	7.97546	35846.8	6
gi|59807832|gb|AAH89421.1|	Unknown (protein for MGC:105008) [Homo sapiens]	6.09457e-09	2.52676	30.2708	7.51445	56776.8	6
gi|8569503|pdb|1DN2|	B Chain B, Fc Fragment Of Human Igg1 In Complex With An Engineered 13 Residue P	6.09457e-09	2.70175	30.2708	17.8744	23533.8	8.3	EC:3.4.21.4, EC:3.4.21.1,
gi|10121060|pdb|1E4K|	B Chain B, Crystal Structure Of Soluble Human Igg1 Fc Fragment-Fc-Gamma Recept	6.09457e-09	2.68247	28.2396	16.4444	25317.7	8.3	-
gi|14277820|pdb|1IIX|	B Chain B, Crystal Structure Of A Human Fcg Receptor In Complex With An Fc Fra	6.09457e-09	2.68247	28.2396	16.5179	25216.7	8.3	-
gi|121045|sp|P01860|	IGHG3_HUMAN Ig gamma-3 chain C region (Heavy chain disease protein) (HDC)	6.09457e-09	2.68247	28.2396	12.7586	32309.8	8.3
gi|70031|pir|G3HUWI|	Ig gamma-3 heavy chain disease proteins - human	6.09457e-09	2.68247	28.2396	12.8028	32181.7	8.3
gi|28373349|pdb|1H3Y|	B Chain B, Crystal Structure Of A Human Igg1 Fc-Fragment,High Salt Condition	6.09457e-09	2.68247	28.2396	16.5919	25079.6	7.2	-
gi|14277817|pdb|1IIS|	B Chain B, Crystal Structure Of A Human Fcg Receptor In Complex With An Fc Fra	6.09457e-09	2.68247	28.2396	16.5179	25218.6	8.3	-
gi|19717684|gb|AAL96263.1|	immunoglobulin gamma-1 heavy chain constant region [Homo sapiens]	6.09457e-09	1.76003	20.2708	16.2037	24381.3	6	EC:3.4.21.4, EC:3.4.21.1,
gi|49258108|gb|AAH73782.1|	Unknown (protein for MGC:88796) [Homo sapiens]	6.09457e-09	1.76003	20.2708	7.36842	51954	8.3
gi|6649880|gb|AAF21613.1|	human IgG1 neutralizing heavy chain with leader [synthetic construct] [MA	6.09457e-09	1.76003	20.2708	7.46269	51292.7	8.3
gi|12054072|emb|CAC20454.1|	immunoglobulin heavy chain constant region gamma 1 [Homo sapiens]	6.09457e-09	1.76003	20.2708	10.6061	36129.2	8.3
gi|34528531|dbj|BAC85529.1|	unnamed protein product [Homo sapiens]	6.09457e-09	1.76003	20.2708	7.36842	51860.8	8.3
gi|49258106|gb|AAH73773.1|	Unknown (protein for MGC:88782) [Homo sapiens]	6.09457e-09	1.76003	20.2708	7.35294	52253.3	8.3
gi|49256427|gb|AAH73766.1|	Unknown (protein for MGC:88774) [Homo sapiens]	6.09457e-09	1.76003	20.2708	7.52688	51050.8	8.3
gi|3659940|pdb|1ADQ|	A Chain A, Crystal Structure Of A Human Igm Rheumatoid Factor Fab In Complex Wi	6.09457e-09	1.8587	18.2396	12.6214	23442.7	7.2
gi|2414494|emb|CAA04844.1|	immunoglobulin heavy chain, constant region [Homo sapiens]	6.09457e-09	0.959675	10.2708	7.37327	24474.2	6
gi|12054076|emb|CAC20456.1|	immunoglobulin heavy chain constant region gamma 3 [Homo sapiens]	6.09457e-09	0.959675	10.2708	4.24403	41300.4	8.3
gi|17939514|gb|AAH19317.1|	3-hydroxybutyrate dehydrogenase, precursor [Homo sapiens]	7.30093e-09	1.90455	20.2543	10.7872	38132.5	9.6	EC:1.1.1.105, EC:1.1.1.30,
gi|15080429|gb|AAH11964.1|	3-hydroxybutyrate dehydrogenase, precursor [Homo sapiens]	7.30093e-09	1.90455	20.2543	10.7872	38116.5	9.6	EC:1.1.1.105, EC:1.1.1.30,
gi|30230669|gb|AAP20868.1|	cholesteryl ester hydrolase [Homo sapiens]	8.01145e-09	7.45573	90.2532	17.8131	62449.2	6
gi|1335304|emb|CAA37147.1|	monocyte/macrophage serine-esterase 1 [Homo sapiens]	8.01145e-09	7.45573	90.2532	20.0795	55567.4	6
gi|55670366|pdb|1USB|	B Chain B, Rational Design Of A Novel Enzyme - Efficient Thioester Hydrolysis	9.5102e-09	4.69304	58.239	20.8889	25865.8	10.1	EC:2.5.1.18,
gi|825605|emb|CAA46642.1|	glutathione S-transferase [Homo sapiens]	9.5102e-09	4.69304	58.239	18.4685	25649.6	10.1	EC:2.5.1.18,
gi|8218078|emb|CAB92770.1|	glutathione S-transferase A2 [Homo sapiens]	9.5102e-09	4.69304	58.239	18.4685	25647.6	10.1	EC:2.5.1.18,
gi|55960291|emb|CAI13812.1|	glutathione S-transferase A1 [Homo sapiens]	9.5102e-09	4.69304	58.239	18.4685	25614.7	10.1	EC:2.5.1.18,
gi|50513286|pdb|1PL1|	B Chain B, Crystal Structure Of Human Glutathione Transferase (Gst) A1- 1 In C	9.5102e-09	4.69304	58.239	18.4685	25624.7	10.1	EC:2.5.1.18,
gi|257476|gb|AAB23672.1|	glutathione S-transferase A2 subunit [Homo sapiens]	9.5102e-09	4.69304	58.239	18.4685	25589.6	10.1	EC:2.5.1.18,
gi|60655931|gb|AAX32529.1|	glutathione S-transferase A2 [synthetic construct]	9.5102e-09	4.69304	58.239	18.4685	25661.6	10.1	EC:2.5.1.18,
gi|24987430|pdb|1K3Y|	B Chain B, Crystal Structure Analysis Of Human Glutathione S- Transferase With	9.5102e-09	4.69304	58.239	18.552	25483.6	10.1	EC:2.5.1.18,
gi|50513288|pdb|1PL2|	B Chain B, Crystal Structure Of Human Glutathione Transferase (Gst) A1- 1 T68e	9.5102e-09	4.69304	58.239	18.4685	25652.7	10.1	EC:2.5.1.18,
gi|71042021|pdb|1YDK|	B Chain B, Crystal Structure Of The I219a Mutant Of Human Glutathione Transfer	9.5102e-09	4.69304	58.239	18.4685	25572.6	10.1	EC:2.5.1.18,
gi|10443247|emb|CAC10389.1|	GSTA3 [Homo sapiens]	9.5102e-09	3.74009	48.239	9.90991	25285.5	10.1	EC:2.5.1.18,
gi|11258625|pir|A49365|	glutathione transferase (EC 2.5.1.18) alpha-3 [similarity] - human	9.5102e-09	3.74009	48.239	9.90991	25212.5	10.1	EC:2.5.1.18,
gi|265539|gb|AAB25364.1|	alpha-class glutathione S-transferase omega 1 subunit [human, liver, Pepti	9.5102e-09	4.30025	48.239	27.8106	19561.3	6	EC:2.5.1.18,
gi|265545|gb|AAB25369.1|	alpha-class glutathione S-transferase omega 2 subunit [human, liver, Pepti	9.5102e-09	4.30025	48.239	27.8106	19624.3	4.3	EC:2.5.1.18,
gi|18089048|gb|AAH20619.1|	Glutathione S-transferase A3 [Homo sapiens]	9.5102e-09	3.74009	48.239	9.90991	25267.5	10.1	EC:2.5.1.18,
gi|46947348|gb|AAT06769.1|	glutathione S-transferase A1 [Homo sapiens]	9.5102e-09	3.74009	48.239	9.90991	25584.7	10.1	EC:2.5.1.18,
gi|825606|emb|CAA46643.1|	glutathione S-transferase [Homo sapiens]	9.5102e-09	3.74009	48.239	9.90991	25703.7	10.1	EC:2.5.1.18,
gi|18044943|gb|AAH20218.1|	ACADVL protein [Homo sapiens]	9.73425e-09	0.960816	10.2233	2.36967	68015.3	8.7	EC:1.3.99.13,
gi|3273228|dbj|BAA29057.1|	very-long-chain acyl-CoA dehydrogenase [Homo sapiens]	9.73425e-09	0.960816	10.2233	2.29008	70391.5	9.6	EC:1.3.99.13,
gi|790447|emb|CAA60253.1|	very-long-chain acyl-CoA dehydrogenase [Homo sapiens]	9.73425e-09	0.960816	10.2233	2.29008	70345.5	9.6	EC:1.3.99.13,
gi|62896595|dbj|BAD96238.1|	acyl-Coenzyme A dehydrogenase, very long chain precursor variant [Homo	9.73425e-09	0.960816	10.2233	2.29008	70373.6	8.3	EC:1.3.99.13,
gi|52631676|gb|AAU85261.1|	hemoglobin delta-beta fusion protein [Homo sapiens]	9.85081e-09	0.953932	10.2159	38.2353	3881.88	4.3
gi|34035|emb|CAA31369.1|	cytokeratin 18 (232 AA) [Homo sapiens]	1.11513e-08	1.5856	18.2095	15.9483	26433.6	4.3
gi|37674412|gb|AAQ96863.1|	unknown [Homo sapiens]	1.13021e-08	1.37924	26.21	8.06202	72887.1	4.3	EC:2.3.1.13, EC:3.1.4.3, EC:5.3.4.1, EC:3.4.22,
gi|54304028|emb|CAH59756.1|	glyceraldehyde-3-phosphate dehydrogenase [Homo sapiens]	1.19004e-08	1.82737	20.2419	33.7209	9195.04	10.5	EC:1.2.1.12,
gi|16307296|gb|AAH09738.1|	MAWD binding protein [Homo sapiens]	1.2981e-08	0.96937	10.2437	4.86111	31765.2	6
gi|10800086|dbj|BAB16606.1|	MAWD binding protein [Homo sapiens]	1.2981e-08	0.96937	10.2437	5.4902	28133.4	4.3
gi|14042527|dbj|BAB55285.1|	unnamed protein product [Homo sapiens]	1.2981e-08	0.96937	10.2437	4.98221	31468	6
gi|40886941|gb|AAR96398.1|	hemoglobin beta [Homo sapiens]	1.43121e-08	5.15746	56.2644	31.9728	15998.3	6
gi|33694206|gb|AAQ24848.1|	hemoglobin beta chain [Homo sapiens]	1.43121e-08	1.86219	18.2228	57.1429	4509.43	9.6
gi|60594312|pdb|1YEQ|	D Chain D, T-To-T(High) Quaternary Transitions In Human Hemoglobin: Betaw37y O	1.43121e-08	1.86219	18.2228	16.4384	15866.2	6
gi|60594379|pdb|1YIE|	D Chain D, T-To-Thigh Quaternary Transitions In Human Hemoglobin: Betaw37a Oxy	1.43121e-08	1.86219	18.2228	16.4384	15774.2	6
gi|62738860|pdb|1YZI|	B Chain B, A Novel Quaternary Structure Of Human Carbonmonoxy Hemoglobin	1.43121e-08	1.86219	18.2228	16.4384	15857.2	6
gi|33694204|gb|AAQ24847.1|	hemoglobin beta chain [Homo sapiens]	1.43121e-08	1.73003	18.2228	28.5714	4510.41	8.8
gi|71727271|gb|AAZ39800.1|	beta globin [Homo sapiens]	1.43121e-08	1.86219	18.2228	16.3265	15987.3	8.3
gi|61679719|pdb|1Y0W|	D Chain D, T-To-Thigh Quaternary Transitions In Human Hemoglobin: Betav1m Deox	1.43121e-08	1.86219	18.2228	16.4384	15889.2	6
gi|33285010|ref|NP_073583.2|	MOCO sulphurase C-terminal domain containing 1 [Homo sapiens]	1.69245e-08	0.956675	10.2242	4.45104	37442.6	10.1	EC:3.6.5.3,
gi|55666223|emb|CAH71878.1|	novel protein [Homo sapiens]	1.69245e-08	0.956675	10.2242	4.47761	37998.7	10.5	EC:3.6.5.3,
gi|55666224|emb|CAH71879.1|	novel protein [Homo sapiens]	1.69245e-08	0.956675	10.2242	5.83658	29084.1	12.5	EC:3.6.5.3,
gi|55663824|emb|CAH70305.1|	novel protein [Homo sapiens]	1.69245e-08	0.956675	10.2242	15.9574	10193.5	8.7	EC:3.6.5.3,
gi|55666226|emb|CAH71881.1|	novel protein [Homo sapiens]	1.69245e-08	0.956675	10.2242	4.45104	37475.6	9.6	EC:3.6.5.3,
gi|23268683|gb|AAN16468.1|	hemoglobin beta chain variant Hb.Sinai-Bel Air [Homo sapiens]	1.88615e-08	1.85016	20.2314	30.4762	11540.9	5.1
gi|62087368|dbj|BAD92131.1|	aldehyde dehydrogenase 3A2 variant [Homo sapiens]	2.06156e-08	0.967518	10.2338	3.68764	51859.3	6	EC:1.2.1.5, EC:1.2.1.3, EC:1.1.1.2,
gi|12803235|gb|AAH02430.1|	ALDH3A2 protein [Homo sapiens]	2.06156e-08	0.967518	10.2338	3.34646	57632.8	10.1	EC:1.2.1.5, EC:1.2.1.3, EC:1.1.1.2,
gi|51476787|emb|CAH18356.1|	hypothetical protein [Homo sapiens]	2.06156e-08	0.967518	10.2338	5.18293	37022.2	8.3	EC:1.2.1.5, EC:1.2.1.3, EC:1.1.1.2,
gi|4557303|ref|NP_000373.1|	aldehyde dehydrogenase 3A2 isoform 2 [Homo sapiens]	2.06156e-08	0.967518	10.2338	3.50515	54813	8.3	EC:1.2.1.5, EC:1.2.1.3, EC:1.1.1.2,
gi|30585301|gb|AAP36923.1|	Homo sapiens aldehyde dehydrogenase 3 family, member A2 [synthetic const	2.06156e-08	0.967518	10.2338	3.33988	57745.9	10.1	EC:1.2.1.5, EC:1.2.1.3, EC:1.1.1.2,
gi|16877874|gb|AAH17165.1|	Similar to triosephosphate isomerase 1 [Homo sapiens]	2.27901e-08	1.92924	20.2675	15.2542	18863.7	6	EC:5.3.1.1,
gi|66360366|pdb|1WYI|	B Chain B, Human Triosephosphate Isomerase Of New Crystal Form	2.27901e-08	1.92924	20.2675	10.8	26665.8	8.3	EC:5.3.1.1,
gi|41058276|ref|XP_371261.1|	PREDICTED: similar to Triosephosphate isomerase (TIM) [Homo sapiens] [	2.27901e-08	1.92924	20.2675	10.8434	26925.9	7.2	EC:5.3.1.1,
gi|62896835|dbj|BAD96358.1|	triosephosphate isomerase 1 variant [Homo sapiens]	2.27901e-08	1.92924	20.2675	10.8434	26695.8	6	EC:5.3.1.1,
gi|14043688|gb|AAH07812.1|	Triosephosphate isomerase 1 [Homo sapiens]	2.27901e-08	1.92924	20.2675	10.8434	26652.7	6	EC:5.3.1.1,
gi|17389815|gb|AAH17917.1|	Triosephosphate isomerase 1 [Homo sapiens]	2.27901e-08	1.92924	20.2675	10.8434	26624.7	4.3	EC:5.3.1.1,
gi|38571606|gb|AAH62716.1|	Ribosomal protein L23 [Homo sapiens]	2.87824e-08	1.91986	20.2546	25	14875.1	10.5	EC:3.6.5.3,
gi|13097600|gb|AAH03518.1|	Similar to ribosomal protein L23 [Homo sapiens]	2.87824e-08	1.91986	20.2546	26.1194	14140.7	10.5	EC:3.6.5.3,
gi|21706701|gb|AAH34378.1|	RPL23 protein [Homo sapiens]	2.87824e-08	1.91986	20.2546	45.4545	7991.43	11.5	EC:3.6.5.3,
gi|62738422|pdb|1XDM|	Z Chain Z, Structure Of Human Aldolase B Associated With Hereditary Fructose I	2.96126e-08	4.15353	50.2604	15.0685	39487.1	8.3	EC:4.1.2.13,
gi|2160383|dbj|BAA00125.1|	aldolase B [Homo sapiens]	2.96126e-08	4.15353	50.2604	15.1099	39476	8.3	EC:4.1.2.13,
gi|11514046|pdb|1QO5|	R Chain R, Fructose 1,6-Bisphosphate Aldolase From Human Liver Tissue	2.96126e-08	4.15353	50.2604	15.1515	39317	8.3	EC:4.1.2.13,
gi|55958631|emb|CAI14614.1|	aldolase B, fructose-bisphosphate [Homo sapiens]	2.96126e-08	4.15353	50.2604	15.1099	39448.1	8.3	EC:4.1.2.13,
gi|563884|emb|CAA25072.1|	unnamed protein product [Homo sapiens]	2.96126e-08	0.981464	10.2604	10.2362	13427.6	8.3	EC:4.1.2.13,
gi|34364603|emb|CAE45707.1|	hypothetical protein [Homo sapiens]	3.165e-08	13.8505	160.254	24.3626	78705.4	6	EC:6.3.4.16,
gi|20151194|pdb|1L1F|	F Chain F, Structure Of Human Glutamate Dehydrogenase-Apo Form	3.3148e-08	8.41095	90.2705	22.3762	55973.4	8.3	EC:1.4.1.3, EC:1.4.1.2,
gi|62897195|dbj|BAD96538.1|	glutamate dehydrogenase 1 variant [Homo sapiens]	3.3148e-08	8.41095	90.2705	20.2509	61301.3	8.3	EC:1.4.1.3, EC:1.4.1.2,
gi|4885281|ref|NP_005262.1|	glutamate dehydrogenase 1 [Homo sapiens]	3.3148e-08	8.41095	90.2705	20.2509	61359.3	6	EC:1.4.1.3, EC:1.4.1.2,
gi|24849930|gb|AAN64821.1|	TAT-human glutamate dehydrogenase [synthetic construct]	3.3148e-08	7.45685	80.2705	19.8459	57853.6	8.3	EC:1.4.1.3, EC:1.4.1.2,
gi|30749718|pdb|1NR1|	F Chain F, Crystal Structure Of The R463a Mutant Of Human Glutamate Dehydrogen	3.3148e-08	7.49448	80.2705	20.1613	54915.9	9.2	EC:1.4.1.3, EC:1.4.1.2,
gi|31815|emb|CAA46995.1|	glutamate dehydrogenase (NAD(P)+) [Homo sapiens]	3.3148e-08	4.66728	50.2662	9.85663	61394.6	9.2	EC:1.4.1.3, EC:1.4.1.2,
gi|31377775|ref|NP_036216.2|	glutamate dehydrogenase 2 [Homo sapiens]	3.3148e-08	4.66728	50.2662	9.85663	61395.5	8.3	EC:1.4.1.3, EC:1.4.1.2,
gi|13477275|gb|AAH05111.1|	GLUD2 protein [Homo sapiens]	3.3148e-08	2.80461	30.2662	13.2576	29272	6	EC:1.4.1.3, EC:1.4.1.2,
gi|66346721|ref|NP_004554.2|	mitochondrial phosphoenolpyruvate carboxykinase 2 isoform 1 precursor	3.35803e-08	5.67009	60.2469	11.0938	70684.7	8.3	EC:4.1.1.32,
gi|48145943|emb|CAG33194.1|	PCK2 [Homo sapiens]	3.35803e-08	5.67009	60.2469	11.0938	70651.8	8.3	EC:4.1.1.32,
gi|2661752|emb|CAA72272.1|	phosphoenolpyruvate carboxykinase (GTP) [Homo sapiens]	3.35803e-08	5.67009	60.2469	11.0938	70591.7	8.3	EC:4.1.1.32,
gi|12655193|gb|AAH01454.1|	Phosphoenolpyruvate carboxykinase 2 (mitochondrial) [Homo sapiens]	3.35803e-08	5.67009	60.2469	11.0938	70653.7	7.2	EC:4.1.1.32,
gi|1403050|emb|CAA63380.1|	phosphoenolpyruvate carboxykinase (GTP) [Homo sapiens]	3.35803e-08	5.67009	60.2469	11.0938	70538.6	8.3	EC:4.1.1.32,
gi|16507237|ref|NP_005338.1|	heat shock 70kDa protein 5 (glucose-regulated protein, 78kDa) [Homo sa	3.39658e-08	5.69803	60.2588	13.4557	72288.5	4.3
gi|6470150|gb|AAF13605.1|	BiP protein [Homo sapiens]	3.39658e-08	5.69803	60.2588	13.7715	70887.6	4.3
gi|1143492|emb|CAA61201.1|	BiP [Homo sapiens]	3.39658e-08	4.72593	50.2312	10.8729	72071.3	4.3
gi|66360348|pdb|1WMA|	A Chain A, Crystal Structure Of Human Cbr1 In Complex With Hydroxy-Pp	3.84887e-08	1.92208	20.2086	8.33333	30224.8	8.3	EC:1.1.1.197, EC:1.1.1.184, EC:1.1.1.189,
gi|4502599|ref|NP_001748.1|	carbonyl reductase 1 [Homo sapiens]	3.84887e-08	1.92208	20.2086	8.30325	30355.9	8.3	EC:1.1.1.197, EC:1.1.1.184, EC:1.1.1.189,
gi|298222|gb|AAB25017.1|	NADP(+)-dependent prostaglandin dehydrogenase unmodified isoform, carbonyl	3.84887e-08	0.95711	10.2086	54.5455	2329.18	6.1	-
gi|298221|gb|AAB25016.1|	NADP(+)-dependent prostaglandin dehydrogenase modified isoform, carbonyl r	3.84887e-08	0.95711	10.2086	63.1579	2044.01	6.1	-
gi|27769301|gb|AAH42437.1|	Keratin 14 [Homo sapiens]	3.92518e-08	2.82142	30.2223	6.99153	51589.5	4.3
gi|30584787|gb|AAP36646.1|	Homo sapiens keratin 14 (epidermolysis bullosa simplex, Dowling-Meara, K	3.92518e-08	2.82142	30.2223	6.97674	51732.6	4.3
gi|30583211|gb|AAP35850.1|	keratin 14 (epidermolysis bullosa simplex, Dowling-Meara, Koebner) [Homo	3.92518e-08	2.82142	30.2223	6.99153	51619.5	4.3
gi|3153832|gb|AAC95002.1|	UDP-glucuronosyltransferase 2B4 precursor [Homo sapiens]	3.96039e-08	1.76172	20.2538	5.30303	60487.3	10.1	EC:2.4.1.17,
gi|10863941|ref|NP_066962.1|	UDP glycosyltransferase 2 family, polypeptide B4 [Homo sapiens]	3.96039e-08	1.76172	20.2538	5.30303	60508.5	6	EC:2.4.1.17,
gi|44491883|gb|AAS47487.1|	UDP glycosyltransferase 2 family polypeptide B4 [Homo sapiens]	3.96039e-08	1.76172	20.2538	7.58808	42655	10.1	EC:2.4.1.17,
gi|3426332|gb|AAC32272.1|	UDP glucuronosyltransferase 2B4 precursor [Homo sapiens]	3.96039e-08	1.76172	20.2538	5.30303	60458.5	9.1	EC:2.4.1.17,
gi|20070776|gb|AAH26264.1|	UDP glycosyltransferase 2 family, polypeptide B4 [Homo sapiens]	3.96039e-08	1.76172	20.2538	5.30303	60473.3	9.1	EC:2.4.1.17,
gi|57208336|emb|CAI42124.1|	peroxisomal D3,D2-enoyl-CoA isomerase [Homo sapiens]	4.0621e-08	0.973437	10.2835	9.54357	26589.7	9	EC:5.3.3.8,
gi|12052810|emb|CAB66577.1|	hypothetical protein [Homo sapiens]	4.0621e-08	0.973437	10.2835	5.83756	43573.4	10.1	EC:5.3.3.8,
gi|48145653|emb|CAG33049.1|	PECI [Homo sapiens]	4.0621e-08	0.973437	10.2835	6.31868	40167.7	9.9	EC:5.3.3.8,
gi|3193336|gb|AAC19317.1|	DBI-related protein [Homo sapiens]	4.0621e-08	0.973437	10.2835	6.31868	40125.6	9	EC:5.3.3.8,
gi|7670842|gb|AAF66247.1|	hepatocellular carcinoma-associated antigen 88 [Homo sapiens]	4.0621e-08	0.973437	10.2835	6.31868	40185.7	9.9	EC:5.3.3.8,
gi|62897567|dbj|BAD96723.1|	peroxisomal D3,D2-enoyl-CoA isomerase isoform 1 variant [Homo sapiens]	4.0621e-08	0.973437	10.2835	6.31868	40185.7	9.9	EC:5.3.3.8,
gi|57208339|emb|CAI42127.1|	peroxisomal D3,D2-enoyl-CoA isomerase [Homo sapiens]	4.0621e-08	0.973437	10.2835	5.83756	43557.4	10.1	EC:5.3.3.8,
gi|45643121|ref|NP_996667.1|	peroxisomal D3,D2-enoyl-CoA isomerase isoform 2 [Homo sapiens]	4.0621e-08	0.973437	10.2835	10.1322	24917.8	8.3	EC:5.3.3.8,
gi|30584201|gb|AAP36349.1|	Homo sapiens peroxisomal D3,D2-enoyl-CoA isomerase [synthetic construct]	4.0621e-08	0.973437	10.2835	5.82278	43670.5	10.1	EC:5.3.3.8,
gi|62896793|dbj|BAD96337.1|	peroxisomal D3,D2-enoyl-CoA isomerase isoform 1 variant [Homo sapiens]	4.0621e-08	0.973437	10.2835	6.31868	40085.6	10.1	EC:5.3.3.8,
gi|57208337|emb|CAI42125.1|	peroxisomal D3,D2-enoyl-CoA isomerase [Homo sapiens]	4.0621e-08	0.973437	10.2835	6.40669	39584.4	9	EC:5.3.3.8,
gi|21961202|gb|AAH34702.1|	PECI protein [Homo sapiens]	4.0621e-08	0.973437	10.2835	6.31868	40157.7	9.9	EC:5.3.3.8,
gi|20336350|gb|AAM18189.1|	endoplasmic reticulum-associated amyloid beta peptide-binding protein [H	4.31153e-08	0.976862	10.2691	8.67347	20567.8	7.2	EC:1.1.1.35, EC:1.1.1.159, EC:1.1.1.178,
gi|14250516|gb|AAH08708.1|	HADH2 protein [Homo sapiens]	4.31153e-08	0.976862	10.2691	6.74603	25967.6	8.3	EC:1.1.1.35, EC:1.1.1.159, EC:1.1.1.178,
gi|57210030|emb|CAI42651.1|	hydroxyacyl-Coenzyme A dehydrogenase, type II [Homo sapiens]	4.31153e-08	0.976862	10.2691	10.0592	17212.9	8.3	EC:1.1.1.35, EC:1.1.1.159, EC:1.1.1.178,
gi|57210032|emb|CAI42653.1|	hydroxyacyl-Coenzyme A dehydrogenase, type II [Homo sapiens]	4.31153e-08	0.976862	10.2691	6.51341	26906.1	8.3	EC:1.1.1.35, EC:1.1.1.159, EC:1.1.1.178,
gi|62897391|dbj|BAD96636.1|	isocitrate dehydrogenase 2 (NADP+), mitochondrial precursor variant [Ho	4.42178e-08	2.58693	28.2579	7.74336	50877.9	8.3	EC:1.1.1.42,
gi|47938312|gb|AAH71828.1|	Isocitrate dehydrogenase 2 (NADP+), mitochondrial, precursor [Homo sapie	4.42178e-08	2.58693	28.2579	7.74336	50876.9	8.7	EC:1.1.1.42,
gi|872121|emb|CAA49208.1|	isocitrate dehydrogenase (NADP+) [Homo sapiens]	4.42178e-08	2.58693	28.2579	7.74336	50915.9	8.7	EC:1.1.1.42,
gi|6807655|emb|CAB66637.1|	hypothetical protein [Homo sapiens]	4.62858e-08	4.48097	48.239	14.0097	46596.5	6	EC:1.1.1.42,
gi|15277488|gb|AAH12846.1|	IDH1 protein [Homo sapiens]	4.62858e-08	4.48097	48.239	14.0097	46629.6	6	EC:1.1.1.42,
gi|31873324|emb|CAD97653.1|	hypothetical protein [Homo sapiens]	4.62858e-08	4.48097	48.239	14.0097	46497.5	6	EC:1.1.1.42,
gi|3641398|gb|AAD02918.1|	NADP-dependent isocitrate dehydrogenase [Homo sapiens]	4.62858e-08	4.48097	48.239	14.0097	46658.6	6	EC:1.1.1.42,
gi|49065470|emb|CAG38553.1|	IDH1 [Homo sapiens]	4.62858e-08	4.48097	48.239	14.0097	46538.5	6	EC:1.1.1.42,
gi|62203298|gb|AAH93020.1|	Isocitrate dehydrogenase 1 (NADP+), soluble [Homo sapiens]	4.62858e-08	3.51695	38.239	10.8696	46645.6	6	EC:1.1.1.42,
gi|49168486|emb|CAG38738.1|	IDH1 [Homo sapiens]	4.62858e-08	3.55311	38.239	10.8696	46647.5	6	EC:1.1.1.42,
gi|5729875|ref|NP_006658.1|	progesterone receptor membrane component 1 [Homo sapiens]	4.76104e-08	0.920886	10.1633	7.17949	21657.8	4.3
gi|29446|emb|CAA23759.1|	unnamed protein product [Homo sapiens]	4.93401e-08	1.82085	16.1874	8.16327	15958.3	7.2
gi|60594352|pdb|1YGD|	D Chain D, T-To-T(High) Quaternary Transitions In Human Hemoglobin: Betaw37e A	4.93401e-08	0.892413	8.1874	8.21918	15832.2	6
gi|47679339|gb|AAT36650.1|	hemoglobin beta [Homo sapiens]	4.93401e-08	0.892413	8.1874	28.5714	4523.48	10.1
gi|60594316|pdb|1YEU|	D Chain D, T-To-T(High) Quaternary Transitions In Human Hemoglobin: Betaw37g O	4.93401e-08	0.892413	8.1874	8.21918	15760.2	6
gi|56554355|pdb|1W6U|	C Chain C, Structure Of Human Decr Ternary Complex	5.23183e-08	2.86043	30.2444	14.3357	30371.7	10.1	EC:1.3.1.34,
gi|3080667|gb|AAC14671.1|	2,4-dienoyl-CoA reductase precursor [Homo sapiens]	5.23183e-08	2.86043	30.2444	12.2388	36044.8	8.7	EC:1.3.1.34,
gi|56554356|pdb|1W6U|	D Chain D, Structure Of Human Decr Ternary Complex	5.23183e-08	2.86043	30.2444	13.5762	32260.7	7.2	EC:1.3.1.34,
gi|3687831|gb|AAC62233.1|	2,4-dienoyl-CoA reductase [Homo sapiens]	5.23183e-08	1.9356	20.2444	16.4894	20255.7	10.5	EC:1.3.1.34,
gi|3212603|pdb|1SAV|	Human Annexin V With Proline Substitution By Thioproline	5.28268e-08	0.954942	10.2098	5	35994.6	4.3
gi|49168528|emb|CAG38759.1|	ANXA5 [Homo sapiens]	5.28268e-08	0.954942	10.2098	5	35940.5	4.3
gi|17391477|gb|AAH18671.1|	Annexin 5 [Homo sapiens]	5.28268e-08	0.954942	10.2098	5	35902.4	4.3
gi|51460917|ref|XP_496612.1|	PREDICTED: similar to 60S acidic ribosomal protein P1 [Homo sapiens] [	5.68663e-08	0.950724	10.2259	14.0351	11569.9	4.3
gi|31979223|gb|AAP68820.1|	acidic ribosomal phosphoprotein P1 [Homo sapiens]	5.68663e-08	0.950724	10.2259	14.1593	11391.7	4.3
gi|47496625|emb|CAG29335.1|	RPLP1 [Homo sapiens]	5.68663e-08	0.950724	10.2259	14.0351	11492.7	4.3
gi|49457412|emb|CAG47005.1|	RPLP1 [Homo sapiens]	5.68663e-08	0.950724	10.2259	14.0351	11560.8	4.3
gi|1136741|dbj|BAA07652.1|	KIAA0002 [Homo sapiens]	5.93084e-08	0.976259	10.2348	2.78293	58465.2	6
gi|62896539|dbj|BAD96210.1|	chaperonin containing TCP1, subunit 8 (theta) variant [Homo sapiens] [M	5.93084e-08	0.976259	10.2348	2.73723	59612.6	4.3
gi|7717311|emb|CAB90433.1|	T-complex protein 1 theta subunit [Homo sapiens]	5.93084e-08	0.976259	10.2348	2.73723	59582.6	4.3
gi|40789055|dbj|BAA02792.2|	KIAA0002 [Homo sapiens]	5.93084e-08	0.976259	10.2348	2.7027	60327.1	5.1
gi|31418053|gb|AAH12584.1|	CCT8 protein [Homo sapiens]	5.93084e-08	0.976259	10.2348	3.01811	54071.8	4.3
gi|30584905|gb|AAP36709.1|	Homo sapiens fumarylacetoacetate hydrolase (fumarylacetoacetase) [synthe	6.47836e-08	0.964847	10.2237	3.09524	46457.3	6	EC:3.7.1.2,
gi|4557587|ref|NP_000128.1|	fumarylacetoacetate hydrolase (fumarylacetoacetase) [Homo sapiens]	6.47836e-08	0.964847	10.2237	3.10263	46344.2	6	EC:3.7.1.2,
gi|31291|emb|CAA36016.1|	unnamed protein product [Homo sapiens]	6.47836e-08	0.964847	10.2237	3.72493	38589.2	6	EC:3.7.1.2,
gi|14043943|gb|AAH07909.1|	FASN protein [Homo sapiens]	6.5807e-08	1.89312	20.2192	6.15034	48316.6	4.3	EC:3.1.2.14, EC:1.1.1.100, EC:2.3.1.39, EC:4.2.1.61, EC:1.3.1.10, EC:2.3.1.38, EC:2.3.1.41,
gi|1245769|gb|AAB35516.1|	fatty acid synthase	6.5807e-08	1.89312	20.2192	5.76923	51404.3	6	EC:3.1.2.14, EC:1.1.1.100, EC:2.3.1.39, EC:4.2.1.61, EC:1.3.1.10, EC:2.3.1.38, EC:2.3.1.41,
gi|38196977|gb|AAH14634.2|	FASN protein [Homo sapiens]	6.5807e-08	1.89312	20.2192	7.64872	39009.9	6	EC:3.1.2.14, EC:1.1.1.100, EC:2.3.1.39, EC:4.2.1.61, EC:1.3.1.10, EC:2.3.1.38, EC:2.3.1.41,
gi|13938279|gb|AAH07267.1|	Unknown (protein for IMAGE:3138929) [Homo sapiens]	6.5807e-08	1.89312	20.2192	2.90323	101401	6	EC:3.1.2.14, EC:1.1.1.100, EC:2.3.1.39, EC:4.2.1.61, EC:1.3.1.10, EC:2.3.1.38, EC:2.3.1.41,
gi|30583803|gb|AAP36150.1|	Homo sapiens fatty acid synthase [synthetic construct]	6.5807e-08	1.89312	20.2192	6.13636	48429.7	4.3	EC:3.1.2.14, EC:1.1.1.100, EC:2.3.1.39, EC:4.2.1.61, EC:1.3.1.10, EC:2.3.1.38, EC:2.3.1.41,
gi|41584442|gb|AAS09886.1|	fatty acid synthase [Homo sapiens]	6.5807e-08	1.89312	20.2192	1.07527	273274	6	EC:3.1.2.14, EC:1.1.1.100, EC:2.3.1.39, EC:4.2.1.61, EC:1.3.1.10, EC:2.3.1.38, EC:2.3.1.41,
gi|41872631|ref|NP_004095.4|	fatty acid synthase [Homo sapiens]	6.5807e-08	1.89312	20.2192	1.07527	273252	6	EC:3.1.2.14, EC:1.1.1.100, EC:2.3.1.39, EC:4.2.1.61, EC:1.3.1.10, EC:2.3.1.38, EC:2.3.1.41,
gi|38648667|gb|AAH63242.1|	Fatty acid synthase [Homo sapiens]	6.5807e-08	1.89312	20.2192	1.07527	273224	6	EC:3.1.2.14, EC:1.1.1.100, EC:2.3.1.39, EC:4.2.1.61, EC:1.3.1.10, EC:2.3.1.38, EC:2.3.1.41,
gi|68533031|dbj|BAE06070.1|	FASN variant protein [Homo sapiens]	6.5807e-08	1.89312	20.2192	1.05966	277193	6	EC:3.1.2.14, EC:1.1.1.100, EC:2.3.1.39, EC:4.2.1.61, EC:1.3.1.10, EC:2.3.1.38, EC:2.3.1.41,
gi|230868|pdb|3GPD|	G Chain G, Twinning In Crystals Of Human Skeletal Muscle D- Glyceraldehyde-3-Pho	6.7916e-08	3.78157	38.2343	13.7725	35853.3	6	EC:1.2.1.12,
gi|71296660|gb|AAH32997.1|	SELENBP1 protein [Homo sapiens]	9.28473e-08	1.76097	20.1904	5.63725	45320.3	6
gi|1374792|gb|AAB02395.1|	selenium-binding protein [Homo sapiens]	9.28473e-08	1.76097	20.1904	4.87288	52279.7	6
gi|60654801|gb|AAX31965.1|	selenium binding protein 1 [synthetic construct]	9.28473e-08	1.76097	20.1904	4.87288	52357.7	6
gi|15928913|gb|AAH14920.1|	Unknown (protein for IMAGE:3906970) [Homo sapiens]	9.81197e-08	1.81925	20.2364	25.1309	21128.6	4.3
gi|241307|gb|AAB20722.1|	estrogen receptor-related protein	9.81197e-08	1.81925	20.2364	61.5385	8611.34	7.2
gi|662841|gb|AAA62175.1|	heat shock protein 27 [Homo sapiens]	9.81197e-08	1.81925	20.2364	24.1206	22313.3	7.2
gi|15126735|gb|AAH12292.1|	Heat shock 27kDa protein 1 [Homo sapiens]	9.81197e-08	1.81925	20.2364	23.4146	22754.5	6
gi|4504517|ref|NP_001531.1|	heat shock 27kDa protein 1 [Homo sapiens]	9.81197e-08	1.81925	20.2364	23.4146	22768.5	6
gi|35182|emb|CAA34498.1|	p24k-1 (AA 1-91) [Homo sapiens]	9.81197e-08	1.81925	20.2364	52.7473	9995.14	7.2
gi|57161702|emb|CAI39493.1|	aldehyde dehydrogenase 4 family, member A1 [Homo sapiens]	1.01752e-07	1.90578	20.3045	4.26288	61680.7	8.3	EC:1.5.1.12, EC:1.2.1.3,
gi|14043187|gb|AAH07581.1|	ALDH4A1 protein [Homo sapiens]	1.01752e-07	1.90578	20.3045	4.26288	61694.7	8.3	EC:1.5.1.12, EC:1.2.1.3,
gi|62896531|dbj|BAD96206.1|	aldehyde dehydrogenase 4A1 precursor variant [Homo sapiens]	1.01752e-07	1.90578	20.3045	4.26288	61690.7	8.3	EC:1.5.1.12, EC:1.2.1.3,
gi|57161703|emb|CAI39494.1|	aldehyde dehydrogenase 4 family, member A1 [Homo sapiens]	1.01752e-07	0.983528	10.3045	7.47663	23118.2	9.8	EC:1.5.1.12, EC:1.2.1.3,
gi|30583257|gb|AAP35873.1|	ATP synthase, H+ transporting, mitochondrial F1 complex, alpha subunit,	1.04393e-07	3.81252	40.2627	9.04159	59713.7	10.1	EC:3.6.3.14,
gi|34782901|gb|AAH08028.2|	ATP5A1 protein [Homo sapiens]	1.04393e-07	3.81252	40.2627	11.1111	48764.9	10.1	EC:3.6.3.14,
gi|24660110|gb|AAH39135.1|	ATP5A1 protein [Homo sapiens]	1.04393e-07	3.81252	40.2627	8.86525	60748.2	10.1	EC:3.6.3.14,
gi|15030240|gb|AAH11384.1|	ATP synthase, H+ transporting, mitochondrial F1 complex, alpha subunit,	1.04393e-07	3.81252	40.2627	9.04159	59771.7	10.1	EC:3.6.3.14,
gi|50345982|ref|NP_001001935.1|	ATP synthase, H+ transporting, mitochondrial F1 complex, alpha subu	1.04393e-07	3.81252	40.2627	9.94036	54459.8	9	EC:3.6.3.14,
gi|30585339|gb|AAP36942.1|	Homo sapiens ATP synthase, H+ transporting, mitochondrial F1 complex, al	1.04393e-07	2.8842	30.2627	6.85921	59826.8	10.1	EC:3.6.3.14,
gi|3169000|emb|CAB05105.1|	OTTHUMP00000028706 [Homo sapiens]	1.08436e-07	1.50538	22.2979	1.83674	226391	4.3
gi|34526505|dbj|BAC85130.1|	FLJ00279 protein [Homo sapiens]	1.08436e-07	1.14065	20.2979	2.84192	65729.9	10.5
gi|30268331|emb|CAD89954.1|	hypothetical protein [Homo sapiens]	1.08436e-07	0.980737	10.2979	1.2021	154064	6
gi|3157976|gb|AAC17470.1|	alpha actinin [Homo sapiens]	1.10167e-07	2.51736	30.2673	4.71491	105159	4.3
gi|13477151|gb|AAH05033.1|	Actinin, alpha 4 [Homo sapiens]	1.10167e-07	2.51736	30.2673	4.72009	104788	4.3
gi|33874637|gb|AAH15620.2|	ACTN4 protein [Homo sapiens]	1.10167e-07	2.51736	30.2673	6.78233	73573.9	4.3
gi|2804273|dbj|BAA24447.1|	alpha actinin 4 [Homo sapiens]	1.10167e-07	2.51736	30.2673	4.86425	102204	4.3
gi|71296972|gb|AAH32037.1|	FTCD protein [Homo sapiens]	1.14812e-07	0.981994	10.2657	24.5283	6045.09	4.3	EC:4.3.1.4, EC:2.1.2.5,
gi|4321151|gb|AAD15627.1|	human formiminotransferase cyclodeaminase (ftcd)protein, carboxy-terminal	1.14812e-07	0.981994	10.2657	8.90411	16129.4	5.1	EC:4.3.1.4, EC:2.1.2.5, EC:3.5.4.9,
gi|19263809|gb|AAH25295.1|	Sorbitol dehydrogenase [Homo sapiens]	1.39492e-07	1.92695	20.2984	8.68347	38286.8	8.3	EC:1.1.1.14,
gi|51472385|ref|XP_007651.14|	PREDICTED: similar to Sorbitol dehydrogenase (L-iditol 2-dehydrogenas	1.39492e-07	1.92695	20.2984	6.31365	53090.4	8.3	EC:1.1.1.14,
gi|4033691|sp|Q00796|	DHSO_HUMAN Sorbitol dehydrogenase (L-iditol 2-dehydrogenase)	1.39492e-07	1.92695	20.2984	8.68347	38271.9	8.3	EC:1.1.1.14,
gi|46015232|pdb|1PL8|	D Chain D, Human SdhNAD+ COMPLEX	1.39492e-07	1.92695	20.2984	8.70786	38155.8	8.3	EC:1.1.1.14,
gi|16741373|gb|AAH16512.1|	ATP synthase, H+ transporting, mitochondrial F1 complex, beta polypeptid	1.82243e-07	7.45555	80.2428	21.172	56524.7	4.3	EC:3.6.3.14, EC:3.6.3.6,
gi|28940|emb|CAA27246.1|	unnamed protein product [Homo sapiens]	1.82243e-07	6.49147	70.2408	17.9963	57919.5	6	EC:3.6.3.14, EC:3.6.3.6,
gi|6176530|gb|AAF05604.1|	alanine-glyoxylate aminotransferase homolog [Homo sapiens]	1.9748e-07	1.85343	20.1946	9.62963	28411.4	8.3	EC:2.6.1.44, EC:2.6.1.51,
gi|13560677|gb|AAK30154.1|	beta-globin [Homo sapiens]	2.08766e-07	2.37098	28.2644	38.983	6459.23	4.3
gi|4038415|gb|AAC97372.1|	beta globin [Homo sapiens]	2.08766e-07	1.42235	18.2644	22.807	6262.15	4.3
gi|687685|gb|AAB60348.1|	beta globin [Homo sapiens]	2.08766e-07	1.42235	18.2644	30.9524	4604.43	4.3
gi|12083477|gb|AAG46182.1|	mutant beta-globin [Homo sapiens]	2.08766e-07	0.971175	10.2644	41.9355	3291.69	4.3	-
gi|62088540|dbj|BAD92717.1|	aconitase 1 variant [Homo sapiens]	2.13819e-07	0.968163	10.2328	2.1767	86223.2	6	EC:4.2.1.3,
gi|55670226|pdb|1U81|	A Chain A, Delta-17 Human Adp Ribosylation Factor 1 Complexed With Gdp	2.18926e-07	0.967162	10.2753	9.14634	18788.7	6	EC:3.6.5.1, EC:3.6.5.2, EC:3.6.5.3, EC:3.6.5.4,
gi|1065362|pdb|1HUR|	B Chain B, Human Adp-Ribosylation Factor 1 Complexed With Gdp, Full Length Non-	2.18926e-07	0.967162	10.2753	8.33333	20552.6	7.2	EC:3.6.5.1, EC:3.6.5.2, EC:3.6.5.3, EC:3.6.5.4,
gi|30585213|gb|AAP36879.1|	Homo sapiens ADP-ribosylation factor 3 [synthetic construct]	2.18926e-07	0.967162	10.2753	8.24176	20700.8	4.3	EC:3.6.5.1, EC:3.6.5.2, EC:3.6.5.3, EC:3.6.5.4,
gi|62898333|dbj|BAD97106.1|	heat shock 70kDa protein 1-like variant [Homo sapiens]	2.3222e-07	2.38574	28.2111	6.86428	70360.5	6
gi|55961919|emb|CAI18215.1|	heat shock 10kDa protein 1-like [Homo sapiens]	2.3222e-07	2.38574	28.2111	6.86428	70331.4	6
gi|3461866|dbj|BAA32521.1|	Heat shock protein 70 testis variant [Homo sapiens]	2.3222e-07	2.38574	28.2111	6.86428	70393.4	6
gi|55962550|emb|CAI18463.1|	heat shock 10kDa protein 1-like [Homo sapiens]	2.3222e-07	2.38574	28.2111	6.86428	70361.4	6
gi|61363828|gb|AAX42450.1|	heat shock 70kDa protein 1-like [synthetic construct]	2.3222e-07	2.38574	28.2111	6.86428	70349.4	6
gi|32879973|gb|AAP88817.1|	heat shock 70kDa protein 2 [Homo sapiens]	2.3222e-07	1.89281	20.2111	4.53834	69978	4.3
gi|4204880|gb|AAD11466.1|	heat shock protein [Homo sapiens]	2.3222e-07	1.89281	20.2111	4.53834	69951.9	4.3
gi|23271312|gb|AAH36107.1|	HSPA2 protein [Homo sapiens]	2.3222e-07	1.89281	20.2111	4.53834	69902	4.3
gi|14424588|gb|AAH09322.1|	HSPA1A protein [Homo sapiens]	2.3222e-07	0.947468	10.2111	2.02808	70009.2	4.3
gi|4529892|gb|AAD21815.1|	HSP70-2 [Homo sapiens]	2.3222e-07	0.947468	10.2111	2.02808	69982.2	4.3
gi|62089222|dbj|BAD93055.1|	heat shock 70kDa protein 1A variant [Homo sapiens]	2.3222e-07	0.947468	10.2111	1.83357	77447.8	6
gi|5123454|ref|NP_005336.2|	heat shock 70kDa protein 1A [Homo sapiens]	2.3222e-07	0.947468	10.2111	2.02808	69995.2	4.3
gi|42543698|pdb|1S3X|	A Chain A, The Crystal Structure Of The Human Hsp70 Atpase Domain	2.3222e-07	0.947468	10.2111	3.40314	42017.8	6
gi|639910|gb|AAC50076.1|	heat shock protein	2.3222e-07	0.947468	10.2111	10.4	13764	9.2
gi|1346317|sp|P48741|	HSP77_HUMAN Heat shock 70 kDa protein 7 (Heat shock 70 kDa protein B)	2.3222e-07	0.947468	10.2111	5.26316	26889.7	7.2
gi|35222|emb|CAA36061.1|	unnamed protein product [Homo sapiens]	2.3222e-07	0.947468	10.2111	2.02177	70810.3	6
gi|62898285|dbj|BAD97082.1|	heat shock 70kDa protein 6 (HSP70B') variant [Homo sapiens]	2.3222e-07	0.947468	10.2111	2.02177	70960.3	6
gi|23274232|gb|AAH35665.1|	Heat shock 70kDa protein 6 (HSP70B') [Homo sapiens]	2.3222e-07	0.947468	10.2111	2.02177	70984.4	6
gi|28931|emb|CAA29095.1|	beta-subunit (AA 1-312) [Homo sapiens]	2.33875e-07	3.71588	40.2428	20.1923	34026.4	4.3	EC:3.6.3.14, EC:3.6.3.6,
gi|21669611|dbj|BAC01830.1|	immunoglobulin lambda light chain VLJ region [Homo sapiens]	2.53233e-07	0.901052	10.2128	6.85921	28822.1	8.3	-
gi|47123509|gb|AAH70353.1|	IGLC1 protein [Homo sapiens]	2.53233e-07	0.901052	10.2128	8.11966	25132.4	6
gi|1864145|gb|AAB48620.1|	Ig lambda chain V-region [Homo sapiens]	2.53233e-07	0.901052	10.2128	14.1791	14272	4.3	-
gi|21669621|dbj|BAC01835.1|	immunoglobulin lambda light chain VLJ region [Homo sapiens]	2.53233e-07	0.901052	10.2128	7.22433	27750.6	8.3
gi|11275330|dbj|BAB18265.1|	anti HBs antibody light-chain Fab fragment [Homo sapiens]	2.53233e-07	0.901052	10.2128	8.75576	22862.2	5.1
gi|60219520|emb|CAI56772.1|	hypothetical protein [Homo sapiens]	2.53233e-07	0.901052	10.2128	8.11966	24986.3	7.2
gi|47125011|gb|AAH70352.1|	IGLV3-21 protein [Homo sapiens]	2.53233e-07	0.901052	10.2128	8.15451	24883.2	6
gi|15149944|emb|CAC51026.1|	immunoglobulin lambda-3 surrogate light chain [Homo sapiens]	2.53233e-07	0.901052	10.2128	8.87851	23048.6	8.7
gi|14043615|gb|AAH07782.1|	Unknown (protein for MGC:12849) [Homo sapiens]	2.53233e-07	0.901052	10.2128	8.15451	24786.3	6
gi|49257890|gb|AAH73786.1|	Unknown (protein for MGC:88803) [Homo sapiens]	2.53233e-07	0.901052	10.2128	8.15451	24839.3	6
gi|21669631|dbj|BAC01840.1|	immunoglobulin lambda light chain VLJ region [Homo sapiens]	2.53233e-07	0.901052	10.2128	7.22433	27856.7	7.2	-
gi|21669637|dbj|BAC01843.1|	immunoglobulin lambda light chain VLJ region [Homo sapiens]	2.53233e-07	0.901052	10.2128	6.90909	28673.9	6
gi|34527213|dbj|BAC85347.1|	unnamed protein product [Homo sapiens]	2.53233e-07	0.901052	10.2128	8.15451	24897.4	8.3
gi|15277559|gb|AAH12876.1|	Unknown (protein for MGC:17259) [Homo sapiens]	2.53233e-07	0.901052	10.2128	8.05085	24697.1	7.2
gi|21669649|dbj|BAC01849.1|	immunoglobulin lambda light chain VLJ region [Homo sapiens]	2.53233e-07	0.901052	10.2128	7.19697	28063.9	8.3	-
gi|49257468|gb|AAH73784.1|	Unknown (protein for MGC:88801) [Homo sapiens]	2.53233e-07	0.901052	10.2128	8.08511	24788.2	8.3
gi|21619848|gb|AAH33102.1|	IGLC2 protein [Homo sapiens]	2.53233e-07	0.901052	10.2128	8.08511	24842.1	8.3
gi|7438718|pir|JE0247|	Ig lambda chain NIG250 precursor - human	2.53233e-07	0.901052	10.2128	8.92019	22885.3	5.1
gi|40353009|gb|AAH64491.1|	Unknown (protein for MGC:71261) [Homo sapiens]	2.53233e-07	0.901052	10.2128	8.08511	24954.3	6
gi|21669673|dbj|BAC01861.1|	immunoglobulin lambda light chain VLJ region [Homo sapiens]	2.53233e-07	0.901052	10.2128	7.22433	27854.5	6	-
gi|33746|emb|CAA40960.1|	immunoglobulin lambda light chain [Homo sapiens]	2.53233e-07	0.901052	10.2128	8.08511	24897.2	8.3
gi|106634|pir|S12440|	Ig lambda chain (MCG) - human	2.53233e-07	0.901052	10.2128	16.1017	12606.3	8.3
gi|33738|emb|CAA40956.1|	immunoglobulin lambda light chain [Homo sapiens]	2.53233e-07	0.901052	10.2128	8.08511	24818.3	8.3
gi|49899257|gb|AAH75843.1|	Unknown (protein for MGC:88791) [Homo sapiens]	2.53233e-07	0.901052	10.2128	8.01688	25092.3	8.3
gi|1864135|gb|AAB48615.1|	Ig lambda chain V-region [Homo sapiens]	2.53233e-07	0.901052	10.2128	13.7681	14591.2	8.3	-
gi|38541897|gb|AAH62711.1|	Unknown (protein for MGC:72002) [Homo sapiens]	2.53233e-07	0.901052	10.2128	8.05085	24912.2	7.2
gi|21669497|dbj|BAC01773.1|	immunoglobulin lambda light chain VLJ region [Homo sapiens]	2.53233e-07	0.901052	10.2128	6.98529	28392	8.3	-
gi|87886|pir|S03401|	Ig lambda chain (Kol) - human	2.53233e-07	0.901052	10.2128	8.7963	22784.2	8.3
gi|15149823|emb|CAC50882.1|	immunoglobulin lambda-3 surrogate light chain [Homo sapiens]	2.53233e-07	0.901052	10.2128	8.83721	23135.7	8.7
gi|21669647|dbj|BAC01848.1|	immunoglobulin lambda light chain VLJ region [Homo sapiens]	2.53233e-07	0.901052	10.2128	7.16981	28117.8	8.3	-
gi|1335154|emb|CAA36047.1|	unnamed protein product [Homo sapiens]	2.53233e-07	0.901052	10.2128	18.0952	11283.6	8.3
gi|386813|gb|AAA59106.1|	immunoglobulin lambda light chain C region [Homo sapiens]	2.53233e-07	0.901052	10.2128	18.2692	11155.5	8.3
gi|49257892|gb|AAH73795.1|	Unknown (protein for MGC:88815) [Homo sapiens]	2.53233e-07	0.901052	10.2128	8.05085	24934.3	6
gi|21669319|dbj|BAC01684.1|	immunoglobulin kappa light chain VLJ region [Homo sapiens]	2.65927e-07	2.44472	30.2876	19.4657	28054	8.3	-
gi|11275314|dbj|BAB18257.1|	anti TNF-alpha antibody light-chain Fab fragment [Homo sapiens]	2.65927e-07	2.44472	30.2876	23.8318	23309.5	7.2	-
gi|11275302|dbj|BAB18251.1|	anti TNF-alpha antibody light-chain Fab fragment [Homo sapiens]	2.65927e-07	2.44472	30.2876	23.8318	23501.6	7.2
gi|21669353|dbj|BAC01701.1|	immunoglobulin kappa light chain VLJ region [Homo sapiens]	2.65927e-07	2.44472	30.2876	18.9591	29182.7	8.3
gi|21669329|dbj|BAC01689.1|	immunoglobulin kappa light chain VLJ region [Homo sapiens]	2.65927e-07	2.44472	30.2876	18.9591	28497.2	7.2	-
gi|21669301|dbj|BAC01675.1|	immunoglobulin kappa light chain VLJ region [Homo sapiens]	2.65927e-07	2.44472	30.2876	18.8889	28974.2	6	-
gi|21669335|dbj|BAC01692.1|	immunoglobulin kappa light chain VLJ region [Homo sapiens]	2.65927e-07	2.44472	30.2876	18.9591	28844.3	6	-
gi|21669305|dbj|BAC01677.1|	immunoglobulin kappa light chain VLJ region [Homo sapiens]	2.65927e-07	2.44472	30.2876	20.0787	27573.6	8.3	-
gi|21669303|dbj|BAC01676.1|	immunoglobulin kappa light chain VLJ region [Homo sapiens]	2.65927e-07	2.44472	30.2876	19.9219	27687.7	8.3	-
gi|21669299|dbj|BAC01674.1|	immunoglobulin kappa light chain VLJ region [Homo sapiens]	2.65927e-07	2.44472	30.2876	18.8192	29081.3	8.3	-
gi|21669337|dbj|BAC01693.1|	immunoglobulin kappa light chain VLJ region [Homo sapiens]	2.65927e-07	2.44472	30.2876	18.9591	28708.2	6	-
gi|21669343|dbj|BAC01696.1|	immunoglobulin kappa light chain VLJ region [Homo sapiens]	2.65927e-07	2.44472	30.2876	18.8889	28867.3	7.2	-
gi|49258110|gb|AAH73792.1|	IGKV1-5 protein [Homo sapiens]	2.65927e-07	2.44472	30.2876	21.7021	25748.8	5.1
gi|21669313|dbj|BAC01681.1|	immunoglobulin kappa light chain VLJ region [Homo sapiens]	2.65927e-07	2.44472	30.2876	20	27720.6	4.3	-
gi|21669351|dbj|BAC01700.1|	immunoglobulin kappa light chain VLJ region [Homo sapiens]	2.65927e-07	2.44472	30.2876	18.75	29487.4	5.1	-
gi|21669297|dbj|BAC01673.1|	immunoglobulin kappa light chain VLJ region [Homo sapiens]	2.65927e-07	2.44472	30.2876	18.8192	28707.1	8.3	-
gi|21669291|dbj|BAC01670.1|	immunoglobulin kappa light chain VLJ region [Homo sapiens]	2.65927e-07	2.44472	30.2876	18.8192	28774.1	7.2	-
gi|21669311|dbj|BAC01680.1|	immunoglobulin kappa light chain VLJ region [Homo sapiens]	2.65927e-07	2.44472	30.2876	20.1581	27691.6	5.1	-
gi|21669345|dbj|BAC01697.1|	immunoglobulin kappa light chain VLJ region [Homo sapiens]	2.65927e-07	2.44472	30.2876	19.0298	28576.1	6	-
gi|21669293|dbj|BAC01671.1|	immunoglobulin kappa light chain VLJ region [Homo sapiens]	2.65927e-07	2.44472	30.2876	18.8192	28987.2	8.3	-
gi|21706664|gb|AAH34142.1|	IGKV1-5 protein [Homo sapiens]	2.65927e-07	2.44472	30.2876	21.25	26217.9	6
gi|21669355|dbj|BAC01702.1|	immunoglobulin kappa light chain VLJ region [Homo sapiens]	2.65927e-07	2.44472	30.2876	18.8192	28817.1	7.2	-
gi|3721651|dbj|BAA33580.1|	anti-HBsAg immunoglobulin Fab kappa chain [Homo sapiens]	2.65927e-07	2.44472	30.2876	23.8318	23497.6	8.3
gi|21669315|dbj|BAC01682.1|	immunoglobulin kappa light chain VLJ region [Homo sapiens]	2.65927e-07	2.44472	30.2876	19.5402	28214.1	7.2
gi|21669331|dbj|BAC01690.1|	immunoglobulin kappa light chain VLJ region [Homo sapiens]	2.65927e-07	2.08629	26.2876	12.2222	28849.3	8.3	-
gi|21669341|dbj|BAC01695.1|	immunoglobulin kappa light chain VLJ region [Homo sapiens]	2.65927e-07	1.50607	20.2876	12.963	28725.3	8.3	-
gi|21669361|dbj|BAC01705.1|	immunoglobulin kappa light chain VLJ region [Homo sapiens]	2.65927e-07	1.77948	20.2876	12.2677	28683.1	8.3	-
gi|11275322|dbj|BAB18261.1|	anti HBs antibody light-chain Fab fragment [Homo sapiens]	2.65927e-07	1.50607	20.2876	16.3551	23306.5	7.2
gi|21669393|dbj|BAC01721.1|	immunoglobulin kappa light chain VLJ region [Homo sapiens]	2.65927e-07	0.840838	10.2876	5.94406	30243.9	4.3
gi|21669391|dbj|BAC01720.1|	immunoglobulin kappa light chain VLJ region [Homo sapiens]	2.65927e-07	0.840838	10.2876	5.94406	30478.9	6	-
gi|21669295|dbj|BAC01672.1|	immunoglobulin kappa light chain VLJ region [Homo sapiens]	2.65927e-07	0.840838	10.2876	6.27306	28990.1	5.1	-
gi|21669365|dbj|BAC01707.1|	immunoglobulin kappa light chain VLJ region [Homo sapiens]	2.65927e-07	0.840838	10.2876	6.2963	28763.2	8.3	-
gi|21669371|dbj|BAC01710.1|	immunoglobulin kappa light chain VLJ region [Homo sapiens]	2.65927e-07	0.840838	10.2876	6.34328	28728.1	4.3	-
gi|21669363|dbj|BAC01706.1|	immunoglobulin kappa light chain VLJ region [Homo sapiens]	2.65927e-07	0.840838	10.2876	6.3197	28866.2	8.3	-
gi|21669381|dbj|BAC01715.1|	immunoglobulin kappa light chain VLJ region [Homo sapiens]	2.65927e-07	0.840838	10.2876	6.36704	28724	4.3	-
gi|21669375|dbj|BAC01712.1|	immunoglobulin kappa light chain VLJ region [Homo sapiens]	2.65927e-07	0.840838	10.2876	6.3197	28861	4.3	-
gi|21669367|dbj|BAC01708.1|	immunoglobulin kappa light chain VLJ region [Homo sapiens]	2.65927e-07	0.840838	10.2876	6.27306	29424.5	6	-
gi|21669397|dbj|BAC01723.1|	immunoglobulin kappa light chain VLJ region [Homo sapiens]	2.65927e-07	0.840838	10.2876	6.13718	29276.3	7.2	-
gi|21669389|dbj|BAC01719.1|	immunoglobulin kappa light chain VLJ region [Homo sapiens]	2.65927e-07	0.840838	10.2876	5.94406	30433.8	6	-
gi|21669369|dbj|BAC01709.1|	immunoglobulin kappa light chain VLJ region [Homo sapiens]	2.65927e-07	0.840838	10.2876	6.27306	29016.2	4.3	-
gi|21669377|dbj|BAC01713.1|	immunoglobulin kappa light chain VLJ region [Homo sapiens]	2.65927e-07	0.840838	10.2876	6.36704	29273.5	8.3	-
gi|21669503|dbj|BAC01776.1|	immunoglobulin lambda light chain VLJ region [Homo sapiens]	2.8403e-07	1.78874	20.1926	10.7011	28049.8	4.3	-
gi|21669587|dbj|BAC01818.1|	immunoglobulin lambda light chain VLJ region [Homo sapiens]	2.8403e-07	1.78874	20.1926	10.9848	27924.5	8.3	-
gi|21669577|dbj|BAC01813.1|	immunoglobulin lambda light chain VLJ region [Homo sapiens]	2.8403e-07	1.78874	20.1926	10.9434	28067.8	8.3	-
gi|21669501|dbj|BAC01775.1|	immunoglobulin lambda light chain VLJ region [Homo sapiens]	2.8403e-07	1.78874	20.1926	10.6618	28099.9	8.3	-
gi|21669505|dbj|BAC01777.1|	immunoglobulin lambda light chain VLJ region [Homo sapiens]	2.8403e-07	1.78874	20.1926	10.6618	28079.8	8.3	-
gi|21669491|dbj|BAC01770.1|	immunoglobulin lambda light chain VLJ region [Homo sapiens]	2.8403e-07	0.849923	10.1753	6.93431	28303.9	4.3	-
gi|21669489|dbj|BAC01769.1|	immunoglobulin lambda light chain VLJ region [Homo sapiens]	2.8403e-07	0.849923	10.1753	6.93431	28107.8	6	-
gi|2392150|pdb|1AIU|	Human Thioredoxin (D60n Mutant, Reduced Form)	2.88034e-07	0.963709	10.1899	12.381	11728.8	4.3	EC:1.8.1.9,
gi|24158968|pdb|1M7T|	A Chain A, Solution Structure And Dynamics Of The Human-Escherichia Coli Thior	2.88034e-07	0.963709	10.1899	12.1495	11673.1	4.3	EC:1.8.1.9,
gi|1065115|pdb|1MDK|	A Chain A, High Resolution Solution Nmr Structure Of Mixed Disulfide Intermedia	2.88034e-07	0.963709	10.1899	12.381	11571.9	4.3	EC:1.8.1.9,
gi|914044|gb|AAB32984.1|	surface-associated sulphydryl protein, SASP=thioredoxin homolog [human, TH	2.88034e-07	0.963709	10.1899	61.9048	2279.15	4.1	-
gi|3153859|gb|AAC17430.1|	thioredoxin delta 3 [Homo sapiens]	2.88034e-07	0.963709	10.1899	15.4762	9314.64	5.1	EC:1.8.1.9,
gi|339649|gb|AAA74596.1|	thioredoxin	2.88034e-07	0.963709	10.1899	12.381	11685.7	4.3	EC:1.8.1.9,
gi|55957946|emb|CAI14067.1|	thioredoxin [Homo sapiens]	2.88034e-07	0.963709	10.1899	15.2941	9445.68	5.1	EC:1.8.1.9,
gi|1827675|pdb|1ERV|	Human Thioredoxin Mutant With Cys 73 Replaced By Ser (Reduced Form)	2.88034e-07	0.963709	10.1899	12.381	11713.8	4.3	EC:1.8.1.9,
gi|1827674|pdb|1ERW|	Human Thioredoxin Double Mutant With Cys 32 Replaced By Ser And Cys 35 Replac	2.88034e-07	0.963709	10.1899	12.381	11697.8	4.3	EC:1.8.1.9,
gi|30584095|gb|AAP36296.1|	Homo sapiens thioredoxin [synthetic construct]	2.88034e-07	0.963709	10.1899	12.2642	11842.8	4.3	EC:1.8.1.9,
gi|9508997|gb|AAF87085.1|	thioredoxin [Homo sapiens]	2.88034e-07	0.963709	10.1899	12.381	11729.7	4.3	EC:1.8.1.9,
gi|62089228|dbj|BAD93058.1|	aldehyde dehydrogenase 1A1 variant [Homo sapiens]	2.9036e-07	4.87933	60.2675	21.2121	35757.2	6	EC:1.2.1.3, EC:1.2.1.5, EC:1.2.1.36,
gi|55960695|emb|CAI12260.1|	aldehyde dehydrogenase 1 family, member A1 [Homo sapiens]	2.9036e-07	4.05025	50.2675	16.3865	26080.3	6	EC:1.2.1.3, EC:1.2.1.5, EC:1.2.1.36,
gi|55960694|emb|CAI12259.1|	aldehyde dehydrogenase 1 family, member A1 [Homo sapiens]	2.9036e-07	4.05025	50.2675	16.9565	25298	5.1	EC:1.2.1.3, EC:1.2.1.5, EC:1.2.1.36,
gi|55960696|emb|CAI12261.1|	aldehyde dehydrogenase 1 family, member A1 [Homo sapiens]	2.9036e-07	4.05025	50.2675	19.2118	22639.5	6	EC:1.2.1.3, EC:1.2.1.5, EC:1.2.1.36,
gi|62088392|dbj|BAD92643.1|	glutamate dehydrogenase 1 variant [Homo sapiens]	2.99229e-07	2.82355	30.2705	13.0435	32302.3	6	EC:1.4.1.3, EC:1.4.1.2,
gi|30583841|gb|AAP36169.1|	Homo sapiens aldo-keto reductase family 1, member C3 (3-alpha hydroxyste	3.07114e-07	3.38359	40.1793	14.5062	36942.9	8.3	EC:1.1.1.188, EC:1.1.1.50, EC:1.1.1.213, EC:1.1.1.225, EC:1.1.1.62, EC:1.3.1.20, EC:1.1.1.149,
gi|46389820|dbj|BAA92892.1|	prostaglandin F synthase [Homo sapiens]	3.07114e-07	3.38359	40.1793	14.5511	36820.9	8.3	EC:1.1.1.188, EC:1.1.1.50, EC:1.1.1.213, EC:1.1.1.225, EC:1.1.1.62, EC:1.3.1.20, EC:1.1.1.149,
gi|30583411|gb|AAP35950.1|	aldo-keto reductase family 1, member C3 (3-alpha hydroxysteroid dehydrog	3.07114e-07	3.38359	40.1793	14.5511	36829.9	8.3	EC:1.1.1.188, EC:1.1.1.50, EC:1.1.1.213, EC:1.1.1.225, EC:1.1.1.62, EC:1.3.1.20, EC:1.1.1.149,
gi|40788950|dbj|BAA04619.2|	KIAA0119 [Homo sapiens]	3.07114e-07	3.38359	40.1793	14.4615	37005.9	8.3	EC:1.1.1.188, EC:1.1.1.50, EC:1.1.1.213, EC:1.1.1.225, EC:1.1.1.62, EC:1.3.1.20, EC:1.1.1.149,
gi|10765097|gb|AAF07272.2|	3-alpha hydroxysteroid dehydrogenase type IIb [Homo sapiens]	3.07114e-07	2.63593	30.1793	12.3839	36774.8	8.3	EC:1.1.1.188, EC:1.1.1.50, EC:1.1.1.213, EC:1.1.1.225, EC:1.1.1.62, EC:1.3.1.20, EC:1.1.1.149,
gi|1815604|gb|AAB41916.1|	3-alpha-hydroxysteroid dehydrogenase [Homo sapiens]	3.07114e-07	2.51682	30.1595	10.8359	36805.8	7.2	EC:1.1.1.188, EC:1.1.1.50, EC:1.1.1.213, EC:1.1.1.225, EC:1.1.1.62, EC:1.3.1.20, EC:1.1.1.149,
gi|4261711|gb|AAD14011.1|	chlordecone reductase homolog [Homo sapiens]	3.07114e-07	2.51682	30.1595	10.8359	36803.9	8.3	EC:1.1.1.188, EC:1.1.1.50, EC:1.1.1.213, EC:1.1.1.225, EC:1.1.1.62, EC:1.3.1.20, EC:1.1.1.149,
gi|1839263|gb|AAB47002.1|	HAKRb product/3 alpha-hydroxysteroid dehydrogenase [human, liver, Peptide	3.07114e-07	2.51682	30.1595	10.8359	36822.9	8.3	EC:1.1.1.188, EC:1.1.1.50, EC:1.1.1.213, EC:1.1.1.225, EC:1.1.1.62, EC:1.3.1.20, EC:1.1.1.149,
gi|1088448|dbj|BAA08382.1|	NADP dependent leukotriene b4 12-hydroxydehydrogenase [Homo sapiens] [MA	3.11336e-07	0.938639	10.2103	6.10933	34056.8	8.3	EC:1.1.1.1, EC:1.3.1.48,
gi|23271371|gb|AAH35228.1|	NADP-dependent leukotriene B4 12-hydroxydehydrogenase [Homo sapiens]	3.11336e-07	0.938639	10.2103	5.77508	35862.7	8.3	EC:1.1.1.1, EC:1.3.1.48,
gi|55957431|emb|CAI12400.1|	leukotriene B4 12-hydroxydehydrogenase [Homo sapiens]	3.11336e-07	0.938639	10.2103	26.7606	8203.39	10.1	EC:1.1.1.1, EC:1.3.1.48,
gi|12313890|emb|CAC22151.1|	leukotriene B4 12-hydroxydehydrogenase [Homo sapiens]	3.11336e-07	0.938639	10.2103	5.77508	35846.7	8.3	EC:1.1.1.1, EC:1.3.1.48,
gi|71042474|pdb|1ZSV|	D Chain D, Crystal Structure Of Human Nadp-Dependent Leukotriene B4 12- Hydrox	3.11336e-07	0.938639	10.2103	5.44413	38158.7	7.2	EC:1.1.1.1, EC:1.3.1.48,
gi|55957432|emb|CAI12401.1|	leukotriene B4 12-hydroxydehydrogenase [Homo sapiens]	3.11336e-07	0.938639	10.2103	10.7345	19212.9	8.3	EC:1.1.1.1, EC:1.3.1.48,
gi|17390423|gb|AAH18190.1|	Metallothionein 1X [Homo sapiens]	3.27463e-07	0.976689	10.2404	19.6721	6049.2	8.3
gi|61360521|gb|AAX41873.1|	metallothionein 1X [synthetic construct]	3.27463e-07	0.976689	10.2404	19.6721	6063.25	8.3
gi|18089134|gb|AAH20757.1|	MT1G protein [Homo sapiens]	3.27463e-07	0.976689	10.2404	19.3548	6136.3	8.3
gi|33150778|gb|AAP97267.1|	metallothionein [Homo sapiens]	3.27463e-07	0.976689	10.2404	19.6721	6132.27	8.3
gi|462635|sp|P80295|	MT1I_HUMAN Metallothionein-II (MT-1I)	3.27463e-07	0.976689	10.2404	19.6721	6035.25	8.3
gi|13937857|gb|AAH07034.1|	MT2A protein [Homo sapiens]	3.27463e-07	0.976689	10.2404	19.6721	6037.2	8.3
gi|19070521|gb|AAL83902.1|	metallothionein 1M [Homo sapiens]	3.27463e-07	0.976689	10.2404	19.6721	6105.22	8.3
gi|19111044|gb|AAL85413.1|	metallothionein 1Y [Homo sapiens]	3.27463e-07	0.976689	10.2404	19.6721	6174.31	8.3
gi|16307221|gb|AAH09699.1|	MT1E protein [Homo sapiens]	3.27463e-07	0.976689	10.2404	19.6721	6009.2	8.3
gi|10835230|ref|NP_005941.1|	metallothionein 1G [Homo sapiens]	3.27463e-07	0.976689	10.2404	19.6721	6065.26	8.3
gi|30584601|gb|AAP36553.1|	Homo sapiens metallothionein 2A [synthetic construct]	3.27463e-07	0.976689	10.2404	19.3548	6150.28	8.3
gi|13938339|gb|AAH07299.1|	ATP5A1 protein [Homo sapiens]	3.27839e-07	2.83617	30.2408	8.33333	44361.6	10.1	EC:3.6.3.14,
gi|13492060|gb|AAK28066.1|	truncated beta-globin [Homo sapiens]	3.42849e-07	2.30597	26.2014	38.983	6537.6	8.7
gi|229913|pdb|1FDH|	G Chain G, Hemoglobin (Deoxy, Human Fetal FII)	3.42849e-07	1.89304	20.1856	15.6463	16098.3	6
gi|15988416|pdb|1I3E|	B Chain B, Human Azido-Met Hemoglobin Bart's (Gamma4)	3.42849e-07	1.89304	20.1856	15.7534	15999.3	6
gi|4378748|gb|AAD19655.1|	hemoglobin gamma-G [Homo sapiens]	3.42849e-07	1.89304	20.1856	17.8295	14084.3	7.2
gi|3318951|pdb|1A9W|	F Chain F, Human Embryonic Gower Ii Carbonmonoxy Hemoglobin	3.42849e-07	1.84367	18.1856	15.0685	16061.4	9.6
gi|30268183|emb|CAD38535.2|	hypothetical protein [Homo sapiens]	3.86054e-07	1.84716	20.1967	6.79157	46912.1	6	EC:1.3.99.3,
gi|55859559|emb|CAI10847.1|	acyl-Coenzyme A dehydrogenase, short/branched chain [Homo sapiens]	3.86054e-07	1.84716	20.1967	6.71296	47455.3	6	EC:1.3.99.3,
gi|15559225|gb|AAH13756.1|	Acyl-Coenzyme A dehydrogenase, short/branched chain, precursor [Homo sap	3.86054e-07	1.84716	20.1967	6.71296	47427.3	6	EC:1.3.99.3,
gi|13562132|gb|AAK29181.1|	catalase [Homo sapiens]	3.97038e-07	4.2958	50.258	11.7647	59695.9	7.2	EC:1.11.1.6,
gi|7245755|pdb|1DGG|	D Chain D, Human Erythrocyte Catalse Cyanide Complex	3.97038e-07	4.2958	50.258	12.4748	56516.2	6	EC:1.11.1.6,
gi|7245758|pdb|1DGH|	C Chain C, Human Erythrocyte Catalase 3-Amino-1,2,4-Triazole Complex	3.97038e-07	4.2958	50.258	12.4498	56603.3	6	EC:1.11.1.6,
gi|7245759|pdb|1DGH|	D Chain D, Human Erythrocyte Catalase 3-Amino-1,2,4-Triazole Complex	3.97038e-07	4.2958	50.258	12.4498	56579.3	6	EC:1.11.1.6,
gi|5102626|emb|CAB45236.1|	CAT [Homo sapiens]	3.97038e-07	4.2958	50.258	11.7647	59718.9	6	EC:1.11.1.6,
gi|912767|gb|AAB33751.1|	erythrocyte-derived growth-promoting factor, catalase {internal} [human, H	3.97038e-07	0.975415	10.2579	100	1413.71	3.1	-
gi|16359158|gb|AAH16045.1|	Beta actin [Homo sapiens]	4.07777e-07	5.28478	58.2974	21.8667	41735.8	4.3
gi|40226101|gb|AAH23548.1|	ACTG1 protein [Homo sapiens]	4.07777e-07	4.4755	48.2974	27.7567	29392.7	4.3
gi|40225338|gb|AAH10417.2|	ACTG1 protein [Homo sapiens]	4.07777e-07	2.87778	28.2974	33.3333	18439.1	4.3
gi|45767731|gb|AAH67496.1|	Unknown (protein for MGC:79352) [Homo sapiens]	4.20802e-07	4.26438	50.2221	40.7767	11332.4	12.5
gi|49457374|emb|CAG46986.1|	HIST1H4F [Homo sapiens]	4.20802e-07	4.26438	50.2221	40.7767	11386.4	10.5
gi|32097|emb|CAA24918.1|	unnamed protein product [Homo sapiens]	4.20802e-07	4.60742	50.2221	50.4854	11264.3	12.5
gi|51467131|ref|XP_372050.2|	PREDICTED: similar to Heterogeneous nuclear ribonucleoprotein A1 (Heli	4.4374e-07	0.973413	10.2504	6.84411	27616	10.1
gi|36102|emb|CAA29922.1|	unnamed protein product [Homo sapiens]	4.4374e-07	0.973413	10.2504	5.625	34131.2	10.1
gi|14043070|ref|NP_112420.1|	heterogeneous nuclear ribonucleoprotein A1 isoform b [Homo sapiens] [M	4.4374e-07	0.973413	10.2504	4.83871	38723	10.1
gi|133254|sp|P09651|	ROA1_HUMAN Heterogeneous nuclear ribonucleoprotein A1 (Helix-destabilizing prot	4.4374e-07	0.973413	10.2504	4.83871	38822.1	10.1
gi|13436308|gb|AAH04945.1|	Unknown (protein for IMAGE:3615335) [Homo sapiens]	4.4374e-07	0.973413	10.2504	6.04027	31733	10.1
gi|47939618|gb|AAH71945.1|	Heterogeneous nuclear ribonucleoprotein A1, isoform a [Homo sapiens] [MA	4.4374e-07	0.973413	10.2504	5.625	34159.2	10.1
gi|37610|emb|CAA27874.1|	unnamed protein product [Homo sapiens]	4.4374e-07	0.973413	10.2504	9.18367	20025.1	10.1
gi|41150277|ref|XP_370982.1|	PREDICTED: similar to Heterogeneous nuclear ribonucleoprotein A1 (Heli	4.4374e-07	0.973413	10.2504	5.625	34279.3	10.1
gi|731050|sp|Q07131|	UGPA1_HUMAN UTP--glucose-1-phosphate uridylyltransferase 1 (UDP-glucose pyropho	4.53081e-07	2.50229	30.1855	6.88976	56913.8	8.3	EC:2.7.7.9,
gi|55730161|emb|CAH91804.1|	hypothetical protein [Pongo pygmaeus]	4.53081e-07	2.50229	30.1855	7.04225	55642.2	8.3	EC:2.7.7.9,
gi|62702281|gb|AAX93207.1|	unknown [Homo sapiens]	4.53081e-07	2.50229	30.1855	7.99087	49190.7	9.5	EC:2.7.7.9,
gi|28422545|gb|AAH47004.1|	UDP-glucose pyrophosphorylase 2, isoform a [Homo sapiens]	4.53081e-07	2.50229	30.1855	6.88976	56904.8	8.3	EC:2.7.7.9,
gi|2136353|pir|S62599|	UTP-glucose-1-phosphate uridylyltransferase (EC 2.7.7.9), skeletal muscle [v	4.53081e-07	2.50229	30.1855	5.31496	56929.9	8.8	EC:2.7.7.9,
gi|473947|dbj|BAA06126.1|	KIAA0115 [Homo sapiens]	4.72605e-07	0.954355	10.1871	2.41228	50680	6	EC:2.4.1.119,
gi|30584753|gb|AAP36629.1|	Homo sapiens dolichyl-diphosphooligosaccharide-protein glycosyltransfera	4.72605e-07	0.954355	10.1871	2.407	50783	6	EC:2.4.1.119,
gi|21104416|dbj|BAB93478.1|	dolichyl-diphosphooligosaccharide-protein glycosyltransferase [Homo sap	4.72605e-07	0.954355	10.1871	2.50569	48769	5.1	EC:2.4.1.119,
gi|55664526|emb|CAH73476.1|	dolichyl-diphosphooligosaccharide-protein glycosyltransferase [Homo sap	4.72605e-07	0.954355	10.1871	2.41228	50769	6	EC:2.4.1.119,
gi|12803531|gb|AAH02594.1|	Dolichyl-diphosphooligosaccharide-protein glycosyltransferase [Homo sapi	4.72605e-07	0.954355	10.1871	2.41228	50669.9	6	EC:2.4.1.119,
gi|2662375|dbj|BAA23670.1|	oligosaccharyltransferase [Homo sapiens]	4.72605e-07	0.954355	10.1871	2.41228	50694	6	EC:2.4.1.119,
gi|46397832|sp|P39656|	OST48_HUMAN Dolichyl-diphosphooligosaccharide--protein glycosyltransferase 48	4.72605e-07	0.954355	10.1871	2.50569	48779	5.1	EC:2.4.1.119,
gi|13111861|gb|AAH03098.1|	Hydroxysteroid (17-beta) dehydrogenase 4 [Homo sapiens]	4.91394e-07	1.91836	20.2818	5.43478	79636.4	10.1	EC:1.1.1.35, EC:1.1.1.62,
gi|66361423|pdb|1ZBQ|	F Chain F, Crystal Structure Of Human 17-Beta-Hydroxysteroid Dehydrogenase Typ	4.91394e-07	0.978035	10.2344	3.97553	35520.2	8.7	EC:1.1.1.35, EC:1.1.1.62,
gi|56554376|pdb|1W8D|	D Chain D, Binary Structure Of Human Decr.	5.31094e-07	1.89664	20.2444	7.61589	32117.1	8.7	EC:1.3.1.34,
gi|47115195|emb|CAG28557.1|	MGST1 [Homo sapiens]	5.96133e-07	0.974811	10.2445	8.3871	17559.2	10.1	EC:2.5.1.18,
gi|33867483|gb|AAQ55111.1|	microsomal glutathione S-transferase 1 [Homo sapiens]	5.96133e-07	0.974811	10.2445	8.3871	17587.2	10.1	EC:2.5.1.18,
gi|30584277|gb|AAP36387.1|	Homo sapiens microsomal glutathione S-transferase 1 [synthetic construct	5.96133e-07	0.974811	10.2445	8.33333	17700.3	10.1	EC:2.5.1.18,
gi|7441369|pir|T08726|	tubulin beta chain - human	6.16738e-07	3.78191	38.2343	13.0337	49921	4.3	EC:3.6.5.1, EC:3.6.5.2, EC:3.6.5.3, EC:3.6.5.4,
gi|49456871|emb|CAG46756.1|	TUBB [Homo sapiens]	6.16738e-07	3.78191	38.2343	13.0337	49884.9	4.3	EC:3.6.5.1, EC:3.6.5.2, EC:3.6.5.3, EC:3.6.5.4,
gi|27227551|gb|AAN85571.1|	class II beta tubulin isotype [Homo sapiens]	6.16738e-07	3.78191	38.2343	13.0337	49884	4.3	EC:3.6.5.1, EC:3.6.5.2, EC:3.6.5.3, EC:3.6.5.4,
gi|23958133|gb|AAH24038.1|	Tubulin, beta, 2 [Homo sapiens]	6.16738e-07	2.99955	36.2343	13.0337	49808	4.3	EC:3.6.5.1, EC:3.6.5.2, EC:3.6.5.3, EC:3.6.5.4,
gi|20809886|gb|AAH29529.1|	Tubulin, beta, 2 [Homo sapiens]	6.16738e-07	2.99955	36.2343	13.0337	49776	4.3	EC:3.6.5.1, EC:3.6.5.2, EC:3.6.5.3, EC:3.6.5.4,
gi|18088719|gb|AAH20946.1|	Tubulin, beta polypeptide [Homo sapiens]	6.16738e-07	2.83652	30.2343	9.23423	49640	4.3	EC:3.6.5.1, EC:3.6.5.2, EC:3.6.5.3, EC:3.6.5.4,
gi|57209813|emb|CAI41893.1|	tubulin, beta polypeptide [Homo sapiens]	6.16738e-07	2.83652	30.2343	9.62441	47736	4.3	EC:3.6.5.1, EC:3.6.5.2, EC:3.6.5.3, EC:3.6.5.4,
gi|897763|emb|CAA23844.1|	unnamed protein product [Homo sapiens]	6.16738e-07	2.83652	30.2343	9.38215	48848.5	4.3	EC:3.6.5.1, EC:3.6.5.2, EC:3.6.5.3, EC:3.6.5.4,
gi|14124960|gb|AAH08006.1|	Similar to RIKEN cDNA 4930542G03 gene [Homo sapiens]	6.16738e-07	2.8466	28.2343	18.9427	25858.4	4.3	EC:3.6.5.1, EC:3.6.5.2, EC:3.6.5.3, EC:3.6.5.4,
gi|2661079|gb|AAB88188.1|	similar to beta tubulin [Homo sapiens]	6.16738e-07	2.8466	28.2343	12.5731	38545.5	4.3	EC:3.6.5.1, EC:3.6.5.2, EC:3.6.5.3, EC:3.6.5.4,
gi|27368062|gb|AAN87335.1|	class IVb beta tubulin [Homo sapiens]	6.16738e-07	2.05416	28.2343	9.21348	49721	4.3	EC:3.6.5.1, EC:3.6.5.2, EC:3.6.5.3, EC:3.6.5.4,
gi|4884102|emb|CAB43252.1|	hypothetical protein [Homo sapiens]	6.16738e-07	2.8466	28.2343	13.2308	36791.6	4.3	EC:3.6.5.1, EC:3.6.5.2, EC:3.6.5.3, EC:3.6.5.4,
gi|10433717|dbj|BAB14016.1|	unnamed protein product [Homo sapiens]	6.16738e-07	1.89129	20.2886	8.96861	49811	4.3	EC:3.6.5.1, EC:3.6.5.2, EC:3.6.5.3, EC:3.6.5.4,
gi|57209814|emb|CAI41894.1|	tubulin, beta polypeptide [Homo sapiens]	6.16738e-07	1.90121	20.2343	6.98925	41715.1	4.3	EC:3.6.5.1, EC:3.6.5.2, EC:3.6.5.3, EC:3.6.5.4,
gi|41202625|ref|XP_370723.1|	PREDICTED: similar to tubulin, beta 5 [Homo sapiens]	6.16738e-07	1.90121	20.2343	24.5283	12096	9.9	EC:3.6.5.1, EC:3.6.5.2, EC:3.6.5.3, EC:3.6.5.4,
gi|12804891|gb|AAH01896.1|	TUBB protein [Homo sapiens]	6.16738e-07	1.90121	20.2343	7.64706	38290.5	4.3	EC:3.6.5.1, EC:3.6.5.2, EC:3.6.5.3, EC:3.6.5.4,
gi|38511503|gb|AAH62532.1|	TUBB protein [Homo sapiens]	6.16738e-07	1.90121	20.2343	20.9677	14407.6	4.3	EC:3.6.5.1, EC:3.6.5.2, EC:3.6.5.3, EC:3.6.5.4,
gi|16198437|gb|AAH15889.1|	TUBB protein [Homo sapiens]	6.16738e-07	1.90121	20.2343	9.77444	30339.6	4.3	EC:3.6.5.1, EC:3.6.5.2, EC:3.6.5.3, EC:3.6.5.4,
gi|30582781|gb|AAP35617.1|	tubulin, beta, 4 [Homo sapiens]	6.16738e-07	1.88399	20.217	3.63864	88324.5	6	EC:3.6.5.1, EC:3.6.5.2, EC:3.6.5.3, EC:3.6.5.4,
gi|30584215|gb|AAP36356.1|	Homo sapiens tubulin, beta, 4 [synthetic construct]	6.16738e-07	1.88399	20.217	3.63408	88437.6	4.3	EC:3.6.5.1, EC:3.6.5.2, EC:3.6.5.3, EC:3.6.5.4,
gi|1297274|gb|AAC52035.1|	beta-tubulin [Homo sapiens]	6.16738e-07	1.88399	20.217	6.44444	50485.3	4.3	EC:3.6.5.1, EC:3.6.5.2, EC:3.6.5.3, EC:3.6.5.4,
gi|38014278|gb|AAH01678.2|	TUBB3 protein [Homo sapiens]	6.16738e-07	1.88399	20.217	7.14286	45593	5.1	EC:3.6.5.1, EC:3.6.5.2, EC:3.6.5.3, EC:3.6.5.4,
gi|35959|emb|CAA25318.1|	tubulin 5-beta [Homo sapiens]	6.16738e-07	1.10163	18.217	6.53153	49598.9	4.3	EC:3.6.5.1, EC:3.6.5.2, EC:3.6.5.3, EC:3.6.5.4,
gi|12803639|gb|AAH02654.1|	Tubulin, beta 6 [Homo sapiens]	6.16738e-07	0.948679	10.217	3.13901	49825	4.3	EC:3.6.5.1, EC:3.6.5.2, EC:3.6.5.3, EC:3.6.5.4,
gi|52545822|emb|CAH56247.1|	hypothetical protein [Homo sapiens]	6.19978e-07	2.59792	30.268	10.1604	40486.9	6	EC:3.4.21.68, EC:3.4.21.73, EC:4.2.1.11,
gi|3282243|gb|AAC39935.1|	alpha enolase like 1 [Homo sapiens]	6.19978e-07	1.8855	20.268	10.7807	29549	4.3	EC:3.4.21.68, EC:3.4.21.73, EC:4.2.1.11,
gi|31179|emb|CAA47179.1|	enolase [Homo sapiens]	6.19978e-07	1.8855	20.268	6.33188	49446.4	6	EC:3.4.21.68, EC:3.4.21.73, EC:4.2.1.11,
gi|2661039|gb|AAB88178.1|	alpha enolase [Homo sapiens]	6.19978e-07	1.8855	20.268	8.63095	36285.6	6	EC:3.4.21.68, EC:3.4.21.73, EC:4.2.1.11,
gi|13279239|gb|AAH04325.1|	ENO1 protein [Homo sapiens]	6.19978e-07	1.8855	20.268	10.6618	29864.2	4.3	EC:3.4.21.68, EC:3.4.21.73, EC:4.2.1.11,
gi|49256599|gb|AAH73991.1|	ENO1 protein [Homo sapiens]	6.19978e-07	1.8855	20.268	8.5044	36904.9	5.1	EC:3.4.21.68, EC:3.4.21.73, EC:4.2.1.11,
gi|39644728|gb|AAH21166.2|	ENO1 protein [Homo sapiens]	6.19978e-07	1.8855	20.268	10.9848	28900.7	4.3	EC:3.4.21.68, EC:3.4.21.73, EC:4.2.1.11,
gi|298878|gb|AAB25950.1|	immunoglobulin production stimulating factor-II beta, IPSF-II beta, alpha-	6.19978e-07	0.976429	10.268	73.0769	2742.37	4.1	-
gi|30584771|gb|AAP36638.1|	Homo sapiens tubulin, alpha 1 (testis specific) [synthetic construct]	6.35607e-07	5.56927	70.2262	16.4811	50005.5	4.3	EC:3.6.5.1, EC:3.6.5.2, EC:3.6.5.3, EC:3.6.5.4,
gi|32015|emb|CAA30026.1|	alpha-tubulin [Homo sapiens]	6.35607e-07	5.56927	70.2262	16.5548	49761.4	4.3	EC:3.6.5.1, EC:3.6.5.2, EC:3.6.5.3, EC:3.6.5.4,
gi|18204869|gb|AAH21564.1|	K-ALPHA-1 protein [Homo sapiens]	6.35607e-07	3.45545	40.2262	18.209	37194.1	4.3	EC:3.6.5.1, EC:3.6.5.2, EC:3.6.5.3, EC:3.6.5.4,
gi|12804743|gb|AAH01805.1|	Unknown (protein for IMAGE:3543670) [Homo sapiens]	6.35607e-07	2.75574	30.2262	23.7374	22194.7	4.3	EC:3.6.5.1, EC:3.6.5.2, EC:3.6.5.3, EC:3.6.5.4,
gi|4406579|gb|AAD20036.1|	Unknown [Homo sapiens]	6.93044e-07	1.70332	20.2123	5.64334	48576.3	10.1	EC:1.5.5.1,
gi|22202629|ref|NP_665811.1|	programmed cell death 8 isoform 2 [Homo sapiens]	6.93044e-07	1.70332	20.2123	4.10509	66253.7	10.1	EC:1.5.5.1,
gi|4757732|ref|NP_004199.1|	programmed cell death 8 isoform 1 [Homo sapiens]	6.93044e-07	1.70332	20.2123	4.0783	66859	8.3	EC:1.5.5.1,
gi|22202631|ref|NP_665812.1|	programmed cell death 8 isoform 3 [Homo sapiens]	6.93044e-07	0.94828	10.2123	3.98773	35615.5	8.3	EC:1.5.5.1,
gi|18535612|gb|AAL71547.1|	arginase type I erythroid variant [Homo sapiens]	7.77565e-07	1.73462	20.222	6.9697	35641.8	6	EC:3.5.3.1,
gi|41116300|ref|XP_371302.1|	PREDICTED: similar to cyclophilin-LC	8.72145e-07	0.816852	10.1425	8.53659	18155.2	10.3	EC:6.3.2.19, EC:5.2.1.8,
gi|48145531|emb|CAG32988.1|	PPIA [Homo sapiens]	8.72145e-07	0.816852	10.1425	8.48485	17986.9	8.3	EC:6.3.2.19, EC:5.2.1.8,
gi|51467874|ref|XP_372328.2|	PREDICTED: similar to PPIA protein [Homo sapiens]	8.72145e-07	0.816852	10.1425	6.1674	23974.1	9	EC:6.3.2.19, EC:5.2.1.8,
gi|10863927|ref|NP_066953.1|	peptidylprolyl isomerase A isoform 1 [Homo sapiens]	8.72145e-07	0.816852	10.1425	8.48485	18000.9	8.3	EC:6.3.2.19, EC:5.2.1.8,
gi|2981764|pdb|1AWV|	F Chain F, Cypa Complexed With Hvgpia	8.72145e-07	0.816852	10.1425	8.53659	17869.8	8.3	EC:6.3.2.19, EC:5.2.1.8,
gi|51474890|ref|XP_372741.2|	PREDICTED: similar to PPIA protein [Homo sapiens]	8.72145e-07	0.816852	10.1425	7.73481	19704.5	6	EC:6.3.2.19, EC:5.2.1.8,
gi|56207799|emb|CAI18814.1|	novel protein similar to cyclophilin-LC (cyclophilin homolog overexpres	8.72145e-07	0.816852	10.1425	8.53659	18170.2	10.1	EC:6.3.2.19, EC:5.2.1.8,
gi|3659980|pdb|1BCK|	A Chain A, Human Cyclophilin A Complexed With 2-Thr Cyclosporin	8.72145e-07	0.816852	10.1425	8.48485	17982.9	8.3	EC:6.3.2.19, EC:5.2.1.8,
gi|13543666|gb|AAH05982.1|	Peptidylprolyl isomerase A, isoform 1 [Homo sapiens]	8.72145e-07	0.816852	10.1425	8.48485	17988.8	8.3	EC:6.3.2.19, EC:5.2.1.8,
gi|13937981|gb|AAH07104.1|	Peptidylprolyl isomerase A, isoform 1 [Homo sapiens]	8.72145e-07	0.816852	10.1425	8.48485	17999.9	8.3	EC:6.3.2.19, EC:5.2.1.8,
gi|22770669|gb|AAN06700.1|	histone H1 [Homo sapiens]	9.00492e-07	4.4432	50.2024	15.493	21351.8	10.5
gi|22770675|gb|AAN06703.1|	histone H1 [Homo sapiens]	9.00492e-07	3.57369	40.2024	14.9321	22336.3	10.5
gi|66365795|gb|AAH96170.1|	H1 histone family, member 4 [Homo sapiens]	9.00492e-07	3.57369	40.2024	15.0685	21880	10.5
gi|22770667|gb|AAN06699.1|	histone H1 [Homo sapiens]	9.00492e-07	0.957273	10.1871	5.11628	21828.9	12.5
gi|62550747|gb|AAH69517.2|	H1 histone family, member T, testis-specific [Homo sapiens]	9.00492e-07	0.957273	10.1871	5.31401	22005.7	10.5
gi|61679865|pdb|1S9C|	L Chain L, Crystal Structure Analysis Of The 2-Enoyl-Coa Hydratase 2 Domain Of	9.68842e-07	0.940326	10.2818	9.0604	32180.6	8.3	EC:1.1.1.35, EC:1.1.1.62,
gi|62087444|dbj|BAD92169.1|	hydroxysteroid (17-beta) dehydrogenase 4 variant [Homo sapiens]	9.68842e-07	0.940326	10.2818	5.73248	51075.4	8.3	EC:1.1.1.35, EC:1.1.1.62,
gi|71773480|ref|NP_001150.3|	aldehyde oxidase 1 [Homo sapiens]	1.01451e-06	1.88529	20.28	3.36323	147822	6	EC:1.2.3.1, EC:1.17.1.4,
gi|2343155|gb|AAB83966.1|	aldehyde oxidase [Homo sapiens]	1.01451e-06	1.88529	20.28	3.36323	147863	6	EC:1.2.3.1, EC:1.17.1.4,
gi|62702363|gb|AAX93285.1|	unknown [Homo sapiens]	1.01451e-06	1.88529	20.28	11.5681	42851.5	6	EC:1.2.3.1, EC:1.17.1.4,
gi|549451|sp|Q06278|	ADO_HUMAN Aldehyde oxidase	1.01451e-06	1.88529	20.28	3.36323	147834	6	EC:1.2.3.1, EC:1.17.1.4,
gi|48145549|emb|CAG32997.1|	PGK1 [Homo sapiens]	1.0397e-06	1.93486	20.2743	6.71463	44574.1	8.3	EC:2.7.2.3,
gi|41350401|gb|AAS00488.1|	migration-inducing gene 10 protein [Homo sapiens]	1.0397e-06	1.93486	20.2743	6.71463	44586.2	8.3	EC:2.7.2.3,
gi|28373373|pdb|1IV5|	B Chain B, New Crystal Form Of Human Cd81 Large Extracellular Loop.	1.10585e-06	0.959691	10.2385	17.7778	9898.87	4.3
gi|37222202|gb|AAQ89947.1|	ALB [Homo sapiens]	1.17201e-06	2.72559	30.1922	19.1617	19331.4	4.3
gi|220066|dbj|BAA08355.1|	S-adenosylmethionine synthetase [Homo sapiens]	1.24351e-06	0.967785	10.2316	3.79747	43648.1	6	EC:2.5.1.6,
gi|55959182|emb|CAI13695.1|	methionine adenosyltransferase I, alpha [Homo sapiens]	1.24351e-06	0.967785	10.2316	3.79747	43620.1	6	EC:2.5.1.6,
gi|47940601|gb|AAH71906.1|	Keratin 5 [Homo sapiens]	1.31094e-06	2.82491	30.2715	5.76271	62340	8.3
gi|4557890|ref|NP_000415.1|	keratin 5 [Homo sapiens]	1.31094e-06	2.82491	30.2715	5.76271	62423.1	8.3
gi|56757580|sp|P13647|	K2C5_HUMAN Keratin, type II cytoskeletal 5 (Cytokeratin 5) (K5) (CK 5) (58 kD	1.31094e-06	2.82491	30.2715	5.76271	62409.1	8.3
gi|30582957|gb|AAP35708.1|	esterase 10 [Homo sapiens]	1.36339e-06	0.940421	10.2205	6.38298	31500.5	6
gi|2981449|gb|AAC06298.1|	esterase D [Homo sapiens]	1.36339e-06	0.940421	10.2205	54.5455	3584.79	8.6	-
gi|55957281|emb|CAI12226.1|	esterase D\/formylglutathione hydrolase [Homo sapiens]	1.36339e-06	0.940421	10.2205	7.11463	28207.9	6
gi|55957280|emb|CAI12225.1|	esterase D\/formylglutathione hydrolase [Homo sapiens]	1.36339e-06	0.940421	10.2205	7.86026	25352.6	6
gi|30584415|gb|AAP36460.1|	Homo sapiens esterase 10 [synthetic construct]	1.36339e-06	0.940421	10.2205	6.36042	31613.5	6
gi|55957283|emb|CAI12228.1|	esterase D\/formylglutathione hydrolase [Homo sapiens]	1.36339e-06	0.940421	10.2205	6.38298	31442.5	6
gi|33987931|gb|AAH07327.1|	HSPCB protein [Homo sapiens]	1.56818e-06	3.80688	36.2315	15.3846	40270.5	4.3
gi|6807647|emb|CAB66478.1|	hypothetical protein [Homo sapiens]	1.56818e-06	3.80688	36.2315	5.02035	84790.3	4.3
gi|34304590|gb|AAQ63401.1|	heat shock 90kDa protein 1 beta [Homo sapiens]	1.56818e-06	3.80688	36.2315	5.1105	83212.2	4.3
gi|52696092|pdb|1UYM|	A Chain A, Human Hsp90-Beta With Pu3 (9-Butyl-8(3,4,5-Trimethoxy-Benzyl)-9h-Pu	1.56818e-06	3.80688	36.2315	24.5454	24626.6	4.3
gi|39644662|gb|AAH09206.2|	HSPCB protein [Homo sapiens]	1.56818e-06	2.85	26.2314	3.84615	74745.9	4.3
gi|4261762|gb|AAD14062.1|	90-kda heat shock protein beta HSP90 beta [Homo sapiens]	1.56818e-06	1.93891	18.2314	36.7647	7427.96	4.3
gi|2351110|dbj|BAA22050.1|	heat shock protein beta [Homo sapiens]	1.56818e-06	1.93891	18.2314	19.2308	14057.4	4.3
gi|29476795|gb|AAH50073.1|	ACSL1 protein [Homo sapiens]	1.61588e-06	8.2892	90.2428	12.894	77893	6	EC:6.2.1.3,
gi|20072835|gb|AAH26290.1|	ACSL1 protein [Homo sapiens]	1.61588e-06	5.49877	60.206	12.987	59945	7.2	EC:6.2.1.3,
gi|28373963|pdb|1N8E|	F Chain F, Fragment Double-D From Human Fibrin	1.67925e-06	0.895926	10.1679	4.01235	36627.6	6
gi|930064|emb|CAA35837.1|	fibrinogen gamma chain (partial) (212 AA) [Homo sapiens]	1.67925e-06	0.895926	10.1679	6.13208	24109.2	6
gi|182440|gb|AAB59530.1|	fibrinogen gamma-prime chain [Homo sapiens]	1.67925e-06	0.895926	10.1679	2.86976	51463.9	4.3
gi|5542264|pdb|1FZG|	F Chain F, Crystal Structure Of Fragment D From Human Fibrinogen With The Pepti	1.67925e-06	0.895926	10.1679	4.07524	36157.4	6
gi|182439|gb|AAB59531.1|	fibrinogen gamma chain [Homo sapiens]	1.67925e-06	0.895926	10.1679	2.97483	49450	6
gi|30585049|gb|AAP36797.1|	Homo sapiens fibrinogen, gamma polypeptide [synthetic construct]	1.67925e-06	0.895926	10.1679	2.96804	49578.1	6
gi|30583001|gb|AAP35744.1|	fibrinogen, gamma polypeptide [Homo sapiens]	1.67925e-06	0.895926	10.1679	2.97483	49465	6
gi|70906439|ref|NP_068656.2|	fibrinogen, gamma chain isoform gamma-B precursor [Homo sapiens]	1.67925e-06	0.895926	10.1679	2.86976	51478.9	4.3
gi|49258706|pdb|1RE4|	F Chain F, Crystal Structure Of Fragment D Of Bbetad398a Fibrinogen	1.67925e-06	0.895926	10.1679	4.18006	35154.9	6
gi|31874240|emb|CAD98014.1|	hypothetical protein [Homo sapiens]	1.67925e-06	0.895926	10.1679	3.25814	45064.1	6
gi|61656605|emb|CAI64496.1|	Heat shock protein HSP 90-alpha 4 [Homo sapiens]	1.79745e-06	3.72318	38.2315	7.10382	84606.7	4.3
gi|63029937|ref|NP_001017963.1|	heat shock 90kDa protein 1, alpha isoform 1 [Homo sapiens]	1.79745e-06	3.72318	38.2315	6.08899	98051.4	4.3
gi|40254816|ref|NP_005339.2|	heat shock 90kDa protein 1, alpha isoform 2 [Homo sapiens]	1.79745e-06	3.72318	38.2315	7.10382	84620.7	4.3
gi|51470849|ref|XP_084514.6|	PREDICTED: heat shock 90kDa protein 1, alpha-like 3 [Homo sapiens] [MA	1.79745e-06	2.81208	30.2308	4.62351	86996.7	4.3
gi|61680585|pdb|1YC4|	A Chain A, Crystal Structure Of Human Hsp90alpha Complexed With Dihydroxypheny	1.79745e-06	2.76365	28.2314	15.5303	29752.7	4.3
gi|32486|emb|CAA30255.1|	unnamed protein product [Homo sapiens]	1.79745e-06	2.76365	28.2314	13.141	35738.8	4.3
gi|50513864|pdb|1UYL|	A Chain A, Structure-Activity Relationships In Purine-Based Inhibitor Binding	1.79745e-06	2.76365	28.2314	17.3729	26556.3	4.3
gi|31615893|pdb|1OSF|	A Chain A, Human Hsp90 In Complex With 17-Desmethoxy-17-N,N- Dimethylaminoethy	1.79745e-06	2.76365	28.2314	19.0698	24081.2	4.3
gi|3891633|pdb|1BYQ|	A Chain A, Hsp90 N-Terminal Domain Bound To Adp-Mg	1.79745e-06	2.76365	28.2314	17.9825	25625.9	4.3
gi|58177659|pdb|1UYI|	A Chain A, Human Hsp90-Alpha With 8-(2,5-Dimethoxy-Benzyl)-2-Fluoro-9- Pent-9h	1.79745e-06	2.76365	28.2314	17.3729	26564.3	4.3
gi|62914009|gb|AAH23006.2|	HSPCA protein [Homo sapiens]	1.79745e-06	2.83018	28.2308	6.26959	73780.4	4.3
gi|28375499|emb|CAD66568.1|	unnamed protein product [Homo sapiens]	1.79745e-06	1.85255	20.2314	9.1603	29012.5	4.3
gi|105169|pir|JQ0129|	86K heat shock protein IV - human (fragment)	1.79745e-06	1.85255	20.2116	7.71704	35523.6	4.3
gi|9082289|gb|AAF82792.1|	chaperone protein HSP90 beta [Homo sapiens]	1.79745e-06	1.87065	18.2308	1.89873	72827.9	4.3
gi|62122861|ref|NP_001014390.1|	heat shock protein HSP 90-beta [Homo sapiens]	1.79745e-06	0.959555	10.2116	2.8436	49091.8	4.3
gi|34223448|gb|AAQ62967.1|	hypothetical protein FLJ30596-like protein [Homo sapiens]	2.10151e-06	0.692947	10.1444	5.66802	28237.5	6	EC:2.7.1.23,
gi|16549825|dbj|BAB70864.1|	unnamed protein product [Homo sapiens]	2.10151e-06	0.692947	10.1444	5.01792	31696.1	6	EC:2.7.1.23,
gi|51094625|gb|EAL23877.1|	ATP synthase, H+ transporting, mitochondrial F0 complex, subunit f, isof	2.14698e-06	0.901921	10.1523	11.7021	10910.7	10.1
gi|15808607|gb|AAL06647.1|	F1Fo-ATP synthase complex Fo membrane domain f subunit [Homo sapiens]	2.14698e-06	0.901921	10.1523	12.5	10356.5	9.6	EC:3.6.3.14,
gi|51479132|ref|NP_001003714.1|	ATP synthase, H+ transporting, mitochondrial F0 complex, subunit f	2.14698e-06	0.901921	10.1523	20	6291.31	10.1	EC:3.6.3.14,
gi|15080016|gb|AAH11792.1|	Peroxisomal enoyl-coenzyme A hydratase-like protein [Homo sapiens]	2.35317e-06	2.56544	30.1625	8.53659	35793.4	8.3	EC:4.2.1.17,
gi|16924265|gb|AAH17408.1|	Peroxisomal enoyl-coenzyme A hydratase-like protein [Homo sapiens]	2.35317e-06	2.56544	30.1625	8.53659	35735.4	8.3	EC:4.2.1.17,
gi|34533096|dbj|BAC86598.1|	unnamed protein product [Homo sapiens]	2.35317e-06	0.934655	10.1615	4.56853	21420	4.3	EC:4.2.1.17,
gi|62897525|dbj|BAD96702.1|	eukaryotic translation elongation factor 1 alpha 1 variant [Homo sapien	2.42047e-06	5.55125	60.2524	10.6061	50079.2	10.1	EC:3.6.5.1, EC:3.6.5.2, EC:3.6.5.3, EC:3.6.5.4,
gi|48734966|gb|AAH71841.1|	Eukaryotic translation elongation factor 1 alpha 1 [Homo sapiens]	2.42047e-06	5.55125	60.2524	10.6061	50091.2	10.1	EC:3.6.5.1, EC:3.6.5.2, EC:3.6.5.3, EC:3.6.5.4,
gi|62897653|dbj|BAD96766.1|	eukaryotic translation elongation factor 1 alpha 1 variant [Homo sapien	2.42047e-06	5.55125	60.2524	10.6061	50081.1	10.1	EC:3.6.5.1, EC:3.6.5.2, EC:3.6.5.3, EC:3.6.5.4,
gi|31092|emb|CAA34756.1|	unnamed protein product [Homo sapiens]	2.42047e-06	5.55125	60.2524	10.6061	50095.2	10.1	EC:3.6.5.1, EC:3.6.5.2, EC:3.6.5.3, EC:3.6.5.4,
gi|48735185|gb|AAH71619.1|	EEF1A1 protein [Homo sapiens]	2.42047e-06	5.55125	60.2524	11.1111	47839	10.1	EC:3.6.5.1, EC:3.6.5.2, EC:3.6.5.3, EC:3.6.5.4,
gi|62896589|dbj|BAD96235.1|	eukaryotic translation elongation factor 1 alpha 1 variant [Homo sapien	2.42047e-06	5.55125	60.2524	10.6061	50093.1	10.1	EC:3.6.5.1, EC:3.6.5.2, EC:3.6.5.3, EC:3.6.5.4,
gi|48734733|gb|AAH71727.1|	Eukaryotic translation elongation factor 1 alpha 1 [Homo sapiens]	2.42047e-06	5.55125	60.2524	10.6061	50153.2	10.1	EC:3.6.5.1, EC:3.6.5.2, EC:3.6.5.3, EC:3.6.5.4,
gi|62896661|dbj|BAD96271.1|	eukaryotic translation elongation factor 1 alpha 1 variant [Homo sapien	2.42047e-06	5.55125	60.2524	10.6061	50110.1	10.1	EC:3.6.5.1, EC:3.6.5.2, EC:3.6.5.3, EC:3.6.5.4,
gi|62896605|dbj|BAD96243.1|	eukaryotic translation elongation factor 1 alpha 1 variant [Homo sapien	2.42047e-06	5.55125	60.2524	10.6061	50167.2	10.1	EC:3.6.5.1, EC:3.6.5.2, EC:3.6.5.3, EC:3.6.5.4,
gi|55665593|emb|CAH73620.1|	eukaryotic translation elongation factor 1 alpha-like 3 [Homo sapiens]	2.42047e-06	5.55125	60.2524	10.6061	50153.2	10.1	EC:3.6.5.1, EC:3.6.5.2, EC:3.6.5.3, EC:3.6.5.4,
gi|62897621|dbj|BAD96750.1|	eukaryotic translation elongation factor 1 alpha 1 variant [Homo sapien	2.42047e-06	4.60644	50.195	10.6061	50079.2	10.1	EC:3.6.5.1, EC:3.6.5.2, EC:3.6.5.3, EC:3.6.5.4,
gi|12006049|gb|AAG44730.1|	EF1a-like protein [Homo sapiens]	2.42047e-06	2.7982	30.195	7.25995	46387.7	7.2	EC:3.6.5.1, EC:3.6.5.2, EC:3.6.5.3, EC:3.6.5.4,
gi|4503475|ref|NP_001949.1|	eukaryotic translation elongation factor 1 alpha 2 [Homo sapiens]	2.42047e-06	2.78681	30.166	4.53564	50438.4	10.1	EC:3.6.5.1, EC:3.6.5.2, EC:3.6.5.3, EC:3.6.5.4,
gi|51464172|ref|XP_496711.1|	PREDICTED: similar to elongation factor 1 alpha [Homo sapiens]	2.42047e-06	1.89472	20.195	4.86258	51278.8	8.6	EC:3.6.5.1, EC:3.6.5.2, EC:3.6.5.3, EC:3.6.5.4,
gi|57209443|emb|CAI40951.1|	eukaryotic translation elongation factor 1 alpha 1 [Homo sapiens]	2.42047e-06	0.947483	10.1644	6.89655	15926.3	9	EC:3.6.5.1, EC:3.6.5.2, EC:3.6.5.3, EC:3.6.5.4,
gi|47123372|gb|AAH70131.1|	Unknown (protein for MGC:88110) [Homo sapiens]	2.42047e-06	0.947483	10.1644	9.00901	12872.9	10.5	EC:3.6.5.1, EC:3.6.5.2, EC:3.6.5.3, EC:3.6.5.4,
gi|47122516|gb|AAH70500.1|	Unknown (protein for MGC:61837) [Homo sapiens]	2.42047e-06	0.947483	10.1644	14.9254	7581.99	10.5
gi|51464204|ref|XP_496717.1|	PREDICTED: similar to eukaryotic translation elongation factor 1 alpha	2.42047e-06	0.947483	10.1644	6.21118	17540	9.5
gi|62896535|dbj|BAD96208.1|	guanine nucleotide binding protein (G protein), beta polypeptide 2-like	2.43719e-06	0.952407	10.189	3.78549	35088.6	8.3	EC:3.6.5.1, EC:3.6.5.2, EC:3.6.5.3, EC:3.6.5.4,
gi|37724561|gb|AAO21313.1|	lung cancer oncogene 7 [Homo sapiens]	2.43719e-06	0.952407	10.189	3.45821	37865	8.3	EC:3.6.5.1, EC:3.6.5.2, EC:3.6.5.3, EC:3.6.5.4,
gi|38570357|gb|AAR24619.1|	proliferation-inducing gene 21 [Homo sapiens]	2.43719e-06	0.952407	10.189	4.42804	29666.8	8.3	EC:3.6.5.1, EC:3.6.5.2, EC:3.6.5.3, EC:3.6.5.4,
gi|30585331|gb|AAP36938.1|	Homo sapiens guanine nucleotide binding protein (G protein), beta polype	2.43719e-06	0.952407	10.189	3.77359	35167.7	7.2	EC:3.6.5.1, EC:3.6.5.2, EC:3.6.5.3, EC:3.6.5.4,
gi|62898049|dbj|BAD96964.1|	aldehyde dehydrogenase 6A1 precursor variant [Homo sapiens]	2.56156e-06	1.8697	20.2135	3.92523	57929.9	8.3	EC:1.2.1.27, EC:1.2.1.18,
gi|2708830|gb|AAB92620.1|	methylmalonate semialdehyde dehydrogenase precursor [Homo sapiens]	2.56156e-06	0.959007	10.2135	8.20895	14770.9	10.5	EC:1.2.1.27, EC:1.2.1.18,
gi|219918|dbj|BAA14278.1|	mitochondrial acetoacetyl-CoA thiolase precursor [Homo sapiens]	2.95867e-06	2.81758	30.2704	11.4754	45170.7	10.1	EC:2.3.1.9,
gi|499158|dbj|BAA01387.1|	mitochondrial acetoacetyl-CoA thiolase [Homo sapiens]	2.95867e-06	2.81758	30.2704	11.4754	45251.7	10.1	EC:2.3.1.9,
gi|15012080|gb|AAH10942.1|	ACAT1 protein [Homo sapiens]	2.95867e-06	1.94148	20.2704	22.2222	17190.2	10.5	EC:2.3.1.9,
gi|39795296|gb|AAH63853.1|	ACAT1 protein [Homo sapiens]	2.95867e-06	1.84614	20.2075	10.3806	30965.5	10.1	EC:2.3.1.9,
gi|30584113|gb|AAP36305.1|	Homo sapiens cathepsin D (lysosomal aspartyl protease) [synthetic constr	3.17808e-06	1.50883	20.1961	6.77966	44636.8	6	EC:3.4.23.1, EC:3.4.23.5,
gi|4503143|ref|NP_001900.1|	cathepsin D preproprotein [Homo sapiens]	3.17808e-06	1.50883	20.1961	6.79612	44523.7	6	EC:3.4.23.1, EC:3.4.23.5,
gi|1217639|emb|CAA62585.1|	microsomal triglyceride transfer protein [Homo sapiens]	3.18271e-06	1.82363	20.2418	5.02901	57185.4	8.3
gi|1709167|sp|P55157|	MTP_HUMAN Microsomal triglyceride transfer protein large subunit precursor	3.18271e-06	1.82363	20.2418	2.90828	99288.9	8.3
gi|4557763|ref|NP_000244.1|	microsomal triglyceride transfer protein large subunit precursor [Homo	3.18271e-06	1.82363	20.2418	2.90828	99254.9	10.1
gi|38540933|gb|AAH62696.1|	Unknown (protein for MGC:71964) [Homo sapiens]	3.18271e-06	0.974549	10.2418	7.28477	16854.8	10.1
gi|5726485|gb|AAD48447.1|	mitochondrial aldehyde dehydrogenase 2 [Homo sapiens]	3.27186e-06	0.939615	10.1967	36.8421	4107.9	4.3	EC:1.2.1.3, EC:1.2.1.5,
gi|46015020|pdb|1OC3|	C Chain C, Human Peroxiredoxin 5	3.32406e-06	0.869217	10.1918	9.30232	18155.5	9	EC:1.11.1.15,
gi|32455260|ref|NP_857634.1|	peroxiredoxin 5 precursor, isoform b [Homo sapiens]	3.32406e-06	0.869217	10.1918	9.41177	17383.1	8.3	EC:1.11.1.15,
gi|6103724|gb|AAF03750.1|	antioxidant enzyme B166 [Homo sapiens]	3.32406e-06	0.869217	10.1918	7.47663	22012.5	8.3	EC:1.11.1.15,
gi|6166493|gb|AAF04856.1|	thioredoxin peroxidase PMP20 [Homo sapiens]	3.32406e-06	0.869217	10.1918	7.47663	21976.5	7.2	EC:1.11.1.15,
gi|16975162|pdb|1H4O|	H Chain H, Monoclinic Form Of Human Peroxiredoxin 5	3.32406e-06	0.869217	10.1918	9.93789	16889	7.2	EC:1.11.1.15,
gi|6523289|emb|CAB62210.1|	human thiol peroxidase homologous protein [Homo sapiens]	3.32406e-06	0.869217	10.1918	9.87654	17020	7.2	EC:1.11.1.15,
gi|60551975|gb|AAH90856.1|	PGM1 protein [Homo sapiens]	3.63044e-06	2.46248	28.2312	8.60585	63443.7	8.3	EC:5.4.2.2,
gi|33876434|gb|AAH01756.2|	PGM1 protein [Homo sapiens]	3.63044e-06	2.46248	28.2312	8.27815	65933	8.3	EC:5.4.2.2,
gi|7981295|emb|CAB92085.1|	phosphoglucomutase 1 [Homo sapiens]	3.63044e-06	2.46248	28.2312	8.8968	61410.6	6	EC:5.4.2.2,
gi|30582761|gb|AAP35607.1|	phosphoglucomutase 1 [Homo sapiens]	3.63044e-06	2.46248	28.2312	8.8968	61331.5	6	EC:5.4.2.2,
gi|30584157|gb|AAP36327.1|	Homo sapiens phosphoglucomutase 1 [synthetic construct]	3.63044e-06	2.46248	28.2312	8.881	61444.6	6	EC:5.4.2.2,
gi|45768704|gb|AAH67763.1|	PGM1 protein [Homo sapiens]	3.63044e-06	1.82789	20.2312	5.74324	64510.2	8.3	EC:5.4.2.2,
gi|7981296|emb|CAB92086.1|	phosphoglucomutase 1 [Homo sapiens]	3.63044e-06	1.58086	18.2312	6.03448	63750.4	4.3	EC:5.4.2.2,
gi|4960066|gb|AAD34604.1|	apolipoprotein A1 [Homo sapiens]	3.65452e-06	1.76375	20.1416	29.8508	7428.86	4.3
gi|2914178|pdb|1AV1|	D Chain D, Crystal Structure Of Human Apolipoprotein A-I	3.65452e-06	1.76375	20.1416	9.95025	23389.1	6
gi|862457|dbj|BAA03941.1|	enoyl-CoA hydratase/3-hydroxyacyl-CoA dehydrogenase alpha-subunit of trif	3.9194e-06	0.911077	10.2239	2.75229	82906.9	10.1	EC:1.1.1.35, EC:2.3.1.9, EC:1.1.1.211, EC:4.2.1.17,
gi|14328041|gb|AAH09235.1|	Hydroxyacyl dehydrogenase, subunit A [Homo sapiens]	3.9194e-06	0.911077	10.2239	2.75229	82947	10.1	EC:1.1.1.35, EC:2.3.1.9, EC:1.1.1.211, EC:4.2.1.17,
gi|62822074|gb|AAY14643.1|	unknown [Homo sapiens]	3.9194e-06	0.911077	10.2239	9.33333	24157.8	10.5	EC:1.1.1.35, EC:2.3.1.9, EC:1.1.1.211, EC:4.2.1.17,
gi|47115217|emb|CAG28568.1|	MGST2 [Homo sapiens]	4.07468e-06	0.853237	10.1527	9.52381	16609.8	10.1	EC:2.5.1.18, EC:4.4.1.20,
gi|30584531|gb|AAP36518.1|	Homo sapiens glucose phosphate isomerase [synthetic construct]	4.30595e-06	1.67718	20.2318	4.65116	63220.4	8.3	EC:5.3.1.9,
gi|28948425|pdb|1JLH|	D Chain D, Human Glucose-6-Phosphate Isomerase	4.30595e-06	1.67718	20.2318	4.6595	63108.3	8.3	EC:5.3.1.9,
gi|6653226|gb|AAF22645.1|	sperm antigen-36 [Homo sapiens]	4.30595e-06	1.67718	20.2318	4.6595	63079.3	8.3	EC:5.3.1.9,
gi|32187523|gb|AAP72966.1|	glucose phosphate isomerase [Homo sapiens]	4.30595e-06	1.67718	20.2318	4.6595	63107.3	8.3	EC:5.3.1.9,
gi|14488680|pdb|1IAT|	A Chain A, Crystal Structure Of Human Phosphoglucose IsomeraseNEUROLEUKINAUTOC	4.30595e-06	1.67718	20.2318	4.66786	62976.3	8.3	EC:5.3.1.9,
gi|1336765|gb|AAB36062.1|	glucose phosphate isomerase, GPI {EC 5.3.1.9} [Homo sapiens=human, leukoc	4.30595e-06	1.67718	20.2318	4.6595	63149.4	8.3	EC:5.3.1.9,
gi|20809495|gb|AAH29399.1|	ALDOB protein [Homo sapiens]	4.43914e-06	3.17207	40.2113	13.2911	34729.1	6	EC:4.1.2.13,
gi|55958632|emb|CAI14615.1|	aldolase B, fructose-bisphosphate [Homo sapiens]	4.43914e-06	3.17207	40.2113	18.8341	24113.3	8.3	EC:4.1.2.13,
gi|62630160|gb|AAX88905.1|	unknown [Homo sapiens]	4.75504e-06	3.76097	40.257	41.7323	14199.4	7.2
gi|7020184|dbj|BAA91026.1|	unnamed protein product [Homo sapiens]	4.75504e-06	1.91908	20.257	3.43716	105525	8.3
gi|47682755|gb|AAH70129.1|	TPI1 protein [Homo sapiens]	4.89797e-06	0.948625	10.1865	5.95238	27420.2	8.3	EC:5.3.1.1,
gi|66347753|emb|CAI95158.1|	aldehyde dehydrogenase 8 family, member A1 [Homo sapiens]	7.39313e-06	0.907816	10.181	3.49076	53367.2	6	EC:1.2.1.36,
gi|623240|emb|CAA87632.1|	flavin-containing monooxygenase 3 (FMO3) [Homo sapiens]	7.48515e-06	2.31771	30.1692	4.88722	60012.4	8.3	EC:1.14.13.8,
gi|62897893|dbj|BAD96886.1|	flavin containing monooxygenase 3 isoform 2 variant [Homo sapiens] [MAS	7.48515e-06	2.31771	30.1692	4.88722	59912.5	8.3	EC:1.14.13.8,
gi|3171876|emb|CAA15908.1|	flavin containing monooxygenase 3 [Homo sapiens]	7.48515e-06	2.31771	30.1692	4.88722	59994.5	8.3	EC:1.14.13.8,
gi|21594874|gb|AAH32016.1|	Flavin containing monooxygenase 3 [Homo sapiens]	7.48515e-06	2.31771	30.1692	7.14286	60026.5	8.3	EC:1.14.13.8,
gi|55663625|emb|CAH73859.1|	glutamic-oxaloacetic transaminase 1, soluble (aspartate aminotransferas	8.07722e-06	0.939899	10.1791	3.38983	46218.6	6	EC:2.6.1.1,
gi|62897639|dbj|BAD96759.1|	tubulin, beta, 4 variant [Homo sapiens]	8.26093e-06	0.935306	10.2048	3.33333	50340.2	4.3	EC:3.6.5.1, EC:3.6.5.2, EC:3.6.5.3, EC:3.6.5.4,
gi|1208427|dbj|BAA11928.1|	ER-60 protease [Homo sapiens]	9.81603e-06	3.68188	50.1573	7.52475	56760.9	6	EC:3.1.4.3, EC:5.3.4.1, EC:3.4.22,
gi|21961227|gb|AAH34535.1|	Keratin 6B [Homo sapiens]	9.87589e-06	3.47232	40.1934	8.33333	60030.3	8.3
gi|6642738|gb|AAF20268.1|	PRO0066 [Homo sapiens]	1.03602e-05	0.91861	10.2046	6.18557	22071.2	8.3
gi|7512845|pir|T08785|	hypothetical protein DKFZp586A0522.1 - human (fragment)	1.03602e-05	0.91861	10.2046	4.93827	28169.5	8.3
gi|13325370|gb|AAH04492.1|	DKFZP586A0522 protein [Homo sapiens]	1.03602e-05	0.91861	10.2046	4.91803	28300.6	8.3
gi|40254864|ref|NP_054752.2|	hypothetical protein LOC25840 [Homo sapiens]	1.03602e-05	0.91861	10.2046	4.91803	28266.6	8.3
gi|51471111|ref|XP_497343.1|	PREDICTED: similar to DKFZP586A0522 protein [Homo sapiens]	1.03602e-05	0.91861	10.2046	4.1958	31032.6	6
gi|1101029|gb|AAA82937.1|	pyruvate carboxylase precursor	1.09001e-05	4.32198	50.2158	6.62139	129568	6	EC:6.4.1.1,
gi|15079594|gb|AAH11617.1|	PC protein [Homo sapiens]	1.09001e-05	4.32198	50.2158	6.62139	129552	6	EC:6.4.1.1,
gi|632808|gb|AAB31500.1|	pyruvate carboxylase	1.09001e-05	3.60225	40.2158	5.51783	129531	6	EC:6.4.1.1,
gi|71773415|ref|NP_004024.2|	annexin VI isoform 2 [Homo sapiens]	1.09948e-05	1.50256	20.19	3.74813	75229.3	4.3
gi|71773329|ref|NP_001146.2|	annexin VI isoform 1 [Homo sapiens]	1.09948e-05	1.50256	20.19	3.71471	75825.7	4.3
gi|35218|emb|CAA68286.1|	unnamed protein product [Homo sapiens]	1.09948e-05	1.50256	20.19	3.71471	75811.7	4.3
gi|34526818|dbj|BAC85290.1|	unnamed protein product [Homo sapiens]	1.09948e-05	0.581358	10.107	3.0303	36975.7	6
gi|40737466|gb|AAR89151.1|	C4B1 [Homo sapiens]	1.15956e-05	0.977344	10.2551	2.80899	58345.1	6
gi|40737464|gb|AAR89150.1|	C4A6 [Homo sapiens]	1.15956e-05	0.977344	10.2551	3.50467	47551.4	6
gi|37694439|gb|AAQ99144.1|	complement C4B [Homo sapiens]	1.15956e-05	0.977344	10.2551	8.77193	18105.3	6
gi|20141171|sp|P01028|	CO4_HUMAN Complement C4 precursor [Contains: Complement C4 beta chain	1.15956e-05	0.977344	10.2551	0.860092	192650	6
gi|40737408|gb|AAR89127.1|	C4B5 [Homo sapiens]	1.15956e-05	0.977344	10.2551	3.50467	47523.3	6
gi|40737343|gb|AAR89101.1|	C4B3 [Homo sapiens]	1.15956e-05	0.977344	10.2551	3.50467	47424.3	6
gi|67190748|ref|NP_009224.2|	complement component 4A preproprotein [Homo sapiens]	1.15956e-05	0.977344	10.2551	0.860092	192664	6
gi|68533033|dbj|BAE06071.1|	C4A variant protein [Homo sapiens]	1.15956e-05	0.977344	10.2551	0.856653	193324	6
gi|13936421|gb|AAK49810.1|	C4 complement C4d region [Homo sapiens]	1.15956e-05	0.977344	10.2551	8.77193	18156.2	4.3
gi|40737484|gb|AAR89160.1|	C4A3 [Homo sapiens]	1.15956e-05	0.977344	10.2551	2.80899	58392.1	6
gi|40737472|gb|AAR89154.1|	C4A91 [Homo sapiens]	1.15956e-05	0.977344	10.2551	2.80899	58323	6
gi|50345296|ref|NP_001002029.1|	complement component 4B preproprotein [Homo sapiens]	1.15956e-05	0.977344	10.2551	0.860092	192630	6
gi|40737468|gb|AAR89152.1|	C4A [Homo sapiens]	1.15956e-05	0.977344	10.2551	2.80899	58381	6
gi|2347136|gb|AAB67980.1|	complement component C4 [Homo sapiens]	1.15956e-05	0.977344	10.2551	0.860092	192676	6
gi|40737434|gb|AAR89138.1|	C4B1 [Homo sapiens]	1.15956e-05	0.977344	10.2551	3.50467	47493.4	6
gi|4063691|gb|AAC98380.1|	complement protein C4B frameshift mutant [Homo sapiens]	1.15956e-05	0.977344	10.2551	4.23729	38114.4	8.3
gi|13936423|gb|AAK49811.1|	C4 complement C4d region [Homo sapiens]	1.15956e-05	0.977344	10.2551	8.77193	18093.3	6
gi|40737476|gb|AAR89156.1|	C4A3 [Homo sapiens]	1.15956e-05	0.977344	10.2551	2.80899	58366	6
gi|38649251|gb|AAH63289.1|	Complement component 4A, preproprotein [Homo sapiens]	1.15956e-05	0.977344	10.2551	0.860092	192710	6
gi|40737308|gb|AAR89087.1|	C4B1 [Homo sapiens]	1.15956e-05	0.977344	10.2551	3.50467	47523.4	6
gi|57209934|emb|CAI41869.1|	complement component 4A [Homo sapiens]	1.15956e-05	0.977344	10.2551	0.860092	192620	6
gi|40737488|gb|AAR89162.1|	C4A2 [Homo sapiens]	1.15956e-05	0.977344	10.2551	2.80899	58393	6
gi|40737482|gb|AAR89159.1|	C4A [Homo sapiens]	1.15956e-05	0.977344	10.2551	2.80899	58364.1	6
gi|24987346|pdb|1HZF|	A Chain A, C4adg Fragment Of Human Complement Factor C4a	1.15956e-05	0.977344	10.2551	4.08719	39078.9	4.3
gi|21669321|dbj|BAC01685.1|	immunoglobulin kappa light chain VLJ region [Homo sapiens]	1.20719e-05	1.60388	20.2254	13.0268	28303.9	6
gi|21669357|dbj|BAC01703.1|	immunoglobulin kappa light chain VLJ region [Homo sapiens]	1.20719e-05	1.60388	20.2254	12.5	29464.6	7.2	-
gi|21669327|dbj|BAC01688.1|	immunoglobulin kappa light chain VLJ region [Homo sapiens]	1.20719e-05	1.60388	20.2254	12.9771	28647.1	6	-
gi|21669323|dbj|BAC01686.1|	immunoglobulin kappa light chain VLJ region [Homo sapiens]	1.20719e-05	1.60388	20.2254	13.0268	28288	6
gi|21669347|dbj|BAC01698.1|	immunoglobulin kappa light chain VLJ region [Homo sapiens]	1.20719e-05	1.60388	20.2254	12.6866	28687.3	7.2	-
gi|11275310|dbj|BAB18255.1|	anti TNF-alpha antibody light-chain Fab fragment [Homo sapiens]	1.20719e-05	1.60388	20.2254	15.9624	23380.5	8.3
gi|21669307|dbj|BAC01678.1|	immunoglobulin kappa light chain VLJ region [Homo sapiens]	1.20719e-05	1.60388	20.2254	13.4387	27405.5	8.3
gi|21669325|dbj|BAC01687.1|	immunoglobulin kappa light chain VLJ region [Homo sapiens]	1.20719e-05	1.60388	20.2254	12.9771	28543.1	8.3
gi|11275306|dbj|BAB18253.1|	anti TNF-alpha antibody light-chain Fab fragment [Homo sapiens]	1.20719e-05	1.60388	20.2254	15.9624	23365.5	8.3
gi|21669349|dbj|BAC01699.1|	immunoglobulin kappa light chain VLJ region [Homo sapiens]	1.20719e-05	1.60388	20.2254	12.6394	28870.3	7.2	-
gi|21669309|dbj|BAC01679.1|	immunoglobulin kappa light chain VLJ region [Homo sapiens]	1.20719e-05	1.60388	20.2254	13.4387	27416.5	8.3
gi|21669339|dbj|BAC01694.1|	immunoglobulin kappa light chain VLJ region [Homo sapiens]	1.20719e-05	1.60388	20.2254	12.5926	29275.6	6	-
gi|21669317|dbj|BAC01683.1|	immunoglobulin kappa light chain VLJ region [Homo sapiens]	1.20719e-05	1.60388	20.2254	13.0268	28205.9	6
gi|21669333|dbj|BAC01691.1|	immunoglobulin kappa light chain VLJ region [Homo sapiens]	1.20719e-05	1.60388	20.2254	12.5926	29094.5	8.3	-
gi|21669359|dbj|BAC01704.1|	immunoglobulin kappa light chain VLJ region [Homo sapiens]	1.20719e-05	1.60388	20.2254	12.5461	28846.2	8.3	-
gi|1703319|sp|P09525|	ANXA4_HUMAN Annexin A4 (Annexin IV) (Lipocortin IV) (Endonexin I) (Chromobindi	1.23001e-05	1.91361	20.2284	8.15047	35860.1	5.1
gi|39645467|gb|AAH63672.1|	ANXA4 protein [Homo sapiens]	1.23001e-05	1.91361	20.2284	8.69565	33530.9	6
gi|62822315|gb|AAY14864.1|	unknown [Homo sapiens]	1.23001e-05	1.91361	20.2284	8.09969	36062.2	6
gi|62897069|dbj|BAD96475.1|	transferrin variant [Homo sapiens]	1.33344e-05	3.78506	40.2215	6.87679	77029.6	6	EC:3.6.5.4,
gi|31415705|gb|AAP45055.1|	transferrin [Homo sapiens]	1.33344e-05	3.78506	40.2215	6.87679	76999.7	6	EC:3.6.5.4,
gi|37747855|gb|AAH59367.1|	Transferrin [Homo sapiens]	1.33344e-05	2.82418	30.2215	5.44413	77029.7	6	EC:3.6.5.4,
gi|6650772|gb|AAF22007.1|	PRO1400 [Homo sapiens]	1.33344e-05	1.90625	20.2215	4.20315	63365.8	6	EC:3.6.5.4,
gi|15530277|gb|AAH13928.1|	Ferritin, light polypeptide [Homo sapiens]	1.43586e-05	0.867452	10.1642	8.57143	20026.2	6
gi|28894135|gb|AAO52739.1|	ferritin-like protein [Homo sapiens]	1.43586e-05	0.867452	10.1642	8.57143	19974.1	5.1
gi|1340145|emb|CAA27383.1|	unnamed protein product [Homo sapiens]	1.43586e-05	0.867452	10.1642	35.7143	4567.33	4.3
gi|48145547|emb|CAG32996.1|	FTL [Homo sapiens]	1.43586e-05	0.867452	10.1642	8.57143	19979.1	6
gi|30584979|gb|AAP36762.1|	Homo sapiens ferritin, light polypeptide [synthetic construct]	1.43586e-05	0.867452	10.1642	8.52273	20120.2	5.1
gi|16876869|gb|AAH16715.1|	Ferritin, light polypeptide [Homo sapiens]	1.43586e-05	0.867452	10.1642	8.57143	19973.1	6
gi|37573985|gb|AAH58820.1|	FTL protein [Homo sapiens]	1.43586e-05	0.867452	10.1642	8.57143	20007.1	6
gi|42794548|gb|AAS45711.1|	ferritin light polypeptide variant [Homo sapiens]	1.43586e-05	0.867452	10.1642	7.8534	21282.8	5.1
gi|33096741|emb|CAE11873.1|	hypothetical protein [Homo sapiens]	1.43586e-05	0.867452	10.1642	6.22407	26808.5	6
gi|18203882|gb|AAH21670.1|	Ferritin, light polypeptide [Homo sapiens]	1.43586e-05	0.867452	10.1642	8.57143	20049.2	6
gi|51477355|ref|XP_497097.1|	PREDICTED: similar to hypothetical protein [Homo sapiens]	1.43586e-05	0.867452	10.1642	5.20833	32136.2	6
gi|303618|dbj|BAA03759.1|	phospholipase C-alpha [Homo sapiens]	1.51343e-05	3.14839	46.1573	7.72277	56665.8	6	EC:3.1.4.3, EC:5.3.4.1, EC:3.4.22,
gi|2135267|pir|S63994|	protein disulfide-isomerase (EC 5.3.4.1) ER60 precursor - human	1.51343e-05	3.14839	46.1573	7.72277	56715.8	6	EC:3.1.4.3, EC:5.3.4.1, EC:3.4.22,
gi|2245365|gb|AAC51518.1|	ER-60 protein [Homo sapiens]	1.51377e-05	4.01079	56.1573	9.90099	56747.8	6	EC:3.1.4.3, EC:5.3.4.1, EC:3.4.22,
gi|21361657|ref|NP_005304.3|	protein disulfide isomerase-associated 3 precursor [Homo sapiens]	1.51377e-05	4.01079	56.1573	9.90099	56746.8	6	EC:3.1.4.3, EC:5.3.4.1, EC:3.4.22,
gi|30584243|gb|AAP36370.1|	Homo sapiens glucose regulated protein, 58kDa [synthetic construct]	1.51377e-05	4.01079	56.1573	9.88142	56859.9	6	EC:3.1.4.3, EC:5.3.4.1, EC:3.4.22,
gi|860986|emb|CAA89996.1|	protein disulfide isomerase [Homo sapiens]	1.51377e-05	4.01079	56.1573	9.90099	56643.8	6	EC:3.1.4.3, EC:5.3.4.1, EC:3.4.22,
gi|30584265|gb|AAP36381.1|	Homo sapiens profilin 1 [synthetic construct]	1.56481e-05	1.23718	30.1734	26.9504	15157.6	8.3
gi|1943532|pdb|1FIL|	Human Platelet Profilin I Crystallized In High Salt Actin-Binding Protein	1.56481e-05	1.23718	30.1734	27.3381	14913.5	8.3
gi|5542166|pdb|1CF0|	B Chain B, Human Platelet Profilin Complexed With An L-Pro10- Iodotyrosine Pept	1.56481e-05	1.23718	30.1734	27.5362	14842.5	8.3
gi|30582841|gb|AAP35647.1|	profilin 1 [Homo sapiens]	1.56481e-05	1.23718	30.1734	27.1429	15044.6	8.3
gi|7709912|gb|AAB29177.2|	phosphoglucomutase 1	1.57633e-05	0.881615	10.1696	18.2927	8883.7	10.3	EC:5.4.2.2,
gi|239718|gb|AAB20440.1|	hemoglobin beta chain	1.61023e-05	0.836032	10.121	64.2857	1497.81	10.3	-
gi|62088814|dbj|BAD92854.1|	cytochrome b-5 isoform 1 variant [Homo sapiens]	1.68232e-05	0.861934	10.1319	6.81818	14563.1	4.3	EC:1.9.3.1,
gi|4503183|ref|NP_001905.1|	cytochrome b-5 isoform 2 [Homo sapiens]	1.68232e-05	0.861934	10.1319	9.18367	11261.5	4.3	EC:1.9.3.1,
gi|41281768|ref|NP_683725.1|	cytochrome b-5 isoform 1 [Homo sapiens]	1.68232e-05	0.861934	10.1319	6.71642	15320.5	5.1	EC:1.9.3.1,
gi|58082049|ref|NP_001010845.1|	hypothetical protein LOC123876 [Homo sapiens]	1.79611e-05	1.56653	20.1788	5.54593	64182.9	8.3	EC:6.2.1.2,
gi|51555772|dbj|BAD38642.1|	putative protein product of HYST1046 [Homo sapiens]	1.79611e-05	0.916207	10.1788	2.25303	64216	8.3	EC:6.2.1.2,
gi|108019|pir|S11309|	glucuronosyltransferase (EC 2.4.1.17) - human	1.81336e-05	0.951286	10.1933	1.72084	60189.2	6	EC:2.4.1.17,
gi|6693870|gb|AAF25010.1|	UDP-glucuronosyltransferase UGT2B15 [Homo sapiens]	1.81336e-05	0.951286	10.1933	6.66667	15587.9	9.9	EC:2.4.1.17,
gi|23955933|gb|AAN40695.1|	UDP-glucuronosyltransferase [Homo sapiens]	1.81336e-05	0.951286	10.1933	1.69811	60921.3	8.3	EC:2.4.1.17,
gi|4507821|ref|NP_001068.1|	UDP glycosyltransferase 2 family, polypeptide B17 [Homo sapiens]	1.81336e-05	0.951286	10.1933	1.69811	61055.2	10.1	EC:2.4.1.17,
gi|5881246|gb|AAD55093.1|	UDP-glucuronosyltransferase 2B15 [Homo sapiens]	1.81336e-05	0.951286	10.1933	1.69811	60969.4	10.1	EC:2.4.1.17,
gi|29726964|pdb|1OQG|	A Chain A, Crystal Structure Of The D63e Mutant Of The N-Lobe Human Transferri	1.83666e-05	2.8397	30.2145	10.089	37157.2	6
gi|29726564|pdb|1N7X|	A Chain A, Human Serum Transferrin, N-Lobe Y45e Mutant	1.83666e-05	2.8397	30.2145	10.2719	36498.9	6
gi|29726565|pdb|1N84|	A Chain A, Human Serum Transferrin, N-Lobe	1.83666e-05	2.8397	30.2145	10.2719	36532.9	6
gi|49258810|pdb|1RYO|	A Chain A, Human Serum Transferrin, N-Lobe Bound With Oxalate	1.83666e-05	2.8397	30.2145	10.3976	36142.8	6
gi|4389243|pdb|1BTJ|	B Chain B, Human Serum Transferrin, Recombinant N-Terminal Lobe, Apo Form, Crys	1.83666e-05	2.8397	30.2145	10.089	37143.2	6
gi|4699632|pdb|1B3E|	A Chain A, Human Serum Transferrin, N-Terminal Lobe, Expressed In Pichia Pastor	1.83666e-05	2.8397	30.2145	10.303	36433.9	6
gi|29726563|pdb|1N7W|	A Chain A, Crystal Structure Of Human Serum Transferrin, N-Lobe L66w Mutant [M	1.83666e-05	2.8397	30.2145	10.2719	36605.9	6
gi|6980467|pdb|1DTG|	A Chain A, Human Transferrin N-Lobe Mutant H249e	1.83666e-05	2.8397	30.2145	10.1796	36808	6
gi|48425722|pdb|1SUV|	D Chain D, Structure Of Human Transferrin Receptor-Transferrin Complex	1.83666e-05	2.8397	30.2145	10.3344	36336.8	7.2
gi|16975242|pdb|1JQF|	A Chain A, Human Transferrin N-Lobe Mutant H249q	1.83666e-05	2.8397	30.2145	10.1796	36821.1	6
gi|7245524|pdb|1D4N|	A Chain A, Human Serum Transferrin	1.83666e-05	2.8397	30.2145	10.3344	36328.8	6
gi|14277729|pdb|1FQF|	A Chain A, Crystal Structures Of Mutant (K296a) That Abolish The Dilysine Inte	1.83666e-05	2.8397	30.2145	10.2719	36475.9	6
gi|29726965|pdb|1OQH|	A Chain A, Crystal Structure Of The R124a Mutant Of The N-Lobe Human Transferr	1.83666e-05	2.8397	30.2145	10.089	37058.1	6
gi|14277728|pdb|1FQE|	A Chain A, Crystal Structures Of Mutant (K206a) That Abolish The Dilysine Inte	1.83666e-05	1.87881	20.2145	7.25075	36475.9	6
gi|7245523|pdb|1D3K|	A Chain A, Human Serum Transferrin	1.83666e-05	1.87881	20.2145	7.29483	36336.8	6
gi|10435945|dbj|BAB14709.1|	unnamed protein product [Homo sapiens]	1.84383e-05	0.834555	10.122	4.25532	25937	6
gi|9857759|gb|AAG00912.1|	recombinant IgG4 heavy chain [Homo sapiens]	1.86996e-05	2.25937	26.1867	6.68381	42907.3	5.1
gi|30583487|gb|AAP35988.1|	sulfotransferase family, cytosolic, 1A, phenol-preferring, member 1 [Hom	1.89478e-05	1.19954	20.1285	8.13559	34124.1	6	EC:2.8.2.1, EC:2.8.2.9,
gi|688031|gb|AAB31317.1|	aryl sulfotransferase ST1A3 [human, liver, Peptide, 295 aa]	1.89478e-05	1.19954	20.1285	8.13559	34187.2	6	EC:2.8.2.1, EC:2.8.2.9,
gi|29540531|ref|NP_001046.2|	sulfotransferase family, cytosolic, 1A, phenol-preferring, member 1 is	1.89478e-05	1.19954	20.1285	8.13559	34143.2	6	EC:2.8.2.1, EC:2.8.2.9,
gi|61358426|gb|AAX41566.1|	sulfotransferase family cytosolic 1A member 1 [synthetic construct]	1.89478e-05	1.19954	20.1285	8.13559	34156.1	6	EC:2.8.2.1, EC:2.8.2.9,
gi|1353388|gb|AAB09758.1|	phenol sulfotransferase	1.89478e-05	1.19954	20.1285	8.13559	34288.3	6	EC:2.8.2.1, EC:2.8.2.9,
gi|758595|emb|CAA55088.1|	aryl sulfotransferase [Homo sapiens]	1.89478e-05	1.19954	20.1285	8.13559	34304.4	6	EC:2.8.2.1, EC:2.8.2.9,
gi|463125|gb|AAA36523.1|	estrogen sulfotransferase [Homo sapiens]	1.89478e-05	1.19954	20.1285	8.13559	34174.1	6	EC:2.8.2.1, EC:2.8.2.9,
gi|9087220|sp|P50225|	ST1A1_HUMAN Sulfotransferase 1A1 (Aryl sulfotransferase 1) (Phenol sulfotransf	1.89478e-05	1.19954	20.1285	8.13559	34175.2	6	EC:2.8.2.1, EC:2.8.2.9,
gi|1711608|sp|P50226|	ST1A2_HUMAN Sulfotransferase 1A2 (Aryl sulfotransferase 2) (Phenol sulfotransf	1.89478e-05	1.19954	20.1285	8.13559	34263.3	6	EC:2.8.2.1, EC:2.8.2.9,
gi|671642|emb|CAA59147.1|	phenol-sufating phenosulfotransferase [Homo sapiens]	1.89478e-05	1.19954	20.1285	8.13559	34114.1	6	EC:2.8.2.1, EC:2.8.2.9,
gi|62087878|dbj|BAD92386.1|	Phenol-sulfating phenol sulfotransferase 1 variant [Homo sapiens]	1.89478e-05	0.909151	10.1285	3.64372	28904.2	6	EC:2.8.2.1, EC:2.8.2.9,
gi|29540543|ref|NP_803880.1|	sulfotransferase family, cytosolic, 1A, phenol-preferring, member 1 is	1.89478e-05	0.909151	10.1285	4.14747	25371.4	6	EC:2.8.2.1, EC:2.8.2.9,
gi|4504919|ref|NP_002264.1|	keratin 8 [Homo sapiens]	1.91975e-05	3.68938	40.2485	9.52381	53671.2	4.3	EC:2.7.1.37,
gi|62913980|gb|AAH11373.2|	KRT8 protein [Homo sapiens]	1.91975e-05	3.68938	40.2485	12.6027	41082.7	4.3	EC:2.7.1.37,
gi|49256423|gb|AAH73760.1|	Keratin 8 [Homo sapiens]	1.91975e-05	3.68938	40.2485	9.52381	53717.2	4.3	EC:2.7.1.37,
gi|39645331|gb|AAH63513.1|	KRT8 protein [Homo sapiens]	1.91975e-05	3.68938	40.2485	9.10891	55874.3	4.3	EC:2.7.1.37,
gi|2506774|sp|P05787|	K2C8_HUMAN Keratin, type II cytoskeletal 8 (Cytokeratin 8) (K8) (CK 8)	1.91975e-05	3.68938	40.2485	9.52381	53641.2	4.3	EC:2.7.1.37,
gi|33875698|gb|AAH00654.2|	KRT8 protein [Homo sapiens]	1.91975e-05	3.68938	40.2485	9.12698	55787.2	4.3	EC:2.7.1.37,
gi|62897441|dbj|BAD96661.1|	keratin 8 variant [Homo sapiens]	1.91975e-05	3.68938	40.2485	9.52381	53705.2	4.3	EC:2.7.1.37,
gi|14198278|gb|AAH08200.1|	KRT8 protein [Homo sapiens]	1.91975e-05	1.94636	20.2485	7.8853	30801.5	4.3	EC:2.7.1.37,
gi|400418|emb|CAA52916.1|	keratin 8 [Homo sapiens]	1.91975e-05	1.80337	20.2485	22.7642	14319.1	4.3	EC:2.7.1.37,
gi|30313|emb|CAA31376.1|	cytokeratin 8 (279 AA) [Homo sapiens]	1.91975e-05	1.94636	20.2485	7.8853	30839.6	4.3	EC:2.7.1.37,
gi|1419564|emb|CAA67203.1|	cytokeratin [Homo sapiens]	1.91975e-05	1.94636	20.2485	7.8853	30759.5	4.3	EC:2.7.1.37,
gi|27482992|ref|XP_210334.1|	PREDICTED: similar to 60S ribosomal protein L29 (Cell surface heparin	1.92664e-05	0.967667	10.2644	9.67742	17208.6	11.5	EC:3.6.5.3, EC:3.6.5.1, EC:3.6.5.2, EC:3.6.5.4,
gi|51468801|ref|XP_497302.1|	PREDICTED: similar to putative UST1-like organic anion transporter [Ho	1.92664e-05	0.967667	10.2644	4.64396	35064.4	10.5
gi|51471019|ref|XP_497352.1|	PREDICTED: similar to 60S ribosomal protein L29 (Cell surface heparin	1.92664e-05	0.967667	10.2644	9.67742	17036.5	10.5	EC:3.6.5.3, EC:3.6.5.1, EC:3.6.5.2, EC:3.6.5.4,
gi|37540882|ref|XP_063630.5|	PREDICTED: similar to 60S ribosomal protein L29 (Cell surface heparin	1.92664e-05	0.967667	10.2644	6.46552	25728.9	10.5	EC:3.6.5.3, EC:3.6.5.1, EC:3.6.5.2, EC:3.6.5.4,
gi|55959755|emb|CAI16223.1|	OTTHUMP00000017090 [Homo sapiens]	1.92664e-05	0.967667	10.2644	8.72093	18700.4	10.5	EC:3.6.5.3, EC:3.6.5.1, EC:3.6.5.2, EC:3.6.5.4,
gi|48734757|gb|AAH71909.1|	Ribosomal protein L29 [Homo sapiens]	1.92664e-05	0.967667	10.2644	9.31677	17940.2	12.5	EC:3.6.5.3, EC:3.6.5.1, EC:3.6.5.2, EC:3.6.5.4,
gi|60656425|gb|AAX32776.1|	ribosomal protein L29 [synthetic construct]	1.92664e-05	0.967667	10.2644	9.43396	17741.1	12.5	EC:3.6.5.3, EC:3.6.5.1, EC:3.6.5.2, EC:3.6.5.4,
gi|793843|emb|CAA89008.1|	ribosomal protein L29 [Homo sapiens]	1.92664e-05	0.967667	10.2644	9.43396	17656	12.5	EC:3.6.5.3, EC:3.6.5.1, EC:3.6.5.2, EC:3.6.5.4,
gi|55958222|emb|CAI13848.1|	glyoxylate reductase/hydroxypyruvate reductase [Homo sapiens]	2.14367e-05	0.833928	10.284	7.31707	35645.8	6	EC:1.1.1.79, EC:1.1.1.81, EC:1.1.1.29,
gi|56789516|gb|AAH88360.1|	GRHPR protein [Homo sapiens]	2.14367e-05	0.833928	10.284	7.03812	36801	9.9	EC:1.1.1.79, EC:1.1.1.81, EC:1.1.1.29,
gi|5852418|gb|AAD54066.1|	putative 2-hydroxyacid dehydrogenase [Homo sapiens]	2.14367e-05	0.833928	10.284	9.67742	27295.2	7.2	EC:1.1.1.79, EC:1.1.1.81, EC:1.1.1.29,
gi|579924|emb|CAA46996.1|	glutamate dehydrogenase (NAD(P)+) [Homo sapiens]	2.15255e-05	1.9121	20.1852	51.282	4438.32	10.1	EC:1.4.1.3, EC:1.4.1.2,
gi|6288790|gb|AAF06739.1|	beta-ureidopropionase [Homo sapiens]	2.49905e-05	0.978672	10.2789	4.65116	43494.8	6	EC:3.5.1.6,
gi|50949944|emb|CAH10516.1|	hypothetical protein [Homo sapiens]	2.49905e-05	0.978672	10.2789	9.67742	20870.7	6	EC:3.5.1.6,
gi|47678281|emb|CAG30261.1|	Em:AP000355.2 [Homo sapiens]	2.49905e-05	0.978672	10.2789	4.6875	43138.6	6	EC:3.5.1.6,
gi|46812315|gb|AAT02228.1|	alpha 2 macroglobulin [Homo sapiens]	2.50107e-05	2.82626	40.162	3.53569	166022	6
gi|66932947|ref|NP_000005.2|	alpha-2-macroglobulin precursor [Homo sapiens]	2.50107e-05	2.82626	40.162	3.59566	163188	6
gi|25303946|gb|AAH40071.1|	Alpha-2-macroglobulin, precursor [Homo sapiens]	2.50107e-05	2.82626	40.162	3.59566	163174	6
gi|62088808|dbj|BAD92851.1|	Alpha 2 macroglobulin variant [Homo sapiens]	2.50107e-05	2.82626	40.162	3.57625	164030	6
gi|51476396|emb|CAH18188.1|	hypothetical protein [Homo sapiens]	2.50107e-05	2.82626	40.162	3.59566	163206	6
gi|30048109|gb|AAH50420.1|	Methylenetetrahydrofolate dehydrogenase 1 [Homo sapiens]	2.56176e-05	2.51435	30.2067	4.38503	101530	6	EC:1.5.1.5, EC:3.5.4.9, EC:6.3.4.3,
gi|14602585|gb|AAH09806.1|	Methylenetetrahydrofolate dehydrogenase 1 [Homo sapiens]	2.56176e-05	2.51435	30.2067	4.38503	101468	6	EC:1.5.1.5, EC:3.5.4.9, EC:6.3.4.3,
gi|115206|sp|P11586|	C1TC_HUMAN C-1-tetrahydrofolate synthase, cytoplasmic (C1-THF synthase) [Includ	2.56176e-05	2.51435	30.2067	4.38503	101496	6	EC:1.5.1.5, EC:3.5.4.9, EC:6.3.4.3,
gi|38014625|gb|AAH00047.2|	RPL8 protein [Homo sapiens]	2.60762e-05	0.909696	10.1871	7.58294	22886.4	11.5	EC:3.6.5.3,
gi|30583597|gb|AAP36043.1|	ribosomal protein L8 [Homo sapiens]	2.60762e-05	0.909696	10.1871	6.22568	27993.3	10.5	EC:3.6.5.3,
gi|908801|gb|AAC41769.1|	keratin type II	2.65285e-05	3.7113	36.2633	8.68794	60163.4	8.3
gi|30584049|gb|AAP36273.1|	Homo sapiens keratin 6A [synthetic construct]	2.65285e-05	3.7113	36.2633	8.67257	60121.4	8.3
gi|30582637|gb|AAP35545.1|	keratin 6A [Homo sapiens]	2.65285e-05	3.7113	36.2633	8.68794	60008.3	8.3
gi|15559584|gb|AAH14152.1|	Keratin 6A [Homo sapiens]	2.65285e-05	3.7113	36.2633	8.68794	59981.3	8.3
gi|46812692|gb|AAH69269.1|	Keratin 6A [Homo sapiens]	2.65285e-05	3.7113	36.2633	8.68794	60038.3	8.3
gi|1346345|sp|P04259|	K2C6B_HUMAN Keratin, type II cytoskeletal 6B (Cytokeratin 6B) (CK 6B) (K6b ker	2.65285e-05	2.73366	30.1875	6.56028	59962.3	8.3
gi|32964837|tpg|DAA01484.1|	TPA: type II keratin K6h [Homo sapiens]	2.65285e-05	2.73366	30.1875	6.56028	59988.3	8.3
gi|908803|gb|AAC41770.1|	keratin type II	2.65285e-05	2.73366	30.1875	6.56028	60186.5	8.3
gi|62361683|gb|AAX81410.1|	epoxide hydrolase 1, microsomal (xenobiotic) [Homo sapiens]	2.69896e-05	4.93415	60.167	11.6484	52915	6	EC:3.3.2.3, EC:3.6.5.4,
gi|34538|emb|CAA68486.1|	unnamed protein product [Homo sapiens]	2.69896e-05	4.93415	60.167	11.6484	52870.9	6	EC:3.3.2.3, EC:3.6.5.4,
gi|537526|gb|AAC41694.1|	microsomal epoxide hydrolase [Homo sapiens]	2.69896e-05	4.93415	60.167	11.6484	52908	6	EC:3.3.2.3, EC:3.6.5.4,
gi|33150592|gb|AAP97174.1|	UMP-CMPK [Homo sapiens]	2.79477e-05	1.08072	14.2044	12.7551	22208.3	4.3	EC:2.7.1.48, EC:2.7.4.14,
gi|62897589|dbj|BAD96734.1|	UMP-CMP kinase variant [Homo sapiens]	2.79477e-05	1.08072	14.2044	5.26316	25937.4	8.3	EC:2.7.1.48, EC:2.7.4.14,
gi|55962129|emb|CAI14970.1|	UMP-CMP kinase (UMP-CMPK) [Homo sapiens]	2.79477e-05	1.08072	14.2044	7.14286	19002	10.1	EC:2.7.1.48, EC:2.7.4.14,
gi|55962130|emb|CAI14971.1|	UMP-CMP kinase (UMP-CMPK) [Homo sapiens]	2.79477e-05	1.08072	14.2044	7.10059	18966.8	9.6	EC:2.7.1.48, EC:2.7.4.14,
gi|55962131|emb|CAI14972.1|	UMP-CMP kinase (UMP-CMPK) [Homo sapiens]	2.79477e-05	1.08072	14.2044	10.9649	25838.4	8.3	EC:2.7.1.48, EC:2.7.4.14,
gi|423015|pir|S34426|	nuclease sensitive element-binding protein 1 - human	2.81654e-05	0.97217	10.2238	5.919	34521	10.5
gi|33875177|gb|AAH00064.1|	NSEP1 protein [Homo sapiens]	2.81654e-05	0.97217	10.2238	7.14286	29356.8	9
gi|12654329|gb|AAH00987.1|	Unknown (protein for IMAGE:3446372) [Homo sapiens]	2.88176e-05	1.87062	18.2308	5.10949	64349.8	4.3
gi|28193108|emb|CAD62296.1|	unnamed protein product [Homo sapiens]	2.88176e-05	1.87062	18.2308	6.77966	49327.3	4.3
gi|3287489|gb|AAC25497.1|	Hsp89-alpha-delta-N [Homo sapiens]	2.88176e-05	0.959524	10.2308	2.04082	63211.7	4.3
gi|38196932|gb|AAH07989.2|	HSPCA protein [Homo sapiens]	2.88176e-05	0.959524	10.2308	2.60663	49162.1	4.3
gi|2393737|gb|AAB70112.1|	unknown [Homo sapiens]	3.46337e-05	0.881684	10.1716	6.30252	25307.5	10.3
gi|6523256|emb|CAB62206.1|	aralar2 [Homo sapiens]	3.46337e-05	0.881684	10.1716	2.22222	74092.9	10.1
gi|16306895|gb|AAH06566.1|	Solute carrier family 25, member 13 (citrin) [Homo sapiens]	3.46337e-05	0.881684	10.1716	2.22222	74128.8	9.2
gi|22002963|emb|CAD43091.1|	mitochondrial aspartate-glutamate carrier protein [Homo sapiens]	3.46337e-05	0.881684	10.1716	2.21894	74256.9	9.2
gi|62897287|dbj|BAD96584.1|	solute carrier family 25, member 13 (citrin) variant [Homo sapiens] [MA	3.46337e-05	0.881684	10.1716	2.22222	74069.8	8.3
gi|28207893|emb|CAD62600.1|	unnamed protein product [Homo sapiens]	3.62508e-05	1.91824	20.2469	5.68928	49103.8	8.3	EC:4.1.1.32,
gi|66346723|ref|NP_001018083.1|	mitochondrial phosphoenolpyruvate carboxykinase 2 isoform 2 precurs	3.62508e-05	1.91824	20.2469	5.89569	47533.1	8.3	EC:4.1.1.32,
gi|913800|gb|AAB32828.1|	alanine-glyoxylate transaminase 1, AGT1 {EC 2.6.1.44} [human, liver, Pepti	3.76977e-05	0.930313	10.167	22.7273	4639.56	10.5	EC:2.6.1.44, EC:2.6.1.51,
gi|68085578|gb|AAH68456.2|	Tyrosine 3/tryptophan 5 -monooxygenase activation protein, zeta polypept	4.30243e-05	0.893015	10.1863	7.34694	27695.8	6
gi|30354619|gb|AAH51814.1|	YWHAZ protein [Homo sapiens]	4.30243e-05	0.893015	10.1863	5.625	35313.8	4.3
gi|49119653|gb|AAH73141.1|	YWHAZ protein [Homo sapiens]	4.30243e-05	0.893015	10.1863	6.79245	29928.8	4.3
gi|57165412|ref|NP_001009185.1|	acyl-CoA synthetase long-chain family member 6 isoform b [Homo sapi	4.33522e-05	0.928745	8.17823	1.38504	80558.6	6	EC:6.2.1.3,
gi|57165410|ref|NP_056071.2|	acyl-CoA synthetase long-chain family member 6 isoform a [Homo sapiens	4.33522e-05	0.928745	8.17823	1.38504	80477.3	6	EC:6.2.1.3,
gi|5702202|gb|AAD47199.1|	long-chain acyl-CoA synthetase 5 [Homo sapiens]	4.33522e-05	0.928745	8.17823	1.43472	77693.8	6	EC:6.2.1.3,
gi|71051938|gb|AAH26161.1|	ACSL6 protein [Homo sapiens]	4.33522e-05	0.928745	8.17823	1.65017	67590.9	8.3	EC:6.2.1.3,
gi|4336604|gb|AAD17853.1|	long chain fatty acyl CoA synthetase 2 [Homo sapiens]	4.33522e-05	0.928745	8.17823	1.49925	74126.9	6	EC:6.2.1.3,
gi|13431658|sp|Q9UKU0|	ACSL6_HUMAN Long-chain-fatty-acid--CoA ligase 6 (Long-chain acyl-CoA syntheta	4.33522e-05	0.928745	8.17823	1.43472	77630.8	6	EC:6.2.1.3,
gi|28703684|gb|AAH47453.1|	ACSL6 protein [Homo sapiens]	4.33522e-05	0.928745	8.17823	1.60772	69119.6	8.3	EC:6.2.1.3,
gi|4240163|dbj|BAA74860.1|	KIAA0837 protein [Homo sapiens]	4.33522e-05	0.928745	8.17823	1.34228	82618.7	8.3	EC:6.2.1.3,
gi|57208651|emb|CAI42453.1|	GSTA3 [Homo sapiens]	4.34179e-05	2.75775	38.1746	5.23256	19729.6	10.1	EC:2.5.1.18,
gi|55960292|emb|CAI13814.1|	novel glutathione S-transferase A (GSTA) family member [Homo sapiens]	4.34179e-05	2.36496	28.1746	6.75676	25705.6	8.7	EC:2.5.1.18,
gi|57208652|emb|CAI42454.1|	GSTA3 [Homo sapiens]	4.34179e-05	1.7764	18.1746	13.8889	12493.5	4.3	EC:2.5.1.18,
gi|500638|gb|AAB60650.1|	hnRNP protein A2 [Homo sapiens]	4.35005e-05	1.69065	20.1753	6.74487	35983.8	10.1
gi|255317|gb|AAB23227.1|	nuclear autoantigen RA33=A2 hnRNP homolog [human, Peptide Partial, 25 aa,	4.35005e-05	0.855249	10.171	60	2371.05	6.4	-
gi|55662226|emb|CAH72694.1|	fructose-1,6-bisphosphatase 2 [Homo sapiens]	4.42094e-05	0.852402	8.20029	6.19469	36719.9	7.2	EC:3.1.3.46, EC:3.1.3.11,
gi|2154755|emb|CAA71772.1|	fructose-1,6-bisphosphatase 2 [Homo sapiens]	4.42094e-05	0.852402	8.20029	6.19469	36734	7.2	EC:3.1.3.46, EC:3.1.3.11,
gi|31652283|emb|CAD92509.1|	thioesterase superfamily member 2 [Homo sapiens]	4.77833e-05	0.968027	10.219	8.57143	14950.9	10.3
gi|33328292|gb|AAQ09596.1|	NS5ATP1 [Homo sapiens]	5.14863e-05	0.919038	10.1812	4.7619	35305.8	8.3	EC:1.1.1.31, EC:1.1.1.44,
gi|52790434|gb|AAH20167.1|	Unknown (protein for IMAGE:3529287) [Homo sapiens]	5.14863e-05	0.919038	10.1812	4.44444	37697	8.3	EC:1.1.1.31, EC:1.1.1.44,
gi|4557385|ref|NP_000055.1|	complement component 3 precursor [Homo sapiens]	5.22366e-05	1.88285	20.1834	1.38304	187045	6
gi|40786791|gb|AAR89906.1|	complement component 3 [Homo sapiens]	5.22366e-05	1.88285	20.1834	1.38304	187029	6
gi|64654820|gb|AAH96256.1|	Cytochrome P450, family 2, subfamily A, polypeptide 6 [Homo sapiens] [MA	5.48682e-05	0.825693	10.1708	3.03644	56509.2	10.1	EC:1.14.14.1,
gi|29547|emb|CAA32097.1|	unnamed protein product [Homo sapiens]	5.48682e-05	0.825693	10.1708	3.06749	56063	10.1	EC:1.14.14.1,
gi|64654815|gb|AAH96255.1|	Cytochrome P450, family 2, subfamily A, polypeptide 6 [Homo sapiens]	5.48682e-05	0.825693	10.1708	3.03644	56505.1	10.1	EC:1.14.14.1,
gi|6470139|gb|AAF13600.1|	cytochrome P450-2A6 [Homo sapiens]	5.48682e-05	0.825693	10.1708	3.03644	56523.2	10.1	EC:1.14.14.1,
gi|15147326|ref|NP_000753.2|	cytochrome P450, family 2, subfamily A, polypeptide 6 [Homo sapiens] [	5.48682e-05	0.825693	10.1708	3.03644	56465.2	10.1	EC:1.14.14.1,
gi|64654381|gb|AAH96253.1|	Cytochrome P450, family 2, subfamily A, polypeptide 6 [Homo sapiens]	5.48682e-05	0.825693	10.1708	3.03644	56481.2	10.1	EC:1.14.14.1,
gi|825700|emb|CAA32117.1|	P-450 IIA3 protein (1 is 3rd base in codon) [Homo sapiens]	5.48682e-05	0.825693	10.1708	3.34821	51502.4	10.1	EC:1.14.14.1,
gi|33337724|gb|AAQ13498.1|	FWP007 [Homo sapiens]	5.51567e-05	1.32894	20.162	11.6105	29314.9	6
gi|24210508|gb|AAN51932.1|	cervical cancer suppressor 3 [Homo sapiens]	5.63478e-05	4.60377	50.2524	19.6676	38644.1	9.5	EC:3.6.5.1, EC:3.6.5.2, EC:3.6.5.3, EC:3.6.5.4,
gi|18490649|gb|AAH22412.1|	Unknown (protein for IMAGE:4134193) [Homo sapiens]	5.63478e-05	4.60377	50.2524	28.4	26471	10.5	EC:3.6.5.1, EC:3.6.5.2, EC:3.6.5.3, EC:3.6.5.4,
gi|39795379|gb|AAH63511.1|	EEF1A1 protein [Homo sapiens]	5.63478e-05	4.60377	50.2524	24.4828	31040.2	10.1	EC:3.6.5.1, EC:3.6.5.2, EC:3.6.5.3, EC:3.6.5.4,
gi|41388906|gb|AAH65761.1|	EEF1A1 protein [Homo sapiens]	5.63478e-05	4.60377	50.2524	28.2869	26600	10.3	EC:3.6.5.1, EC:3.6.5.2, EC:3.6.5.3, EC:3.6.5.4,
gi|15277711|gb|AAK93966.1|	translation elongation factor 1 alpha 1-like 14 [Homo sapiens]	5.63478e-05	4.60377	50.2524	17.8392	42997.3	9.5	EC:3.6.5.1, EC:3.6.5.2, EC:3.6.5.3, EC:3.6.5.4,
gi|15680095|gb|AAH14377.1|	Unknown (protein for IMAGE:4041545) [Homo sapiens]	5.63478e-05	4.60377	50.2524	24.7387	30681	10.1	EC:3.6.5.1, EC:3.6.5.2, EC:3.6.5.3, EC:3.6.5.4,
gi|7108915|gb|AAF36537.1|	glucocorticoid receptor AF-1 specific elongation factor [Homo sapiens] [M	5.63478e-05	4.60377	50.2524	16.6667	46240	10.1	EC:3.6.5.1, EC:3.6.5.2, EC:3.6.5.3, EC:3.6.5.4,
gi|15928862|gb|AAH14892.1|	Unknown (protein for IMAGE:3909122) [Homo sapiens]	5.63478e-05	4.60377	50.2524	28.629	26299.9	10.1	EC:3.6.5.1, EC:3.6.5.2, EC:3.6.5.3, EC:3.6.5.4,
gi|63102227|gb|AAH94687.1|	EEF1A1 protein [Homo sapiens]	5.63478e-05	4.60377	50.2524	23.052	33221.2	10.1	EC:3.6.5.1, EC:3.6.5.2, EC:3.6.5.3, EC:3.6.5.4,
gi|62897645|dbj|BAD96762.1|	eukaryotic translation elongation factor 1 alpha 1 variant [Homo sapien	5.63478e-05	3.70029	40.2524	14.5496	46864.5	10.1	EC:3.6.5.1, EC:3.6.5.2, EC:3.6.5.3, EC:3.6.5.4,
gi|2119925|pir|I54251|	translation elongation factor eEF-1 alpha - human (fragment)	5.63478e-05	2.75305	30.2524	22.0264	24180.9	10.5	EC:3.6.5.1, EC:3.6.5.2, EC:3.6.5.3, EC:3.6.5.4,
gi|62087228|dbj|BAD92061.1|	3-mercaptopyruvate sulfurtransferase variant [Homo sapiens]	6.52972e-05	0.963878	10.2001	4.14013	34729.5	7.2	EC:2.8.1.2, EC:2.8.1.1,
gi|14495679|gb|AAH09450.1|	MPST protein [Homo sapiens]	6.52972e-05	0.963878	10.2001	8.33333	17370.7	6	EC:2.8.1.2, EC:2.8.1.1,
gi|3402830|emb|CAA97763.1|	OTTHUMP00000028670 [Homo sapiens]	6.52972e-05	0.963878	10.2001	4.3771	33157.6	6	EC:2.8.1.2, EC:2.8.1.1,
gi|432376|emb|CAA42060.1|	rhodanese	6.52972e-05	0.963878	10.2001	4.39189	32945.5	7.2	EC:2.8.1.2, EC:2.8.1.1,
gi|49456881|emb|CAG46761.1|	EPHX1 [Homo sapiens]	6.91113e-05	4.30505	50.167	9.45055	52927	6	EC:3.3.2.3,
gi|9454255|gb|AAF87731.1|	microsomal epoxide hydrolase [Homo sapiens]	6.91113e-05	0.923464	10.167	26.1905	5034.52	5.1	EC:3.3.2.3,
gi|62896597|dbj|BAD96239.1|	eukaryotic translation elongation factor 1 alpha 1 variant [Homo sapien	6.97926e-05	3.65895	40.195	12.8415	39231.4	10.1	EC:3.6.5.1, EC:3.6.5.2, EC:3.6.5.3, EC:3.6.5.4,
gi|15214751|gb|AAH12509.1|	EEF1A1 protein [Homo sapiens]	6.97926e-05	1.81963	20.195	17.3913	17032.9	8.3	EC:3.6.5.1, EC:3.6.5.2, EC:3.6.5.3, EC:3.6.5.4,
gi|28848610|gb|AAL38981.1|	elongation factor 1-alpha 1 [Homo sapiens]	6.97926e-05	1.88309	20.195	6.03015	42797.1	10.5	EC:3.6.5.1, EC:3.6.5.2, EC:3.6.5.3, EC:3.6.5.4,
gi|23274223|gb|AAH35857.1|	Peroxiredoxin 6 [Homo sapiens]	6.98857e-05	1.68	20.1828	12.5	25019.2	6	EC:3.1.1.4,
gi|3318842|pdb|1PRX|	B Chain B, Horf6 A Novel Human Peroxidase Enzyme	6.98857e-05	1.68	20.1828	12.5	25013.3	6	EC:3.1.1.4,
gi|21755050|dbj|BAC04616.1|	unnamed protein product [Homo sapiens]	7.09749e-05	0.594008	8.23024		15964.9	8.3	-
gi|10334553|emb|CAC10225.1|	immunoglobulin heavy chain [Homo sapiens]	8.0192e-05	4.33297	50.1975	13.5279	41246.4	8.3
gi|2914165|pdb|1AQK|	H Chain H, Three-Dimensional Structure Of A Human Fab With High Affinity For Te	8.0192e-05	2.7276	24.1975	13.2743	24255.2	10.1
gi|4139696|pdb|1B2W|	H Chain H, Comparison Of The Three-Dimensional Structures Of A Humanized And A	8.0192e-05	1.80364	20.236	6.36364	23764	10.1
gi|28948773|pdb|1N8Z|	B Chain B, Crystal Structure Of Extracellular Domain Of Human Her2 Complexed W	8.0192e-05	1.80364	20.1975	6.36364	23389.6	10.1
gi|13774114|dbj|BAB18254.2|	anti TNF-alpha antibody heavy-chain Fab fragment [Homo sapiens]	8.0192e-05	1.80364	20.1975	6.33484	23344.4	7.2
gi|5542067|pdb|1B4J|	H Chain H, Comparison Of The Three-Dimensional Structures Of A Humanized And A	8.0192e-05	1.80364	20.1975	11.8182	23432.8	8.3	-
gi|42543672|pdb|1RZI|	P Chain P, Crystal Structure Of Human Anti-Hiv-1 Gp120-Reactive Antibody 47e F	8.0192e-05	1.80364	20.1975	6.08696	24122.9	7.2
gi|55669801|pdb|1T04|	D Chain D, Three Dimensional Structure Of A Humanized Anti-Ifn-Gamma Fab In C2	8.0192e-05	1.80364	20.1975	6.39269	23342.7	8.3	-
gi|4176416|dbj|BAA37168.1|	IgG heavy chain [Homo sapiens]	8.0192e-05	1.80364	20.1975	6.57277	22519.2	9.5
gi|8918518|dbj|BAA97670.1|	immunoglobulin gamma heavy chain [Homo sapiens]	8.0192e-05	1.80364	20.1975	6.36364	23546.8	10.1
gi|42543651|pdb|1RZF|	H Chain H, Crystal Structure Of Human Anti-Hiv-1 Gp120-Reactive Antibody E51 [	8.0192e-05	1.80364	20.1975	5.95745	24694.2	8.3
gi|442926|pdb|1FVE|	D Chain D, X-Ray Structures Of The Antigen-Binding Domains From Three Variants O	8.0192e-05	1.80364	20.1975	6.27803	23707.7	10.1
gi|443562|pdb|8FAB|	D Chain D, Fab Fragment From Human Immunoglobulin Igg1 (Lambda, Hil)	8.0192e-05	1.80364	20.1975	6.25	24051	10.1
gi|1633497|pdb|1VGE|	H Chain H, Tr1.9 Fab Fragment Of A Human Igg1 Kappa Autoantibody	8.0192e-05	1.80364	20.1975	6.22222	23925.9	10.1
gi|4388966|pdb|1BEY|	H Chain H, Antibody To Campath-1h Humanized Fab	8.0192e-05	1.80364	20.1975	6.39269	23382.7	10.1
gi|11275320|dbj|BAB18260.1|	anti HBs antibody heavy-chain Fab fragment [Homo sapiens]	8.0192e-05	1.80364	20.1975	6.39269	23150.7	10.1
gi|1942053|pdb|1UCB|	H Chain H, Structure Of Uncomplexed Fab Compared To Complex (1cly, 1clz)	8.0192e-05	1.80364	20.1975	6.39269	23574.7	8.3
gi|30749473|pdb|1MHP|	X Chain X, Crystal Structure Of A Chimeric Alpha1 Integrin I-Domain In Complex	8.0192e-05	1.80364	20.1975	6.39269	23106.5	9.5
gi|28948381|pdb|1IT9|	H Chain H, Crystal Structure Of An Antigen-Binding Fragment From A Humanized V	8.0192e-05	1.80364	20.1975	6.39269	23558.5	8.3
gi|5360677|dbj|BAA82104.1|	anti-Entamoeba histolytica immunoglobulin gamma heavy chain [Homo sapien	8.0192e-05	1.80364	20.1975	11.7117	23795	10.1
gi|3721649|dbj|BAA33579.1|	anti-HBsAg immunoglobulin [Homo sapiens]	8.0192e-05	1.80364	20.1975	11.5044	24178	10.1
gi|482576|pir|A49444|	Ig gamma-1 heavy chain (New) - human (fragment)	8.0192e-05	1.80364	20.1975	6.36364	23330.8	10.1
gi|442922|pdb|1FVD|	D Chain D, Fab Fragment Of Humanized Antibody 4d5, Version 4	8.0192e-05	1.80364	20.1975	6.27803	23685.8	10.1
gi|55669831|pdb|1T3F|	B Chain B, Three Dimensional Structure Of A Humanized Anti-Ifn-Gamma Fab (Huza	8.0192e-05	1.80364	20.1975	6.36364	23445.7	8.3	-
gi|42543649|pdb|1RZ8|	D Chain D, Crystal Structure Of Human Anti-Hiv-1 Gp120-Reactive Antibody 17b	8.0192e-05	1.80364	20.1975	6.14035	24289.2	7.2
gi|20150129|pdb|1I9R|	X Chain X, Structure Of Cd40l In Complex With The Fab Fragment Of Humanized 5c	8.0192e-05	1.80364	20.1975	6.39269	23268.5	8.3
gi|18655504|pdb|1JPT|	H Chain H, Crystal Structure Of Fab D3h44	8.0192e-05	1.80364	20.1975	6.22222	24006.8	8.3
gi|34810344|pdb|1PG7|	I Chain I, Murine 6a6 Fab In Complex With Humanized Anti-Tissue Factor D3h44 F	8.0192e-05	1.80364	20.1975	6.45161	23106.4	7.2
gi|42543654|pdb|1RZG|	C Chain C, Crystal Structure Of Human Anti-Hiv-1 Gp120 Reactive Antibody 412d	8.0192e-05	1.80364	20.1975	6.06061	24594.2	7.2
gi|13774112|dbj|BAB18252.2|	anti TNF-alpha antibody heavy-chain Fab fragment [Homo sapiens]	8.0192e-05	1.80364	20.1975	6.30631	23427.9	8.3
gi|42543069|pdb|1NL0|	H Chain H, Crystal Structure Of Human Factor Ix Gla Domain In Complex Of An In	8.0192e-05	1.80364	20.1975	6.25	23760.9	10.1
gi|42543645|pdb|1RZ7|	H Chain H, Crystal Structure Of Human Anti-Hiv-1 Gp120-Reactive Antibody 48d [	8.0192e-05	1.80364	20.1975	6.39269	23352.5	5.1
gi|61364570|gb|AAX42565.1|	defensin alpha 1 myeloid-related sequence [synthetic construct]	8.20059e-05	1.83631	20.1509	19.1489	10238.2	7.2
gi|7702778|gb|AAA35753.2|	neutrophil peptide 3 precursor [Homo sapiens]	8.20059e-05	1.83631	20.1509	27.6923	7168.43	7.2
gi|32402|emb|CAA36280.1|	unnamed protein product [Homo sapiens]	8.20059e-05	1.83631	20.1509	19.1489	10194.2	5.1
gi|61743954|ref|NP_001611.1|	AHNAK nucleoprotein isoform 1 [Homo sapiens]	8.43986e-05	1.03881	18.1595	1.29032	628705	6	-
gi|34536452|dbj|BAC87652.1|	unnamed protein product [Homo sapiens]	8.43986e-05	0.923662	10.1595	0.700117	180574	6	-
gi|627367|pir|A45259|	desmoyokin - human (fragments)	8.43986e-05	0.923662	10.1595	0.405405	312293	6	-
gi|21749456|dbj|BAC03596.1|	unnamed protein product [Homo sapiens]	8.43986e-05	0.923662	10.1595	1.51707	85996.6	6	-
gi|51463946|ref|XP_047355.4|	PREDICTED: KIAA1765 protein [Homo sapiens]	8.51244e-05	0.956904	10.1938	0.598404	165625	10.1
gi|62898960|dbj|BAD97334.1|	transketolase variant [Homo sapiens]	9.06322e-05	0.916388	10.2092	3.04976	67862.9	8.3	EC:2.2.1.1,
gi|37267|emb|CAA47919.1|	transketolase [Homo sapiens]	9.06322e-05	0.916388	10.2092	3.04976	67750.9	8.3	EC:2.2.1.1,
gi|31417921|gb|AAH02433.1|	TKT protein [Homo sapiens]	9.06322e-05	0.916388	10.2092	4.15755	49879	8.3	EC:2.2.1.1,
gi|38013966|gb|AAH24026.2|	TKT protein [Homo sapiens]	9.06322e-05	0.916388	10.2092	3.54478	58174	6	EC:2.2.1.1,
gi|14602962|gb|AAH09970.1|	Transketolase [Homo sapiens]	9.06322e-05	0.916388	10.2092	3.04976	67834.9	8.3	EC:2.2.1.1,
gi|14250367|gb|AAH08615.1|	Similar to transketolase (Wernicke-Korsakoff syndrome) [Homo sapiens] [M	9.06322e-05	0.916388	10.2092	4.81013	42869.4	8.3	EC:2.2.1.1,
gi|21669449|dbj|BAC01749.1|	immunoglobulin kappa light chain VLJ region [Homo sapiens]	0.000110624	0.538682	8.19961	6.41509	28537.1	8.3	-
gi|38492552|pdb|1NWK|	A Chain A, Crystal Structure Of Monomeric Actin In The Atp State	0.000110751	4.06327	48.1986	12.234	41878.9	4.3
gi|9955213|pdb|1ESV|	A Chain A, Complex Between Latrunculin A:rabbit Muscle Alpha Actin:human Gelsol	0.000110751	4.06327	48.1986	12.2016	41999.9	4.3
gi|24159004|pdb|1M8Q|	5 Chain 5, Molecular Models Of Averaged Rigor Crossbridges From Tomograms Of I	0.000110751	4.06327	48.1986	12.2667	41789.8	4.3
gi|30908859|gb|AAP37280.1|	actin alpha 1 skeletal muscle protein [Homo sapiens]	0.000110751	3.42982	38.1986	14.9606	28133	6
gi|56204817|emb|CAI19051.1|	actin, alpha 1, skeletal muscle [Homo sapiens]	0.000110751	3.42982	38.1986	13.2404	32027.8	4.3
gi|49168516|emb|CAG38753.1|	ACTG2 [Homo sapiens]	0.000110751	3.29064	38.1986	12.234	41897.8	4.3
gi|56204818|emb|CAI19052.1|	actin, alpha 1, skeletal muscle [Homo sapiens]	0.000110751	3.13444	38.1707	8.18713	37799.8	4.3	EC:2.4.1.17,
gi|825616|emb|CAA23745.1|	unnamed protein product [Homo sapiens]	0.000110751	1.89462	18.2956	25.8065	13978.9	4.3
gi|16306948|gb|AAH09544.1|	Unknown (protein for IMAGE:3897065) [Homo sapiens]	0.000110751	1.89462	18.2956	20.1258	17712.7	7.2
gi|178024|gb|AAB16906.1|	beta-actin [Homo sapiens]	0.000110751	1.89462	18.2956	45.0704	7793.88	8.3
gi|34534054|dbj|BAC86893.1|	unnamed protein product [Homo sapiens]	0.000110751	0.919096	8.17069	5.14019	23535.8	6
gi|21410970|gb|AAH31009.1|	Ribosomal protein L6 [Homo sapiens]	0.000121213	1.18287	16.1876	9.02778	32705.7	10.5	EC:3.6.5.3,
gi|42658397|ref|XP_379851.1|	PREDICTED: similar to RPL6 protein [Homo sapiens]	0.000121213	0.927766	10.1876	7.18232	20032.2	10.5	EC:3.6.5.3,
gi|18088374|gb|AAH20679.1|	Ribosomal protein L6 [Homo sapiens]	0.000121213	0.927766	10.1876	4.51389	32726.7	10.5	EC:3.6.5.3,
gi|36138|emb|CAA49188.1|	ribosomal protein L6 [Homo sapiens]	0.000121213	0.927766	10.1876	4.51389	32840.6	10.5	EC:3.6.5.3,
gi|9802306|gb|AAF99680.1|	DNA-binding protein TAXREB107 [Homo sapiens]	0.000121213	0.927766	10.1876	4.49827	32870.7	10.5	EC:3.6.5.3,
gi|18490263|gb|AAH22444.1|	Ribosomal protein L6 [Homo sapiens]	0.000121213	0.927766	10.1876	4.51389	32721.6	10.5	EC:3.6.5.3,
gi|546831|gb|AAB30819.1|	neoplasm-related C140 product [Homo sapiens]	0.000121213	0.927766	10.1876	6.28019	24028.5	10.5	EC:3.6.5.3,
gi|13435386|ref|NP_059488.2|	cytochrome P450, subfamily IIIA, polypeptide 4 [Homo sapiens]	0.000124307	1.38367	20.1552	5.36779	57306	8.3	EC:1.14.14.1, EC:1.14.13.67,
gi|30840237|emb|CAD91343.1|	cytochrome P450 [Homo sapiens]	0.000124307	1.38367	20.1552	5.36779	57357	8.3	EC:1.14.14.1, EC:1.14.13.67,
gi|6470135|gb|AAF13598.1|	cytochrome P450-3A4 [Homo sapiens]	0.000124307	1.38367	20.1552	5.36779	57216	8.3	EC:1.14.14.1, EC:1.14.13.67,
gi|51247719|pdb|1TQN|	A Chain A, Crystal Structure Of Human Microsomal P450 3a4	0.000124307	1.38367	20.1552	5.55556	55486.9	8.3	EC:1.14.14.1, EC:1.14.13.67,
gi|31043863|emb|CAD91645.1|	cytochrome P450 [Homo sapiens]	0.000124307	1.38367	20.1552	6.27907	49105.7	8.3	EC:1.14.14.1, EC:1.14.13.67,
gi|51247968|pdb|1W0G|	A Chain A, Crystal Structure Of Human Cytochrome P450 3a4	0.000124307	1.38367	20.1552	5.56701	55373.8	8.3	EC:1.14.14.1, EC:1.14.13.67,
gi|35911|emb|CAA30944.1|	unnamed protein product [Homo sapiens]	0.000124307	1.38367	20.1552	5.36779	57393	8.3	EC:1.14.14.1, EC:1.14.13.67,
gi|117155|sp|P05184|	CP3A3_HUMAN Cytochrome P450 3A3 (CYPIIIA3) (HLp)	0.000124307	0.598613	10.1552	3.1746	57522.2	6	EC:1.14.14.1, EC:1.14.13.67,
gi|30840241|emb|CAD91345.1|	cytochrome P450 [Homo sapiens]	0.000124307	0.598613	10.1552	4.53258	40415.1	8.3	EC:1.14.14.1, EC:1.14.13.67,
gi|57209948|emb|CAI42522.1|	monoamine oxidase B [Homo sapiens]	0.000129581	0.912338	10.1663	2.11538	58725.2	7.2	EC:1.4.3.4, EC:1.4.3.6,
gi|30584981|gb|AAP36763.1|	Homo sapiens monoamine oxidase A [synthetic construct]	0.000129581	0.912338	10.1663	2.08333	59756.7	8.3	EC:1.4.3.4, EC:1.4.3.6,
gi|18490291|gb|AAH22494.1|	Amine oxidase (flavin-containing) [Homo sapiens]	0.000129581	0.912338	10.1663	2.11538	58737.2	6	EC:1.4.3.4, EC:1.4.3.6,
gi|61680919|pdb|2BK5|	B Chain B, Human Monoamine Oxidase B: I199f Mutant In Complex With Isatin	0.000129581	0.912338	10.1663	2.11538	58759.2	7.2	EC:1.4.3.4, EC:1.4.3.6,
gi|30582141|gb|AAP35297.1|	monoamine oxidase A [Homo sapiens]	0.000129581	0.912338	10.1663	2.08729	59643.6	8.3	EC:1.4.3.4, EC:1.4.3.6,
gi|71296885|gb|AAH44787.1|	Monoamine oxidase A [Homo sapiens]	0.000129581	0.912338	10.1663	2.08729	59702.6	6	EC:1.4.3.4, EC:1.4.3.6,
gi|62898730|dbj|BAD97219.1|	monoamine oxidase A variant [Homo sapiens]	0.000129581	0.912338	10.1663	2.08729	59617.6	8.3	EC:1.4.3.4, EC:1.4.3.6,
gi|54402302|gb|AAV34711.1|	monoamine oxidase A [Homo sapiens]	0.000129581	0.912338	10.1663	10.6796	11940.2	8.6	EC:1.4.3.4, EC:1.4.3.6,
gi|797410|gb|AAB31966.1|	antiquitin [Homo sapiens]	0.00013823	0.917088	10.1656	2.73973	55331.5	8.3	EC:1.2.1.3,
gi|34783121|gb|AAH02515.2|	Antiquitin [Homo sapiens]	0.00013823	0.917088	10.1656	2.58303	58707.3	6	EC:1.2.1.3,
gi|25108887|sp|P49419|	AL7A1_HUMAN Aldehyde dehydrogenase family 7 member A1 (Antiquitin 1)	0.00013823	0.917088	10.1656	2.73973	55331.5	6	EC:1.2.1.3,
gi|30584485|gb|AAP36495.1|	Homo sapiens aldehyde dehydrogenase 7 family, member A1 [synthetic const	0.00013823	0.917088	10.1656	2.73438	55444.6	6	EC:1.2.1.3,
gi|33869643|gb|AAH06547.1|	EEF2 protein [Homo sapiens]	0.000143156	0.924035	10.1805	2.05832	64738.9	8.3
gi|4503483|ref|NP_001952.1|	eukaryotic translation elongation factor 2 [Homo sapiens]	0.000143156	0.924035	10.1805	1.3986	95277.1	6
gi|51095134|gb|EAL24377.1|	dedicator of cytokinesis 4 [Homo sapiens]	0.00015082	0.260514	10.1216		225076	7.2
gi|24659602|gb|AAH39169.1|	Keratin 16 [Homo sapiens]	0.000153228	1.86149	20.1798	3.8055	51236.2	4.3
gi|1195531|gb|AAB35421.1|	type I keratin 16	0.000153228	1.86149	20.1798	3.8055	51206.2	4.3
gi|21754583|dbj|BAC04534.1|	unnamed protein product [Homo sapiens]	0.000153228	0.956783	10.1798	2.11268	47573.9	4.3
gi|47939651|gb|AAH72018.1|	KRT17 protein [Homo sapiens]	0.000153228	0.956783	10.1798	2.5788	40292.4	4.3
gi|406854|emb|CAA51914.1|	cytokeratin 20 [Homo sapiens]	0.000153228	0.956783	10.1798	2.65487	39270.4	4.3
gi|30379|emb|CAA79626.1|	cytokeratin 17 [Homo sapiens]	0.000153228	0.956783	10.1798	2.08333	48076.1	4.3
gi|30377|emb|CAA36673.1|	cytokeratin 13 [Homo sapiens]	0.000153228	0.956783	10.1798	2.14286	45836.7	4.3
gi|38114739|gb|AAH02661.2|	KRT13 protein [Homo sapiens]	0.000153228	0.956783	10.1798	1.90275	51029.3	4.3
gi|61364700|gb|AAX42588.1|	keratin 20 [synthetic construct]	0.000153228	0.956783	10.1798	2.12264	48457	4.3
gi|50603586|gb|AAH77718.1|	KRT13 protein [Homo sapiens]	0.000153228	0.956783	10.1798	1.91083	50845.2	4.3
gi|34081|emb|CAA29248.1|	unnamed protein product [Homo sapiens]	0.000153228	0.956783	10.1798	3.38346	30818.6	4.3
gi|6118245|gb|AAF04039.1|	mutant cytokeratin 14 [Homo sapiens]	0.000153228	0.956783	10.1798	12.3288	8559.25	4.3
gi|177139|gb|AAA96689.1|	epidermal type I keratin [Homo sapiens]	0.000153228	0.956783	10.1798	5.73248	17720.6	4.3
gi|30583361|gb|AAP35925.1|	keratin 15 [Homo sapiens]	0.000153228	0.956783	10.1798	1.97368	49167.1	4.3
gi|34033|emb|CAA32786.1|	keratin 13 [Homo sapiens]	0.000153228	0.956783	10.1798	1.96507	49613.5	4.3
gi|34071|emb|CAA30535.1|	unnamed protein product [Homo sapiens]	0.000153228	0.956783	10.1798	1.97368	49137.1	4.3
gi|31874218|emb|CAD98007.1|	hypothetical protein [Homo sapiens]	0.000153228	0.956783	10.1798	3.52941	29396.1	6
gi|34783124|gb|AAH02539.2|	Keratin 19 [Homo sapiens]	0.000153228	0.956783	10.1798	2.16867	45587	4.3
gi|21619793|gb|AAH32815.1|	Hypothetical protein MGC45562 [Homo sapiens]	0.000153228	0.956783	10.1798	3.05085	34136.7	5.1
gi|24234699|ref|NP_002267.2|	keratin 19 [Homo sapiens]	0.000153228	0.956783	10.1798	2.25	44079.2	4.3
gi|60656409|gb|AAX32768.1|	keratin 19 [synthetic construct]	0.000153228	0.956783	10.1798	2.25	44065.2	4.3
gi|39644709|gb|AAH10409.2|	KRT19 protein [Homo sapiens]	0.000153228	0.956783	10.1798	2.15827	45870.2	4.3
gi|45709960|gb|AAH67744.1|	KRT19 protein [Homo sapiens]	0.000153228	0.956783	10.1798	2.14286	46179.4	4.3
gi|34039|emb|CAA68556.1|	unnamed protein product [Homo sapiens]	0.000153228	0.956783	10.1798	2.25	44079.2	4.3
gi|54261593|gb|AAH84574.1|	Unknown (protein for IMAGE:6730698) [Homo sapiens]	0.000153228	0.956783	10.1798	2.17391	45516	4.3
gi|62897715|dbj|BAD96797.1|	keratin 13 isoform a variant [Homo sapiens]	0.000153228	0.956783	10.1798	1.96507	49654.5	4.3
gi|24234696|ref|NP_705694.1|	keratin 13 isoform a [Homo sapiens]	0.000153228	0.956783	10.1798	1.96507	49555.4	4.3
gi|51475068|ref|XP_372866.3|	PREDICTED: similar to LPIN3 [Homo sapiens]	0.000158847	0.276568	8.13729	1.32325	115567	4.3
gi|56203680|emb|CAI21064.1|	Lpin3 [Homo sapiens]	0.000158847	0.276568	8.13729	1.64512	93556.5	6
gi|66347353|emb|CAI95066.1|	novel protein containing a von Willebrand factor type A domain, Fibrone	0.000162689	0.581881	8.1405	1.07941	137223	8.3
gi|27469370|gb|AAH41767.1|	COL20A1 protein [Homo sapiens]	0.000162689	0.581881	8.1405	2.1978	68077	8.3
gi|45946128|gb|AAH43183.1|	Collagen-like protein [Homo sapiens]	0.000162689	0.581881	8.1405	1.09034	135802	8.3
gi|66347352|emb|CAI95065.1|	novel protein containing a von Willebrand factor type A domain, Fibrone	0.000162689	0.581881	8.1405	1.09034	135746	8.3
gi|23821813|sp|Q9P218|	K1510_HUMAN Protein KIAA1510 precursor	0.000162689	0.581881	8.1405	1.05342	140202	8.3
gi|6518533|dbj|BAA87913.1|	adenylate kinase 3 alpha [Homo sapiens]	0.000166249	0.897759	10.1931	6.60793	25622.6	10.5	EC:2.7.4.3, EC:2.7.4.10,
gi|51467228|ref|XP_373298.2|	PREDICTED: similar to adenylate kinase 3 alpha like	0.000166249	0.897759	10.1931	5	33071.2	10.1	EC:2.7.4.3, EC:2.7.4.10,
gi|15489348|gb|AAH13771.1|	Adenylate kinase 3 [Homo sapiens]	0.000166249	0.897759	10.1931	6.60793	25549.5	10.1	EC:2.7.4.3, EC:2.7.4.10,
gi|55663520|emb|CAH72282.1|	adenylate kinase 3 like 1 [Homo sapiens]	0.000166249	0.897759	10.1931	9.55414	18180.6	10.1	EC:2.7.4.3, EC:2.7.4.10,
gi|33150692|gb|AAP97224.1|	GTP:AMP phosphotransferase [Homo sapiens]	0.000166249	0.897759	10.1931	6.60793	25604.6	10.1	EC:2.7.4.3, EC:2.7.4.10,
gi|33150530|gb|AAP97143.1|	GTP:ATP phosphotransferase [Homo sapiens]	0.000166249	0.897759	10.1931	6.97674	24296.8	10.1	EC:2.7.4.3, EC:2.7.4.10,
gi|73486658|ref|NP_002071.2|	aspartate aminotransferase 2 precursor [Homo sapiens]	0.000175471	1.92189	20.2474	5.11628	47487.4	10.1	EC:2.6.1.1,
gi|62898103|dbj|BAD96991.1|	aspartate aminotransferase 2 precursor variant [Homo sapiens]	0.000175471	1.92189	20.2474	5.11628	47517.4	10.1	EC:2.6.1.1,
gi|12653507|gb|AAH00525.1|	Aspartate aminotransferase 2, precursor [Homo sapiens]	0.000175471	1.92189	20.2474	5.11628	47459.3	10.1	EC:2.6.1.1,
gi|112983|sp|P00505|	AATM_HUMAN Aspartate aminotransferase, mitochondrial precursor (Transaminase A)	0.000175471	1.92189	20.2474	5.11628	47445.3	10.1	EC:2.6.1.1,
gi|30584193|gb|AAP36345.1|	Homo sapiens translational inhibitor protein p14.5 [synthetic construct]	0.000186032	1.91276	20.2005	18.8406	14597.7	9.9
gi|49456265|emb|CAG46453.1|	UK114 [Homo sapiens]	0.000186032	1.91276	20.2005	18.9781	14512.6	9.9
gi|31616058|pdb|1ONI|	I Chain I, Crystal Structure Of A Human P14.5, A Translational Inhibitor Revea	0.000186032	1.91276	20.2005	18.8406	14497.6	9.9
gi|62204879|gb|AAH93059.1|	Heat-responsive protein 12 [Homo sapiens]	0.000186032	1.91276	20.2005	18.9781	14484.6	9.9
gi|3901030|emb|CAA76730.1|	cytokeratin type II [Homo sapiens]	0.000192927	1.9072	16.2633	3.99274	59468	8.3
gi|7161776|emb|CAB76832.1|	cytokeratin [Homo sapiens]	0.000192927	1.9072	16.2633	2.17786	59494.1	8.3
gi|25140706|tpg|DAA00377.1|	TPA: keratin 5b [Homo sapiens]	0.000192927	1.47241	12.2633	2.30326	56929.6	4.3
gi|57997474|emb|CAI46001.1|	hypothetical protein [Homo sapiens]	0.000192927	1.47241	12.2633	2.92683	44962.5	5.1
gi|21755908|dbj|BAC04782.1|	unnamed protein product [Homo sapiens]	0.000192927	1.47241	12.2633	2.30769	56784.5	5.1
gi|125098|sp|P12035|	K2C3_HUMAN Keratin, type II cytoskeletal 3 (Cytokeratin 3) (K3) (CK3) (65 kDa c	0.000192927	0.977634	6.26329	1.90779	64471.6	6
gi|31074633|emb|CAD91893.1|	keratin 6L [Homo sapiens]	0.000192927	0.977634	6.26329	2.24299	57800.2	6
gi|88053|pir|A29666|	keratin, 65K type II cytoskeletal - human	0.000192927	0.977634	6.26329	1.90779	64408.6	6
gi|39795269|gb|AAH63648.1|	Keratin 6L [Homo sapiens]	0.000192927	0.977634	6.26329	2.24299	57740.2	6
gi|42760012|emb|CAF31522.1|	keratin 3 [Homo sapiens]	0.000192927	0.977634	6.26329	2	61622.3	4.3
gi|54035279|gb|AAH39148.1|	Keratin 6L [Homo sapiens]	0.000192927	0.977634	6.26329	2.24299	57774.2	6
gi|31074629|emb|CAD91891.1|	keratin 2p [Homo sapiens]	0.000192927	0.977634	6.26329	1.88088	65800.1	8.3
gi|1335191|emb|CAA28992.1|	unnamed protein product [Homo sapiens]	0.000192927	0.977634	6.26329	16.4384	8606.39	4.3
gi|2119218|pir|I53169|	cytokeratin 2 - human	0.000192927	0.977634	6.26329	1.88088	65830.1	8.3
gi|18088311|gb|AAH20620.1|	Nitrilase family, member 2 [Homo sapiens]	0.000194477	1.76209	20.2129	11.5942	30560.5	7.2	EC:3.5.5.1,
gi|12005906|gb|AAG44665.1|	CUA002 [Homo sapiens]	0.000194477	1.76209	20.2129	11.5942	30588.6	7.2	EC:3.5.5.1,
gi|27901522|emb|CAD48513.1|	keratin 6 irs3 [Homo sapiens]	0.000195431	2.34162	24.2633	4.44444	58886.8	6
gi|27901524|emb|CAD48514.1|	keratin 6 irs4 [Homo sapiens]	0.000195431	1.66392	18.2633	2.26843	57815.7	7.2
gi|27764565|tpg|DAA00404.1|	TPA: keratin 5c [Homo sapiens]	0.000195431	1.66392	18.2633	2.20994	59333.4	7.2
gi|21751806|dbj|BAC04039.1|	unnamed protein product [Homo sapiens]	0.000195431	1.66392	18.2633	3.01507	44669.6	4.3
gi|18031720|gb|AAK55108.1|	keratin protein K6irs [Homo sapiens]	0.000195431	1.66392	18.2633		55714.4	6
gi|18031722|gb|AAK55109.1|	keratin protein K6irs [Homo sapiens]	0.000195431	1.66392	18.2633	2.34834	55842.5	6
gi|14595019|emb|CAC43429.1|	keratin 6 irs [Homo sapiens]	0.000195431	0.955643	8.26329	2.29446	57256.1	6
gi|16924231|gb|AAH17386.1|	ribosomal protein S19 [Homo sapiens]	0.000201132	0.916706	10.1577	5.73248	17271.2	10.5	EC:3.6.5.3,
gi|14587851|dbj|BAB61771.1|	Graf2 [Homo sapiens]	0.00020388	0.231592	4.11944	1.78117	89272.5	6
gi|50843948|ref|NP_078881.3|	Rho GTPase activating protein 10 [Homo sapiens]	0.00020388	0.231592	4.11944	1.78117	89318.4	6
gi|62896775|dbj|BAD96328.1|	mitochondrial ATP synthase, O subunit precursor variant [Homo sapiens]	0.000210277	0.792076	10.1571	10.3286	23246.6	10.5	EC:3.6.3.14,
gi|54696534|gb|AAV38639.1|	ATP synthase, H+ transporting, mitochondrial F1 complex, O subunit (olig	0.000210277	0.792076	10.1571	10.3286	23290.7	10.5	EC:3.6.3.14,
gi|544759|gb|AAB29537.1|	biliverdin-IX beta reductase isozyme I {EC 1.3.1.24} [human, liver, Peptid	0.000214089	1.79414	20.2231	15.6863	21846.3	7.2	EC:1.3.1.24, EC:1.5.1.30,
gi|32891807|gb|AAP88933.1|	biliverdin reductase B (flavin reductase (NADPH)) [Homo sapiens]	0.000214089	1.79414	20.2231	15.534	22105.4	7.2	EC:1.3.1.24, EC:1.5.1.30,
gi|3659879|gb|AAC61590.1|	ADP/ATP translocase [Homo sapiens]	0.000217243	1.55083	20.1422	29.1667	8280.36	10.3
gi|62088852|dbj|BAD92873.1|	alpha 3 type VI collagen isoform 5 precursor variant [Homo sapiens] [MA	0.000218371	0.937676	10.1956	0.822562	182859	8.3	-
gi|62988748|gb|AAY24135.1|	unknown [Homo sapiens]	0.000218371	0.937676	10.1956	0.540958	279170	6
gi|55743100|ref|NP_476505.2|	alpha 3 type VI collagen isoform 2 precursor [Homo sapiens]	0.000218371	0.937676	10.1956	0.465116	325090	6
gi|5921193|sp|P12111|	CO6A3_HUMAN Collagen alpha 3(VI) chain precursor	0.000218371	0.937676	10.1956	0.440806	343337	6
gi|55743104|ref|NP_476507.2|	alpha 3 type VI collagen isoform 4 precursor [Homo sapiens]	0.000218371	0.937676	10.1956	0.47043	321985	6
gi|55743102|ref|NP_476506.2|	alpha 3 type VI collagen isoform 3 precursor [Homo sapiens]	0.000218371	0.937676	10.1956	0.470272	321799	6
gi|21620053|gb|AAH33174.1|	Similar to collagen, type VI, alpha 3 [Homo sapiens]	0.000218371	0.937676	10.1956	1.43003	104763	10.1
gi|55743098|ref|NP_004360.2|	alpha 3 type VI collagen isoform 1 precursor [Homo sapiens]	0.000218371	0.937676	10.1956	0.440667	343454	6
gi|55743106|ref|NP_476508.2|	alpha 3 type VI collagen isoform 5 precursor [Homo sapiens]	0.000218371	0.937676	10.1956	0.471222	321153	6
gi|27526469|emb|CAC81076.1|	aflatoxin B1 aldehyde reductase 2 [Homo sapiens]	0.000231738	0.972751	10.2092	4.53172	37185.5	6	EC:1.1.1.21,
gi|56417844|emb|CAI22232.1|	aldo-keto reductase family 7, member A3 (aflatoxin aldehyde reductase)	0.000231738	0.972751	10.2092	4.53172	37182.6	6	EC:1.1.1.21,
gi|21594870|gb|AAH31562.1|	Aldo-keto reductase family 7, member A3 [Homo sapiens]	0.000231738	0.972751	10.2092	4.53172	37214.5	6	EC:1.1.1.21,
gi|4104867|gb|AAD02195.1|	aflatoxin B1-aldehyde reductase	0.000231738	0.972751	10.2092	4.53172	37171.5	6	EC:1.1.1.21,
gi|19343681|gb|AAH25709.1|	Aldo-keto reductase family 7, member A3 [Homo sapiens]	0.000231738	0.972751	10.2092	4.53172	37153.5	6	EC:1.1.1.21,
gi|27769327|gb|AAH42420.1|	AKR7A3 protein [Homo sapiens]	0.000231738	0.972751	10.2092	4.34783	38474.2	6	EC:1.1.1.21,
gi|460771|emb|CAA55016.1|	hnRNP-E1 [Homo sapiens]	0.000241487	1.67951	20.158	7.58427	37502	6
gi|444021|emb|CAA82631.1|	sub2.3 [Homo sapiens]	0.000241487	1.67951	20.158	9.0301	31695	6
gi|1575216|gb|AAB49241.1|	envelope glycoprotein, V3 region [Human immunodeficiency virus type 1] [M	0.000274968	0.739982	6.15245	15.4762	9260.87	8.3
gi|123850|sp|P01771|	HV3J_HUMAN Ig heavy chain V-III region HIL	0.000285324	0.825473	8.22523	13.2231	13557.2	10.1
gi|6470141|gb|AAF13601.1|	cytochrome P450-2E1 [Homo sapiens]	0.000289618	0.909138	10.1621	2.23124	56784.5	8.3	EC:1.14.14.1, EC:1.14.13.48, EC:1.14.13.49,
gi|4249653|gb|AAD13753.1|	cytochrome P450 2E1 [Homo sapiens]	0.000289618	0.909138	10.1621	2.38095	53345.7	8.3	EC:1.14.14.1, EC:1.14.13.48, EC:1.14.13.49,
gi|45768592|gb|AAH67433.1|	Cytochrome P450, family 2, subfamily E, polypeptide 1 [Homo sapiens] [MA	0.000289618	0.909138	10.1621	2.23124	56771.5	8.3	EC:1.14.14.1, EC:1.14.13.48, EC:1.14.13.49,
gi|10834998|ref|NP_000764.1|	cytochrome P450, family 2, subfamily E, polypeptide 1 [Homo sapiens]	0.000289618	0.909138	10.1621	2.23124	56812.6	8.3	EC:1.14.14.1, EC:1.14.13.48, EC:1.14.13.49,
gi|34533483|dbj|BAC86715.1|	unnamed protein product [Homo sapiens]	0.00029078	0.921207	10.19	2.94695	57589.8	4.3
gi|30584631|gb|AAP36568.1|	Homo sapiens annexin A6 [synthetic construct]	0.00029078	0.921207	10.19	2.22552	75938.8	6
gi|40795897|gb|AAR91619.1|	hornerin precursor [Homo sapiens]	0.000295124	0.832936	10.1446	1.47368	282197	10.1
gi|55665870|emb|CAH70026.1|	novel S-100\/ICaBP type calcium binding domain, EF hand domain and Fila	0.000295124	0.832936	10.1446	1.47368	282226	10.1
gi|57546919|tpd|FAA00004.1|	TPA: Hornerin [Homo sapiens]	0.000295124	0.832936	10.1446	1.47368	282202	10.1
gi|27696122|gb|AAH43568.1|	FLJ33718 protein [Homo sapiens]	0.000298068	0.744713	10.1548	5.88235	31197.3	6	-
gi|21749316|dbj|BAC03572.1|	unnamed protein product [Homo sapiens]	0.000298068	0.744713	10.1548	4.91803	37138.1	6	-
gi|38566143|gb|AAH62369.1|	FLJ33718 protein [Homo sapiens]	0.000298068	0.744713	10.1548	5.55556	33187.3	6	-
gi|22760872|dbj|BAC11367.1|	unnamed protein product [Homo sapiens]	0.000298068	0.744713	10.1548	6.04027	30614	6	-
gi|7328971|dbj|BAA92893.1|	dihydrodiol dehydrogenase 4 [Homo sapiens]	0.000316949	3.87372	50.1793	15.7895	37071	6	EC:1.1.1.188, EC:1.1.1.50, EC:1.1.1.213, EC:1.1.1.225, EC:1.1.1.62, EC:1.3.1.20, EC:1.1.1.149,
gi|9186908|dbj|BAA99542.1|	3alpha-hydroxysteroid dehydrogenase variant [Homo sapiens]	0.000316949	3.87372	50.1793	15.7895	37073	7.2	EC:1.1.1.188, EC:1.1.1.50, EC:1.1.1.213, EC:1.1.1.225, EC:1.1.1.62, EC:1.3.1.20, EC:1.1.1.149,
gi|556518|dbj|BAA05122.1|	3 alpha-hydroxysteroid/dihydrodiol dehydrogenase DD4 [Homo sapiens]	0.000316949	3.87372	50.1793	15.8879	36824.9	6	EC:1.1.1.188, EC:1.1.1.50, EC:1.1.1.213, EC:1.1.1.225, EC:1.1.1.62, EC:1.3.1.20, EC:1.1.1.149,
gi|18088446|gb|AAH20744.1|	Aldo-keto reductase family 1, member C4 [Homo sapiens]	0.000316949	3.03391	40.1793	12.6935	37131.1	6	EC:1.1.1.188, EC:1.1.1.50, EC:1.1.1.213, EC:1.1.1.225, EC:1.1.1.62, EC:1.3.1.20, EC:1.1.1.149,
gi|1723158|gb|AAB38486.1|	dihydrodiol dehydrogenase/bile acid-binding protein [Homo sapiens]	0.000316949	2.60847	30.1998	8.35913	36667.9	6	EC:1.1.1.188, EC:1.1.1.50, EC:1.1.1.213, EC:1.1.1.225, EC:1.1.1.62, EC:1.3.1.20, EC:1.1.1.149,
gi|2117446|pir|I53872|	dihydrodiol dehydrogenase (EC 1.1.1.-) - human	0.000316949	2.60847	30.1998	8.20669	37340.4	6	EC:1.1.1.188, EC:1.1.1.50, EC:1.1.1.213, EC:1.1.1.225, EC:1.1.1.62, EC:1.3.1.20, EC:1.1.1.149,
gi|4261713|gb|AAD14013.1|	chlordecone reductase homolog [Homo sapiens]	0.000316949	2.60847	30.1998	8.35913	36679.9	6	EC:1.1.1.188, EC:1.1.1.50, EC:1.1.1.213, EC:1.1.1.225, EC:1.1.1.62, EC:1.3.1.20, EC:1.1.1.149,
gi|30583233|gb|AAP35861.1|	aldo-keto reductase family 1, member C1 (dihydrodiol dehydrogenase 1	0.000316949	2.54949	30.1793	8.35913	36765.1	8.3	EC:1.1.1.188, EC:1.1.1.50, EC:1.1.1.213, EC:1.1.1.225, EC:1.1.1.62, EC:1.3.1.20, EC:1.1.1.149,
gi|37926825|pdb|1MRQ|	A Chain A, Crystal Structure Of Human 20alpha-Hsd In Ternary Complex With Nadp	0.000316949	2.54949	30.1793	8.35913	36762.1	8.3	EC:1.1.1.188, EC:1.1.1.50, EC:1.1.1.213, EC:1.1.1.225, EC:1.1.1.62, EC:1.3.1.20, EC:1.1.1.149,
gi|556516|dbj|BAA05121.1|	dihydrodiol dehydrogenase isoform DD1 [Homo sapiens]	0.000316949	2.54949	30.1793	8.82353	34771.2	8.3	EC:1.1.1.188, EC:1.1.1.50, EC:1.1.1.213, EC:1.1.1.225, EC:1.1.1.62, EC:1.3.1.20, EC:1.1.1.149,
gi|30585359|gb|AAP36952.1|	Homo sapiens aldo-keto reductase family 1, member C1 (dihydrodiol dehydr	0.000316949	2.54949	30.1793	8.33333	36878.1	9	EC:1.1.1.188, EC:1.1.1.50, EC:1.1.1.213, EC:1.1.1.225, EC:1.1.1.62, EC:1.3.1.20, EC:1.1.1.149,
gi|55961632|emb|CAI16410.1|	aldo-keto reductase family 1, member C1 (dihydrodiol dehydrogenase 1\	0.000316949	2.54949	30.1793	10.9312	28049.7	8.3	EC:1.1.1.62, EC:1.1.1.50, EC:1.1.1.149, EC:1.1.1.213, EC:1.3.1.20, EC:1.1.1.188,
gi|21465696|pdb|1J96|	B Chain B, Human 3alpha-Hsd Type 3 In Ternary Complex With Nadp And Testostero	0.000316949	1.68272	20.1996	4.64396	36696	7.2	EC:1.1.1.188, EC:1.1.1.50, EC:1.1.1.213, EC:1.1.1.225, EC:1.1.1.62, EC:1.3.1.20, EC:1.1.1.149,
gi|30582145|gb|AAP35299.1|	aldo-keto reductase family 1, member C2 (dihydrodiol dehydrogenase 2	0.000316949	1.68272	20.1996	4.64396	36712	7.2	EC:1.1.1.188, EC:1.1.1.50, EC:1.1.1.213, EC:1.1.1.225, EC:1.1.1.62, EC:1.3.1.20, EC:1.1.1.149,
gi|30584997|gb|AAP36771.1|	Homo sapiens aldo-keto reductase family 1, member C2 (dihydrodiol dehydr	0.000316949	1.68272	20.1996	4.62963	36825.1	7.2	EC:1.1.1.188, EC:1.1.1.50, EC:1.1.1.213, EC:1.1.1.225, EC:1.1.1.62, EC:1.3.1.20, EC:1.1.1.149,
gi|71041956|pdb|1XJB|	B Chain B, Crystal Structure Of Human Type 3 3alpha-Hydroxysteroid Dehydrogena	0.000316949	1.68272	20.1996	4.61538	36882.1	6	EC:1.1.1.188, EC:1.1.1.50, EC:1.1.1.213, EC:1.1.1.225, EC:1.1.1.62, EC:1.3.1.20, EC:1.1.1.149,
gi|2134998|pir|S61515|	dihydrodiol dehydrogenase DD1 - human (fragments)	0.000316949	1.80183	20.1793	7.93651	29044.9	6	EC:1.1.1.188, EC:1.1.1.50, EC:1.1.1.213, EC:1.1.1.225, EC:1.1.1.62, EC:1.3.1.20, EC:1.1.1.149,
gi|1839262|gb|AAB47001.1|	HAKRc product/3 alpha-hydroxysteroid dehydrogenase homolog [human, liver,	0.000316949	1.68272	20.1537	4.64396	36619	6	EC:1.1.1.188, EC:1.1.1.50, EC:1.1.1.213, EC:1.1.1.225, EC:1.1.1.62, EC:1.3.1.20, EC:1.1.1.149,
gi|4261712|gb|AAD14012.1|	chlordecone reductase homolog [Homo sapiens]	0.000316949	1.68272	20.1537	4.6875	36301.9	6	EC:1.1.1.188, EC:1.1.1.50, EC:1.1.1.213, EC:1.1.1.225, EC:1.1.1.62, EC:1.3.1.20, EC:1.1.1.149,
gi|2134999|pir|S61516|	dihydrodiol dehydrogenase DD2 - human (fragments)	0.000316949	0.935059	10.1996	4.25532	21532	6	EC:1.1.1.50, EC:1.1.1.149, EC:1.1.1.213, EC:1.3.1.20, EC:1.1.1.189,
gi|51094615|gb|EAL23867.1|	cytochrome P450, family 3, subfamily A, polypeptide 7 [Homo sapiens]	0.000321049	0.785061	10.1383	2.18688	57433.6	10.1	EC:1.14.14.1, EC:1.14.13.67,
gi|12082809|gb|AAG48618.1|	cytochrome P450 variant 3A7 [Homo sapiens]	0.000321049	0.785061	10.1383	2.05607	61452.6	10.1	EC:1.14.14.1, EC:1.14.13.67,
gi|4008131|gb|AAC95387.1|	chaperonin 10 [Homo sapiens]	0.000329078	0.978459	10.2385	14.1414	10577.8	10.5
gi|4028622|gb|AAC96332.1|	chaperonin 10-related protein [Homo sapiens]	0.000329078	0.978459	10.2385	14.433	10288.6	10.1
gi|51473003|ref|XP_372639.2|	PREDICTED: similar to liver carboxylesterase [Homo sapiens]	0.000332717	1.79229	20.1711	3.17164	60213.1	8.3
gi|51458805|ref|XP_496418.1|	PREDICTED: similar to KRT8 protein [Homo sapiens]	0.000364082	2.7119	30.2053	6.99589	53456.8	4.3	EC:2.7.1.37,
gi|12314174|emb|CAC08001.1|	OTTHUMP00000021786 [Homo sapiens]	0.000364082	1.886	20.2053	3.60721	55117.4	4.3	EC:2.7.1.37,
gi|51461001|ref|XP_092267.3|	PREDICTED: similar to keratin 8	0.000364082	0.968879	10.2053	4.62963	23278.6	4.3	EC:2.7.1.37,
gi|38014238|gb|AAH01014.2|	MTHFD1 protein [Homo sapiens]	0.00036947	1.58579	20.2067	6.88705	39023.4	6	EC:1.6.5.3, EC:1.5.1.5, EC:3.5.4.9, EC:1.5.1.6, EC:6.3.4.3,
gi|13958153|gb|AAK50822.1|	hemoglobin alpha 2 [Homo sapiens]	0.000378416	0.917495	10.16	11.8421	8386.23	6
gi|14211829|gb|AAK57518.1|	SECIS binding protein 2 [Homo sapiens]	0.000398278	0.608565	10.1394	2.10773	95418.4	8.3	EC:3.6.5.3,
gi|57209759|emb|CAI41354.1|	SECIS binding protein 2 [Homo sapiens]	0.000398278	0.608565	10.1394	6.54545	30473.8	10.5	EC:3.6.5.3,
gi|66347888|emb|CAI95792.1|	SECIS binding protein 2 [Homo sapiens]	0.000398278	0.608565	10.1394	2.30474	87338.6	9.9	EC:3.6.5.3,
gi|23273949|gb|AAH36109.1|	SECIS binding protein 2 [Homo sapiens]	0.000398278	0.608565	10.1394	2.10773	95372.4	8.3	EC:3.6.5.3,
gi|62087460|dbj|BAD92177.1|	Hypothetical protein DKFZp434B216 variant [Homo sapiens]	0.000398278	0.608565	10.1394	2.09059	96023	8.3	EC:3.6.5.3,
gi|66347889|emb|CAI95793.1|	SECIS binding protein 2 [Homo sapiens]	0.000398278	0.608565	10.1394	2.10773	95402.4	8.3	EC:3.6.5.3,
gi|643589|dbj|BAA05536.1|	dihydrolipoamide succinyltransferase [Homo sapiens]	0.000403993	0.823585	10.1455	2.86976	48554.4	9	EC:2.3.1.61,
gi|499719|dbj|BAA03871.1|	mitochondrial dihydrolipoamide succinyltransferase [Homo sapiens]	0.000403993	0.823585	10.1455	2.86976	48657.5	9.9	EC:2.3.1.61,
gi|2160382|dbj|BAA04130.1|	dihydrolipoamide succinyltransferase [Homo sapiens]	0.000403993	0.823585	10.1455	12.037	11139.8	10.5	EC:2.3.1.61,
gi|12653073|gb|AAH00302.1|	Dihydrolipoamide S-succinyltransferase (E2 component of 2-oxo-glutarate	0.000403993	0.823585	10.1455	2.86976	48724.6	10.1	EC:2.3.1.61,
gi|1709442|sp|P36957|	ODO2_HUMAN Dihydrolipoyllysine-residue succinyltransferase component of 2-oxog	0.000403993	0.823585	10.1455	2.86976	48609.5	9.9	EC:2.3.1.61,
gi|632884|gb|AAB31066.1|	alpha-ketoglutarate dehydrogenase complex dihydrolipoyl succinyltransferas	0.000403993	0.823585	10.1455	2.88248	48619.4	8.3	EC:2.3.1.61,
gi|28375599|emb|CAD66581.1|	unnamed protein product [Homo sapiens]	0.000403993	0.823585	10.1455	4.6595	29606.4	8.3	EC:2.3.1.61,
gi|28207901|emb|CAD62604.1|	unnamed protein product [Homo sapiens]	0.000403993	0.823585	10.1455	5.17928	26868.2	10.5	EC:2.3.1.61,
gi|28375583|emb|CAD66571.1|	unnamed protein product [Homo sapiens]	0.000403993	0.823585	10.1455	4.23453	32787.2	10.5	EC:2.3.1.61,
gi|38408|emb|CAA47714.1|	immunoglobulin M heavy chain [Homo sapiens]	0.000406424	0.985005	20.148	6.62252	49438.6	6
gi|33873884|gb|AAH11857.2|	IGHM protein [Homo sapiens]	0.000406424	0.985005	20.148	4.83871	68082.3	6
gi|7428607|pir|MHHU|	Ig mu chain C region, secreted splice form - human	0.000406424	0.985005	20.148	6.63717	49309.6	6
gi|18044959|gb|AAH20240.1|	IGHM protein [Homo sapiens]	0.000406424	0.985005	20.148	4.89396	67253.6	6
gi|33869608|gb|AAH19235.2|	Unknown (protein for MGC:2374) [Homo sapiens]	0.000406424	0.985005	20.148	5.04202	65249.9	8.3
gi|70044|pir|MHHUBT|	Ig mu heavy chain disease protein (Bot) - human	0.000406424	0.985005	20.148	7.67263	43030.3	4.3
gi|106378|pir|S15590|	Ig heavy chain - human	0.000406424	0.985005	20.148	6.32911	51920	6
gi|41388180|gb|AAS01769.1|	monoclonal IgM antibody heavy chain [Homo sapiens]	0.000406424	0.985005	20.148	5.08475	64271.1	6
gi|14602658|gb|AAH09851.1|	IGHM protein [Homo sapiens]	0.000406424	0.985005	20.148	4.88599	67878.6	6
gi|7428606|pir|MHHUM|	Ig mu chain C region, membrane-bound splice form - human	0.000406424	0.985005	20.148	6.34249	51791.9	6
gi|28071026|emb|CAD61894.1|	unnamed protein product [Homo sapiens]	0.000406424	0.985005	20.148	8	41246.5	6
gi|41388182|gb|AAS01770.1|	monoclonal IgM antibody heavy chain [Homo sapiens]	0.000406424	0.985005	20.148	5.00835	65797.9	7.2
gi|58476028|gb|AAH89412.1|	Unknown (protein for MGC:104996) [Homo sapiens]	0.000406424	0.985005	20.148	6.13497	53676.8	6
gi|33988372|gb|AAH17356.2|	IGHM protein [Homo sapiens]	0.000406424	0.985005	20.148	4.8	68567.5	6
gi|12804853|gb|AAH01872.1|	IGHM protein [Homo sapiens]	0.000406424	0.985005	20.148	5.02513	65259.8	8.3
gi|49256421|gb|AAH73758.1|	IGHM protein [Homo sapiens]	0.000406424	0.985005	20.148	4.9505	66142.8	6
gi|12804211|gb|AAH02963.1|	IGHM protein [Homo sapiens]	0.000406424	0.985005	20.148	5.02513	65233.7	8.3
gi|16041759|gb|AAH15760.1|	IGHM protein [Homo sapiens]	0.000406424	0.985005	20.148	5.02513	64998.2	6
gi|49258102|gb|AAH73767.1|	IGHM protein [Homo sapiens]	0.000406424	0.985005	20.148	5.02513	65263.7	8.3
gi|127514|sp|P01871|	MUC_HUMAN Ig mu chain C region	0.000406424	0.985005	20.148	6.60793	49525.7	6
gi|4467842|emb|CAB37838.1|	immunoglobulin M heavy chain [Homo sapiens]	0.000406424	0.985005	20.148	6.62252	49420.7	6
gi|33451|emb|CAA34971.1|	unnamed protein product [Homo sapiens]	0.000406424	0.985005	20.148	4.78469	68467	6
gi|1335134|emb|CAA33069.1|	unnamed protein product [Homo sapiens]	0.000406424	0.831623	10.1479	14.1509	11583.7	7.2
gi|184730|gb|AAB59419.1|	immunoglobulin mu chain [Homo sapiens]	0.000406424	0.831623	10.1479	25	6636.3	6
gi|13111901|gb|AAH03119.1|	ATP5A1 protein [Homo sapiens]	0.000411936	1.85593	20.1701	5.97826	40260.1	10.1	EC:3.6.3.14, EC:3.6.3.6,
gi|55585892|gb|AAV54053.1|	striatal apoptosis-inducing factor [Homo sapiens]	0.000412072	0.755038	10.1272	5.30973	24611	10.1	EC:1.5.5.1,
gi|55585894|gb|AAV54054.1|	apoptosis-inducing factor [Homo sapiens]	0.000412072	0.755038	10.1272	5.33333	24410	10.1	EC:1.5.5.1,
gi|1470343|gb|AAB36449.1|	defensin HNP1 [human, wound and blister fluid, Peptide Partial, 18 aa] [M	0.000412375	0.911066	10.1405	50	2001.93	8.3	-
gi|55962543|emb|CAI11495.1|	novel protein similar to human talin 2 (TLN2) [Danio rerio]	0.000414257	1.23928	20.1361	0.487805	238195	4.3
gi|6682361|gb|AAF23322.1|	talin [Homo sapiens]	0.000414257	0.880863	18.1461	1.18064	269547	6
gi|27552808|gb|AAH42923.1|	Talin 1 [Homo sapiens]	0.000414257	0.880863	18.1461	1.18064	269626	6
gi|20521736|dbj|BAA82979.2|	KIAA1027 protein [Homo sapiens]	0.000414257	0.880863	18.1461	1.17647	270593	6
gi|6739602|gb|AAF27330.1|	talin [Homo sapiens]	0.000414257	0.880863	18.1461	1.1811	269483	6
gi|55859707|emb|CAI10978.1|	talin 1 [Homo sapiens]	0.000414257	0.880863	18.1461	1.23508	257918	6
gi|4235275|gb|AAD13152.1|	talin [Homo sapiens]	0.000414257	0.880863	18.1461	1.18064	269658	6
gi|16753233|ref|NP_006280.2|	talin 1 [Homo sapiens]	0.000414257	0.880863	18.1461	1.18064	269497	6
gi|21666571|gb|AAM73764.1|	talin 2 [Homo sapiens]	0.000414257	0.792274	10.1361	0.43273	271417	4.3
gi|26400725|sp|Q9Y4G6|	TLN2_HUMAN Talin-2	0.000414257	0.792274	10.1361	0.43273	271383	4.3
gi|20520997|dbj|BAA20778.2|	KIAA0320 [Homo sapiens]	0.000414257	0.792274	10.1361	0.569064	202862	4.3
gi|7768756|dbj|BAA95538.1|	H2BFS [Homo sapiens]	0.000417589	2.35811	30.1639	7.93651	13935.6	10.5
gi|22770659|gb|AAN06695.1|	histone H2B [Homo sapiens]	0.000417589	2.35811	30.1639	16.6667	13943.6	10.5
gi|1568557|emb|CAB02545.1|	histone H2B [Homo sapiens]	0.000417589	2.35811	30.1639	15.0794	13927.6	10.5
gi|22770661|gb|AAN06696.1|	histone H2B [Homo sapiens]	0.000417589	2.35811	30.1639	16.6667	13980.6	10.5
gi|22770651|gb|AAN06691.1|	histone H2B [Homo sapiens]	0.000417589	2.35811	30.1639	16.6667	13883.5	10.5
gi|45767717|gb|AAH67487.1|	H2B histone family, member E [Homo sapiens]	0.000417589	2.35811	30.1639	16.6667	14079.7	10.5
gi|1568551|emb|CAB02542.1|	histone H2B [Homo sapiens]	0.000417589	2.35811	30.1639	16.6667	13927.6	10.5
gi|7447695|pir|JE0200|	orphan UDP-glucuronosyltransferase (EC 2.4.-.-) - human	0.000427222	0.908678	8.15319	1.70132	60996.5	10.1	EC:2.4.1.17,
gi|47479633|gb|AAH69441.1|	UDP glycosyltransferase 2 family, polypeptide B11 [Homo sapiens]	0.000427222	0.908678	8.15319	1.70132	60998.5	10.1	EC:2.4.1.17,
gi|13603480|gb|AAK31809.1|	UDP-glucuronosyltransferase type 3 [Homo sapiens]	0.000427222	0.908678	8.15319	2.18447	46987.2	10.1	EC:2.4.1.17,
gi|16596680|ref|NP_444267.1|	UDP glycosyltransferase 2 family, polypeptide B28 [Homo sapiens]	0.000427222	0.908678	8.15319	1.70132	60866.3	8.3	EC:2.4.1.17,
gi|13603478|gb|AAK31808.1|	UDP-glucuronosyltransferase type 2 [Homo sapiens]	0.000427222	0.908678	8.15319	2.68657	38717.5	6	EC:2.4.1.17,
gi|9454253|gb|AAF87730.1|	microsomal epoxide hydrolase [Homo sapiens]	0.000453928	1.74266	20.1597	23.1884	7951.2	9.8	EC:3.3.2.3,
gi|9454251|gb|AAF87729.1|	microsomal epoxide hydrolase [Homo sapiens]	0.000453928	1.74266	20.1597	23.1884	7935.16	9.8	EC:3.3.2.3,
gi|3273383|gb|AAC24722.1|	TRAP1 [Homo sapiens]	0.000458253	0.967849	8.23081	2.27273	70333.3	6
gi|687237|gb|AAA87704.1|	tumor necrosis factor type 1 receptor associated protein	0.000458253	0.967849	8.23081	2.118	75295	8.3
gi|62897713|dbj|BAD96796.1|	TNF receptor-associated protein 1 variant [Homo sapiens]	0.000458253	0.967849	8.23081	1.98864	79988.7	8.3
gi|21752190|dbj|BAC04139.1|	unnamed protein product [Homo sapiens]	0.000458253	0.967849	8.23081	2.41796	66005.2	6
gi|17511976|gb|AAH18950.1|	TNF receptor-associated protein 1 [Homo sapiens]	0.000458253	0.967849	8.23081	1.98864	80059.8	8.3
gi|37589015|gb|AAH01455.2|	TRAP1 protein [Homo sapiens]	0.000458253	0.967849	8.23081	2.00286	79307.3	7.2
gi|62897971|dbj|BAD96925.1|	TNF receptor-associated protein 1 variant [Homo sapiens]	0.000458253	0.967849	8.23081	1.98864	80040.8	8.3
gi|7706485|ref|NP_057376.1|	TNF receptor-associated protein 1 [Homo sapiens]	0.000458253	0.967849	8.23081	1.98864	79960.7	8.3
gi|1628569|gb|AAB17375.1|	putative cytosolic NADP-dependent isocitrate dehydrogenase [Homo sapiens]	0.000481278	1.87215	20.1824	15.5844	17682	9.1	EC:1.1.1.42,
gi|7546413|pdb|1YVN|	A Chain A, The Yeast Actin Val 159 Asn Mutant Complex With Human Gelsolin Segme	0.000483963	1.44272	20.1654	4.53333	41677.8	4.3
gi|14318479|ref|NP_116614.1|	Actin, structural protein involved in cell polarization, endocytosis,	0.000483963	1.44272	20.1654	4.53333	41662.9	4.3
gi|63055057|ref|NP_001017992.1|	hypothetical protein LOC345651 [Homo sapiens]	0.000483963	1.38993	18.2125	6.91489	41976	4.3
gi|30583129|gb|AAP35809.1|	isovaleryl Coenzyme A dehydrogenase [Homo sapiens]	0.000487328	1.1718	18.1766	5.67376	46206.6	8.3	EC:1.3.99.10,
gi|125051|sp|P26440|	IVD_HUMAN Isovaleryl-CoA dehydrogenase, mitochondrial precursor (IVD)	0.000487328	1.1718	18.1766	5.67376	46289.7	8.3	EC:1.3.99.10,
gi|30584677|gb|AAP36591.1|	Homo sapiens isovaleryl Coenzyme A dehydrogenase [synthetic construct]	0.000487328	1.1718	18.1766	5.66038	46319.7	6	EC:1.3.99.10,
gi|3212542|pdb|1IVH|	D Chain D, Structure Of Human Isovaleryl-Coa Dehydrogenase At 2.6 Angstroms Res	0.000487328	1.1718	18.1766	6.09137	43040.9	8.3	EC:1.3.99.10,
gi|2708700|gb|AAB92584.1|	isovaleryl-CoA dehydrogenase [Homo sapiens]	0.000487328	0.949684	10.1767	27.907	4842.46	9.6	EC:1.3.99.10,
gi|38648679|gb|AAH63036.1|	Tubulin alpha 6 [Homo sapiens]	0.000495359	4.60735	60.185	13.5858	49863.5	4.3	EC:3.6.5.1, EC:3.6.5.2, EC:3.6.5.3, EC:3.6.5.4,
gi|62897609|dbj|BAD96744.1|	tubulin alpha 6 variant [Homo sapiens]	0.000495359	4.60735	60.185	13.5858	49791.5	4.3	EC:3.6.5.1, EC:3.6.5.2, EC:3.6.5.3, EC:3.6.5.4,
gi|37492|emb|CAA25855.1|	alpha-tubulin [Homo sapiens]	0.000495359	3.90764	50.185	10.4213	50125.7	4.3	EC:3.6.5.1, EC:3.6.5.2, EC:3.6.5.3, EC:3.6.5.4,
gi|34784746|gb|AAH57810.1|	Alpha-tubulin isotype H2-alpha [Homo sapiens]	0.000495359	3.90764	50.185	10.4444	49987.7	4.3	EC:3.6.5.1, EC:3.6.5.2, EC:3.6.5.3, EC:3.6.5.4,
gi|15079839|gb|AAH11721.1|	Tubulin, alpha 2, isoform 2 [Homo sapiens]	0.000495359	3.90764	50.185	11.244	46082.9	4.3	EC:3.6.5.1, EC:3.6.5.2, EC:3.6.5.3, EC:3.6.5.4,
gi|2843123|gb|AAC39578.1|	alpha tubulin [Homo sapiens]	0.000495359	3.90764	50.185	12.2494	49796.6	4.3	EC:3.6.5.1, EC:3.6.5.2, EC:3.6.5.3, EC:3.6.5.4,
gi|34785523|gb|AAH57811.1|	Hypothetical protein LOC112714 [Homo sapiens]	0.000495359	3.13001	40.185	8.66667	49884.6	4.3	EC:3.6.5.1, EC:3.6.5.2, EC:3.6.5.3, EC:3.6.5.4,
gi|21619816|gb|AAH33064.1|	TUBA6 protein [Homo sapiens]	0.000495359	1.51263	20.185	7.69231	36624.7	8.3	EC:3.6.5.1, EC:3.6.5.2, EC:3.6.5.3, EC:3.6.5.4,
gi|51476041|ref|XP_497793.1|	PREDICTED: similar to alpha tubulin [Homo sapiens]	0.000495359	1.42349	20.1274	2.32198	70524.2	6	EC:3.6.5.1, EC:3.6.5.2, EC:3.6.5.3, EC:3.6.5.4,
gi|46276341|gb|AAS86429.1|	tubulin alpha-1 [Homo sapiens]	0.000495359	0.645867	10.1156	7.14286	10813.5	7.2	EC:3.6.5.1, EC:3.6.5.2, EC:3.6.5.3, EC:3.6.5.4,
gi|3288487|emb|CAA75875.1|	COL1A1 and PDGFB fusion transcript [Homo sapiens]	0.000500756	1.77124	20.2287	9.85915	36963.2	4.3
gi|4755085|gb|AAB94054.2|	pro alpha 1(I) collagen [Homo sapiens]	0.000500756	0.931565	10.2287	1.50582	138545	4.3
gi|4502945|ref|NP_000079.1|	alpha 1 type I collagen preproprotein [Homo sapiens]	0.000500756	0.931565	10.2287	1.50273	138827	4.3
gi|62088774|dbj|BAD92834.1|	Collagen alpha 1 chain precursor variant [Homo sapiens]	0.000500756	0.931565	10.2287	1.49966	139112	4.3
gi|22328092|gb|AAH36531.1|	Alpha 1 type I collagen, preproprotein [Homo sapiens]	0.000500756	0.931565	10.2287	1.50273	138926	4.3
gi|1335044|emb|CAA23764.1|	unnamed protein product [Homo sapiens]	0.000506601	0.961395	10.2005	66.6667	1991.1	8.7	-
gi|11066958|gb|AAG28779.1|	mutant beta-globin [Homo sapiens]	0.000510525	1.35734	16.2014	41.9355	3290.74	5.1	-
gi|34528676|dbj|BAC85553.1|	unnamed protein product [Homo sapiens]	0.000528569	0.422527	6.15256	7.69231	23355.1	12.5	-
gi|14030849|gb|AAG00910.2|	recombinant IgG2 heavy chain [Homo sapiens]	0.000540068	3.41493	40.1867	10.962	49489.9	8.3
gi|67464528|pdb|1ZA6|	H Chain H, The Structure Of An Antitumor Ch2-Domain-Deleted Humanized Antibody	0.000540068	1.74207	20.1867	6.10465	36891.1	8.3
gi|9368442|emb|CAB98179.1|	uridine diphospho-glucose dehydrogenase [Homo sapiens]	0.000596416	0.894592	10.1739	7.92683	17826.2	5.1	EC:1.1.1.22, EC:1.1.1.8,
gi|2781202|pdb|1EFV|	A Chain A, Three-Dimensional Structure Of Human Electron Transfer Flavoprotein	0.000602603	0.958128	10.2337	6.03175	33075.4	6
gi|32879935|gb|AAP88798.1|	electron-transfer-flavoprotein, alpha polypeptide (glutaric aciduria II)	0.000602603	0.958128	10.2337	5.70571	35057.6	8.3
gi|1000377|gb|AAB34564.1|	type I keratin K16 [Homo sapiens]	0.000616759	0.904712	10.1407	52.9412	1992.01	3.9	-
gi|34526053|dbj|BAC85169.1|	unnamed protein product [Homo sapiens]	0.000616759	0.904712	10.1407	2.37467	41353.5	4.3
gi|31074637|emb|CAD91904.1|	type I inner root sheath specific keratin 25 irs1 [Homo sapiens]	0.000616759	0.904712	10.1407	2	49287.4	4.3
gi|31074643|emb|CAD91907.1|	type I inner root sheath specific keratin 25 irs4 [Homo sapiens]	0.000616759	0.904712	10.1407	1.93965	50564	4.3
gi|34526448|dbj|BAC85240.1|	unnamed protein product [Homo sapiens]	0.000616759	0.904712	10.1407	1.85185	52992.1	4.3
gi|1332731|gb|AAB36224.1|	keratin 14, K14 {Y129D, rod domain} [human, Dowling-Meara epidermolysis b	0.000616759	0.904712	10.1407	56.25	1831.91	3.9	-
gi|31074639|emb|CAD91905.1|	type I inner root sheath specific keratin 25 irs2 [Homo sapiens]	0.000616759	0.904712	10.1407	1.92308	51836.4	4.3
gi|31074641|emb|CAD91906.1|	type I inner root sheath specific keratin 25 irs3 [Homo sapiens]	0.000616759	0.904712	10.1407	1.96078	49792.6	4.3
gi|62087708|dbj|BAD92301.1|	eukaryotic translation elongation factor 1 alpha 2 variant [Homo sapien	0.000624429	1.83933	20.166	5.58824	36888	8.3	EC:3.6.5.1, EC:3.6.5.2, EC:3.6.5.3, EC:3.6.5.4,
gi|51458615|ref|XP_496374.1|	PREDICTED: similar to eukaryotic translation elongation factor 1 alpha	0.000624429	1.77586	20.1611	8.77862	28041.5	9.5	EC:3.6.5.1, EC:3.6.5.2, EC:3.6.5.3, EC:3.6.5.4,
gi|55957587|emb|CAI13865.1|	actin, alpha 2, smooth muscle, aorta [Homo sapiens]	0.0006306	1.7381	20.1986	17.8808	16748.2	4.3
gi|51460457|ref|XP_292982.5|	PREDICTED: similar to POTE2A [Homo sapiens]	0.0006306	0.809276	10.1412	0.861244	117666	6
gi|998468|gb|AAB34252.1|	48 kda histamine receptor subunit peptide 1 {internal fragment} [human, pe	0.0006306	0.809276	10.1412	39.1304	2420.25	10.8	-
gi|1362991|pir|S55236|	T669 kinase - human	0.0006306	0.809276	10.1412	40.9091	2430.3	6.5	-
gi|51460787|ref|XP_371558.3|	PREDICTED: similar to FKSG30 [Homo sapiens]	0.0006306	0.809276	10.1412	1.51771	67263.2	4.3
gi|16974658|gb|AAL32434.1|	beta-tubulin 4Q [Homo sapiens]	0.000634855	0.39395	16.1407	6.08108	49743.9	4.3	EC:3.6.5.1, EC:3.6.5.2, EC:3.6.5.3, EC:3.6.5.4,
gi|73487292|gb|AAI01271.1|	TUBB8 protein [Homo sapiens]	0.000634855	0.39395	16.1407	6.12245	49327.8	4.3	EC:3.6.5.1, EC:3.6.5.2, EC:3.6.5.3, EC:3.6.5.4,
gi|1857526|gb|AAB48456.1|	beta-tubulin [Homo sapiens]	0.000634855	0.39395	16.1407	3.4642	48346.4	4.3	EC:3.6.5.1, EC:3.6.5.2, EC:3.6.5.3, EC:3.6.5.4,
gi|1805274|gb|AAB41497.1|	beta-tubulin [Homo sapiens]	0.000634855	0.39395	16.1407	3.45622	48403.5	4.3	EC:3.6.5.1, EC:3.6.5.2, EC:3.6.5.3, EC:3.6.5.4,
gi|55962054|emb|CAI16221.1|	novel protein similar to beta-tubulin 4Q (TUBB4Q) (LOC253936) [Homo sap	0.000634855	0.39395	16.1407	6.2069	48694.5	4.3	EC:3.6.5.1, EC:3.6.5.2, EC:3.6.5.3, EC:3.6.5.4,
gi|55770868|ref|NP_064424.3|	tubulin, beta polypeptide 4, member Q [Homo sapiens]	0.000634855	0.152948	8.12222	3.45622	48456.4	4.3	EC:3.6.5.1, EC:3.6.5.2, EC:3.6.5.3, EC:3.6.5.4,
gi|2098329|pdb|1MEK|	Human Protein Disulfide Isomerase, Nmr, 40 Structures	0.000667249	0.94107	10.1668	9.16667	13248.7	6	EC:1.14.11.2, EC:5.3.4.1, EC:2.4.1.119,
gi|35655|emb|CAA28775.1|	unnamed protein product [Homo sapiens]	0.000667249	0.94107	10.1668	2.16535	57060.7	4.3	EC:1.14.11.2, EC:5.3.4.1, EC:2.4.1.119,
gi|48735337|gb|AAH71892.1|	Prolyl 4-hydroxylase, beta subunit [Homo sapiens]	0.000667249	0.94107	10.1668	2.16535	57080.8	4.3	EC:1.14.11.2, EC:5.3.4.1, EC:2.4.1.119,
gi|62897075|dbj|BAD96478.1|	heat shock 70kDa protein 9B precursor variant [Homo sapiens]	0.000675039	1.39643	20.1577	4.41826	73588.8	6
gi|21040386|gb|AAH30634.1|	heat shock 70kD protein 9B (mortalin-2) [Homo sapiens]	0.000675039	1.39643	20.1577	4.40529	73808	6
gi|18645123|gb|AAH24034.1|	Heat shock 70kDa protein 9B, precursor [Homo sapiens]	0.000675039	1.39643	20.1577	4.41826	73681.9	6
gi|24234688|ref|NP_004125.3|	heat shock 70kDa protein 9B precursor [Homo sapiens]	0.000675039	1.39643	20.1577	4.41826	73634.8	6
gi|61656607|emb|CAI64497.1|	tumor rejection antigen (gp96) 1 [Homo sapiens]	0.000718654	2.47031	28.1778	3.61596	92282.2	4.3	EC:5.99.1.3,
gi|37261|emb|CAA33261.1|	precursor polypeptide (AA-21 to 782) [Homo sapiens]	0.000718654	2.47031	28.1778	3.61146	92411.2	4.3	EC:5.99.1.3,
gi|62088648|dbj|BAD92771.1|	tumor rejection antigen (gp96) 1 variant [Homo sapiens]	0.000718654	2.47031	28.1778	5.03472	65912.4	4.3	EC:5.99.1.3,
gi|15010550|gb|AAK74072.1|	heat shock protein gp96 precursor [Homo sapiens]	0.000718654	2.47031	28.1778	3.70844	90138	4.3	EC:5.99.1.3,
gi|56204415|emb|CAI20094.1|	heat shock 90kDa protein 1, beta [Homo sapiens]	0.000718654	1.86798	18.2075	17.2619	19122.7	4.3
gi|14327942|gb|AAH09195.1|	TRA1 protein [Homo sapiens]	0.000718654	1.53185	18.1778	5.71429	35427.8	4.3	EC:5.99.1.3,
gi|55665399|emb|CAH72590.1|	sterol carrier protein 2 [Homo sapiens]	0.000747519	2.42093	30.1669	6.39854	58955.7	6
gi|1773239|gb|AAB41286.1|	sterol carrier protein-X/sterol carrier protein-2 [Homo sapiens]	0.000747519	2.42093	30.1669	6.39854	58983.7	6
gi|55956779|ref|NP_001007101.1|	sterol carrier protein 2 isoform 2 precursor [Homo sapiens]	0.000747519	1.64671	20.1669	16.4286	15069.8	10.5
gi|13543503|gb|AAH05911.1|	Sterol carrier protein 2, isoform 1 precursor [Homo sapiens]	0.000747519	1.64671	20.1669	16.0839	15390.9	10.5
gi|263551|gb|AAB24921.1|	sterol carrier protein 2	0.000747519	0.899698	10.1669	8.39161	15359.8	9
gi|4050080|gb|AAC97959.1|	beta globin [Homo sapiens]	0.000756445	0.451175	8.1849		3105.62	4.3	-
gi|13786067|gb|AAK39553.1|	truncated hemoglobin beta chain [Homo sapiens]	0.000756445	0.451175	8.1849		2765.41	4.3	-
gi|18999392|gb|AAH24240.1|	Cytochrome c oxidase subunit Va, precursor [Homo sapiens]	0.00077495	0.936966	10.1813	10	16751.7	6	EC:1.9.3.1,
gi|117098|sp|P20674|	COX5A_HUMAN Cytochrome c oxidase polypeptide Va, mitochondrial precursor	0.00077495	0.936966	10.1813	10	16763.7	6	EC:1.9.3.1,
gi|2495712|sp|Q14165|	K0152_HUMAN Protein KIAA0152 precursor	0.000873709	0.887682	10.1629	4.45205	32213.6	5.1
gi|40788883|dbj|BAA09773.2|	KIAA0152 [Homo sapiens]	0.000873709	0.887682	10.1629	4.12698	34214.7	4.3
gi|4929136|gb|AAD33872.1|	alpha-tubulin [Homo sapiens]	0.001099	3.26177	40.185	12.1951	36410.8	4.3	EC:3.6.5.1, EC:3.6.5.2, EC:3.6.5.3, EC:3.6.5.4,
gi|50959900|gb|AAH74827.1|	Tubulin, alpha 8 [Homo sapiens]	0.001099	2.2568	30.185	10.245	50061.6	10.1	EC:3.6.5.1, EC:3.6.5.2, EC:3.6.5.3, EC:3.6.5.4,
gi|31873439|emb|CAD97815.1|	hypothetical protein [Homo sapiens]	0.001099	2.2568	30.185	9.60334	53934.8	4.3	EC:3.6.5.1, EC:3.6.5.2, EC:3.6.5.3, EC:3.6.5.4,
gi|10436240|dbj|BAB14767.1|	unnamed protein product [Homo sapiens]	0.001099	1.39003	20.1403	11.6183	27528.8	8.3	EC:3.6.5.1, EC:3.6.5.2, EC:3.6.5.3, EC:3.6.5.4,
gi|51474125|ref|XP_498686.1|	PREDICTED: hypothetical protein XP_498686 [Homo sapiens]	0.00109944	0.64198	8.13567	5.10638	24963.3	10.5	-
gi|564065|gb|AAC50222.1|	peroxisomal enoyl-CoA hydratase-like protein [Homo sapiens]	0.00111523	1.63078	20.1625	5.79268	35971.4	6	EC:4.2.1.17,
gi|6009628|dbj|BAA84996.1|	brain carboxylesterase hBr3 [Homo sapiens]	0.0011325	1.74146	20.1422	3.35097	62299.1	6	EC:3.1.2.2,
gi|14336680|gb|AAK61214.1|	HBAZ [Homo sapiens]	0.00125316	0.846723	10.1436	6.33803	15627.2	7.2
gi|18655688|pdb|1JEB|	C Chain C, Chimeric HumanMOUSE CARBONMONOXY HEMOGLOBIN (HUMAN ZETA2 Mouse Beta	0.00125316	0.846723	10.1436	6.33803	15609.3	7.2
gi|4885643|ref|NP_005417.1|	tumor protein p53 binding protein, 2 isoform 2 [Homo sapiens]	0.00127188	0.251777	8.12891	1.69154	111362	5.1
gi|16197705|emb|CAC83012.1|	ASPP2 protein [Homo sapiens]	0.00127188	0.251777	8.12891	1.50709	125538	6
gi|37590181|gb|AAH58918.1|	TP53BP2 protein [Homo sapiens]	0.00127188	0.251777	8.12891	1.50843	125407	6
gi|7765077|gb|AAA61143.2|	transferrin [Homo sapiens]	0.00129875	0.935408	10.2145	19.4444	7698.94	9	EC:3.6.5.4,
gi|8980356|emb|CAB96907.1|	transferrin [Homo sapiens]	0.00129875	0.935408	10.2145	50	2921.52	8.3	-
gi|914833|gb|AAB60696.1|	keratin type II	0.00131323	2.43883	22.1875	8.33333	42442.5	4.3
gi|34069|emb|CAA24760.1|	unnamed protein product [Homo sapiens]	0.00131323	0.929567	10.1875	2.80112	39194.6	4.3
gi|2773336|gb|AAB96912.1|	alcohol dehydrogenase [Homo sapiens]	0.00131692	0.851666	10.1263	17.3913	4635.44	4.3
gi|493869|pdb|1BBJ|	L Chain L, Fab' Fragment Of Monoclonal Antibody B72.3 (MurineHUMAN CHIMERA) [MAS	0.00141206	0.121308	8.16013	8.53081	23117.3	6
gi|31074631|emb|CAD91892.1|	keratin 1b [Homo sapiens]	0.00144288	1.80618	18.2705		61763.5	6
gi|31725|emb|CAA39189.1|	gamma-G globin [Homo sapiens]	0.00150951	0.944415	10.1691	8.3871	16958.7	6
gi|28302131|ref|NP_000550.2|	A-gamma globin [Homo sapiens]	0.00150951	0.944415	10.1691	8.84354	16118.3	6
gi|51235684|gb|AAT98611.1|	hemoglobin gamma-G chain variant Hb.M-Circleville [Homo sapiens]	0.00150951	0.944415	10.1691	8.84354	16092.3	6
gi|31731|emb|CAA23772.1|	A-gamma-globin [Homo sapiens]	0.00150951	0.944415	10.1691	10.6557	13354.9	6
gi|55958581|emb|CAI14202.1|	aldo-keto reductase family 1, member C4 (chlordecone reductase\	0.00153877	2.93866	40.1793	13.3127	37043	6	EC:1.1.1.188, EC:1.1.1.50, EC:1.1.1.213, EC:1.1.1.225, EC:1.1.1.62, EC:1.3.1.20, EC:1.1.1.149,
gi|256146|gb|AAB23382.1|	3 alpha-hydroxysteroid dehydrogenase, chlordecone reductase [human, liver,	0.00153877	0.839808	10.1305	71.4286	1596.74	6.3	-
gi|10120741|pdb|1FA9|	A Chain A, Human Liver Glycogen Phosphorylase A Complexed With Amp	0.00156418	2.23991	28.2555	5.79196	96982.1	6
gi|33874902|gb|AAH09895.2|	PYGL protein [Homo sapiens]	0.00156418	2.23991	28.2555	5.63866	99334.4	6
gi|51896018|gb|AAH82229.1|	PYGL protein [Homo sapiens]	0.00156418	2.23991	28.2555	5.63218	99465.4	6
gi|10120743|pdb|1FC0|	B Chain B, Human Liver Glycogen Phosphorylase Complexed With N-Acetyl- Beta-D-	0.00156418	2.23991	28.2555	5.79196	96956.1	6
gi|66360546|pdb|1XOI|	B Chain B, Human Liver Glycogen Phosphorylase A Complexed With Chloroindoloyl	0.00156418	2.23991	28.2555	5.79196	96970.1	6
gi|3219697|gb|AAC23504.1|	liver glycogen phosphorylase [Homo sapiens]	0.00156418	2.23991	28.2555	5.78512	97062	6
gi|63102563|gb|AAH95850.1|	Unknown (protein for IMAGE:30343100) [Homo sapiens]	0.00156418	2.23991	28.2555	5.59361	100070	6
gi|71037379|ref|NP_002854.3|	glycogen phosphorylase, liver [Homo sapiens]	0.00156418	2.23991	28.2555	5.78512	97087.1	6
gi|3153908|gb|AAC17450.1|	liver glycogen phosphorylase [Homo sapiens]	0.00156418	2.23991	28.2555	5.78512	97018.1	6
gi|2232007|gb|AAC52081.1|	muscle glycogen phosphorylase [Homo sapiens]	0.00156418	1.21067	18.1502	2.96912	97030.8	6
gi|62087740|dbj|BAD92317.1|	brain glycogen phosphorylase variant [Homo sapiens]	0.00156418	0.864596	10.1502	1.38728	98766.8	6
gi|9650807|emb|CAC00661.1|	PYGB [Homo sapiens]	0.00156418	0.864596	10.1502	1.42349	96634.7	6
gi|87576|pir|A27335|	glycogen phosphorylase (EC 2.4.1.1), muscle - human	0.00156418	0.864596	10.1502	1.42518	97103.8	6
gi|55859558|emb|CAI10846.1|	acyl-Coenzyme A dehydrogenase, short/branched chain [Homo sapiens] [MAS	0.00160712	0.922392	10.1967	10.5882	18831.7	6	EC:1.3.99.3,
gi|47499611|gb|AAT28560.1|	envelope glycoprotein [Human immunodeficiency virus 1]	0.00160816	0.295998	8.13746	9.35673	19181.6	10.1
gi|62421061|gb|AAX82249.1|	actin-like protein [Homo sapiens]	0.00162082	0.928823	10.1986	17.4757	11528.9	6
gi|8250277|emb|CAB93575.1|	IgG heavy chain variable region [Homo sapiens]	0.00163912	0.885602	10.1694	8.16327	15704	10.1
gi|51247326|pdb|1S3K|	H Chain H, Crystal Structure Of A Humanized Fab (Hu3s193) In Complex With The	0.00163912	0.885602	10.1694	5.40541	23760.7	10.1
gi|32011|emb|CAA42223.1|	IgG heavy chain precursor [Homo sapiens]	0.00163912	0.885602	10.1694	7.01754	18305.9	8.3
gi|5679468|emb|CAB51709.1|	immunoglobulin heavy chain variable region [Homo sapiens]	0.00163912	0.885602	10.1694	8.33333	15617.9	10.1
gi|5679496|emb|CAB51722.1|	immunoglobulin heavy chain variable region [Homo sapiens]	0.00163912	0.885602	10.1694	8.27586	15278.6	9
gi|1913916|gb|AAB51067.1|	immunoglobulin Fd chain [Homo sapiens]	0.00163912	0.885602	10.1694	5.1948	24642.3	10.1
gi|55959887|emb|CAI13096.1|	peroxiredoxin 1 [Homo sapiens]	0.00165425	1.5974	20.1529	6.43275	18963.7	8.6	EC:1.1.1.44,
gi|55959888|emb|CAI13097.1|	peroxiredoxin 1 [Homo sapiens]	0.00165425	1.5974	20.1529	20.6186	10669.5	7.2	EC:1.1.1.44,
gi|1617118|emb|CAA57764.1|	TSA [Homo sapiens]	0.00165425	0.881546	10.1529	6.70732	18315.4	7.2	-
gi|438069|emb|CAA80269.1|	thiol-specific antioxidant protein [Homo sapiens]	0.00165425	0.881546	10.1529	5.55556	21843.3	6	EC:1.1.1.44,
gi|33188452|ref|NP_859427.1|	peroxiredoxin 2 isoform b [Homo sapiens]	0.00165425	0.881546	10.1529	7.48299	15979.3	5.1	EC:1.1.1.44,
gi|24659879|gb|AAH39428.1|	Peroxiredoxin 2, isoform a [Homo sapiens]	0.00165425	0.881546	10.1529	5.55556	21878.2	4.3	EC:1.1.1.44,
gi|60593615|pdb|1U70|	A Chain A, Understanding The Role Of Leu22 Variants In Methotrexate Resistance	0.0017175	0.350354	10.1207	9.67742	21504.2	10.1	EC:1.5.1.3,
gi|10441901|gb|AAG17228.1|	unknown [Homo sapiens]	0.00173026	0.877875	4.14836	4.43548	27489.1	6	EC:3.6.5.1, EC:3.6.5.2, EC:3.6.5.3, EC:3.6.5.4,
gi|19067861|gb|AAK08968.1|	Rab3c [Homo sapiens]	0.00173026	0.877875	4.14836	4.84581	25935.6	4.3	EC:3.6.5.1, EC:3.6.5.2, EC:3.6.5.3, EC:3.6.5.4,
gi|57997184|emb|CAI46143.1|	hypothetical protein [Homo sapiens]	0.00173026	0.877875	4.14836	5.31401	23569.1	10.1	EC:3.6.5.1, EC:3.6.5.2, EC:3.6.5.3, EC:3.6.5.4,
gi|33284843|emb|CAE17590.1|	novel protein similar to human member of RAS oncogene family (RAB35) [D	0.00173026	0.877875	4.14836	14.4737	8551.5	10.1	EC:3.6.5.1, EC:3.6.5.2, EC:3.6.5.3, EC:3.6.5.4,
gi|26252126|gb|AAH40547.1|	RAB37, member RAS oncogene family, isoform 3 [Homo sapiens]	0.00173026	0.877875	4.14836	5.09259	24154.2	6	EC:3.6.5.1, EC:3.6.5.2, EC:3.6.5.3, EC:3.6.5.4,
gi|66361571|pdb|2BME|	D Chain D, High Resolution Structure Of Gppnhp-Bound Human Rab4a	0.00173026	0.877875	4.14836	5.91398	20952.6	4.3	EC:3.6.5.1, EC:3.6.5.2, EC:3.6.5.3, EC:3.6.5.4,
gi|51467489|ref|XP_497021.1|	PREDICTED: similar to RAB1B, member RAS oncogene family	0.00173026	0.877875	4.14836	5.47264	22003	4.3	EC:3.6.5.1, EC:3.6.5.2, EC:3.6.5.3, EC:3.6.5.4,
gi|34365467|emb|CAE46061.1|	hypothetical protein [Homo sapiens]	0.00173026	0.877875	4.14836	6.70732	18981.8	10.1	EC:3.6.5.1, EC:3.6.5.2, EC:3.6.5.3, EC:3.6.5.4,
gi|62897579|dbj|BAD96729.1|	RAB4A, member RAS oncogene family variant [Homo sapiens]	0.00173026	0.877875	4.14836	5.04587	24316.2	6	EC:3.6.5.1, EC:3.6.5.2, EC:3.6.5.3, EC:3.6.5.4,
gi|22651417|gb|AAL12244.1|	Rab39 [Homo sapiens]	0.00173026	0.877875	4.14836	5.16432	24551.7	7.2	EC:3.6.5.1, EC:3.6.5.2, EC:3.6.5.3, EC:3.6.5.4,
gi|33150586|gb|AAP97171.1|	rab4b [Homo sapiens]	0.00173026	0.877875	4.14836	5.16432	23601	6	EC:3.6.5.1, EC:3.6.5.2, EC:3.6.5.3, EC:3.6.5.4,
gi|49065350|emb|CAG38493.1|	RAB1B [Homo sapiens]	0.00173026	0.877875	4.14836	5.47264	22184.2	4.3	EC:3.6.5.1, EC:3.6.5.2, EC:3.6.5.3, EC:3.6.5.4,
gi|30585329|gb|AAP36937.1|	Homo sapiens actinin, alpha 1 [synthetic construct]	0.00175693	1.53882	20.2013	2.79955	103106	4.3
gi|30583253|gb|AAP35871.1|	actinin, alpha 1 [Homo sapiens]	0.00175693	1.53882	20.2013	2.80269	102993	4.3
gi|28723|emb|CAA38970.1|	alpha-actinin [Homo sapiens]	0.00175693	1.53882	20.2013	4.19463	68719.2	4.3
gi|28334|emb|CAA33803.1|	unnamed protein product [Homo sapiens]	0.00175693	1.53882	20.2013	2.80269	102910	4.3
gi|73535681|pdb|1YDI|	B Chain B, Human Vinculin Head Domain (Vh1, 1-258) In Complex With Human Alpha	0.00175693	0.960737	10.2012	50	2796.51	5.1	-
gi|54304187|emb|CAH59747.2|	alpha-actinin 1 [Homo sapiens]	0.00175693	0.960737	10.2012	13.9535	10189.1	4.3
gi|21669593|dbj|BAC01821.1|	immunoglobulin lambda light chain VLJ region [Homo sapiens]	0.00176412	0.938817	10.1926	3.78788	27971.6	5.1	-
gi|21669591|dbj|BAC01820.1|	immunoglobulin lambda light chain VLJ region [Homo sapiens]	0.00176412	0.938817	10.1926	3.78788	27942.6	4.3	-
gi|21669589|dbj|BAC01819.1|	immunoglobulin lambda light chain VLJ region [Homo sapiens]	0.00176412	0.938817	10.1926	3.78788	28092.7	5.1	-
gi|306451|gb|AAA35521.1|	alpha-tubulin [Homo sapiens]	0.00208224	0.866769	10.185	18.3673	10923.2	4.3	EC:3.6.5.1, EC:3.6.5.2, EC:3.6.5.3, EC:3.6.5.4,
gi|1335270|emb|CAA26834.1|	unnamed protein product [Homo sapiens]	0.00210765	0.346075	8.13736	7.78443	19321.5	4.3
gi|1419577|emb|CAA67407.1|	immunoglobulin gamma heavy chain [Homo sapiens]	0.0023944	0.923959	6.17469	13.6752	12692.2	9.6	-
gi|21928354|dbj|BAC05775.1|	seven transmembrane helix receptor [Homo sapiens]	0.00246495	0.306083	10.1201	6.80272	32557.2	8.3
gi|33946075|gb|AAQ55701.1|	elongation factor-1 alpha [Pediculus humanus capitis]	0.00260877	0.935851	10.166	6.8323	17293	8.3
gi|44955929|ref|NP_982284.1|	calmodulin regulated spectrin-associated protein 1-like 1 [Homo sapien	0.00266273	0.836092	8.1753	0.879567	166627	6	-
gi|55959958|emb|CAI17077.1|	novel protein [Homo sapiens]	0.00266273	0.836092	8.1753	0.873069	167983	6	-
gi|55959957|emb|CAI17076.1|	novel protein [Homo sapiens]	0.00266273	0.836092	8.1753	1.58924	91422.5	4.3	-
gi|16552261|dbj|BAB71275.1|	unnamed protein product [Homo sapiens]	0.00273458	1.81663	20.193	5.60976	47459	4.3
gi|21757045|dbj|BAC05002.1|	unnamed protein product [Homo sapiens]	0.00273458	1.81663	20.193	5.06608	52406.5	4.3
gi|62896523|dbj|BAD96202.1|	vimentin variant [Homo sapiens]	0.00273458	1.81663	20.193	4.93562	53651.1	4.3
gi|5030431|gb|AAA61281.2|	vimentin [Homo sapiens]	0.00273458	1.81663	20.193	6.49718	41537.1	4.3
gi|57471646|emb|CAI39485.1|	vimentin [Homo sapiens]	0.00273458	1.81663	20.193	5.33643	49623.2	4.3
gi|37852|emb|CAA79613.1|	vimentin [Homo sapiens]	0.00273458	1.81663	20.193	4.93562	53653.2	4.3
gi|47115317|emb|CAG28618.1|	VIM [Homo sapiens]	0.00273458	1.81663	20.193	4.93562	53547.2	4.3
gi|44890587|gb|AAH66956.1|	Vimentin [Homo sapiens]	0.00273458	1.81663	20.193	4.93562	53619.2	4.3
gi|57471647|emb|CAI39486.1|	vimentin [Homo sapiens]	0.00273458	0.919928	10.193	7.51445	20024.1	4.3
gi|57471648|emb|CAI39487.1|	vimentin [Homo sapiens]	0.00273458	0.919928	10.193	5.70176	26842.3	4.3
gi|34784462|gb|AAH56887.1|	Chromosome 5 open reading frame 5 [Homo sapiens]	0.00277439	0.643973	10.1528	1.74863	104478	4.3
gi|7706137|ref|NP_057687.1|	chromosome 5 open reading frame 5 [Homo sapiens]	0.00277439	0.643973	10.1528		104477	4.3
gi|15559494|gb|AAH14112.1|	Aminoacylase 1 [Homo sapiens]	0.00289329	1.78307	20.1807	6.37255	45856.1	6	EC:3.5.1.14,
gi|42543420|pdb|1Q7L|	D Chain D, Zn-Binding Domain Of The T347g Mutant Of Human Aminoacylase- I	0.00289329	0.882655	10.1807	17.0454	9775.01	6	EC:3.5.1.14,
gi|55664255|emb|CAH72995.1|	bile acid Coenzyme A: amino acid N-acyltransferase (glycine N-choloyltr	0.00297498	0.872316	10.1249	2.15311	46270.1	6	EC:3.1.2.2, EC:2.3.1.65,
gi|16306985|gb|AAH09567.1|	Bile acid Coenzyme A: amino acid N-acyltransferase [Homo sapiens]	0.00297498	0.872316	10.1249	2.15311	46242.1	6	EC:3.1.2.2, EC:2.3.1.65,
gi|56206149|emb|CAI22458.1|	aldo-keto reductase family 1, member A1 (aldehyde reductase) [Homo sapi	0.00301186	0.861648	8.13473	6.80272	16506.3	6	EC:1.1.1.2, EC:1.1.1.21,
gi|30582845|gb|AAP35649.1|	aldo-keto reductase family 1, member A1 (aldehyde reductase) [Homo sapie	0.00301186	0.861648	8.13473	3.07692	36549.9	6	EC:1.1.1.2, EC:1.1.1.21,
gi|30584269|gb|AAP36383.1|	Homo sapiens aldo-keto reductase family 1, member A1 (aldehyde reductase	0.00301186	0.861648	8.13473	3.06749	36663	6	EC:1.1.1.2, EC:1.1.1.21,
gi|1335082|emb|CAA47830.1|	glutamate dehydrogenase (NAD(P)+) [Homo sapiens]	0.00301472	0.954102	10.1813	52.6316	2128.12	7.2	-
gi|62896629|dbj|BAD96255.1|	formyltetrahydrofolate dehydrogenase isoform a variant [Homo sapiens] [	0.00304546	0.746772	10.1217	0.886918	98740.7	6	EC:1.5.1.6,
gi|59802911|sp|O75891|	FTHFD_HUMAN 10-formyltetrahydrofolate dehydrogenase (10-FTHFDH) (Aldehyde deh	0.00304546	0.746772	10.1217	0.886918	98766.8	6	EC:1.5.1.6,
gi|51491203|emb|CAH18667.1|	hypothetical protein [Homo sapiens]	0.00304546	0.746772	10.1217	0.877193	99690.2	6	EC:1.5.1.6,
gi|3560541|gb|AAC35000.1|	10-formyltetrahydrofolate dehydrogenase [Homo sapiens]	0.00304546	0.746772	10.1217	0.886918	98637.7	6	EC:1.5.1.6,
gi|62896947|dbj|BAD96414.1|	formyltetrahydrofolate dehydrogenase isoform a variant [Homo sapiens] [	0.00304546	0.746772	10.1217	0.886918	98794.8	6	EC:1.5.1.6,
gi|62088178|dbj|BAD92536.1|	aldehyde dehydrogenase 1 family, member L1 variant [Homo sapiens]	0.00304546	0.746772	10.1217	0.838574	104034	6	EC:1.5.1.6,
gi|62897607|dbj|BAD96743.1|	3-hydroxyisobutyryl-Coenzyme A hydrolase isoform 1 variant [Homo sapien	0.00317835	0.498359	10.13	3.11688	43293.4	8.3	EC:3.1.2.4,
gi|37594471|ref|NP_055177.2|	3-hydroxyisobutyryl-Coenzyme A hydrolase isoform 1 [Homo sapiens] [MAS	0.00317835	0.498359	10.13	3.10881	43454.4	8.3	EC:3.1.2.4,
gi|37594469|ref|NP_932164.1|	3-hydroxyisobutyryl-Coenzyme A hydrolase isoform 2 [Homo sapiens] [MAS	0.00317835	0.498359	10.13	3.5503	37987.6	8.3	EC:3.1.2.4,
gi|62702310|gb|AAX93234.1|	unknown [Homo sapiens]	0.00317835	0.498359	10.13	5	26916.7	6	EC:4.2.1.17, EC:3.1.2.4,
gi|62897519|dbj|BAD96699.1|	3-hydroxyisobutyryl-Coenzyme A hydrolase isoform 1 variant [Homo sapien	0.00317835	0.498359	10.13	3.11688	43320.5	8.7	EC:3.1.2.4,
gi|52790425|gb|AAH05190.2|	HIBCH protein [Homo sapiens]	0.00317835	0.498359	10.13	3.31492	40391.8	8.3	EC:3.1.2.4,
gi|45767881|gb|AAH67822.1|	3-hydroxyisobutyryl-Coenzyme A hydrolase, isoform 1 [Homo sapiens]	0.00317835	0.498359	10.13	3.10881	43382.4	8.3	EC:3.1.2.4,
gi|3320120|gb|AAC52114.1|	3-hydroxyisobutyryl-coenzyme A hydrolase [Homo sapiens]	0.00317835	0.498359	10.13	3.14961	42880.1	8.3	EC:3.1.2.4,
gi|51466870|ref|XP_498275.1|	PREDICTED: similar to Plasma membrane calcium-transporting ATPase 3 (P	0.00317884	0.365054	8.13124	2.05655	82782.8	10.5	EC:3.6.3.8,
gi|66774007|sp|Q7Z794|	K2C1B_HUMAN Keratin, type II cytoskeletal 1b	0.0031815	0.91104	8.14402	1.73611	61650.4	4.3
gi|27764561|tpg|DAA00402.1|	TPA: keratin 1b [Homo sapiens]	0.0031815	0.91104	8.14402	1.99203	54213.9	5.1
gi|10436345|dbj|BAB14809.1|	unnamed protein product [Homo sapiens]	0.00331192	0.387701	10.1278	3.04569	44375.2	4.3
gi|10435105|dbj|BAB14489.1|	unnamed protein product [Homo sapiens]	0.00331192	0.387701	10.1278	3.04569	44345.2	4.3
gi|2995608|gb|AAC08318.1|	CAMP-DEPENDENT PROTEIN KINASE TYPE II-BETA REGULATORY CHAIN [Homo sapiens	0.00339636	0.274087	8.11862	11.6071	12194.1	4.3
gi|51095152|gb|EAL24395.1|	protein kinase, cAMP-dependent, regulatory, type II, beta [Homo sapiens]	0.00339636	0.274087	8.11862	3.11005	46273	4.3
gi|49904154|gb|AAH75800.1|	CAMP-dependent protein kinase, regulatory subunit beta 2 [Homo sapiens]	0.00339636	0.274087	8.11862	3.11005	46319	4.3
gi|15865358|emb|CAC82670.1|	gp120 [Human immunodeficiency virus 1]	0.00340111	0.520758	4.12024	7.64706	18780.6	8.3
gi|2228322|gb|AAB61809.1|	envelope glycoprotein V3 region [Human immunodeficiency virus type 1] [MA	0.00340111	0.520758	2.12024	13.6842	10832.8	10.5
gi|38892768|gb|AAR27760.1|	rev protein [Human immunodeficiency virus 1]	0.00345805	0.2598	8.11766	12.1495	11826.2	10.5
gi|431857|emb|CAA82193.1|	delta 4-3-oxosteroid 5 beta-reductase [Homo sapiens]	0.00347611	0.890737	8.13908	2.76074	37353.2	9	EC:1.1.1.189, EC:1.3.1.3, EC:1.1.1.50, EC:1.1.1.213, EC:1.3.1.20, EC:1.1.1.149, EC:1.3.99.6,
gi|16554192|dbj|BAB71682.1|	unnamed protein product [Homo sapiens]	0.00347611	0.890737	8.13908	6.16438	16625.7	7.2	EC:1.1.1.188, EC:1.3.1.3, EC:1.1.1.50, EC:1.1.1.213, EC:1.1.1.62, EC:1.3.1.20, EC:1.1.1.149, EC:1.3.99.6,
gi|39939613|gb|AAR32296.1|	immunoglobulin heavy chain variable region [Homo sapiens]	0.00352296	0.606898	8.15119	11.4504	14369.9	7.2	-
gi|55732546|emb|CAH92973.1|	hypothetical protein [Pongo pygmaeus]	0.00377122	0.57749	8.12969	6.52174	20983.9	10.5	-
gi|15679980|gb|AAH14298.1|	PRKR interacting protein 1 (IL11 inducible) [Homo sapiens]	0.00377122	0.57749	8.12969	6.52174	21032	10.5	-
gi|284102|pir|A38228|	dimethylaniline monooxygenase (N-oxide-forming) (EC 1.14.13.8), hepatic 2 - h	0.00382797	0.82043	10.1692	2.81426	59680.5	8.3	EC:1.14.13.8,
gi|4099613|gb|AAD00659.1|	N-methyl-D-aspartate receptor subunit 2B [Homo sapiens]	0.00387192	0.703645	10.1373	0.808625	166233	6
gi|4504127|ref|NP_000825.1|	N-methyl-D-aspartate receptor subunit 2B precursor [Homo sapiens]	0.00387192	0.703645	10.1373	0.808625	166275	6
gi|14548162|sp|Q13224|	NMDE2_HUMAN Glutamate [NMDA] receptor subunit epsilon 2 precursor (N-methyl D	0.00387192	0.703645	10.1373	0.808625	166261	8.3
gi|62087280|dbj|BAD92087.1|	Glutamate [NMDA] receptor subunit epsilon 2 precursor variant [Homo sap	0.00387192	0.703645	10.1373	1.05634	127428	6
gi|21755528|dbj|BAC04704.1|	unnamed protein product [Homo sapiens]	0.00411346	1.77192	20.2036	8.52713	28574.5	4.3	EC:6.2.1.3,
gi|6331328|dbj|BAA86594.1|	KIAA1280 protein [Homo sapiens]	0.0041194	0.291852	4.17172	1.25969	115103	6	-
gi|38570149|ref|NP_056506.2|	hypothetical protein LOC55841 [Homo sapiens]	0.0041194	0.291852	4.17172	1.19048	122600	6	-
gi|4165890|gb|AAD08810.1|	alpha-1-antichymotrypsin precursor [Homo sapiens]	0.00425709	0.819787	10.1603	4.4226	45970.7	4.3
gi|21961493|gb|AAH34554.1|	Serine (or cysteine) proteinase inhibitor, clade A, member 3, precursor	0.00425709	0.819787	10.1603	4.25532	47648.6	4.3
gi|1340142|emb|CAA48671.1|	alpha1-antichymotrypsin [Homo sapiens]	0.00425709	0.819787	10.1603	4.0724	49814.8	4.3
gi|62087700|dbj|BAD92297.1|	serine (or cysteine) proteinase inhibitor, clade A, member 3 precursor	0.00425709	0.819787	10.1603	7.72532	25978.3	4.3
gi|14714766|gb|AAH10530.1|	Serine (or cysteine) proteinase inhibitor, clade A, member 3, precursor	0.00425709	0.819787	10.1603	4.25532	47620.6	4.3
gi|57014043|gb|AAW32538.1|	lamin A/C transcript variant 1 [Homo sapiens]	0.00450506	0.968252	10.2104	1.95783	74036.8	6
gi|55957502|emb|CAI15526.1|	lamin A/C [Homo sapiens]	0.00450506	0.968252	10.2104	2.53411	57839.6	6
gi|34228|emb|CAA27173.1|	unnamed protein product [Homo sapiens]	0.00450506	0.968252	10.2104	1.85185	79348.9	7.2
gi|57014045|gb|AAW32539.1|	lamin A/C transcript variant 1 [Homo sapiens]	0.00450506	0.968252	10.2104	2.70833	55010.6	6
gi|21619981|gb|AAH33088.1|	LMNA protein [Homo sapiens]	0.00450506	0.968252	10.2104	2.7957	53165.5	6
gi|55957496|emb|CAI15520.1|	lamin A/C [Homo sapiens]	0.00450506	0.968252	10.2104	2.7957	53218.6	6
gi|27436948|ref|NP_733822.1|	lamin A/C isoform 3 [Homo sapiens]	0.00450506	0.968252	10.2104	2.05047	70618.2	8.3
gi|5031875|ref|NP_005563.1|	lamin A/C isoform 2 [Homo sapiens]	0.00450506	0.968252	10.2104	2.27273	65095.7	6
gi|30584609|gb|AAP36557.1|	Homo sapiens lamin A/C [synthetic construct]	0.00450506	0.968252	10.2104	2.26876	65208.8	6
gi|57014047|gb|AAW32540.1|	lamin A/C transcript variant 1 [Homo sapiens]	0.00450506	0.968252	10.2104	1.95783	74025.8	6
gi|27436946|ref|NP_733821.1|	lamin A/C isoform 1 precursor [Homo sapiens]	0.00450506	0.968252	10.2104	1.95783	74094.8	6
gi|55957503|emb|CAI15527.1|	lamin A/C [Homo sapiens]	0.00450506	0.968252	10.2104	2.64766	55728.6	6
gi|55957499|emb|CAI15523.1|	lamin A/C [Homo sapiens]	0.00450506	0.968252	10.2104	2.11726	69207.4	6
gi|62421047|gb|AAX82242.1|	actin-like protein [Homo sapiens]	0.00457226	0.756486	8.21249	17.4757	11592	5.1
gi|62420949|gb|AAX82193.1|	actin-like protein [Homo sapiens]	0.00457226	0.756486	8.21249	17.4757	11568	4.3
gi|62421082|gb|AAX82259.1|	actin-like protein [Homo sapiens]	0.00457226	0.756486	8.21249	17.4757	11556	5.1
gi|62421084|gb|AAX82260.1|	actin-like protein [Homo sapiens]	0.00457226	0.756486	8.21249	17.4757	11552	5.1
gi|66347811|emb|CAI95408.1|	ornithine carbamoyltransferase [Homo sapiens]	0.00457735	1.32519	18.1167	4.80226	39909.7	9.6	EC:2.1.3.3,
gi|13786681|pdb|1FVO|	B Chain B, Crystal Structure Of Human Ornithine Transcarbamylase Complexed Wit	0.00457735	1.32519	18.1167	5.29595	36037.7	7.2	EC:2.1.3.3,
gi|219959|dbj|BAA00161.1|	ornithine transcarbamylase [Homo sapiens]	0.00457735	1.32519	18.1167	4.80226	39875.7	9.6	EC:2.1.3.3,
gi|296653|emb|CAA25248.1|	hp2-alpha [Homo sapiens]	0.00471131	2.3384	28.2021	8.57909	41498.8	6	EC:3.4.21,
gi|1212947|emb|CAA25926.1|	haptoglobin [Homo sapiens]	0.00471131	2.3384	28.2021	9.2219	38427.4	6	EC:3.4.21,
gi|4826762|ref|NP_005134.1|	haptoglobin [Homo sapiens]	0.00471131	2.3384	28.2021	7.88177	45176.6	6	EC:3.4.21,
gi|123510|sp|P00739|	HPTR_HUMAN Haptoglobin-related protein precursor	0.00471131	1.54599	18.1319	5.74713	38982.7	6	EC:3.4.21,
gi|3337391|gb|AAC27433.1|	haptoglobin-related protein precursor [Homo sapiens]	0.00471131	1.54599	18.1319	5.78035	38786.6	6	EC:3.4.21,
gi|1620396|emb|CAA25927.1|	haptoglobin [Homo sapiens]	0.00471131	1.54599	18.1319	5.74713	38982.7	6	EC:3.4.21,
gi|1495458|emb|CAA61501.1|	haptoglobin-related protein [Homo sapiens]	0.00471131	1.54599	18.1319	5.1948	43049.4	6	EC:3.4.21,
gi|45580723|ref|NP_066275.3|	haptoglobin-related protein [Homo sapiens]	0.00471131	1.54599	18.1319	5.74713	39004.7	6	EC:3.4.21,
gi|41351087|gb|AAH65510.1|	Carbamoylphosphate synthetase 2/aspartate transcarbamylase/dihydroorotas	0.00471484	0.341521	6.17369	0.674157	242827	6	EC:3.5.2.3, EC:6.3.5.5, EC:2.1.3.2,
gi|1228049|dbj|BAA11423.1|	multifunctional protein CAD [Homo sapiens]	0.00471484	0.341521	6.17369	0.674157	242760	6	EC:3.5.2.3, EC:6.3.5.5, EC:2.1.3.2,
gi|62988906|gb|AAY24293.1|	unknown [Homo sapiens]	0.00471484	0.341521	6.17369	0.69735	235026	7.2	EC:3.5.2.3, EC:6.3.5.5, EC:2.1.3.2,
gi|33989959|gb|AAH14178.2|	CAD protein [Homo sapiens]	0.00471484	0.341521	6.17369	1.76263	93420.4	6	EC:3.5.2.3, EC:6.3.5.5, EC:2.1.3.2,
gi|55959198|emb|CAI15068.1|	guanylate kinase 1 [Homo sapiens]	0.00476788	0.209621	8.12336	5.3719	26262.6	9.6	EC:2.7.4.8,
gi|55959194|emb|CAI15064.1|	guanylate kinase 1 [Homo sapiens]	0.00476788	0.209621	8.12336	5.13834	27560.7	5.1	EC:2.7.4.8,
gi|60551637|gb|AAH91480.1|	GUK1 protein [Homo sapiens]	0.00476788	0.209621	8.12336	6.59898	21712.2	6	EC:2.7.4.8,
gi|39644669|gb|AAH07369.2|	GUK1 protein [Homo sapiens]	0.00476788	0.209621	8.12336	7.14286	20319.5	6	EC:2.7.4.8,
gi|55959197|emb|CAI15067.1|	guanylate kinase 1 [Homo sapiens]	0.00476788	0.209621	8.12336	6.53266	21985.4	6	EC:2.7.4.8,
gi|55959192|emb|CAI15062.1|	guanylate kinase 1 [Homo sapiens]	0.00476788	0.209621	8.12336	5.99078	23696.3	7.2	EC:2.7.4.8,
gi|38491482|gb|AAR21894.1|	vif protein [Human immunodeficiency virus 1]	0.00482055	0.814465	6.13204	4.6875	22849.8	10.5	EC:3.6.3.14,
gi|1017427|emb|CAA62189.1|	elastic titin [Homo sapiens]	0.00489522	0.642285	8.14942	0.150716	882502	4.3	-
gi|37987937|emb|CAD89852.1|	immunoglobulin heavy chain variable region [Homo sapiens]	0.00496342	0.774884	10.1998	23.5294	9326.46	8.3	-
gi|3337390|gb|AAC27432.1|	haptoglobin [Homo sapiens]	0.00499926	1.61571	20.2021	5.7971	38209.2	6	EC:3.4.21.4, EC:3.4.21.1,
gi|758071|emb|CAA25267.1|	haptoglobin alpha 1S [Homo sapiens]	0.00499926	1.61571	20.2021	5.76369	38427.3	8.3	EC:3.4.21.4, EC:3.4.21.1,
gi|47124562|gb|AAH70299.1|	HP protein [Homo sapiens]	0.00499926	1.61571	20.2021	9.96441	31361.8	6	EC:3.4.21.4, EC:3.4.21.1,
