# Supplementary material for: Dramatic down-regulation of oxidoreductases in human hepatocellular carcinoma hepG2 cells: proteomics and gene ontology unveiling new frontiers in cancer enzymology
Source: Proteome Sci. 2008 Oct 24;6:29. doi: 10.1186/1477-5956-6-29 (PMC2614416; doi:10.1186/1477-5956-6-29)
Supplement: Additional file 5 — Human Liver_Sequence Table_BLASTP 2.2.13_ [Nov-27-2005]. Description of Sequence Table same as for Additional file 4. [file 1477-5956-6-29-S5.xls]

## Sheet: HumanLiver_020405_041006_ANNOTA
sequence name	seq description	length	#hits	max eValue	sim mean	Enzyme	#GOs	#GO IDs
gi|71565152|ref|NP_000661.2|	class II alcohol dehydrogenase 4 pi subunit	380	30	1e-178	0.83	EC:1.2.1.1, EC:1.5.5.1,	8	GO:0015947, GO:0006090, GO:0004174, GO:0006081, GO:0006069, GO:0008270, GO:0004024, GO:0004327,
gi|18490173|gb|AAH22319.1|	Class II alcohol dehydrogenase 4 pi subunit	380	30	1e-178	0.83	EC:1.2.1.1, EC:1.5.5.1,	8	GO:0015947, GO:0006090, GO:0004174, GO:0006081, GO:0006069, GO:0008270, GO:0004024, GO:0004327,
gi|825623|emb|CAA39813.1|	alcohol dehydrogenase	380	30	1e-178	0.83	EC:1.2.1.1, EC:1.5.5.1,	8	GO:0015947, GO:0006090, GO:0004174, GO:0006081, GO:0006069, GO:0008270, GO:0004024, GO:0004327,
gi|625200|pir||DEHUAP	-	392	30	1e-178	0.83	EC:1.2.1.1, EC:1.5.5.1,	8	GO:0015947, GO:0006090, GO:0004174, GO:0006081, GO:0006069, GO:0008270, GO:0004024, GO:0004327,
gi|3293553|gb|AAC25774.1|	fructose-1,6-bisphosphatase	337	30	1e-170	0.95	EC:3.1.3.46, EC:3.1.3.11,	8	GO:0015976, GO:0006098, GO:0006096, GO:0006013, GO:0042132, GO:0006000, GO:0004331, GO:0006094,
gi|57165050|gb|AAW34363.1|	fructose-1,6-bisphosphatase 1	338	30	1e-170	0.95	EC:3.1.3.46, EC:3.1.3.11,	8	GO:0015976, GO:0006098, GO:0006096, GO:0006013, GO:0042132, GO:0006000, GO:0004331, GO:0006094,
gi|55662224|emb|CAH72692.1|	fructose-1,6-bisphosphatase 1	338	30	1e-170	0.95	EC:3.1.3.46, EC:3.1.3.11,	8	GO:0015976, GO:0006098, GO:0006096, GO:0006013, GO:0042132, GO:0006000, GO:0004331, GO:0006094,
gi|34577061|ref|NP_000659.2|	alcohol dehydrogenase 1B (class I), beta polypeptide	375	30	1e-170	0.96		6	GO:0006118, GO:0005489, GO:0006069, GO:0008270, GO:0004024, GO:0005737,
gi|494090|pdb|1HDY|B	alcohol dehydrogenase 1B (class I), beta polypeptide	374	30	1e-170	0.96		6	GO:0006118, GO:0005489, GO:0006069, GO:0008270, GO:0004024, GO:0005737,
gi|494092|pdb|1HDZ|B	BChain B, Alcohol Dehydrogenase (E.C.1.1.1.1) (Beta-1 Isoenzyme, Human) Mutant With Arg 47 Replaced By Gly (R47g) Complexed With Nad+	374	30	1e-170	0.96		6	GO:0006118, GO:0005489, GO:0006069, GO:0008270, GO:0004024, GO:0005737,
gi|21542510|gb|AAH33009.1|	Alcohol dehydrogenase 1B (class I), beta polypeptide	375	30	1e-170	0.96		6	GO:0006118, GO:0005489, GO:0006069, GO:0008270, GO:0004024, GO:0005737,
gi|13096742|pdb|1HSZ|B	Alcohol dehydrogenase 1B (class I), beta polypeptide	374	30	1e-170	0.96		6	GO:0006118, GO:0005489, GO:0006069, GO:0008270, GO:0004024, GO:0005737,
gi|598143|gb|AAB48003.1|	alcohol dehydrogenase beta-3 subunit	375	30	1e-170	0.96		6	GO:0006118, GO:0005489, GO:0006069, GO:0008270, GO:0004024, GO:0005737,
gi|1311011|pdb|1HTB|B	alcohol dehydrogenase beta-3 subunit	374	30	1e-170	0.96		6	GO:0006118, GO:0005489, GO:0006069, GO:0008270, GO:0004024, GO:0005737,
gi|62897945|dbj|BAD96912.1|	enolase 1 variant	434	30	1e-170	0.97	EC:3.4.21.68, EC:3.4.21.73, EC:4.2.1.11,	15	GO:0009094, GO:0006571, GO:0006094, GO:0000162, GO:0007423, GO:0005634, GO:0004634, GO:0008243, GO:0006096, GO:0005212, GO:0000287, GO:0005515, GO:0003677, GO:0000015, GO:0006355,
gi|29792061|gb|AAH50642.1|	ENO1 protein	434	30	1e-170	0.97	EC:3.4.21.68, EC:3.4.21.73, EC:4.2.1.11,	15	GO:0009094, GO:0006571, GO:0006094, GO:0000162, GO:0007423, GO:0005634, GO:0004634, GO:0008243, GO:0006096, GO:0005212, GO:0000287, GO:0005515, GO:0003677, GO:0000015, GO:0006355,
gi|693933|emb|CAA59331.1|	2-phosphopyruvate-hydratase alpha-enolase; carbonate dehydratase	434	30	1e-170	0.97	EC:3.4.21.68, EC:3.4.21.73, EC:4.2.1.11,	15	GO:0009094, GO:0006571, GO:0006094, GO:0000162, GO:0007423, GO:0005634, GO:0004634, GO:0008243, GO:0006096, GO:0005212, GO:0000287, GO:0005515, GO:0003677, GO:0000015, GO:0006355,
gi|62896593|dbj|BAD96237.1|	enolase 1 variant	434	30	1e-170	0.97	EC:3.4.21.68, EC:3.4.21.73, EC:4.2.1.11,	15	GO:0009094, GO:0006571, GO:0006094, GO:0000162, GO:0007423, GO:0005634, GO:0004634, GO:0008243, GO:0006096, GO:0005212, GO:0000287, GO:0005515, GO:0003677, GO:0000015, GO:0006355,
gi|30583767|gb|AAP36132.1|	Homo sapiens enolase 1, (alpha)	435	30	1e-170	0.97	EC:3.4.21.68, EC:3.4.21.73, EC:4.2.1.11,	15	GO:0009094, GO:0006571, GO:0006094, GO:0000162, GO:0007423, GO:0005634, GO:0004634, GO:0008243, GO:0006096, GO:0005212, GO:0000287, GO:0005515, GO:0003677, GO:0000015, GO:0006355,
gi|31873302|emb|CAD97642.1|	hypothetical protein	434	30	1e-170	0.97	EC:3.4.21.68, EC:3.4.21.73, EC:4.2.1.11,	15	GO:0009094, GO:0006571, GO:0006094, GO:0000162, GO:0007423, GO:0005634, GO:0004634, GO:0008243, GO:0006096, GO:0005212, GO:0000287, GO:0005515, GO:0003677, GO:0000015, GO:0006355,
gi|16554592|ref|NP_443739.1|	enolase 3	434	30	1e-170	0.94	EC:4.2.1.11,	9	GO:0009094, GO:0006571, GO:0006094, GO:0000162, GO:0006096, GO:0000287, GO:0004634, GO:0005515, GO:0000015,
gi|31167|emb|CAA40163.1|	muscle specific enolase	434	30	1e-170	0.94	EC:4.2.1.11,	9	GO:0009094, GO:0006571, GO:0006094, GO:0000162, GO:0006096, GO:0000287, GO:0004634, GO:0005515, GO:0000015,
gi|930101|emb|CAA32505.1|	gamma enolase	433	30	1e-170	0.95	EC:3.4.21.68, EC:3.4.21.73, EC:4.2.1.11,	14	GO:0009094, GO:0006571, GO:0006094, GO:0000162, GO:0007423, GO:0005634, GO:0004634, GO:0008243, GO:0006096, GO:0005212, GO:0000287, GO:0003677, GO:0000015, GO:0006355,
gi|55669907|pdb|1TE6|B	BChain B, Crystal Structure Of Human Neuron Specific Enolase At 1.8 Angstrom	439	30	1e-170	0.95	EC:3.4.21.68, EC:3.4.21.73, EC:4.2.1.11,	14	GO:0009094, GO:0006571, GO:0006094, GO:0000162, GO:0007423, GO:0005634, GO:0004634, GO:0008243, GO:0006096, GO:0005212, GO:0000287, GO:0003677, GO:0000015, GO:0006355,
gi|31170|emb|CAA34513.1|	unnamed protein product	434	30	1e-170	0.94	EC:4.2.1.11,	9	GO:0009094, GO:0006571, GO:0006094, GO:0000162, GO:0006096, GO:0000287, GO:0004634, GO:0005515, GO:0000015,
gi|30583605|gb|AAP36047.1|	enolase 2, (gamma, neuronal)	434	30	1e-170	0.95	EC:3.4.21.68, EC:3.4.21.73, EC:4.2.1.11,	14	GO:0009094, GO:0006571, GO:0006094, GO:0000162, GO:0007423, GO:0005634, GO:0004634, GO:0008243, GO:0006096, GO:0005212, GO:0000287, GO:0003677, GO:0000015, GO:0006355,
gi|16878083|gb|AAH17249.1|	Enolase 3	434	30	1e-170	0.94	EC:4.2.1.11,	9	GO:0009094, GO:0006571, GO:0006094, GO:0000162, GO:0006096, GO:0000287, GO:0004634, GO:0005515, GO:0000015,
gi|1346343|sp|P04264|K2C1_HUMAN	K2C1_HUMANKeratin, type II cytoskeletal 1 (Cytokeratin 1) (K1) (CK 1) (67 kDa cytokeratin) (Hair alpha protein)	644	30	1e-180	0.9		14	GO:0007165, GO:0005529, GO:0005882, GO:0001867, GO:0045765, GO:0005200, GO:0005515, GO:0004872, GO:0008544, GO:0042730, GO:0007010, GO:0016021, GO:0005739, GO:0006979,
gi|11935049|gb|AAG41947.1|	keratin 1	644	30	1e-171	0.9		14	GO:0007165, GO:0005529, GO:0005882, GO:0001867, GO:0045765, GO:0005200, GO:0005515, GO:0004872, GO:0008544, GO:0042730, GO:0007010, GO:0016021, GO:0005739, GO:0006979,
gi|12804931|gb|AAH01918.1|	Acetyl-coenzyme A acyltransferase 2	397	30	1e-173	0.81	EC:1.1.1.100, EC:2.3.1.9, EC:2.3.1.16,	19	GO:0006699, GO:0046950, GO:0018874, GO:0006574, GO:0006568, GO:0006554, GO:0006552, GO:0006550, GO:0006090, GO:0042967, GO:0006633, GO:0005835, GO:0003988, GO:0008372, GO:0000004, GO:0006635, GO:0005759, GO:0003985, GO:0004316,
gi|509676|dbj|BAA03800.1|	mitochondrial 3-oxoacyl-CoA thiolase	397	30	1e-172	0.81	EC:1.1.1.100, EC:2.3.1.9, EC:2.3.1.16,	19	GO:0006699, GO:0046950, GO:0018874, GO:0006574, GO:0006568, GO:0006554, GO:0006552, GO:0006550, GO:0006090, GO:0042967, GO:0006633, GO:0005835, GO:0003988, GO:0008372, GO:0000004, GO:0006635, GO:0005759, GO:0003985, GO:0004316,
gi|40889142|pdb|1NEJ|D	DChain D, Crystalline Human Carbonmonoxy Hemoglobin S (Liganded Sickle Cell Hemoglobin) Exhibits The R2 Quaternary State At Neutral Ph In The Presence Of Polyethylene Glycol: The 2.1 Angstrom Resolution Crystal Structure	146	30	1e-81	0.98		10	GO:0019825, GO:0030185, GO:0045429, GO:0030492, GO:0020037, GO:0005506, GO:0008430, GO:0005833, GO:0005344, GO:0015671,
gi|61679655|pdb|1Y7D|D	DChain D, T-To-T(High) Quaternary Transitions In Human Hemoglobin: Betap100g Deoxy Low-Salt (1 Test Set)	146	30	1e-81	0.98		10	GO:0019825, GO:0030185, GO:0045429, GO:0030492, GO:0020037, GO:0005506, GO:0008430, GO:0005833, GO:0005344, GO:0015671,
gi|3660436|pdb|6HBW|D	DChain D, Crystal Structure Of Deoxy-Human Hemoglobin Beta6 Glu-	146	30	1e-82	0.98		10	GO:0019825, GO:0030185, GO:0045429, GO:0030492, GO:0020037, GO:0005506, GO:0008430, GO:0005833, GO:0005344, GO:0015671,
gi|34810630|pdb|1M9P|D	beta globin	146	30	1e-81	0.99		10	GO:0019825, GO:0030185, GO:0045429, GO:0030492, GO:0020037, GO:0005506, GO:0008430, GO:0005833, GO:0005344, GO:0015671,
gi|1942688|pdb|1GBV|D	DChain D, (Alpha-Oxy, Beta-(C112g)deoxy) T-State Human Hemoglobin	146	30	1e-81	0.98		10	GO:0019825, GO:0030185, GO:0045429, GO:0030492, GO:0020037, GO:0005506, GO:0008430, GO:0005833, GO:0005344, GO:0015671,
gi|61679602|pdb|1Y83|D	DChain D, T-To-T(High) Quaternary Transitions In Human Hemoglobin: Betay145g Deoxy Low-Salt (1 Test Set)	146	30	1e-81	0.98		10	GO:0019825, GO:0030185, GO:0045429, GO:0030492, GO:0020037, GO:0005506, GO:0008430, GO:0005833, GO:0005344, GO:0015671,
gi|61679598|pdb|1Y7Z|D	DChain D, T-To-T(High) Quaternary Transitions In Human Hemoglobin: Betan108a Deoxy Low-Salt (1 Test Set)	146	30	1e-81	0.98		10	GO:0019825, GO:0030185, GO:0045429, GO:0030492, GO:0020037, GO:0005506, GO:0008430, GO:0005833, GO:0005344, GO:0015671,
gi|60594387|pdb|1YIH|D	DChain D, T-To-T(High) Quaternary Transitions In Human Hemoglobin: Betap100a Oxy (2.2mm Ihp, 20% Peg) (1 Test Set)	146	30	1e-81	0.98		10	GO:0019825, GO:0030185, GO:0045429, GO:0030492, GO:0020037, GO:0005506, GO:0008430, GO:0005833, GO:0005344, GO:0015671,
gi|61679659|pdb|1Y7G|D	DChain D, T-To-T(High) Quaternary Transitions In Human Hemoglobin: Betan102a Deoxy Low-Salt (1 Test Set)	146	30	1e-81	0.98		10	GO:0019825, GO:0030185, GO:0045429, GO:0030492, GO:0020037, GO:0005506, GO:0008430, GO:0005833, GO:0005344, GO:0015671,
gi|61679647|pdb|1Y5K|D	DChain D, T-To-T(High) Quaternary Transitions In Human Hemoglobin: Betad99a Deoxy Low-Salt (10 Test Sets)	146	30	1e-81	0.98		10	GO:0019825, GO:0030185, GO:0045429, GO:0030492, GO:0020037, GO:0005506, GO:0008430, GO:0005833, GO:0005344, GO:0015671,
gi|60594356|pdb|1YGF|D	DChain D, T-To-T(High) Quaternary Transitions In Human Hemoglobin: Betah97a Oxy (2mm Ihp, 20% Peg) (1 Test Set)	146	30	1e-81	0.98		10	GO:0019825, GO:0030185, GO:0045429, GO:0030492, GO:0020037, GO:0005506, GO:0008430, GO:0005833, GO:0005344, GO:0015671,
gi|61679639|pdb|1Y5F|D	DChain D, T-To-T(High) Quaternary Transitions In Human Hemoglobin: Betal96a Deoxy Low-Salt (1 Test Set)	146	30	1e-81	0.98		10	GO:0019825, GO:0030185, GO:0045429, GO:0030492, GO:0020037, GO:0005506, GO:0008430, GO:0005833, GO:0005344, GO:0015671,
gi|46014948|pdb|1NQP|D	DChain D, Crystal Structure Of Human Hemoglobin E At 1.73 A Resolution	146	30	1e-81	0.99		10	GO:0019825, GO:0030185, GO:0045429, GO:0030492, GO:0020037, GO:0005506, GO:0008430, GO:0005833, GO:0005344, GO:0015671,
gi|56553729|pdb|1SI4|D	delta-globin	146	30	1e-81	0.96		10	GO:0019825, GO:0030185, GO:0045429, GO:0030492, GO:0020037, GO:0005506, GO:0008430, GO:0005833, GO:0005344, GO:0015671,
gi|13549112|gb|AAK29639.1|	beta globin chain variant	147	30	1e-82	0.97		10	GO:0019825, GO:0030185, GO:0045429, GO:0030492, GO:0020037, GO:0005506, GO:0008430, GO:0005833, GO:0005344, GO:0015671,
gi|6003534|gb|AAF00489.1|	hemoglobin beta subunit variant	147	30	1e-82	0.98		10	GO:0019825, GO:0030185, GO:0045429, GO:0030492, GO:0020037, GO:0005506, GO:0008430, GO:0005833, GO:0005344, GO:0015671,
gi|40889698|pdb|1RQ4|D	DChain D, Crystallographic Analysis Of The Interaction Of Nitric Oxide With Quaternary-T Human Hemoglobin, Hemoglobin Exposed To No Under Aerobic Conditions	146	30	1e-80	0.98		10	GO:0019825, GO:0030185, GO:0045429, GO:0030492, GO:0020037, GO:0005506, GO:0008430, GO:0005833, GO:0005344, GO:0015671,
gi|60594343|pdb|1YG5|D	DChain D, T-To-T(High) Quaternary Transitions In Human Hemoglobin: Betaw37h Oxy (2mm Ihp, 20% Peg) (10 Test Sets)	146	30	1e-81	0.98		10	GO:0019825, GO:0030185, GO:0045429, GO:0030492, GO:0020037, GO:0005506, GO:0008430, GO:0005833, GO:0005344, GO:0015671,
gi|4378804|gb|AAD19696.1|	hemoglobin beta chain	147	30	1e-82	0.98		10	GO:0019825, GO:0030185, GO:0045429, GO:0030492, GO:0020037, GO:0005506, GO:0008430, GO:0005833, GO:0005344, GO:0015671,
gi|60594304|pdb|1YEN|D	DChain D, T-To-T(High) Quaternary Transitions In Human Hemoglobin: Betap36a Oxy (2mm Ihp, 20% Peg) (10 Test Sets)	146	30	1e-81	0.98		10	GO:0019825, GO:0030185, GO:0045429, GO:0030492, GO:0020037, GO:0005506, GO:0008430, GO:0005833, GO:0005344, GO:0015671,
gi|61679774|pdb|1Y4V|D	DChain D, T-To-T(High) Quaternary Transitions In Human Hemoglobin: Betac93a Deoxy Low-Salt (1 Test Set)	146	30	1e-81	0.98		10	GO:0019825, GO:0030185, GO:0045429, GO:0030492, GO:0020037, GO:0005506, GO:0008430, GO:0005833, GO:0005344, GO:0015671,
gi|61679770|pdb|1Y4R|D	DChain D, T-To-T(High) Quaternary Transitions In Human Hemoglobin: Betaf45a Deoxy Low-Salt (1 Test Set)	146	30	1e-81	0.98		10	GO:0019825, GO:0030185, GO:0045429, GO:0030492, GO:0020037, GO:0005506, GO:0008430, GO:0005833, GO:0005344, GO:0015671,
gi|61679730|pdb|1Y2Z|D	DChain D, T-To-T(High) Quaternary Transitions In Human Hemoglobin: Betav34g Deoxy Low-Salt (1 Test Set)	146	30	1e-82	0.98		10	GO:0019825, GO:0030185, GO:0045429, GO:0030492, GO:0020037, GO:0005506, GO:0008430, GO:0005833, GO:0005344, GO:0015671,
gi|1942684|pdb|1GBU|D	DChain D, Deoxy (Beta-(C93a,C112g)) Human Hemoglobin	146	30	1e-80	0.97		10	GO:0019825, GO:0030185, GO:0045429, GO:0030492, GO:0020037, GO:0005506, GO:0008430, GO:0005833, GO:0005344, GO:0015671,
gi|58177623|pdb|1YE1|D	DChain D, T-To-T(High) Quaternary Transitions In Human Hemoglobin: Betay35a Oxy (2mm Ihp, 20% Peg) (1 Test Set)	146	30	1e-81	0.98		10	GO:0019825, GO:0030185, GO:0045429, GO:0030492, GO:0020037, GO:0005506, GO:0008430, GO:0005833, GO:0005344, GO:0015671,
gi|58177619|pdb|1YE0|D	DChain D, T-To-T(High) Quaternary Transitions In Human Hemoglobin: Betav33a Oxy (2mm Ihp, 20% Peg) (1 Test Set)	146	30	1e-81	0.98		10	GO:0019825, GO:0030185, GO:0045429, GO:0030492, GO:0020037, GO:0005506, GO:0008430, GO:0005833, GO:0005344, GO:0015671,
gi|61679766|pdb|1Y4Q|D	DChain D, T-To-T(High) Quaternary Transitions In Human Hemoglobin: Betaf42a Deoxy Low-Salt (1 Test Set)	146	30	1e-81	0.98		10	GO:0019825, GO:0030185, GO:0045429, GO:0030492, GO:0020037, GO:0005506, GO:0008430, GO:0005833, GO:0005344, GO:0015671,
gi|58177627|pdb|1YE2|D	DChain D, T-To-T(High) Quaternary Transitions In Human Hemoglobin: Betay35f Oxy (2mm Ihp, 20% Peg) (1 Test Set)	146	30	1e-81	0.99		10	GO:0019825, GO:0030185, GO:0045429, GO:0030492, GO:0020037, GO:0005506, GO:0008430, GO:0005833, GO:0005344, GO:0015671,
gi|12083483|gb|AAG46185.1|	beta globin	115	30	1e-62	0.99		10	GO:0019825, GO:0030185, GO:0045429, GO:0030492, GO:0020037, GO:0005506, GO:0008430, GO:0005833, GO:0005344, GO:0015671,
gi|62823011|gb|AAY15222.1|	beta globin	105	30	1e-56	0.99		10	GO:0019825, GO:0030185, GO:0045429, GO:0030492, GO:0020037, GO:0005506, GO:0008430, GO:0005833, GO:0005344, GO:0015671,
gi|18418633|gb|AAL68978.1|	mutant beta-globin	147	30	1e-81	0.98		10	GO:0019825, GO:0030185, GO:0045429, GO:0030492, GO:0020037, GO:0005506, GO:0008430, GO:0005833, GO:0005344, GO:0015671,
gi|6003532|gb|AAF00488.1|	hemoglobin beta subunit variant	128	30	1e-71	0.98		10	GO:0019825, GO:0030185, GO:0045429, GO:0030492, GO:0020037, GO:0005506, GO:0008430, GO:0005833, GO:0005344, GO:0015671,
gi|13432059|gb|AAK20080.1|	mutant beta globin	111	30	1e-61	0.99		10	GO:0019825, GO:0030185, GO:0045429, GO:0030492, GO:0020037, GO:0005506, GO:0008430, GO:0005833, GO:0005344, GO:0015671,
gi|34224021|gb|AAQ63175.1|	hemoglobin beta chain variant Hb S-Wake	105	30	1e-56	0.98		10	GO:0019825, GO:0030185, GO:0045429, GO:0030492, GO:0020037, GO:0005506, GO:0008430, GO:0005833, GO:0005344, GO:0015671,
gi|66473265|gb|AAY46275.1|	beta globin	105	30	1e-56	0.98		10	GO:0019825, GO:0030185, GO:0045429, GO:0030492, GO:0020037, GO:0005506, GO:0008430, GO:0005833, GO:0005344, GO:0015671,
gi|13273496|gb|AAK15811.1|	mutant hemoglobin beta chain	105	30	1e-56	0.98		10	GO:0019825, GO:0030185, GO:0045429, GO:0030492, GO:0020037, GO:0005506, GO:0008430, GO:0005833, GO:0005344, GO:0015671,
gi|26892090|gb|AAN84548.1|	beta globin chain variant	147	30	1e-82	0.99		10	GO:0019825, GO:0030185, GO:0045429, GO:0030492, GO:0020037, GO:0005506, GO:0008430, GO:0005833, GO:0005344, GO:0015671,
gi|51594277|gb|AAU08171.1|	hemoglobin Lepore-Baltimore	105	30	1e-56	0.98		10	GO:0019825, GO:0030185, GO:0045429, GO:0030492, GO:0020037, GO:0005506, GO:0008430, GO:0005833, GO:0005344, GO:0015671,
gi|47679341|gb|AAT36651.1|	hemoglobin beta	105	30	1e-56	0.98		10	GO:0019825, GO:0030185, GO:0045429, GO:0030492, GO:0020037, GO:0005506, GO:0008430, GO:0005833, GO:0005344, GO:0015671,
gi|23268449|gb|AAN11320.1|	hemoglobin beta chain variant Hb S-Wake	147	30	1e-82	0.98		10	GO:0019825, GO:0030185, GO:0045429, GO:0030492, GO:0020037, GO:0005506, GO:0008430, GO:0005833, GO:0005344, GO:0015671,
gi|68005524|gb|AAY84735.1|	hemoglobin beta chain	105	30	1e-56	0.98		10	GO:0019825, GO:0030185, GO:0045429, GO:0030492, GO:0020037, GO:0005506, GO:0008430, GO:0005833, GO:0005344, GO:0015671,
gi|7428712|pir||KRHU2	-	643	30	1e-177	0.89		14	GO:0007165, GO:0005529, GO:0005882, GO:0001867, GO:0045765, GO:0005200, GO:0005515, GO:0004872, GO:0008544, GO:0042730, GO:0007010, GO:0016021, GO:0005739, GO:0006979,
gi|48145817|emb|CAG33131.1|	HMGCS2	508	30	1e-170	0.88	EC:2.3.3.10,	16	GO:0006574, GO:0006552, GO:0006550, GO:0006355, GO:0005739, GO:0005829, GO:0016829, GO:0003700, GO:0006700, GO:0007548, GO:0046951, GO:0006084, GO:0005667, GO:0004421, GO:0005625, GO:0006695,
gi|28422280|gb|AAH44217.1|	3-hydroxy-3-methylglutaryl-Coenzyme A synthase 2 (mitochondrial)	508	30	1e-170	0.88	EC:2.3.3.10,	16	GO:0006574, GO:0006552, GO:0006550, GO:0006355, GO:0005739, GO:0005829, GO:0016829, GO:0003700, GO:0006700, GO:0007548, GO:0046951, GO:0006084, GO:0005667, GO:0004421, GO:0005625, GO:0006695,
gi|20149621|ref|NP_056348.2|	hypothetical protein LOC26007	575	30	1e-170	0.71	EC:2.7.1.29,	3	GO:0046486, GO:0004371, GO:0006071,
gi|7431153|pir||G01650	-	334	30	1e-179	0.94	EC:1.1.1.27, EC:1.1.1.37,	10	GO:0046487, GO:0019643, GO:0006534, GO:0006094, GO:0005829, GO:0006096, GO:0030060, GO:0004459, GO:0004470, GO:0006108,
gi|62822344|gb|AAY14893.1|	unknown	334	30	1e-180	0.94	EC:1.1.1.27, EC:1.1.1.37,	10	GO:0046487, GO:0019643, GO:0006534, GO:0006094, GO:0005829, GO:0006096, GO:0030060, GO:0004459, GO:0004470, GO:0006108,
gi|21961605|gb|AAH34697.1|	PREDICTED: similar to keratin 25D; type I inner root sheath specific keratin 25 irs4	584	30	1e-170	0.89		7	GO:0030280, GO:0045095, GO:0005200, GO:0008544, GO:0000004, GO:0007010, GO:0000902,
gi|28317|emb|CAA32649.1|	unnamed protein product	593	30	1e-171	0.89		7	GO:0030280, GO:0045095, GO:0005200, GO:0008544, GO:0000004, GO:0007010, GO:0000902,
gi|547749|sp|P13645|K1C10_HUMAN	PREDICTED: similar to keratin 25D; type I inner root sheath specific keratin 25 irs4	593	30	1e-170	0.89		7	GO:0030280, GO:0045095, GO:0005200, GO:0008544, GO:0000004, GO:0007010, GO:0000902,
gi|88041|pir||A31994	-	561	30	1e-170	0.88		6	GO:0030280, GO:0045095, GO:0005200, GO:0008544, GO:0000004, GO:0007010,
gi|13096740|pdb|1HSO|B	alcohol dehydrogenase 1A (class I), alpha polypeptide	374	30	1e-170	0.95		6	GO:0006118, GO:0005489, GO:0006069, GO:0008270, GO:0004024, GO:0005737,
gi|54696486|gb|AAV38615.1|	alcohol dehydrogenase 1A (class I), alpha polypeptide	375	30	1e-170	0.95		6	GO:0006118, GO:0005489, GO:0006069, GO:0008270, GO:0004024, GO:0005737,
gi|1223739|emb|CAA33487.1|	alcohol dehydrogenase	376	30	1e-170	0.96		6	GO:0006118, GO:0005489, GO:0006069, GO:0008270, GO:0004024, GO:0005737,
gi|47132620|ref|NP_000414.2|	keratin 2a	639	30	1e-170	0.86		13	GO:0007165, GO:0007010, GO:0042730, GO:0016020, GO:0001867, GO:0005882, GO:0005515, GO:0008544, GO:0006979, GO:0045765, GO:0005529, GO:0004872, GO:0005200,
gi|219433|dbj|BAA02632.1|	alanine:glyoxylate aminotransferase	392	30	1e-175	0.85	EC:2.6.1.44, EC:2.6.1.51,	10	GO:0006566, GO:0006563, GO:0006544, GO:0006531, GO:0006522, GO:0004760, GO:0005739, GO:0005615, GO:0005777, GO:0008453,
gi|28561|emb|CAA37493.1|	L- alanine:glyoxylate aminotransferase	392	30	1e-176	0.86	EC:2.6.1.44, EC:2.6.1.51,	10	GO:0006566, GO:0006563, GO:0006544, GO:0006531, GO:0006522, GO:0004760, GO:0005739, GO:0005615, GO:0005777, GO:0008453,
gi|13560684|gb|AAK30157.1|	hepatic peroxysomal alanine:glyoxylate aminotransferase	361	30	1e-180	0.85	EC:2.6.1.44, EC:2.6.1.51,	10	GO:0006566, GO:0006563, GO:0006544, GO:0006531, GO:0006522, GO:0004760, GO:0005739, GO:0005615, GO:0005777, GO:0008453,
gi|3114512|pdb|1VWT|C	CChain C, T State Human Hemoglobin	141	30	1e-77	0.98		6	GO:0019825, GO:0005506, GO:0015671, GO:0005344, GO:0005833, GO:0020037,
gi|37928145|pdb|1R1Y|C	CChain C, Crystal Structure Of Deoxy-Human Hemoglobin Bassett At 1.8 Angstrom	141	30	1e-76	0.98		6	GO:0019825, GO:0005506, GO:0015671, GO:0005344, GO:0005833, GO:0020037,
gi|3212437|pdb|1AJ9|A	AChain A, R-State Human Carbonmonoxyhemoglobin Alpha-A53s	141	30	1e-76	0.99		6	GO:0019825, GO:0005506, GO:0015671, GO:0005344, GO:0005833, GO:0020037,
gi|1335076|emb|CAA23774.1|	HBA2 protein	141	30	1e-76	0.99		6	GO:0019825, GO:0005506, GO:0015671, GO:0005344, GO:0005833, GO:0020037,
gi|56967333|pdb|1Y0D|C	CChain C, T-To-Thigh Quaternary Transitions In Human Hemoglobin: Desarg141alpha Deoxy Low-Salt	140	30	1e-75	0.99		6	GO:0019825, GO:0005506, GO:0015671, GO:0005344, GO:0005833, GO:0020037,
gi|61679706|pdb|1Y0A|C	CChain C, T-To-Thigh Quaternary Transitions In Human Hemoglobin: Alphay140a Deoxy Low-Salt	141	30	1e-76	0.98		6	GO:0019825, GO:0005506, GO:0015671, GO:0005344, GO:0005833, GO:0020037,
gi|22671717|gb|AAN04486.1|	hemoglobin alpha-2	142	30	1e-77	0.99		6	GO:0019825, GO:0005506, GO:0015671, GO:0005344, GO:0005833, GO:0020037,
gi|61679692|pdb|1XZ5|C	CChain C, T-To-Thigh Quaternary Transitions In Human Hemoglobin: Alphal91a Deoxy Low-Salt	141	30	1e-76	0.98		6	GO:0019825, GO:0005506, GO:0015671, GO:0005344, GO:0005833, GO:0020037,
gi|62898345|dbj|BAD97112.1|	alpha 2 globin variant	142	30	1e-77	0.99		6	GO:0019825, GO:0005506, GO:0015671, GO:0005344, GO:0005833, GO:0020037,
gi|56967329|pdb|1Y09|C	CChain C, T-To-T(High) Quaternary Transitions In Human Hemoglobin: Alphan97a Deoxy Low-Salt	141	30	1e-76	0.98		6	GO:0019825, GO:0005506, GO:0015671, GO:0005344, GO:0005833, GO:0020037,
gi|56967321|pdb|1XZ4|C	CChain C, Intersubunit Interactions Associated With Tyr42alpha Stabilize The Quaternary-T Tetramer But Are Not Major Quaternary Constraints In Deoxyhemoglobin: Alphay42a Deoxyhemoglobin No-Salt	141	30	1e-76	0.98		6	GO:0019825, GO:0005506, GO:0015671, GO:0005344, GO:0005833, GO:0020037,
gi|61679479|pdb|1Y8W|C	CChain C, T-To-T(High) Quaternary Transitions In Human Hemoglobin: Alphar92a Oxy (2mm Ihp, 20% Peg) (10 Test Sets)	141	30	1e-76	0.98		6	GO:0019825, GO:0005506, GO:0015671, GO:0005344, GO:0005833, GO:0020037,
gi|61679701|pdb|1XZV|C	CChain C, T-To-Thigh Quaternary Transitions In Human Hemoglobin: Alphap95a Deoxy Low-Salt	141	30	1e-76	0.98		6	GO:0019825, GO:0005506, GO:0015671, GO:0005344, GO:0005833, GO:0020037,
gi|13650074|gb|AAK37554.1|	hemoglobin alpha-1 globin chain	142	30	1e-77	0.98		6	GO:0019825, GO:0005506, GO:0015671, GO:0005344, GO:0005833, GO:0020037,
gi|61679697|pdb|1XZU|C	CChain C, T-To-Thigh Quaternary Transitions In Human Hemoglobin: Alphad94g Deoxy Low-Salt	141	30	1e-76	0.98		6	GO:0019825, GO:0005506, GO:0015671, GO:0005344, GO:0005833, GO:0020037,
gi|58177614|pdb|1YDZ|C	CChain C, T-To-T(High) Quaternary Transitions In Human Hemoglobin: Alphay140f Oxy (2mm Ihp, 20% Peg) (1 Test Set)	141	30	1e-76	0.99		6	GO:0019825, GO:0005506, GO:0015671, GO:0005344, GO:0005833, GO:0020037,
gi|13195586|gb|AAK15770.1|	hemoglobin alpha 1 globin chain	100	30	1e-52	0.98		6	GO:0019825, GO:0005506, GO:0015671, GO:0005344, GO:0005833, GO:0020037,
gi|28549|emb|CAA23749.1|	alpha globin	128	30	1e-68	0.89		6	GO:0019825, GO:0005506, GO:0015671, GO:0005344, GO:0005833, GO:0020037,
gi|61679686|pdb|1XY0|C	CChain C, T-To-Thigh Transitions In Human Hemoglobin: Alphak40g Deoxy Low-Salt	141	30	1e-76	0.98		6	GO:0019825, GO:0005506, GO:0015671, GO:0005344, GO:0005833, GO:0020037,
gi|63080988|gb|AAY30253.1|	hemoglobin alpha-2 globin mutant	100	30	1e-52	0.98		6	GO:0019825, GO:0005506, GO:0015671, GO:0005344, GO:0005833, GO:0020037,
gi|55956899|ref|NP_000217.2|	cytokeratin 9	623	30	1e-175	0.79		5	GO:0045095, GO:0005200, GO:0008544, GO:0007010, GO:0000902,
gi|435476|emb|CAA82315.1|	cytokeratin 9	623	30	1e-175	0.79		5	GO:0045095, GO:0005200, GO:0008544, GO:0007010, GO:0000902,
gi|453155|emb|CAA52924.1|	cytokeratin 9	622	30	1e-175	0.79		5	GO:0045095, GO:0005200, GO:0008544, GO:0007010, GO:0000902,
gi|62897303|dbj|BAD96592.1|	UDP glycosyltransferase 2 family, polypeptide B10 variant	528	30	1e-170	0.9	EC:2.4.1.17,	10	GO:0005783, GO:0016021, GO:0000004, GO:0006711, GO:0045449, GO:0003677, GO:0030573, GO:0006805, GO:0015020, GO:0005792,
gi|62897237|dbj|BAD96559.1|	UDP glycosyltransferase 2 family, polypeptide B10 variant	528	30	1e-170	0.9	EC:2.4.1.17,	10	GO:0005783, GO:0016021, GO:0000004, GO:0006711, GO:0045449, GO:0003677, GO:0030573, GO:0006805, GO:0015020, GO:0005792,
gi|4507817|ref|NP_001066.1|	UDP glycosyltransferase 2 family, polypeptide B10	528	30	1e-170	0.9	EC:2.4.1.17,	10	GO:0005783, GO:0016021, GO:0000004, GO:0006711, GO:0045449, GO:0003677, GO:0030573, GO:0006805, GO:0015020, GO:0005792,
gi|21411302|gb|AAH30974.1|	UDP glycosyltransferase 2 family, polypeptide B7	529	30	1e-174	0.9	EC:2.4.1.17,	10	GO:0005783, GO:0016021, GO:0000004, GO:0006711, GO:0045449, GO:0003677, GO:0030573, GO:0006805, GO:0015020, GO:0005792,
gi|4507825|ref|NP_001065.1|	UDP glycosyltransferase 2 family, polypeptide B7	529	30	1e-174	0.9	EC:2.4.1.17,	10	GO:0005783, GO:0016021, GO:0000004, GO:0006711, GO:0045449, GO:0003677, GO:0030573, GO:0006805, GO:0015020, GO:0005792,
gi|825617|emb|CAA46270.1|	peroxisomal 3-oxoacyl-CoA thiolase	424	30	1e-179	0.86	EC:2.3.1.9, EC:2.3.1.16,	22	GO:0006699, GO:0046950, GO:0042967, GO:0018874, GO:0006574, GO:0006568, GO:0006554, GO:0006552, GO:0006550, GO:0006090, GO:0000004, GO:0045045, GO:0010111, GO:0009695, GO:0006635, GO:0006091, GO:0016023, GO:0003988, GO:0005777, GO:0008372, GO:0000062, GO:0003985,
gi|15680239|gb|AAH14474.1|	ACAA1 protein	331	30	1e-179	0.71	EC:2.3.1.9, EC:2.3.1.16,	17	GO:0006699, GO:0046950, GO:0042967, GO:0018874, GO:0006633, GO:0006574, GO:0006568, GO:0006554, GO:0006552, GO:0006550, GO:0006090, GO:0006091, GO:0003988, GO:0019395, GO:0000062, GO:0003985, GO:0005777,
gi|22796316|emb|CAA35825.1|	peroxisomal 3-oxoacyl-CoA thiolase	326	30	1e-173	0.88	EC:2.3.1.9, EC:2.3.1.16,	22	GO:0006699, GO:0046950, GO:0042967, GO:0018874, GO:0006574, GO:0006568, GO:0006554, GO:0006552, GO:0006550, GO:0006090, GO:0000004, GO:0045045, GO:0010111, GO:0009695, GO:0006635, GO:0006091, GO:0016023, GO:0003988, GO:0005777, GO:0008372, GO:0000062, GO:0003985,
gi|21669543|dbj|BAC01796.1|	immunoglobulin lambda light chain VLJ region	263	30	1e-139	0.91	-	0
gi|21669561|dbj|BAC01805.1|	immunoglobulin lambda light chain VLJ region	273	30	1e-138	0.93	-	0
gi|21669541|dbj|BAC01795.1|	immunoglobulin lambda light chain VLJ region	271	30	1e-127	0.92	-	0
gi|21669567|dbj|BAC01808.1|	immunoglobulin lambda light chain VLJ region	264	30	1e-140	0.93	-	0
gi|21669529|dbj|BAC01789.1|	immunoglobulin lambda light chain VLJ region	268	30	1e-130	0.94	-	0
gi|21669549|dbj|BAC01799.1|	immunoglobulin lambda light chain VLJ region	263	30	1e-128	0.95	-	0
gi|21669571|dbj|BAC01810.1|	immunoglobulin lambda light chain VLJ region	265	30	1e-139	0.94	-	0
gi|21669581|dbj|BAC01815.1|	immunoglobulin lambda light chain VLJ region	267	30	1e-142	0.84	-	0
gi|21669519|dbj|BAC01784.1|	immunoglobulin lambda light chain VLJ region	270	30	1e-120	0.94	-	0
gi|21669521|dbj|BAC01785.1|	immunoglobulin lambda light chain VLJ region	269	30	1e-134	0.93	-	0
gi|21669545|dbj|BAC01797.1|	immunoglobulin lambda light chain VLJ region	263	30	1e-131	0.96	-	0
gi|21669493|dbj|BAC01771.1|	immunoglobulin lambda light chain VLJ region	276	30	1e-138	0.95	-	0
gi|21669535|dbj|BAC01792.1|	immunoglobulin lambda light chain VLJ region	269	30	1e-131	0.94	-	0
gi|21669583|dbj|BAC01816.1|	immunoglobulin lambda light chain VLJ region	267	30	1e-142	0.94	-	0
gi|21669525|dbj|BAC01787.1|	immunoglobulin lambda light chain VLJ region	270	30	1e-132	0.94	-	0
gi|21669515|dbj|BAC01782.1|	immunoglobulin lambda light chain VLJ region	269	30	1e-131	0.94	-	0
gi|21669537|dbj|BAC01793.1|	immunoglobulin lambda light chain VLJ region	269	30	1e-136	0.91	-	0
gi|21669495|dbj|BAC01772.1|	immunoglobulin lambda light chain VLJ region	272	30	1e-137	0.93	-	0
gi|21669507|dbj|BAC01778.1|	immunoglobulin lambda light chain VLJ region	272	30	1e-130	0.96	-	0
gi|21669569|dbj|BAC01809.1|	immunoglobulin lambda light chain VLJ region	264	30	1e-140	0.91	-	0
gi|21669573|dbj|BAC01811.1|	immunoglobulin lambda light chain VLJ region	267	30	1e-152	0.92	-	0
gi|21669539|dbj|BAC01794.1|	immunoglobulin lambda light chain VLJ region	268	30	1e-133	0.96	-	0
gi|21669551|dbj|BAC01800.1|	immunoglobulin lambda light chain VLJ region	268	30	1e-130	0.96	-	0
gi|21669499|dbj|BAC01774.1|	immunoglobulin lambda light chain VLJ region	273	30	1e-140	0.92	-	0
gi|21669509|dbj|BAC01779.1|	immunoglobulin lambda light chain VLJ region	273	30	1e-138	0.96	-	0
gi|21669511|dbj|BAC01780.1|	immunoglobulin lambda light chain VLJ region	269	30	1e-131	0.94	-	0
gi|21669575|dbj|BAC01812.1|	immunoglobulin lambda light chain VLJ region	266	30	1e-140	0.94	-	0
gi|21669533|dbj|BAC01791.1|	immunoglobulin lambda light chain VLJ region	270	30	1e-128	0.94	-	0
gi|21669517|dbj|BAC01783.1|	immunoglobulin lambda light chain VLJ region	269	30	1e-126	0.94	-	0
gi|21669531|dbj|BAC01790.1|	immunoglobulin lambda light chain VLJ region	269	30	1e-138	0.93	-	0
gi|21669565|dbj|BAC01807.1|	immunoglobulin lambda light chain VLJ region	273	30	1e-128	0.92	-	0
gi|21669563|dbj|BAC01806.1|	immunoglobulin lambda light chain VLJ region	272	30	1e-128	0.95	-	0
gi|21669553|dbj|BAC01801.1|	immunoglobulin lambda light chain VLJ region	270	30	1e-137	0.9	-	0
gi|21669579|dbj|BAC01814.1|	immunoglobulin lambda light chain VLJ region	264	30	1e-140	0.93	-	0
gi|21669523|dbj|BAC01786.1|	immunoglobulin lambda light chain VLJ region	270	30	1e-128	0.93	-	0
gi|21669559|dbj|BAC01804.1|	immunoglobulin lambda light chain VLJ region	275	30	1e-137	0.89	-	0
gi|21669513|dbj|BAC01781.1|	immunoglobulin lambda light chain VLJ region	270	30	1e-126	0.93	-	0
gi|21669527|dbj|BAC01788.1|	immunoglobulin lambda light chain VLJ region	271	30	1e-135	0.92	-	0
gi|21669585|dbj|BAC01817.1|	immunoglobulin lambda light chain VLJ region	264	30	1e-131	0.91	-	0
gi|21669555|dbj|BAC01802.1|	immunoglobulin lambda light chain VLJ region	275	30	1e-137	0.89	-	0
gi|21669557|dbj|BAC01803.1|	immunoglobulin lambda light chain VLJ region	272	30	1e-128	0.93	-	0
gi|13787189|ref|NP_000761.2|	cytochrome P450, family 2, subfamily C, polypeptide 8 isoform 1	490	30	1e-170	0.9	EC:1.14.14.1, EC:1.14.13.49,	11	GO:0046251, GO:0016099, GO:0005783, GO:0019825, GO:0016020, GO:0018676, GO:0006118, GO:0020037, GO:0005506, GO:0005792, GO:0050381,
gi|42543302|pdb|1PQ2|B	BChain B, Crystal Structure Of Human Drug Metabolizing Cytochrome P450 2c8	476	30	1e-170	0.91	EC:1.14.14.1, EC:1.14.13.49,	11	GO:0046251, GO:0016099, GO:0005783, GO:0019825, GO:0016020, GO:0018676, GO:0006118, GO:0020037, GO:0005506, GO:0005792, GO:0050381,
gi|1168128|gb|AAB35292.1|	cytochrome P450 arachidonic acid epoxygenase isoform, Cyp 2C8	485	30	1e-170	0.9	EC:1.14.14.1, EC:1.14.13.49,	11	GO:0046251, GO:0016099, GO:0005783, GO:0019825, GO:0016020, GO:0018676, GO:0006118, GO:0020037, GO:0005506, GO:0005792, GO:0050381,
gi|18088282|gb|AAH20596.1|	Cytochrome P450, family 2, subfamily C, polypeptide 8, isoform 1	490	30	1e-170	0.91	EC:1.14.14.1, EC:1.14.13.49,	11	GO:0046251, GO:0016099, GO:0005783, GO:0019825, GO:0016020, GO:0018676, GO:0006118, GO:0020037, GO:0005506, GO:0005792, GO:0050381,
gi|55664473|emb|CAH71307.1|	cytochrome P450, family 2, subfamily C, polypeptide 8	490	30	1e-170	0.91	EC:1.14.14.1, EC:1.14.13.49,	11	GO:0046251, GO:0016099, GO:0005783, GO:0019825, GO:0016020, GO:0018676, GO:0006118, GO:0020037, GO:0005506, GO:0005792, GO:0050381,
gi|13787187|ref|NP_110518.1|	cytochrome P450, family 2, subfamily C, polypeptide 8 isoform 2	393	30	1e-170	0.91	EC:1.14.14.1, EC:1.14.13.49,	11	GO:0046251, GO:0016099, GO:0005783, GO:0019825, GO:0016020, GO:0018676, GO:0006118, GO:0020037, GO:0005506, GO:0005792, GO:0050381,
gi|23885|emb|CAA35915.1|	cytochrome P-450 HPH (120 AA)	210	30	1e-110	0.91	EC:1.14.14.1, EC:1.14.13.49,	11	GO:0046251, GO:0016099, GO:0005783, GO:0019825, GO:0016020, GO:0018676, GO:0006118, GO:0020037, GO:0005506, GO:0005792, GO:0050381,
gi|12804929|gb|AAH01917.1|	Mitochondrial malate dehydrogenase, precursor	338	30	1e-180	0.95	EC:1.1.1.27, EC:1.1.1.37,	12	GO:0046487, GO:0019643, GO:0006534, GO:0006094, GO:0008372, GO:0006096, GO:0000004, GO:0030060, GO:0004459, GO:0005759, GO:0004470, GO:0006108,
gi|41472053|gb|AAS07425.1|	mitochondrial malate dehydrogenase precursor	316	30	1e-178	0.95	EC:1.1.1.27, EC:1.1.1.37,	12	GO:0046487, GO:0019643, GO:0006534, GO:0006094, GO:0008372, GO:0006096, GO:0000004, GO:0030060, GO:0004459, GO:0005759, GO:0004470, GO:0006108,
gi|21735621|ref|NP_005909.2|	mitochondrial malate dehydrogenase precursor	338	30	1e-180	0.95	EC:1.1.1.27, EC:1.1.1.37,	12	GO:0046487, GO:0019643, GO:0006534, GO:0006094, GO:0008372, GO:0006096, GO:0000004, GO:0030060, GO:0004459, GO:0005759, GO:0004470, GO:0006108,
gi|49168580|emb|CAG38785.1|	MDH2	338	30	1e-180	0.94	EC:1.1.1.27, EC:1.1.1.37,	12	GO:0046487, GO:0019643, GO:0006534, GO:0006094, GO:0008372, GO:0006096, GO:0000004, GO:0030060, GO:0004459, GO:0005759, GO:0004470, GO:0006108,
gi|1431652|pdb|1HDB|D	DChain D, Human Hemoglobin, Deoxy-Beta-V67t Mol_id: 1; Molecule: Hemoglobin (Deoxy) Beta-V67t; Chain: A, B, C, D; Synonym: Hbv67t; Engineered: Yes; Mutation: Chain B, D, V67t; Other_details: Alpha-Beta-Alpha-Beta Tetramer	146	30	1e-81	0.98		10	GO:0019825, GO:0030185, GO:0045429, GO:0030492, GO:0020037, GO:0005506, GO:0008430, GO:0005833, GO:0005344, GO:0015671,
gi|66731527|gb|AAY51976.1|	hemoglobin beta chain	101	30	1e-54	0.99		10	GO:0019825, GO:0030185, GO:0045429, GO:0030492, GO:0020037, GO:0005506, GO:0008430, GO:0005833, GO:0005344, GO:0015671,
gi|6425032|gb|AAF08266.1|	hemoglobin beta chain variant Hb S-Wake	61	30	1e-29	0.98		12	GO:0019825, GO:0030185, GO:0000004, GO:0045429, GO:0030492, GO:0005554, GO:0020037, GO:0005506, GO:0008430, GO:0005833, GO:0005344, GO:0015671,
gi|4837723|gb|AAD30656.1|	mutant beta-globin	89	30	1e-46	0.97		12	GO:0019825, GO:0030185, GO:0000004, GO:0045429, GO:0030492, GO:0005554, GO:0020037, GO:0005506, GO:0008430, GO:0005833, GO:0005344, GO:0015671,
gi|23268451|gb|AAN11321.1|	hemoglobin beta chain variant Hb-I_Toulouse	105	30	1e-56	0.99		10	GO:0019825, GO:0030185, GO:0045429, GO:0030492, GO:0020037, GO:0005506, GO:0008430, GO:0005833, GO:0005344, GO:0015671,
gi|17390171|gb|AAH18079.1|	ATP synthase, H+ transporting, mitochondrial F1 complex, delta subunit, precursor	168	30	1e-69	0.75	EC:3.6.3.14, EC:3.6.3.6,	8	GO:0006118, GO:0005624, GO:0046961, GO:0046872, GO:0015986, GO:0000275, GO:0008553, GO:0046933,
gi|4502407|ref|NP_001704.1|	BHMT_HUMANBetaine--homocysteine S-methyltransferase	406	30	1e-170	0.9	EC:2.1.1.10, EC:2.1.1.5,	9	GO:0006566, GO:0006563, GO:0006544, GO:0008372, GO:0047150, GO:0008898, GO:0009086, GO:0050666, GO:0006479,
gi|15214972|gb|AAH12616.1|	Betaine-homocysteine methyltransferase	406	30	1e-170	0.9	EC:2.1.1.10, EC:2.1.1.5,	9	GO:0006566, GO:0006563, GO:0006544, GO:0008372, GO:0047150, GO:0008898, GO:0009086, GO:0050666, GO:0006479,
gi|6537208|gb|AAF15558.1|	formiminotransferase cyclodeaminase	541	30	1e-178	0.8	EC:4.3.1.4, EC:2.1.2.5,	10	GO:0005882, GO:0007010, GO:0019215, GO:0006548, GO:0008372, GO:0006760, GO:0005542, GO:0005795, GO:0030409, GO:0030412,
gi|30353958|gb|AAH52248.1|	FTCD protein	554	30	1e-178	0.8	EC:4.3.1.4, EC:2.1.2.5,	10	GO:0005882, GO:0007010, GO:0019215, GO:0006548, GO:0008372, GO:0006760, GO:0005542, GO:0005795, GO:0030409, GO:0030412,
gi|9887331|gb|AAG01853.1|	formiminotransferase cyclodeaminase form C	572	30	1e-172	0.81	EC:4.3.1.4, EC:2.1.2.5,	10	GO:0005882, GO:0007010, GO:0019215, GO:0006548, GO:0008372, GO:0006760, GO:0005542, GO:0005795, GO:0030409, GO:0030412,
gi|9887333|gb|AAG01854.1|	formiminotransferase cyclodeaminase form D	495	30	1e-170	0.8	EC:4.3.1.4, EC:2.1.2.5,	10	GO:0005882, GO:0007010, GO:0019215, GO:0006548, GO:0008372, GO:0006760, GO:0005542, GO:0005795, GO:0030409, GO:0030412,
gi|9887335|gb|AAG01855.1|	formiminotransferase cyclodeaminase form E	158	30	1e-88	0.78	EC:4.3.1.4, EC:2.1.2.5,	9	GO:0005882, GO:0007010, GO:0019215, GO:0006548, GO:0006760, GO:0005542, GO:0005795, GO:0030409, GO:0030412,
gi|56378235|dbj|BAD74207.1|	carbamoylphosphate synthetase I	1500	30	1e-170	0.97	EC:6.3.5.5, EC:6.3.4.16,	11	GO:0006560, GO:0006536, GO:0005951, GO:0004087, GO:0005739, GO:0019856, GO:0004088, GO:0005524, GO:0006526, GO:0000050, GO:0006541,
gi|62087180|dbj|BAD92037.1|	carbamoyl-phosphate synthetase 1 variant	1510	30	1e-170	0.97	EC:6.3.5.5, EC:6.3.4.16,	11	GO:0006560, GO:0006536, GO:0005951, GO:0004087, GO:0005739, GO:0019856, GO:0004088, GO:0005524, GO:0006526, GO:0000050, GO:0006541,
gi|28625486|gb|AAO31763.1|	carbamoylphosphate synthetase	1500	30	1e-170	0.97	EC:6.3.5.5, EC:6.3.4.16,	11	GO:0006560, GO:0006536, GO:0005951, GO:0004087, GO:0005739, GO:0019856, GO:0004088, GO:0005524, GO:0006526, GO:0000050, GO:0006541,
gi|56378231|dbj|BAD74205.1|	carbamoylphosphate synthetase I	1500	30	1e-170	0.97	EC:6.3.5.5, EC:6.3.4.16,	11	GO:0006560, GO:0006536, GO:0005951, GO:0004087, GO:0005739, GO:0019856, GO:0004088, GO:0005524, GO:0006526, GO:0000050, GO:0006541,
gi|56378239|dbj|BAD74209.1|	carbamoylphosphate synthetase I	1500	30	1e-170	0.97	EC:6.3.5.5, EC:6.3.4.16,	11	GO:0006560, GO:0006536, GO:0005951, GO:0004087, GO:0005739, GO:0019856, GO:0004088, GO:0005524, GO:0006526, GO:0000050, GO:0006541,
gi|219553|dbj|BAA14328.1|	carbamyl phosphate synthetase I	1500	30	1e-170	0.97	EC:6.3.5.5, EC:6.3.4.16,	11	GO:0006560, GO:0006536, GO:0005951, GO:0004087, GO:0005739, GO:0019856, GO:0004088, GO:0005524, GO:0006526, GO:0000050, GO:0006541,
gi|56378233|dbj|BAD74206.1|	carbamoylphosphate synthetase I	1261	30	1e-170	0.86	EC:6.3.5.5, EC:6.3.4.16,	11	GO:0006560, GO:0006536, GO:0005951, GO:0004087, GO:0005739, GO:0019856, GO:0004088, GO:0005524, GO:0006526, GO:0000050, GO:0006541,
gi|32481925|gb|AAP84318.1|	carbamoylphosphate synthetase	1049	30	1e-170	0.85	EC:6.3.5.5, EC:6.3.4.16,	11	GO:0006560, GO:0006536, GO:0005951, GO:0004087, GO:0005739, GO:0019856, GO:0004088, GO:0005524, GO:0006526, GO:0000050, GO:0006541,
gi|56378237|dbj|BAD74208.1|	carbamoylphosphate synthetase	932	30	1e-170	0.84	EC:6.3.5.5, EC:6.3.4.16,	11	GO:0006560, GO:0006536, GO:0005951, GO:0004087, GO:0005739, GO:0019856, GO:0004088, GO:0005524, GO:0006526, GO:0000050, GO:0006541,
gi|56378229|dbj|BAD74204.1|	carbamoylphosphate synthetase I	513	30	1e-170	0.97	EC:6.3.5.5, EC:6.3.4.16,	11	GO:0006560, GO:0006536, GO:0005951, GO:0004087, GO:0005739, GO:0019856, GO:0004088, GO:0005524, GO:0006526, GO:0000050, GO:0006541,
gi|37786755|gb|AAP47269.1|	Homo sapiens uridine diphosphoglucose dehydrogenase	494	30	1e-173	0.91	EC:1.1.1.22,	21	GO:0009117, GO:0005985, GO:0005982, GO:0006118, GO:0006011, GO:0010003, GO:0030206, GO:0006065, GO:0007428, GO:0008543, GO:0007507, GO:0015014, GO:0005489, GO:0006629, GO:0016055, GO:0007367, GO:0007509, GO:0007427, GO:0007224, GO:0005829, GO:0003979,
gi|7431380|pir||JE0353	-	494	30	1e-180	0.91	EC:1.1.1.22,	21	GO:0009117, GO:0005985, GO:0005982, GO:0006118, GO:0006011, GO:0010003, GO:0030206, GO:0006065, GO:0007428, GO:0008543, GO:0007507, GO:0015014, GO:0005489, GO:0006629, GO:0016055, GO:0007367, GO:0007509, GO:0007427, GO:0007224, GO:0005829, GO:0003979,
gi|181402|gb|AAC83410.1|	keratin 2a	645	30	1e-170	0.86		13	GO:0007165, GO:0007010, GO:0042730, GO:0016020, GO:0001867, GO:0005882, GO:0005515, GO:0008544, GO:0006979, GO:0045765, GO:0005529, GO:0004872, GO:0005200,
gi|2772564|gb|AAB96347.1|	ADP/ATP carrier protein (adenine nucleotide translocator 2)	298	30	1e-163	0.96		9	GO:0015865, GO:0015853, GO:0005744, GO:0005471, GO:0006839, GO:0000295, GO:0015207, GO:0005488, GO:0005887,
gi|21594693|gb|AAH31912.1|	Solute carrier family 25, member A6	298	30	1e-162	0.96		11	GO:0015865, GO:0015853, GO:0006091, GO:0000002, GO:0005744, GO:0005471, GO:0006839, GO:0000295, GO:0015207, GO:0005488, GO:0005887,
gi|33525218|gb|AAH56160.1|	Solute carrier family 25, member 5	298	30	1e-163	0.97		9	GO:0015865, GO:0015853, GO:0005744, GO:0005471, GO:0006839, GO:0000295, GO:0015207, GO:0005488, GO:0005887,
gi|57162660|emb|CAI39844.1|	Solute carrier family 25, member A6	158	30	1e-78	0.83		5	GO:0016021, GO:0005744, GO:0005471, GO:0006839, GO:0005488,
gi|62089230|dbj|BAD93059.1|	ADP,ATP carrier protein, liver isoform T2 variant	323	30	1e-176	0.96		11	GO:0015865, GO:0015853, GO:0006091, GO:0000002, GO:0005744, GO:0005471, GO:0006839, GO:0000295, GO:0015207, GO:0005488, GO:0005887,
gi|15928608|gb|AAH14775.1|	Solute carrier family 25, member A6	298	30	1e-163	0.96		11	GO:0015865, GO:0015853, GO:0006091, GO:0000002, GO:0005744, GO:0005471, GO:0006839, GO:0000295, GO:0015207, GO:0005488, GO:0005887,
gi|45829841|gb|AAH68199.1|	SLC25A5 protein	323	30	1e-177	0.96		9	GO:0015865, GO:0015853, GO:0005744, GO:0005471, GO:0006839, GO:0000295, GO:0015207, GO:0005488, GO:0005887,
gi|39645762|gb|AAH63643.1|	solute carrier family 25 (mitochondrial carrier; adenine nucleotide translocator), member 4	298	30	1e-164	0.95		11	GO:0015865, GO:0015853, GO:0006091, GO:0000002, GO:0005744, GO:0005471, GO:0006839, GO:0000295, GO:0015207, GO:0005488, GO:0005887,
gi|62089114|dbj|BAD93001.1|	solute carrier family 25 member 4 variant	261	30	1e-122	0.95		10	GO:0015865, GO:0015853, GO:0006091, GO:0000002, GO:0006839, GO:0000295, GO:0015207, GO:0005743, GO:0005488, GO:0005887,
gi|18314638|gb|AAH22032.1|	Solute carrier family 25 (mitochondrial carrier; adenine nucleotide translocator), member 31	315	30	1e-171	0.86		16	GO:0015853, GO:0006091, GO:0015867, GO:0000002, GO:0006812, GO:0005471, GO:0006839, GO:0000295, GO:0015207, GO:0006139, GO:0015866, GO:0007629, GO:0009612, GO:0005743, GO:0005488, GO:0005887,
gi|1710248|gb|AAB50217.1|	unnamed protein product	421	30	1e-174	0.9	EC:5.3.4.1,	9	GO:0006464, GO:0005783, GO:0030612, GO:0003756, GO:0005509, GO:0006118, GO:0005489, GO:0006457, GO:0005615,
gi|34534342|dbj|BAC86977.1|	unnamed protein product	492	30	1e-176	0.9	EC:5.3.4.1,	9	GO:0006464, GO:0005783, GO:0030612, GO:0003756, GO:0005509, GO:0006118, GO:0005489, GO:0006457, GO:0005615,
gi|12654931|gb|AAH01312.1|	Protein disulfide isomerase-associated 6	440	30	1e-177	0.9	EC:5.3.4.1,	9	GO:0006464, GO:0005783, GO:0030612, GO:0003756, GO:0005509, GO:0006118, GO:0005489, GO:0006457, GO:0005615,
gi|433413|dbj|BAA03001.1|	mitochondrial short-chain enoyl-CoA hydratase	290	30	1e-163	0.87	EC:4.2.1.17, EC:4.2.1.74,	15	GO:0046251, GO:0019482, GO:0018874, GO:0006633, GO:0006574, GO:0006568, GO:0006554, GO:0006552, GO:0006550, GO:0006091, GO:0006635, GO:0016491, GO:0005759, GO:0016508, GO:0004300,
gi|55664849|emb|CAH70286.1|	enoyl Coenzyme A hydratase, short chain 1, mitachondrial	290	30	1e-163	0.89	EC:4.2.1.17, EC:4.2.1.74,	15	GO:0046251, GO:0019482, GO:0018874, GO:0006633, GO:0006574, GO:0006568, GO:0006554, GO:0006552, GO:0006550, GO:0006091, GO:0006635, GO:0016491, GO:0005759, GO:0016508, GO:0004300,
gi|30585161|gb|AAP36853.1|	Homo sapiens enoyl Coenzyme A hydratase, short chain, 1, mitochondrial	291	30	1e-163	0.88	EC:4.2.1.17, EC:4.2.1.74,	15	GO:0046251, GO:0019482, GO:0018874, GO:0006633, GO:0006574, GO:0006568, GO:0006554, GO:0006552, GO:0006550, GO:0006091, GO:0006635, GO:0016491, GO:0005759, GO:0016508, GO:0004300,
gi|30583085|gb|AAP35787.1|	Homo sapiens enoyl Coenzyme A hydratase, short chain, 1, mitochondrial	290	30	1e-163	0.88	EC:4.2.1.17, EC:4.2.1.74,	15	GO:0046251, GO:0019482, GO:0018874, GO:0006633, GO:0006574, GO:0006568, GO:0006554, GO:0006552, GO:0006550, GO:0006091, GO:0006635, GO:0016491, GO:0005759, GO:0016508, GO:0004300,
gi|1922287|emb|CAA66808.1|	enoyl-CoA hydratase	290	30	1e-163	0.88	EC:4.2.1.17, EC:4.2.1.74,	15	GO:0046251, GO:0019482, GO:0018874, GO:0006633, GO:0006574, GO:0006568, GO:0006554, GO:0006552, GO:0006550, GO:0006091, GO:0006635, GO:0016491, GO:0005759, GO:0016508, GO:0004300,
gi|4454676|gb|AAD20956.1|	ATP synthase, H+ transporting, mitochondrial F0 complex, subunit d	161	30	1e-89	0.92	EC:3.6.3.14,	5	GO:0005753, GO:0046961, GO:0045263, GO:0015986, GO:0046933,
gi|21595242|gb|AAH32245.1|	ATP synthase, H+ transporting, mitochondrial F0 complex, subunit d, isoform b	137	30	1e-75	0.79	EC:3.6.3.14,	5	GO:0005753, GO:0046961, GO:0045263, GO:0015986, GO:0046933,
gi|31542947|ref|NP_002147.2|	chaperonin	573	30	1e-170	0.95		9	GO:0009408, GO:0042623, GO:0042026, GO:0051082, GO:0005524, GO:0006986, GO:0005759, GO:0030150, GO:0006458,
gi|14326412|gb|AAK60261.1|	short heat shock protein 60 Hsp60s2	258	30	1e-129	0.94		7	GO:0009408, GO:0051082, GO:0005524, GO:0006986, GO:0005759, GO:0006457, GO:0030150,
gi|7770183|gb|AAF69627.1|	PRO2275	120	30	1e-62	0.97		6	GO:0008372, GO:0030162, GO:0005576, GO:0005515, GO:0006953, GO:0004867,
gi|50363221|ref|NP_001002235.1|	serine (or cysteine) proteinase inhibitor, clade A (alpha-1 antiproteinase, antitrypsin), member 1	418	30	1e-180	0.98		6	GO:0008372, GO:0030162, GO:0005576, GO:0005515, GO:0006953, GO:0004867,
gi|6855601|gb|AAF29581.1|	PRO0684	418	30	1e-179	0.98		6	GO:0008372, GO:0030162, GO:0005576, GO:0005515, GO:0006953, GO:0004867,
gi|15080499|gb|AAH11991.1|	Serine (or cysteine) proteinase inhibitor, clade A (alpha-1 antiproteinase, antitrypsin), member 1	418	30	1e-180	0.98		6	GO:0008372, GO:0030162, GO:0005576, GO:0005515, GO:0006953, GO:0004867,
gi|24438|emb|CAA26677.1|	Serine (or cysteine) proteinase inhibitor, clade A (alpha-1 antiproteinase, antitrypsin), member 1	127	30	1e-65	0.97		6	GO:0008372, GO:0030162, GO:0005576, GO:0005515, GO:0006953, GO:0004867,
gi|15990507|gb|AAH15642.1|	Serine (or cysteine) proteinase inhibitor, clade A (alpha-1 antiproteinase, antitrypsin), member 1	418	30	1e-180	0.97		6	GO:0008372, GO:0030162, GO:0005576, GO:0005515, GO:0006953, GO:0004867,
gi|28207863|emb|CAD62585.1|	unnamed protein product	370	30	1e-179	0.98		6	GO:0008372, GO:0030162, GO:0005576, GO:0005515, GO:0006953, GO:0004867,
gi|12653819|gb|AAH00698.1|	Keratin 18	430	30	1e-180	0.9		5	GO:0005200, GO:0005739, GO:0009653, GO:0007010, GO:0005882,
gi|62897747|dbj|BAD96813.1|	keratin 18 variant	430	30	1e-180	0.89		5	GO:0005200, GO:0005739, GO:0009653, GO:0007010, GO:0005882,
gi|30311|emb|CAA31377.1|	cytokeratin 18 (424 AA)	424	30	1e-179	0.9		5	GO:0005200, GO:0005739, GO:0009653, GO:0007010, GO:0005882,
gi|4557888|ref|NP_000215.1|	keratin 18	430	30	1e-180	0.9		5	GO:0005200, GO:0005739, GO:0009653, GO:0007010, GO:0005882,
gi|10435998|dbj|BAB14722.1|	unnamed protein product	575	30	1e-170	0.7	EC:2.7.1.29,	3	GO:0046486, GO:0004371, GO:0006071,
gi|62898892|dbj|BAD97300.1|	DKFZP586B1621 protein variant	575	30	1e-170	0.71	EC:2.7.1.29,	3	GO:0046486, GO:0004371, GO:0006071,
gi|4502027|ref|NP_000468.1|	albumin precursor	609	30	1e-170	0.93		12	GO:0005504, GO:0050824, GO:0005386, GO:0008144, GO:0006810, GO:0030104, GO:0005507, GO:0043072, GO:0016068, GO:0050891, GO:0016209, GO:0005615,
gi|31615333|pdb|1HK5|A	AChain A, Human Serum Albumin Mutant R218h Complexed With Thyroxine (3,3',5,5'-Tetraiodo-L-Thyronine) And Myristic Acid (Tetradecanoic Acid)	585	30	1e-170	0.93		12	GO:0005504, GO:0050824, GO:0005386, GO:0008144, GO:0006810, GO:0030104, GO:0005507, GO:0043072, GO:0016068, GO:0050891, GO:0016209, GO:0005615,
gi|29726905|pdb|1O9X|A	albumin precursor	585	30	1e-170	0.93		12	GO:0005504, GO:0050824, GO:0005386, GO:0008144, GO:0006810, GO:0030104, GO:0005507, GO:0043072, GO:0016068, GO:0050891, GO:0016209, GO:0005615,
gi|6013427|gb|AAF01333.1|	serum albumin precursor	609	30	1e-170	0.93		12	GO:0005504, GO:0050824, GO:0005386, GO:0008144, GO:0006810, GO:0030104, GO:0005507, GO:0043072, GO:0016068, GO:0050891, GO:0016209, GO:0005615,
gi|31615331|pdb|1HK3|A	AChain A, Human Serum Albumin Mutant R218p Complexed With Thyroxine (3,3',5,5'-Tetraiodo-L-Thyronine)	585	30	1e-170	0.93		12	GO:0005504, GO:0050824, GO:0005386, GO:0008144, GO:0006810, GO:0030104, GO:0005507, GO:0043072, GO:0016068, GO:0050891, GO:0016209, GO:0005615,
gi|51476390|emb|CAH18185.1|	hypothetical protein	609	30	1e-170	0.93		12	GO:0005504, GO:0050824, GO:0005386, GO:0008144, GO:0006810, GO:0030104, GO:0005507, GO:0043072, GO:0016068, GO:0050891, GO:0016209, GO:0005615,
gi|28590|emb|CAA23753.1|	unnamed protein product	609	30	1e-170	0.93		12	GO:0005504, GO:0050824, GO:0005386, GO:0008144, GO:0006810, GO:0030104, GO:0005507, GO:0043072, GO:0016068, GO:0050891, GO:0016209, GO:0005615,
gi|62113341|gb|AAX63425.1|	serum albumin	609	30	1e-170	0.93		12	GO:0005504, GO:0050824, GO:0005386, GO:0008144, GO:0006810, GO:0030104, GO:0005507, GO:0043072, GO:0016068, GO:0050891, GO:0016209, GO:0005615,
gi|4389275|pdb|1BKE|	albumin precursor	581	30	1e-170	0.93		12	GO:0005504, GO:0050824, GO:0005386, GO:0008144, GO:0006810, GO:0030104, GO:0005507, GO:0043072, GO:0016068, GO:0050891, GO:0016209, GO:0005615,
gi|23307793|gb|AAN17825.1|	serum albumin	609	30	1e-170	0.93		12	GO:0005504, GO:0050824, GO:0005386, GO:0008144, GO:0006810, GO:0030104, GO:0005507, GO:0043072, GO:0016068, GO:0050891, GO:0016209, GO:0005615,
gi|25058739|gb|AAH39235.1|	ALB protein	627	30	1e-170	0.92		12	GO:0005504, GO:0050824, GO:0005386, GO:0008144, GO:0006810, GO:0030104, GO:0005507, GO:0043072, GO:0016068, GO:0050891, GO:0016209, GO:0005615,
gi|55669910|pdb|1TF0|A	albumin precursor	572	30	1e-170	0.92		12	GO:0005504, GO:0050824, GO:0005386, GO:0008144, GO:0006810, GO:0030104, GO:0005507, GO:0043072, GO:0016068, GO:0050891, GO:0016209, GO:0005615,
gi|11493459|gb|AAG35503.1|	albumin precursor	499	30	1e-170	0.74		12	GO:0005504, GO:0050824, GO:0005386, GO:0008144, GO:0006810, GO:0030104, GO:0005507, GO:0043072, GO:0016068, GO:0050891, GO:0016209, GO:0005615,
gi|763431|gb|AAA64922.1|	similar to human albumin, Swiss-Prot Accession Number P02768; Method: conceptual translation supplied by author	455	30	1e-170	0.7		12	GO:0005504, GO:0050824, GO:0005386, GO:0008144, GO:0006810, GO:0030104, GO:0005507, GO:0043072, GO:0016068, GO:0050891, GO:0016209, GO:0005615,
gi|27692693|gb|AAH41789.1|	ALB protein	417	30	1e-170	0.66		12	GO:0005504, GO:0050824, GO:0005386, GO:0008144, GO:0006810, GO:0030104, GO:0005507, GO:0043072, GO:0016068, GO:0050891, GO:0016209, GO:0005615,
gi|23241675|gb|AAH35969.1|	ALB protein	396	30	1e-170	0.7		12	GO:0005504, GO:0050824, GO:0005386, GO:0008144, GO:0006810, GO:0030104, GO:0005507, GO:0043072, GO:0016068, GO:0050891, GO:0016209, GO:0005615,
gi|7770217|gb|AAF69644.1|	ALB protein	288	30	1e-166	0.69		6	GO:0008289, GO:0006810, GO:0016068, GO:0005615, GO:0005507, GO:0005386,
gi|6650826|gb|AAF22034.1|	ALB protein	257	30	1e-148	0.7		6	GO:0008289, GO:0006810, GO:0016068, GO:0005615, GO:0005507, GO:0005386,
gi|7959791|gb|AAF71067.1|	PRO1708	283	30	1e-164	0.69		6	GO:0008289, GO:0006810, GO:0016068, GO:0005615, GO:0005507, GO:0005386,
gi|71042087|pdb|1YSX|A	ALB protein	201	30	1e-113	0.72		6	GO:0008289, GO:0006810, GO:0016068, GO:0005615, GO:0005507, GO:0005386,
gi|15679996|gb|AAH14308.1|	Unknown (protein for IMAGE:3934797)	201	30	1e-113	0.72		6	GO:0008289, GO:0006810, GO:0016068, GO:0005615, GO:0005507, GO:0005386,
gi|1890020|dbj|BAA19418.1|	mutant keratin 9	226	30	1e-117	0.79		4	GO:0045095, GO:0005200, GO:0008544, GO:0007010,
gi|62897409|dbj|BAD96645.1|	beta actin variant	375	30	1e-170	0.99		8	GO:0005625, GO:0005200, GO:0005515, GO:0003774, GO:0035267, GO:0005524, GO:0005829, GO:0005884,
gi|15277503|gb|AAH12854.1|	ACTB protein	360	30	1e-170	0.99		11	GO:0007010, GO:0005829, GO:0003774, GO:0005524, GO:0005515, GO:0045214, GO:0005884, GO:0043034, GO:0005625, GO:0035267, GO:0005200,
gi|62897625|dbj|BAD96752.1|	beta actin variant	375	30	1e-170	0.99		8	GO:0005625, GO:0005200, GO:0005515, GO:0003774, GO:0035267, GO:0005524, GO:0005829, GO:0005884,
gi|62897671|dbj|BAD96775.1|	beta actin variant	375	30	1e-170	0.99		8	GO:0005625, GO:0005200, GO:0005515, GO:0003774, GO:0035267, GO:0005524, GO:0005829, GO:0005884,
gi|14250401|gb|AAH08633.1|	beta actin	368	30	1e-170	0.99		11	GO:0007010, GO:0005829, GO:0003774, GO:0005524, GO:0005515, GO:0045214, GO:0005884, GO:0043034, GO:0005625, GO:0035267, GO:0005200,
gi|16924319|gb|AAH17450.1|	Unknown (protein for IMAGE:3538275)	363	30	1e-170	0.99		11	GO:0007010, GO:0005829, GO:0003774, GO:0005524, GO:0005515, GO:0045214, GO:0005884, GO:0043034, GO:0005625, GO:0035267, GO:0005200,
gi|14278147|pdb|1D4X|A	T04C12.6	375	30	1e-170	0.99		8	GO:0007291, GO:0003774, GO:0005524, GO:0007517, GO:0005515, GO:0005884, GO:0030036, GO:0005200,
gi|28336|emb|CAA45026.1|	mutant beta-actin (beta'-actin)	375	30	1e-170	0.99		8	GO:0005625, GO:0005200, GO:0005515, GO:0003774, GO:0035267, GO:0005524, GO:0005829, GO:0005884,
gi|7245526|pdb|1DEJ|A	AChain A, Crystal Structure Of A DictyosteliumTETRAHYMENA CHIMERA Actin (Mutant 646: Q228kT229AA230YA231KS232EE360H) IN Complex With Human Gelsolin Segment 1	375	30	1e-170	0.96		5	GO:0005200, GO:0005515, GO:0003774, GO:0005524, GO:0005884,
gi|28374049|pdb|1NLV|A	AChain A, Crystal Structure Of Dictyostelium Discoideum Actin Complexed With Ca Atp And Human Gelsolin Segment 1	375	30	1e-170	0.98		7	GO:0007291, GO:0007010, GO:0003774, GO:0005524, GO:0005515, GO:0005884, GO:0005200,
gi|62421065|gb|AAX82251.1|	actin-like protein	103	30	1e-54	0.99		9	GO:0005829, GO:0003774, GO:0005524, GO:0005515, GO:0045214, GO:0005884, GO:0043034, GO:0005625, GO:0005200,
gi|62421180|gb|AAX82307.1|	PREDICTED: similar to myosin-VIIb	103	30	1e-54	1		9	GO:0005829, GO:0003774, GO:0005524, GO:0005515, GO:0045214, GO:0005884, GO:0043034, GO:0005625, GO:0005200,
gi|62420916|gb|AAX82177.1|	actin-like protein	103	30	1e-54	0.99		9	GO:0005829, GO:0003774, GO:0005524, GO:0005515, GO:0045214, GO:0005884, GO:0043034, GO:0005625, GO:0005200,
gi|62420947|gb|AAX82192.1|	actin-like protein	103	30	1e-54	0.99		9	GO:0005829, GO:0003774, GO:0005524, GO:0005515, GO:0045214, GO:0005884, GO:0043034, GO:0005625, GO:0005200,
gi|62421109|gb|AAX82272.1|	actin-like protein	103	30	1e-54	0.9		9	GO:0005829, GO:0003774, GO:0005524, GO:0005515, GO:0045214, GO:0005884, GO:0043034, GO:0005625, GO:0005200,
gi|62421148|gb|AAX82291.1|	actin-like protein	103	30	1e-54	0.99		9	GO:0005829, GO:0003774, GO:0005524, GO:0005515, GO:0045214, GO:0005884, GO:0043034, GO:0005625, GO:0005200,
gi|62420995|gb|AAX82216.1|	actin-like protein	103	30	1e-54	0.98		9	GO:0005829, GO:0003774, GO:0005524, GO:0005515, GO:0045214, GO:0005884, GO:0043034, GO:0005625, GO:0005200,
gi|62421176|gb|AAX82305.1|	actin-like protein	103	30	1e-54	0.97		9	GO:0005829, GO:0003774, GO:0005524, GO:0005515, GO:0045214, GO:0005884, GO:0043034, GO:0005625, GO:0005200,
gi|62421136|gb|AAX82285.1|	actin-like protein	103	30	1e-54	0.98		7	GO:0005625, GO:0005200, GO:0005515, GO:0003774, GO:0005524, GO:0005829, GO:0005884,
gi|62421140|gb|AAX82287.1|	actin-like protein	103	30	1e-54	0.91		9	GO:0005829, GO:0003774, GO:0005524, GO:0005515, GO:0045214, GO:0005884, GO:0043034, GO:0005625, GO:0005200,
gi|62421132|gb|AAX82283.1|	actin-like protein	103	30	1e-54	0.99		9	GO:0005829, GO:0003774, GO:0005524, GO:0005515, GO:0045214, GO:0005884, GO:0043034, GO:0005625, GO:0005200,
gi|62421021|gb|AAX82229.1|	actin-like protein	103	30	1e-55	0.99		9	GO:0005829, GO:0003774, GO:0005524, GO:0005515, GO:0045214, GO:0005884, GO:0043034, GO:0005625, GO:0005200,
gi|62420933|gb|AAX82185.1|	actin-like protein	103	30	1e-54	0.99		9	GO:0005829, GO:0003774, GO:0005524, GO:0005515, GO:0045214, GO:0005884, GO:0043034, GO:0005625, GO:0005200,
gi|62421128|gb|AAX82281.1|	actin-like protein	103	30	1e-54	0.99		9	GO:0005829, GO:0003774, GO:0005524, GO:0005515, GO:0045214, GO:0005884, GO:0043034, GO:0005625, GO:0005200,
gi|62421170|gb|AAX82302.1|	actin-like protein	103	30	1e-54	0.99		9	GO:0005829, GO:0003774, GO:0005524, GO:0005515, GO:0045214, GO:0005884, GO:0043034, GO:0005625, GO:0005200,
gi|62421178|gb|AAX82306.1|	actin-like protein	103	30	1e-54	0.99		9	GO:0005829, GO:0003774, GO:0005524, GO:0005515, GO:0045214, GO:0005884, GO:0043034, GO:0005625, GO:0005200,
gi|62421069|gb|AAX82253.1|	actin-like protein	103	30	1e-54	1		9	GO:0005829, GO:0003774, GO:0005524, GO:0005515, GO:0045214, GO:0005884, GO:0043034, GO:0005625, GO:0005200,
gi|45768586|gb|AAH67428.1|	cytochrome P450, family 1, subfamily A, polypeptide 2	516	30	1e-170	0.92	EC:1.14.14.1,	11	GO:0005783, GO:0019825, GO:0016020, GO:0006118, GO:0020037, GO:0005506, GO:0005489, GO:0006805, GO:0005615, GO:0005792, GO:0050381,
gi|45768475|gb|AAH67429.1|	Cytochrome P450, family 1, subfamily A, polypeptide 2	516	30	1e-170	0.92	EC:1.14.14.1,	11	GO:0005783, GO:0019825, GO:0016020, GO:0006118, GO:0020037, GO:0005506, GO:0005489, GO:0006805, GO:0005615, GO:0005792, GO:0050381,
gi|4503201|ref|NP_000752.1|	unnamed protein product	515	30	1e-170	0.92	EC:1.14.14.1,	11	GO:0005783, GO:0019825, GO:0016020, GO:0006118, GO:0020037, GO:0005506, GO:0005489, GO:0006805, GO:0005615, GO:0005792, GO:0050381,
gi|6470137|gb|AAF13599.1|	cytochrome P450-1A2	516	30	1e-170	0.92	EC:1.14.14.1,	11	GO:0005783, GO:0019825, GO:0016020, GO:0006118, GO:0020037, GO:0005506, GO:0005489, GO:0006805, GO:0005615, GO:0005792, GO:0050381,
gi|45767643|gb|AAH67427.1|	Cytochrome P450, family 1, subfamily A, polypeptide 2	516	30	1e-170	0.92	EC:1.14.14.1,	11	GO:0005783, GO:0019825, GO:0016020, GO:0006118, GO:0020037, GO:0005506, GO:0005489, GO:0006805, GO:0005615, GO:0005792, GO:0050381,
gi|62897015|dbj|BAD96448.1|	flavin containing monooxygenase 5 variant	533	30	1e-178	0.85	EC:1.14.13.8,	10	GO:0005783, GO:0016021, GO:0000004, GO:0000287, GO:0006800, GO:0006118, GO:0015036, GO:0005615, GO:0005792, GO:0004499,
gi|4503761|ref|NP_001452.1|	flavin containing monooxygenase 5	533	30	1e-177	0.85	EC:1.14.13.8,	10	GO:0005783, GO:0016021, GO:0000004, GO:0000287, GO:0006800, GO:0006118, GO:0015036, GO:0005615, GO:0005792, GO:0004499,
gi|55663192|emb|CAH72648.1|	flavin containing monooxygenase 5	533	30	1e-178	0.85	EC:1.14.13.8,	10	GO:0005783, GO:0016021, GO:0000004, GO:0000287, GO:0006800, GO:0006118, GO:0015036, GO:0005615, GO:0005792, GO:0004499,
gi|23274234|gb|AAH35687.1|	FMO5 protein	285	30	1e-161	0.89	EC:1.14.13.8,	10	GO:0005783, GO:0016021, GO:0000004, GO:0000287, GO:0006800, GO:0006118, GO:0015036, GO:0005615, GO:0005792, GO:0004499,
gi|48145971|emb|CAG33208.1|	GLYAT	162	30	1e-89	0.81	EC:2.3.1.13,	14	GO:0045298, GO:0042967, GO:0007165, GO:0005215, GO:0005739, GO:0043015, GO:0016020, GO:0000074, GO:0005813, GO:0006810, GO:0047961, GO:0006637, GO:0009636, GO:0004872,
gi|2554941|gb|AAB81453.1|	putative glycine-N-acyltransferase; aralkyl-CoA N-acyltransferase	162	30	1e-89	0.81	EC:2.3.1.13,	14	GO:0045298, GO:0042967, GO:0007165, GO:0005215, GO:0005739, GO:0043015, GO:0016020, GO:0000074, GO:0005813, GO:0006810, GO:0047961, GO:0006637, GO:0009636, GO:0004872,
gi|62898307|dbj|BAD97093.1|	mitochondrial aldehyde dehydrogenase 2 precursor variant	517	30	1e-170	0.97	EC:1.2.1.3, EC:1.2.1.5,	23	GO:0006118, GO:0046486, GO:0046251, GO:0019852, GO:0019482, GO:0019260, GO:0006699, GO:0006631, GO:0006574, GO:0006568, GO:0006560, GO:0006554, GO:0006552, GO:0006550, GO:0006547, GO:0006525, GO:0006096, GO:0006094, GO:0005489, GO:0005739, GO:0005524, GO:0004030, GO:0004029,
gi|48256839|gb|AAT41621.1|	mitochondrial aldehyde dehydrogenase 2	517	30	1e-170	0.97	EC:1.2.1.3, EC:1.2.1.5,	23	GO:0006118, GO:0046486, GO:0046251, GO:0019852, GO:0019482, GO:0019260, GO:0006699, GO:0006631, GO:0006574, GO:0006568, GO:0006560, GO:0006554, GO:0006552, GO:0006550, GO:0006547, GO:0006525, GO:0006096, GO:0006094, GO:0005489, GO:0005739, GO:0005524, GO:0004030, GO:0004029,
gi|6137684|pdb|1CW3|H	mitochondrial aldehyde dehydrogenase 2 precursor	494	30	1e-170	0.98	EC:1.2.1.3, EC:1.2.1.5,	23	GO:0006118, GO:0046486, GO:0046251, GO:0019852, GO:0019482, GO:0019260, GO:0006699, GO:0006631, GO:0006574, GO:0006568, GO:0006560, GO:0006554, GO:0006552, GO:0006550, GO:0006547, GO:0006525, GO:0006096, GO:0006094, GO:0005489, GO:0005739, GO:0005524, GO:0004030, GO:0004029,
gi|49258360|pdb|1OF7|H	mitochondrial aldehyde dehydrogenase 2 precursor	500	30	1e-170	0.98	EC:1.2.1.3, EC:1.2.1.5,	23	GO:0006118, GO:0046486, GO:0046251, GO:0019852, GO:0019482, GO:0019260, GO:0006699, GO:0006631, GO:0006574, GO:0006568, GO:0006560, GO:0006554, GO:0006552, GO:0006550, GO:0006547, GO:0006525, GO:0006096, GO:0006094, GO:0005489, GO:0005739, GO:0005524, GO:0004030, GO:0004029,
gi|25777732|ref|NP_000681.2|	mitochondrial aldehyde dehydrogenase 2 precursor	517	30	1e-170	0.97	EC:1.2.1.3, EC:1.2.1.5,	23	GO:0006118, GO:0046486, GO:0046251, GO:0019852, GO:0019482, GO:0019260, GO:0006699, GO:0006631, GO:0006574, GO:0006568, GO:0006560, GO:0006554, GO:0006552, GO:0006550, GO:0006547, GO:0006525, GO:0006096, GO:0006094, GO:0005489, GO:0005739, GO:0005524, GO:0004030, GO:0004029,
gi|33357604|pdb|1O04|H	HChain H, Cys302ser Mutant Of Human Mitochondrial Aldehyde Dehydrogenase Complexed With Nad+ And Mg2+	500	30	1e-170	0.98	EC:1.2.1.3, EC:1.2.1.5,	23	GO:0006118, GO:0046486, GO:0046251, GO:0019852, GO:0019482, GO:0019260, GO:0006699, GO:0006631, GO:0006574, GO:0006568, GO:0006560, GO:0006554, GO:0006552, GO:0006550, GO:0006547, GO:0006525, GO:0006096, GO:0006094, GO:0005489, GO:0005739, GO:0005524, GO:0004030, GO:0004029,
gi|30584723|gb|AAP36614.1|	Homo sapiens aldehyde dehydrogenase 2 family (mitochondrial)	518	30	1e-170	0.97	EC:1.2.1.3, EC:1.2.1.5,	23	GO:0006118, GO:0046486, GO:0046251, GO:0019852, GO:0019482, GO:0019260, GO:0006699, GO:0006631, GO:0006574, GO:0006568, GO:0006560, GO:0006554, GO:0006552, GO:0006550, GO:0006547, GO:0006525, GO:0006096, GO:0006094, GO:0005489, GO:0005739, GO:0005524, GO:0004030, GO:0004029,
gi|71042508|pdb|1ZUM|L	mitochondrial aldehyde dehydrogenase 2 precursor	500	30	1e-170	0.98	EC:1.2.1.3, EC:1.2.1.5,	23	GO:0006118, GO:0046486, GO:0046251, GO:0019852, GO:0019482, GO:0019260, GO:0006699, GO:0006631, GO:0006574, GO:0006568, GO:0006560, GO:0006554, GO:0006552, GO:0006550, GO:0006547, GO:0006525, GO:0006096, GO:0006094, GO:0005489, GO:0005739, GO:0005524, GO:0004030, GO:0004029,
gi|48146099|emb|CAG33272.1|	ALDH2	517	30	1e-170	0.97	EC:1.2.1.3, EC:1.2.1.5,	23	GO:0006118, GO:0046486, GO:0046251, GO:0019852, GO:0019482, GO:0019260, GO:0006699, GO:0006631, GO:0006574, GO:0006568, GO:0006560, GO:0006554, GO:0006552, GO:0006550, GO:0006547, GO:0006525, GO:0006096, GO:0006094, GO:0005489, GO:0005739, GO:0005524, GO:0004030, GO:0004029,
gi|28606|emb|CAA28990.1|	unnamed protein product	516	30	1e-170	0.96	EC:1.2.1.3, EC:1.2.1.5,	23	GO:0006118, GO:0046486, GO:0046251, GO:0019852, GO:0019482, GO:0019260, GO:0006699, GO:0006631, GO:0006574, GO:0006568, GO:0006560, GO:0006554, GO:0006552, GO:0006550, GO:0006547, GO:0006525, GO:0006096, GO:0006094, GO:0005489, GO:0005739, GO:0005524, GO:0004030, GO:0004029,
gi|28608|emb|CAA68290.1|	unnamed protein product	515	30	1e-170	0.97	EC:1.2.1.3, EC:1.2.1.5,	23	GO:0006118, GO:0046486, GO:0046251, GO:0019852, GO:0019482, GO:0019260, GO:0006699, GO:0006631, GO:0006574, GO:0006568, GO:0006560, GO:0006554, GO:0006552, GO:0006550, GO:0006547, GO:0006525, GO:0006096, GO:0006094, GO:0005489, GO:0005739, GO:0005524, GO:0004030, GO:0004029,
gi|73535637|pdb|1YAJ|L	Carboxylesterase 1, isoform c precursor	532	30	1e-170	0.94		5	GO:0004759, GO:0006637, GO:0005788, GO:0009636, GO:0005615,
gi|68508967|ref|NP_001020366.1|	carboxylesterase 1 isoform a precursor	568	30	1e-170	0.93		5	GO:0004759, GO:0006637, GO:0005788, GO:0009636, GO:0005615,
gi|68508965|ref|NP_001020365.1|	carboxylesterase 1 isoform b precursor	567	30	1e-170	0.93		5	GO:0004759, GO:0006637, GO:0005788, GO:0009636, GO:0005615,
gi|8248931|gb|AAC60631.2|	acyl coenzyme A:cholesterol acyltransferase	568	30	1e-170	0.93		5	GO:0004759, GO:0006637, GO:0005788, GO:0009636, GO:0005615,
gi|30749523|pdb|1MX1|F	Carboxylesterase 1, isoform c precursor	548	30	1e-170	0.94		5	GO:0004759, GO:0006637, GO:0005788, GO:0009636, GO:0005615,
gi|68508957|ref|NP_001257.4|	carboxylesterase 1 isoform c precursor	566	30	1e-170	0.93		5	GO:0004759, GO:0006637, GO:0005788, GO:0009636, GO:0005615,
gi|458470|dbj|BAA04650.1|	carboxylesterase 1 isoform b precursor	567	30	1e-170	0.94		5	GO:0004759, GO:0006637, GO:0005788, GO:0009636, GO:0005615,
gi|15214585|gb|AAH12418.1|	carboxylesterase 1 isoform c precursor	566	30	1e-170	0.94		5	GO:0004759, GO:0006637, GO:0005788, GO:0009636, GO:0005615,
gi|5823472|gb|AAD53175.1|	egasyn	567	30	1e-170	0.93		5	GO:0004759, GO:0006637, GO:0005788, GO:0009636, GO:0005615,
gi|6009626|dbj|BAA84995.1|	carboxylesterase 1 isoform b precursor	429	30	1e-170	0.94		5	GO:0004759, GO:0006637, GO:0005788, GO:0009636, GO:0005615,
gi|6492116|gb|AAF14185.1|	carboxylesterase-related protein	288	30	1e-157	0.93		7	GO:0004759, GO:0006637, GO:0005788, GO:0009636, GO:0009653, GO:0006805, GO:0005615,
gi|37194633|gb|AAH09706.1|	CES1 protein	150	30	1e-75	0.95		7	GO:0004759, GO:0006637, GO:0005788, GO:0009636, GO:0009653, GO:0006805, GO:0005615,
gi|30584593|gb|AAP36549.1|	Homo sapiens glyceraldehyde-3-phosphate dehydrogenase	336	30	1e-180	0.97	EC:1.2.1.12,	7	GO:0006094, GO:0005739, GO:0004365, GO:0006096, GO:0005886, GO:0051287, GO:0006915,
gi|31645|emb|CAA25833.1|	glyceraldehyde-3-phosphate dehydrogenase	335	30	1e-180	0.97	EC:1.2.1.12,	7	GO:0006094, GO:0005739, GO:0004365, GO:0006096, GO:0005886, GO:0051287, GO:0006915,
gi|67464046|pdb|1ZNQ|Q	QChain Q, Crsytal Structure Of Human Liver Gapdh	338	30	1e-180	0.97	EC:1.2.1.12,	7	GO:0006094, GO:0005739, GO:0004365, GO:0006096, GO:0005886, GO:0051287, GO:0006915,
gi|35053|emb|CAA37794.1|	uracil DNA glycosylase	331	30	1e-174	0.92	EC:1.2.1.12,	7	GO:0006094, GO:0005739, GO:0004365, GO:0006096, GO:0005886, GO:0051287, GO:0006915,
gi|51465474|ref|XP_294070.4|	PREDICTED: similar to Glyceraldehyde 3-phosphate dehydrogenase, liver (GAPDH)	517	30	1e-170	0.89	EC:1.2.1.12,	7	GO:0006094, GO:0005739, GO:0004365, GO:0006096, GO:0005886, GO:0051287, GO:0006915,
gi|62988630|gb|AAY24018.1|	chaperonin	55	30	1e-22	0.99		7	GO:0009408, GO:0051082, GO:0005524, GO:0006986, GO:0005759, GO:0006457, GO:0030150,
gi|2914652|pdb|1AOS|B	BChain B, Human Argininosuccinate Lyase	464	30	1e-179	0.91	EC:4.3.2.1,	10	GO:0006560, GO:0006531, GO:0006522, GO:0007423, GO:0006526, GO:0004056, GO:0005212, GO:0000050, GO:0006527, GO:0005737,
gi|28878|emb|CAA68722.1|	unnamed protein product	464	30	1e-179	0.91	EC:4.3.2.1,	10	GO:0006560, GO:0006531, GO:0006522, GO:0007423, GO:0006526, GO:0004056, GO:0005212, GO:0000050, GO:0006527, GO:0005737,
gi|68303547|ref|NP_001020115.1|	argininosuccinate lyase isoform 2	444	30	1e-174	0.87	EC:4.3.2.1,	10	GO:0006560, GO:0006531, GO:0006522, GO:0007423, GO:0006526, GO:0004056, GO:0005212, GO:0000050, GO:0006527, GO:0005737,
gi|30584903|gb|AAP36708.1|	Homo sapiens argininosuccinate lyase	465	30	1e-180	0.91	EC:4.3.2.1,	10	GO:0006560, GO:0006531, GO:0006522, GO:0007423, GO:0006526, GO:0004056, GO:0005212, GO:0000050, GO:0006527, GO:0005737,
gi|31541964|ref|NP_000039.2|	Homo sapiens argininosuccinate lyase	464	30	1e-180	0.91	EC:4.3.2.1,	10	GO:0006560, GO:0006531, GO:0006522, GO:0007423, GO:0006526, GO:0004056, GO:0005212, GO:0000050, GO:0006527, GO:0005737,
gi|18033920|gb|AAL57276.1|	argininosuccinate lyase	464	30	1e-179	0.91	EC:4.3.2.1,	10	GO:0006560, GO:0006531, GO:0006522, GO:0007423, GO:0006526, GO:0004056, GO:0005212, GO:0000050, GO:0006527, GO:0005737,
gi|18655513|pdb|1K62|B	BChain B, Crystal Structure Of The Human Argininosuccinate Lyase Q286r Mutant	464	30	1e-179	0.91	EC:4.3.2.1,	10	GO:0006560, GO:0006531, GO:0006522, GO:0007423, GO:0006526, GO:0004056, GO:0005212, GO:0000050, GO:0006527, GO:0005737,
gi|32111|emb|CAA24951.1|	unnamed protein product	130	30	1e-54	0.98		7	GO:0008372, GO:0005634, GO:0000004, GO:0005554, GO:0006334, GO:0003677, GO:0000786,
gi|7264004|emb|CAB81656.1|	histone 1, H2aj	128	30	1e-53	0.99		4	GO:0005634, GO:0006334, GO:0003677, GO:0000786,
gi|70686|pir||HSHUA5	unnamed protein product	129	30	1e-52	0.97		7	GO:0008372, GO:0005634, GO:0000004, GO:0005554, GO:0006334, GO:0003677, GO:0000786,
gi|62896815|dbj|BAD96348.1|	heat shock 70kDa protein 8 isoform 2 variant	493	30	1e-170	0.99		10	GO:0051085, GO:0009408, GO:0005634, GO:0042623, GO:0042026, GO:0051082, GO:0000074, GO:0005524, GO:0006986, GO:0009986,
gi|24234686|ref|NP_694881.1|	PREDICTED: similar to heat shock 70kDa protein 8 isoform 2 isoform 2	493	30	1e-170	0.99		10	GO:0051085, GO:0009408, GO:0005634, GO:0042623, GO:0042026, GO:0051082, GO:0000074, GO:0005524, GO:0006986, GO:0009986,
gi|48257068|gb|AAH07276.2|	PREDICTED: similar to Heat shock cognate 71 kDa protein (Heat shock 70 kDa protein 8) isoform 1	587	30	1e-170	0.99		10	GO:0051085, GO:0009408, GO:0005634, GO:0042623, GO:0042026, GO:0051082, GO:0000074, GO:0005524, GO:0006986, GO:0009986,
gi|62897129|dbj|BAD96505.1|	heat shock 70kDa protein 8 isoform 1 variant	646	30	1e-170	0.99		10	GO:0051085, GO:0009408, GO:0005634, GO:0042623, GO:0042026, GO:0051082, GO:0000074, GO:0005524, GO:0006986, GO:0009986,
gi|30584503|gb|AAP36504.1|	Homo sapiens dicarbonyl/L-xylulose reductase	245	30	1e-128	0.85	EC:1.1.1.10, EC:1.1.1.184, EC:1.1.1.162,	17	GO:0006693, GO:0006691, GO:0005739, GO:0008372, GO:0006006, GO:0016020, GO:0000004, GO:0047880, GO:0006739, GO:0042732, GO:0005997, GO:0005515, GO:0004090, GO:0005902, GO:0005903, GO:0050038, GO:0006116,
gi|12804319|gb|AAH03018.1|	Homo sapiens dicarbonyl/L-xylulose reductase	243	30	1e-127	0.85	EC:1.1.1.10, EC:1.1.1.184, EC:1.1.1.162,	17	GO:0006693, GO:0006691, GO:0005739, GO:0008372, GO:0006006, GO:0016020, GO:0000004, GO:0047880, GO:0006739, GO:0042732, GO:0005997, GO:0005515, GO:0004090, GO:0005902, GO:0005903, GO:0050038, GO:0006116,
gi|30582601|gb|AAP35527.1|	Homo sapiens dicarbonyl/L-xylulose reductase	244	30	1e-128	0.85	EC:1.1.1.10, EC:1.1.1.184, EC:1.1.1.162,	17	GO:0006693, GO:0006691, GO:0005739, GO:0008372, GO:0006006, GO:0016020, GO:0000004, GO:0047880, GO:0006739, GO:0042732, GO:0005997, GO:0005515, GO:0004090, GO:0005902, GO:0005903, GO:0050038, GO:0006116,
gi|33150790|gb|AAP97273.1|	carbonyl reductase II	244	30	1e-128	0.85	EC:1.1.1.10, EC:1.1.1.184, EC:1.1.1.162,	17	GO:0006693, GO:0006691, GO:0005739, GO:0008372, GO:0006006, GO:0016020, GO:0000004, GO:0047880, GO:0006739, GO:0042732, GO:0005997, GO:0005515, GO:0004090, GO:0005902, GO:0005903, GO:0050038, GO:0006116,
gi|4505621|ref|NP_002558.1|	prostatic binding protein	187	30	1e-109	0.91		5	GO:0008429, GO:0004867, GO:0007242, GO:0019210, GO:0005524,
gi|4261934|gb|AAD14234.1|	neuropolypeptide h3	140	30	1e-81	0.94		8	GO:0008429, GO:0004867, GO:0005554, GO:0019210, GO:0007242, GO:0005524, GO:0000004, GO:0008372,
gi|913159|gb|AAB32876.1|	neuropolypeptide h3	186	30	1e-109	0.92		5	GO:0008429, GO:0004867, GO:0007242, GO:0019210, GO:0005524,
gi|28592|emb|CAA23754.1|	serum albumin	609	30	1e-170	0.93		12	GO:0005504, GO:0050824, GO:0005386, GO:0008144, GO:0006810, GO:0030104, GO:0005507, GO:0043072, GO:0016068, GO:0050891, GO:0016209, GO:0005615,
gi|585079|sp|Q08426|ECHP_HUMAN	ECHP_HUMANPeroxisomal bifunctional enzyme (PBE) (PBFE)	723	30	1e-170	0.72	EC:1.1.1.35, EC:5.3.3.8, EC:4.2.1.17,	17	GO:0046251, GO:0019482, GO:0018874, GO:0006633, GO:0006574, GO:0006568, GO:0006554, GO:0006552, GO:0006550, GO:0006091, GO:0004300, GO:0005739, GO:0006635, GO:0004165, GO:0005777, GO:0006637, GO:0003857,
gi|62021246|gb|AAH38948.1|	Enoyl-Coenzyme A, hydratase/3-hydroxyacyl Coenzyme A dehydrogenase	723	30	1e-170	0.72	EC:1.1.1.35, EC:5.3.3.8, EC:4.2.1.17,	17	GO:0046251, GO:0019482, GO:0018874, GO:0006633, GO:0006574, GO:0006568, GO:0006554, GO:0006552, GO:0006550, GO:0006091, GO:0004300, GO:0005739, GO:0006635, GO:0004165, GO:0005777, GO:0006637, GO:0003857,
gi|18462105|gb|AAL72117.1|	delta-globin	147	30	1e-81	0.96		10	GO:0019825, GO:0030185, GO:0045429, GO:0030492, GO:0020037, GO:0005506, GO:0008430, GO:0005833, GO:0005344, GO:0015671,
gi|18462107|gb|AAL72118.1|	delta-globin	147	30	1e-81	0.96		10	GO:0019825, GO:0030185, GO:0045429, GO:0030492, GO:0020037, GO:0005506, GO:0008430, GO:0005833, GO:0005344, GO:0015671,
gi|70959450|gb|AAZ16491.1|	hemoglobin delta Etolia variant	105	30	1e-56	0.96		10	GO:0019825, GO:0030185, GO:0045429, GO:0030492, GO:0020037, GO:0005506, GO:0008430, GO:0005833, GO:0005344, GO:0015671,
gi|8101647|gb|AAF72612.1|	alpha-2-globin	142	30	1e-76	0.99		6	GO:0019825, GO:0005506, GO:0015671, GO:0005344, GO:0005833, GO:0020037,
gi|31376247|gb|AAP44005.1|	truncated alpha 1 globin variant	43	30	1e-16	0.97		6	GO:0019825, GO:0005506, GO:0015671, GO:0005344, GO:0005833, GO:0020037,
gi|27902682|gb|AAO24131.1|	hemoglobin alpha-2	91	30	1e-45	0.97		6	GO:0019825, GO:0005506, GO:0015671, GO:0005344, GO:0005833, GO:0020037,
gi|28542874|gb|AAO42516.1|	hemoglobin alpha-1 chain	88	30	1e-43	0.97		6	GO:0019825, GO:0005506, GO:0015671, GO:0005344, GO:0005833, GO:0020037,
gi|27804515|gb|AAO22464.1|	alpha-1 globin	88	30	1e-43	0.98		6	GO:0019825, GO:0005506, GO:0015671, GO:0005344, GO:0005833, GO:0020037,
gi|9624481|gb|AAF90195.1|	alpha one globin	91	30	1e-44	0.97		6	GO:0019825, GO:0005506, GO:0015671, GO:0005344, GO:0005833, GO:0020037,
gi|258901|gb|AAB23944.1|	-	15	0	-	-	-	0
gi|1340148|emb|CAA23751.1|	HBA2 protein	85	30	1e-41	0.99		6	GO:0019825, GO:0005506, GO:0015671, GO:0005344, GO:0005833, GO:0020037,
gi|27804485|gb|AAO22463.1|	alpha-2 globin	56	30	1e-25	0.98		6	GO:0019825, GO:0005506, GO:0015671, GO:0005344, GO:0005833, GO:0020037,
gi|47679337|gb|AAT36649.1|	hemoglobin alpha 1	90	30	1e-44	0.99		6	GO:0019825, GO:0005506, GO:0015671, GO:0005344, GO:0005833, GO:0020037,
gi|45768468|gb|AAH67419.1|	Class I alcohol dehydrogenase, gamma subunit	375	30	1e-170	0.96		6	GO:0006118, GO:0005489, GO:0006069, GO:0008270, GO:0004024, GO:0005737,
gi|13096744|pdb|1HT0|B	Class I alcohol dehydrogenase, gamma subunit	374	30	1e-170	0.96		6	GO:0006118, GO:0005489, GO:0006069, GO:0008270, GO:0004024, GO:0005737,
gi|4501933|ref|NP_000660.1|	class I alcohol dehydrogenase, gamma subunit	375	30	1e-170	0.96		6	GO:0006118, GO:0005489, GO:0006069, GO:0008270, GO:0004024, GO:0005737,
gi|45768576|gb|AAH67421.1|	Class I alcohol dehydrogenase, gamma subunit	375	30	1e-170	0.96		6	GO:0006118, GO:0005489, GO:0006069, GO:0008270, GO:0004024, GO:0005737,
gi|825622|emb|CAA27876.1|	class I alcohol dehydrogenase, gamma subunit	322	30	1e-176	0.96		6	GO:0006118, GO:0005489, GO:0006069, GO:0008270, GO:0004024, GO:0005737,
gi|5817221|emb|CAB53701.1|	hypothetical protein	165	30	1e-60	0.72	EC:2.7.1.29,	3	GO:0046486, GO:0004371, GO:0006071,
gi|62896933|dbj|BAD96407.1|	aldehyde dehydrogenase 6A1 precursor variant	535	30	1e-179	0.91	EC:1.2.1.27, EC:1.2.1.18,	13	GO:0019482, GO:0018888, GO:0006531, GO:0006522, GO:0006574, GO:0006552, GO:0006550, GO:0006020, GO:0005739, GO:0006220, GO:0018478, GO:0006206, GO:0004491,
gi|7160985|emb|CAB76468.1|	methylmalonate semialdehyde dehydrogenase	535	30	1e-180	0.91	EC:1.2.1.27, EC:1.2.1.18,	13	GO:0019482, GO:0018888, GO:0006531, GO:0006522, GO:0006574, GO:0006552, GO:0006550, GO:0006020, GO:0005739, GO:0006220, GO:0018478, GO:0006206, GO:0004491,
gi|7981322|emb|CAB92071.1|	arginase, liver	322	30	1e-170	0.93	EC:3.5.3.1,	7	GO:0006560, GO:0004053, GO:0000050, GO:0006527, GO:0009611, GO:0030145, GO:0005737,
gi|56203899|emb|CAI23317.1|	arginase, liver	330	30	1e-170	0.91	EC:3.5.3.1,	7	GO:0006560, GO:0004053, GO:0000050, GO:0006527, GO:0009611, GO:0030145, GO:0005737,
gi|30584521|gb|AAP36513.1|	Homo sapiens arginase, liver	237	30	1e-135	0.92	EC:3.5.3.1,	7	GO:0006560, GO:0004053, GO:0000050, GO:0006527, GO:0009611, GO:0030145, GO:0005737,
gi|13529083|gb|AAH05321.1|	ARG1 protein	236	30	1e-134	0.92	EC:3.5.3.1,	7	GO:0006560, GO:0004053, GO:0000050, GO:0006527, GO:0009611, GO:0030145, GO:0005737,
gi|55958410|emb|CAI16160.1|	Unknown (protein for IMAGE:4901992)	412	30	1e-170	0.86	EC:6.3.4.5,	8	GO:0006560, GO:0006531, GO:0006522, GO:0005739, GO:0004055, GO:0005524, GO:0006526, GO:0000050,
gi|28872|emb|CAA25771.1|	unnamed protein product	412	30	1e-180	0.86	EC:6.3.4.5,	8	GO:0006560, GO:0006531, GO:0006522, GO:0005739, GO:0004055, GO:0005524, GO:0006526, GO:0000050,
gi|30353943|gb|AAH52288.1|	Unknown (protein for IMAGE:4901992)	414	30	1e-170	0.86	EC:6.3.4.5,	8	GO:0006560, GO:0006531, GO:0006522, GO:0005739, GO:0004055, GO:0005524, GO:0006526, GO:0000050,
gi|55958408|emb|CAI16158.1|	unnamed protein product	198	30	1e-105	0.92	EC:6.3.4.5,	8	GO:0006560, GO:0006531, GO:0006522, GO:0005739, GO:0004055, GO:0005524, GO:0006526, GO:0000050,
gi|8659555|ref|NP_002188.1|	aconitase 1	889	30	1e-170	0.91	EC:4.2.1.3,	13	GO:0046487, GO:0019643, GO:0016020, GO:0005506, GO:0006508, GO:0005737, GO:0003994, GO:0006879, GO:0008236, GO:0006447, GO:0030350, GO:0016478, GO:0008652,
gi|9802308|gb|AAF99681.1|	aconitase 1	790	30	1e-170	0.92	EC:4.2.1.3,	13	GO:0046487, GO:0019643, GO:0016020, GO:0005506, GO:0006508, GO:0005737, GO:0003994, GO:0006879, GO:0008236, GO:0006447, GO:0030350, GO:0016478, GO:0008652,
gi|32815082|gb|AAP88039.1|	aldehyde dehydrogenase 1 family, member A1	501	30	1e-170	0.94	EC:1.2.1.5, EC:1.2.1.3, EC:1.2.1.36,	30	GO:0042572, GO:0006118, GO:0046486, GO:0046251, GO:0019852, GO:0019482, GO:0019260, GO:0006699, GO:0006631, GO:0006574, GO:0006568, GO:0006560, GO:0006554, GO:0006552, GO:0006550, GO:0006525, GO:0006570, GO:0006558, GO:0006547, GO:0006096, GO:0006094, GO:0001758, GO:0042573, GO:0005829, GO:0005497, GO:0005489, GO:0042574, GO:0004029, GO:0006081, GO:0004030,
gi|30584455|gb|AAP36480.1|	Homo sapiens aldehyde dehydrogenase 1 family, member A1	502	30	1e-170	0.94	EC:1.2.1.5, EC:1.2.1.3, EC:1.2.1.36,	30	GO:0042572, GO:0006118, GO:0046486, GO:0046251, GO:0019852, GO:0019482, GO:0019260, GO:0006699, GO:0006631, GO:0006574, GO:0006568, GO:0006560, GO:0006554, GO:0006552, GO:0006550, GO:0006525, GO:0006570, GO:0006558, GO:0006547, GO:0006096, GO:0006094, GO:0001758, GO:0042573, GO:0005829, GO:0005497, GO:0005489, GO:0042574, GO:0004029, GO:0006081, GO:0004030,
gi|2183299|gb|AAC51652.1|	aldehyde dehydrogenase 1	501	30	1e-170	0.94	EC:1.2.1.5, EC:1.2.1.3, EC:1.2.1.36,	30	GO:0042572, GO:0006118, GO:0046486, GO:0046251, GO:0019852, GO:0019482, GO:0019260, GO:0006699, GO:0006631, GO:0006574, GO:0006568, GO:0006560, GO:0006554, GO:0006552, GO:0006550, GO:0006525, GO:0006570, GO:0006558, GO:0006547, GO:0006096, GO:0006094, GO:0001758, GO:0042573, GO:0005829, GO:0005497, GO:0005489, GO:0042574, GO:0004029, GO:0006081, GO:0004030,
gi|15825648|pdb|1HZH|K	KChain K, Crystal Structure Of The Intact Human Igg B12 With Broad And Potent Activity Against Primary Hiv-1 Isolates: A Template For Hiv Vaccine Design	457	30	1e-170	0.91	-	0
gi|41351366|gb|AAH65820.1|	Unknown (protein for MGC:75197)	473	30	1e-170	0.91	-	0
gi|2765421|emb|CAA75030.1|	immunoglobulin kappa heavy chain	473	30	1e-170	0.93	-	0
gi|10334569|emb|CAC10233.1|	anti-rabies SOJB immunoglobulin heavy chain	377	30	1e-180	0.98		4	GO:0019814, GO:0006955, GO:0003823, GO:0005624,
gi|10334557|emb|CAC10227.1|	immunoglobulin heavy chain	377	30	1e-180	0.97		4	GO:0019814, GO:0006955, GO:0003823, GO:0005624,
gi|10334573|emb|CAC10235.1|	immunoglobulin heavy chain	362	30	1e-180	0.95		4	GO:0019814, GO:0006955, GO:0003823, GO:0005624,
gi|21748616|dbj|BAC03445.1|	FLJ00385 protein	509	30	1e-178	0.96		4	GO:0019814, GO:0006955, GO:0003823, GO:0005624,
gi|10334547|emb|CAC10222.1|	immunoglobulin heavy chain	377	30	1e-180	0.97		4	GO:0019814, GO:0006955, GO:0003823, GO:0005624,
gi|321150|pir||A60764	-	377	30	1e-180	0.97		4	GO:0019814, GO:0006955, GO:0003823, GO:0005624,
gi|10334549|emb|CAC10223.1|	immunoglobulin heavy chain	377	30	1e-180	0.98		4	GO:0019814, GO:0006955, GO:0003823, GO:0005624,
gi|2765425|emb|CAA75032.1|	immunoglobulin lambda heavy chain	477	30	1e-170	0.94	-	0
gi|184747|gb|AAC82527.1|	unnamed protein product	329	30	1e-170	0.89		4	GO:0019814, GO:0006955, GO:0003823, GO:0005624,
gi|9857753|gb|AAG00909.1|	Unknown (protein for MGC:27378)	329	30	1e-170	0.89		4	GO:0019814, GO:0006955, GO:0003823, GO:0005624,
gi|5031410|gb|AAD38158.1|	immunoglobulin G1 Fc fragment	223	30	1e-132	0.83	EC:3.4.21.4, EC:3.4.21.1,	5	GO:0005576, GO:0005509, GO:0004263, GO:0004295, GO:0006508,
gi|10334617|emb|CAC10257.1|	immunoglobulin heavy chain	362	30	1e-170	0.94	-	0
gi|46326410|gb|AAS88328.1|	Hepatitis B virus receptor binding protein	348	30	1e-170	0.98		2	GO:0007165, GO:0004872,
gi|10334589|emb|CAC10243.1|	immunoglobulin heavy chain	377	30	1e-180	0.95	-	0
gi|9837148|gb|AAG00448.1|	anti-human melanoma single-chain variable fragment antibody G71-1 immunoconjugate	501	30	1e-180	0.76	EC:3.4.21.4, EC:3.4.21.1,	5	GO:0005576, GO:0005509, GO:0004263, GO:0004295, GO:0006508,
gi|10334585|emb|CAC10241.1|	immunoglobulin heavy chain	377	30	1e-180	0.97		4	GO:0019814, GO:0006955, GO:0003823, GO:0005624,
gi|10334623|emb|CAC10260.1|	immunoglobulin heavy chain	362	30	1e-180	0.94		4	GO:0019814, GO:0006955, GO:0003823, GO:0005624,
gi|1628395|emb|CAA67886.1|	gamma 3 immunoglobulin constant heavy chain	346	30	1e-170	0.86	-	1	FGO:0004872,
gi|10334635|emb|CAC10266.1|	immunoglobulin heavy chain	362	30	1e-180	0.95		4	GO:0019814, GO:0006955, GO:0003823, GO:0005624,
gi|55669890|pdb|1T89|B	-	224	30	1e-132	0.85	-	4	PGO:0006955, CGO:0005624, FGO:0003823, FGO:0004872,
gi|9857757|gb|AAG00911.1|	recombinant IgG3 heavy chain	346	30	1e-172	0.83		4	GO:0019814, GO:0006955, GO:0003823, GO:0005624,
gi|10334609|emb|CAC10253.1|	immunoglobulin heavy chain	362	30	1e-180	0.95		4	GO:0019814, GO:0006955, GO:0003823, GO:0005624,
gi|58198523|gb|AAW65947.1|	immunoglobulin gamma heavy chain 3	246	30	1e-146	0.82	-	3	PGO:0006955, CGO:0005624, FGO:0003823,
gi|10334593|emb|CAC10245.1|	unnamed protein product	377	30	1e-180	0.93	-	0
gi|29726975|pdb|1OQX|B	unnamed protein product	212	30	1e-123	0.83	EC:3.4.21.4, EC:3.4.21.1,	5	GO:0005576, GO:0005509, GO:0004263, GO:0004295, GO:0006508,
gi|58760229|gb|AAW82028.1|	anti-RhD monoclonal T125 gamma1 heavy chain precursor	475	30	1e-170	0.93	-	0
gi|184759|gb|AAB59394.1|	IGHG4_HUMANIg gamma-4 chain C region	326	30	1e-179	0.87		4	GO:0019814, GO:0006955, GO:0003823, GO:0005624,
gi|59807832|gb|AAH89421.1|	Unknown (protein for MGC:105008)	519	30	1e-180	0.96		4	GO:0019814, GO:0006955, GO:0003823, GO:0005624,
gi|8569503|pdb|1DN2|B	BChain B, Fc Fragment Of Human Igg1 In Complex With An Engineered 13 Residue Peptide Dcawhlgelvwct-Nh2	207	30	1e-120	0.86	EC:3.4.21.4, EC:3.4.21.1,	7	GO:0007165, GO:0005576, GO:0005509, GO:0004263, GO:0004295, GO:0004872, GO:0006508,
gi|10121060|pdb|1E4K|B	BChain B, Crystal Structure Of Soluble Human Igg1 Fc Fragment-Fc-Gamma Receptor Iii Complex	225	30	1e-133	0.87	-	4	PGO:0006955, CGO:0005624, FGO:0003823, FGO:0004872,
gi|14277820|pdb|1IIX|B	BChain B, Crystal Structure Of Soluble Human Igg1 Fc Fragment-Fc-Gamma Receptor Iii Complex	224	30	1e-132	0.87	-	4	PGO:0006955, CGO:0005624, FGO:0003823, FGO:0004872,
gi|121045|sp|P01860|IGHG3_HUMAN	IGHG3_HUMANIg gamma-3 chain C region (Heavy chain disease protein) (HDC)	290	30	1e-139	0.86		4	GO:0019814, GO:0006955, GO:0003823, GO:0005624,
gi|70031|pir||G3HUWI	IGHG3_HUMANIg gamma-3 chain C region (Heavy chain disease protein) (HDC)	289	30	1e-138	0.86		4	GO:0019814, GO:0006955, GO:0003823, GO:0005624,
gi|28373349|pdb|1H3Y|B	BChain B, Crystal Structure Of A Human Igg1 Fc-Fragment,High Salt Condition	223	30	1e-131	0.88	-	4	PGO:0006955, CGO:0005624, FGO:0003823, FGO:0004872,
gi|14277817|pdb|1IIS|B	BChain B, Crystal Structure Of A Human Fcg Receptor In Complex With An Fc Fragment Of Igg1 (Orthorhombic)	224	30	1e-132	0.87	-	4	PGO:0006955, CGO:0005624, FGO:0003823, FGO:0004872,
gi|19717684|gb|AAL96263.1|	unnamed protein product	216	30	1e-126	0.83	EC:3.4.21.4, EC:3.4.21.1,	5	GO:0005576, GO:0005509, GO:0004263, GO:0004295, GO:0006508,
gi|49258108|gb|AAH73782.1|	Unknown (protein for MGC:88796)	475	30	1e-170	0.92	-	0
gi|6649880|gb|AAF21613.1|	human IgG1 neutralizing heavy chain with leader	469	30	1e-170	0.91	-	0
gi|12054072|emb|CAC20454.1|	immunoglobulin heavy chain constant region gamma 1	330	30	1e-170	0.88		4	GO:0019814, GO:0006955, GO:0003823, GO:0005624,
gi|34528531|dbj|BAC85529.1|	unnamed protein product	475	30	1e-170	0.92	-	0
gi|49258106|gb|AAH73773.1|	Unknown (protein for MGC:88782)	476	30	1e-170	0.9	-	0
gi|49256427|gb|AAH73766.1|	Unknown (protein for MGC:88774)	465	30	1e-170	0.91	-	0
gi|3659940|pdb|1ADQ|A	AChain A, Crystal Structure Of A Human Igm Rheumatoid Factor Fab In Complex With Its Autoantigen Igg Fc	206	30	1e-119	0.83		4	GO:0019814, GO:0006955, GO:0003823, GO:0005624,
gi|2414494|emb|CAA04844.1|	immunoglobulin heavy chain, constant region	217	30	1e-126	0.81		6	GO:0019814, GO:0007165, GO:0006955, GO:0003823, GO:0005624, GO:0004872,
gi|12054076|emb|CAC20456.1|	immunoglobulin heavy chain constant region gamma 3	377	30	1e-180	0.97		4	GO:0019814, GO:0006955, GO:0003823, GO:0005624,
gi|17939514|gb|AAH19317.1|	3-hydroxybutyrate dehydrogenase, precursor	343	30	1e-179	0.78	EC:1.1.1.105, EC:1.1.1.30,	16	GO:0046950, GO:0005783, GO:0001501, GO:0003858, GO:0005759, GO:0030855, GO:0005792, GO:0035050, GO:0042574, GO:0005615, GO:0004745, GO:0035118, GO:0031017, GO:0042572, GO:0006702, GO:0031018,
gi|15080429|gb|AAH11964.1|	3-hydroxybutyrate dehydrogenase, precursor	343	30	1e-179	0.78	EC:1.1.1.105, EC:1.1.1.30,	16	GO:0046950, GO:0005783, GO:0001501, GO:0003858, GO:0005759, GO:0030855, GO:0005792, GO:0035050, GO:0042574, GO:0005615, GO:0004745, GO:0035118, GO:0031017, GO:0042572, GO:0006702, GO:0031018,
gi|30230669|gb|AAP20868.1|	cholesteryl ester hydrolase	567	30	1e-170	0.93		5	GO:0004759, GO:0006637, GO:0005788, GO:0009636, GO:0005615,
gi|1335304|emb|CAA37147.1|	monocyte/macrophage serine-esterase 1	503	30	1e-170	0.94		5	GO:0004759, GO:0006637, GO:0005788, GO:0009636, GO:0005615,
gi|55670366|pdb|1USB|B	BChain B, Rational Design Of A Novel Enzyme - Efficient Thioester Hydrolysis Enabled By The Incorporation Of A Single His Residue Into Human Glutathione Transferase A1-1	225	30	1e-117	0.95	EC:2.5.1.18,	7	GO:0006803, GO:0006749, GO:0004364, GO:0006950, GO:0005737, GO:0008372, GO:0000004,
gi|825605|emb|CAA46642.1|	glutathione S-transferase	222	30	1e-114	0.94	EC:2.5.1.18,	7	GO:0006803, GO:0006749, GO:0004364, GO:0006950, GO:0005737, GO:0008372, GO:0000004,
gi|8218078|emb|CAB92770.1|	glutathione S-transferase A2	222	30	1e-114	0.94	EC:2.5.1.18,	7	GO:0006803, GO:0006749, GO:0004364, GO:0006950, GO:0005737, GO:0008372, GO:0000004,
gi|55960291|emb|CAI13812.1|	glutathione S-transferase A1	222	30	1e-115	0.95	EC:2.5.1.18,	7	GO:0006803, GO:0006749, GO:0004364, GO:0006950, GO:0005737, GO:0008372, GO:0000004,
gi|50513286|pdb|1PL1|B	BChain B, Crystal Structure Of Human Glutathione Transferase (Gst) A1- 1 In Complex With A Decarboxy-Glutathione	222	30	1e-113	0.95	EC:2.5.1.18,	7	GO:0006803, GO:0006749, GO:0004364, GO:0006950, GO:0005737, GO:0008372, GO:0000004,
gi|257476|gb|AAB23672.1|	glutathione S-transferase A2 subunit	222	30	1e-114	0.94	EC:2.5.1.18,	7	GO:0006803, GO:0006749, GO:0004364, GO:0006950, GO:0005737, GO:0008372, GO:0000004,
gi|60655931|gb|AAX32529.1|	glutathione S-transferase A2	222	30	1e-114	0.94	EC:2.5.1.18,	7	GO:0006803, GO:0006749, GO:0004364, GO:0006950, GO:0005737, GO:0008372, GO:0000004,
gi|24987430|pdb|1K3Y|B	glutathione S-transferase A1	221	30	1e-114	0.95	EC:2.5.1.18,	7	GO:0006803, GO:0006749, GO:0004364, GO:0006950, GO:0005737, GO:0008372, GO:0000004,
gi|50513288|pdb|1PL2|B	BChain B, Crystal Structure Of Human Glutathione Transferase (Gst) A1- 1 T68e Mutant In Complex With Decarboxy-Glutathione	222	30	1e-113	0.94	EC:2.5.1.18,	7	GO:0006803, GO:0006749, GO:0004364, GO:0006950, GO:0005737, GO:0008372, GO:0000004,
gi|71042021|pdb|1YDK|B	BChain B, Crystal Structure Of The I219a Mutant Of Human Glutathione Transferase A1-1 With S-Hexylglutathione	222	30	1e-115	0.95	EC:2.5.1.18,	7	GO:0006803, GO:0006749, GO:0004364, GO:0006950, GO:0005737, GO:0008372, GO:0000004,
gi|10443247|emb|CAC10389.1|	GSTA3	222	30	1e-112	0.93	EC:2.5.1.18,	7	GO:0006803, GO:0006749, GO:0004364, GO:0006950, GO:0005737, GO:0008372, GO:0000004,
gi|11258625|pir||A49365	-	222	30	1e-111	0.93	EC:2.5.1.18,	7	GO:0006803, GO:0006749, GO:0004364, GO:0006950, GO:0005737, GO:0008372, GO:0000004,
gi|265539|gb|AAB25364.1|	glutathione S-transferase A1	169	30	1e-85	0.95	EC:2.5.1.18,	7	GO:0006803, GO:0006749, GO:0004364, GO:0006950, GO:0005737, GO:0008372, GO:0000004,
gi|265545|gb|AAB25369.1|	alpha-class glutathione S-transferase omega 2 subunit	169	30	1e-85	0.95	EC:2.5.1.18,	7	GO:0006803, GO:0006749, GO:0004364, GO:0006950, GO:0005737, GO:0008372, GO:0000004,
gi|18089048|gb|AAH20619.1|	glutathione S-transferase A3	222	30	1e-111	0.93	EC:2.5.1.18,	7	GO:0006803, GO:0006749, GO:0004364, GO:0006950, GO:0005737, GO:0008372, GO:0000004,
gi|46947348|gb|AAT06769.1|	glutathione S-transferase A1	222	30	1e-115	0.95	EC:2.5.1.18,	7	GO:0006803, GO:0006749, GO:0004364, GO:0006950, GO:0005737, GO:0008372, GO:0000004,
gi|825606|emb|CAA46643.1|	glutathione S-transferase	222	30	1e-113	0.92	EC:2.5.1.18,	7	GO:0006803, GO:0006749, GO:0004364, GO:0006950, GO:0005737, GO:0008372, GO:0000004,
gi|18044943|gb|AAH20218.1|	very-long-chain acyl-CoA dehydrogenase	633	30	1e-179	0.87	EC:1.3.99.13,	7	GO:0005739, GO:0017099, GO:0015980, GO:0006635, GO:0006118, GO:0006637, GO:0004466,
gi|3273228|dbj|BAA29057.1|	very-long-chain acyl-CoA dehydrogenase	655	30	1e-178	0.86	EC:1.3.99.13,	7	GO:0005739, GO:0017099, GO:0015980, GO:0006635, GO:0006118, GO:0006637, GO:0004466,
gi|790447|emb|CAA60253.1|	very-long-chain acyl-CoA dehydrogenase	655	30	1e-180	0.86	EC:1.3.99.13,	7	GO:0005739, GO:0017099, GO:0015980, GO:0006635, GO:0006118, GO:0006637, GO:0004466,
gi|62896595|dbj|BAD96238.1|	acyl-Coenzyme A dehydrogenase, very long chain precursor variant	655	30	1e-179	0.86	EC:1.3.99.13,	7	GO:0005739, GO:0017099, GO:0015980, GO:0006635, GO:0006118, GO:0006637, GO:0004466,
gi|52631676|gb|AAU85261.1|	-	34	0	-	-	-	0
gi|34035|emb|CAA31369.1|	cytokeratin 18 (232 AA)	232	30	1e-122	0.92		5	GO:0005200, GO:0005739, GO:0009653, GO:0007010, GO:0005882,
gi|37674412|gb|AAQ96863.1|	unknown	645	30	1e-170	0.78	EC:2.3.1.13, EC:5.3.4.1,	9	GO:0042967, GO:0009306, GO:0003756, GO:0005509, GO:0006118, GO:0047961, GO:0005489, GO:0005788, GO:0005615,
gi|54304028|emb|CAH59756.1|	glyceraldehyde-3-phosphate dehydrogenase	86	30	1e-43	0.97	EC:1.2.1.12,	5	GO:0006094, GO:0005739, GO:0004365, GO:0006096, GO:0051287,
gi|16307296|gb|AAH09738.1|	MAWD binding protein	288	30	1e-165	0.75		5	GO:0005554, GO:0008372, GO:0016491, GO:0000004, GO:0009058,
gi|10800086|dbj|BAB16606.1|	MAWD binding protein	255	30	1e-145	0.75		5	GO:0005554, GO:0008372, GO:0016491, GO:0000004, GO:0009058,
gi|14042527|dbj|BAB55285.1|	unnamed protein product	281	30	1e-161	0.75		5	GO:0005554, GO:0008372, GO:0016491, GO:0000004, GO:0009058,
gi|40886941|gb|AAR96398.1|	hemoglobin beta	147	30	1e-82	0.97		10	GO:0019825, GO:0030185, GO:0045429, GO:0030492, GO:0020037, GO:0005506, GO:0008430, GO:0005833, GO:0005344, GO:0015671,
gi|33694206|gb|AAQ24848.1|	DChain D, T-To-T(High) Quaternary Transitions In Human Hemoglobin: Betaw37g Oxy (10 Test Sets)	42	30	1e-17	1		6	GO:0019825, GO:0005506, GO:0015671, GO:0005344, GO:0005833, GO:0020037,
gi|60594312|pdb|1YEQ|D	DChain D, T-To-T(High) Quaternary Transitions In Human Hemoglobin: Betaw37y Oxy (10 Test Sets)	146	30	1e-81	0.99		10	GO:0019825, GO:0030185, GO:0045429, GO:0030492, GO:0020037, GO:0005506, GO:0008430, GO:0005833, GO:0005344, GO:0015671,
gi|60594379|pdb|1YIE|D	DChain D, T-To-Thigh Quaternary Transitions In Human Hemoglobin: Betaw37a Oxy (2.2mm Ihp, 13% Peg) (1 Test Set)	146	30	1e-81	0.98		10	GO:0019825, GO:0030185, GO:0045429, GO:0030492, GO:0020037, GO:0005506, GO:0008430, GO:0005833, GO:0005344, GO:0015671,
gi|62738860|pdb|1YZI|B	beta globin	146	30	1e-81	0.99		10	GO:0019825, GO:0030185, GO:0045429, GO:0030492, GO:0020037, GO:0005506, GO:0008430, GO:0005833, GO:0005344, GO:0015671,
gi|33694204|gb|AAQ24847.1|	hemoglobin beta chain	42	30	1e-17	1		6	GO:0019825, GO:0005506, GO:0015671, GO:0005344, GO:0005833, GO:0020037,
gi|71727271|gb|AAZ39800.1|	beta globin	147	30	1e-82	0.99		10	GO:0019825, GO:0030185, GO:0045429, GO:0030492, GO:0020037, GO:0005506, GO:0008430, GO:0005833, GO:0005344, GO:0015671,
gi|61679719|pdb|1Y0W|D	DChain D, T-To-Thigh Quaternary Transitions In Human Hemoglobin: Betav1m Deoxy Low-Salt (10 Test Sets)	146	30	1e-81	0.99		10	GO:0019825, GO:0030185, GO:0045429, GO:0030492, GO:0020037, GO:0005506, GO:0008430, GO:0005833, GO:0005344, GO:0015671,
gi|33285010|ref|NP_073583.2|	MOCO sulphurase C-terminal domain containing 1	337	30	1e-176	0.81	EC:3.6.5.3,	7	GO:0042254, GO:0005739, GO:0006412, GO:0016021, GO:0003735, GO:0005840, GO:0005615,
gi|55666223|emb|CAH71878.1|	novel protein	335	30	1e-166	0.82	EC:3.6.5.3,	7	GO:0042254, GO:0005739, GO:0006412, GO:0016021, GO:0003735, GO:0005840, GO:0005615,
gi|55666224|emb|CAH71879.1|	novel protein	257	30	1e-118	0.8	EC:3.6.5.3,	7	GO:0042254, GO:0005739, GO:0006412, GO:0016021, GO:0003735, GO:0005840, GO:0005615,
gi|55663824|emb|CAH70305.1|	novel protein	94	20	1e-19	0.9	EC:3.6.5.3,	7	GO:0042254, GO:0005739, GO:0006412, GO:0016021, GO:0003735, GO:0005840, GO:0005615,
gi|55666226|emb|CAH71881.1|	novel protein	337	30	1e-176	0.81	EC:3.6.5.3,	7	GO:0042254, GO:0005739, GO:0006412, GO:0016021, GO:0003735, GO:0005840, GO:0005615,
gi|23268683|gb|AAN16468.1|	hemoglobin beta chain variant Hb.Sinai-Bel Air	105	30	1e-56	0.98		10	GO:0019825, GO:0030185, GO:0045429, GO:0030492, GO:0020037, GO:0005506, GO:0008430, GO:0005833, GO:0005344, GO:0015671,
gi|62087368|dbj|BAD92131.1|	aldehyde dehydrogenase 3A2 isoform 2	461	30	1e-179	0.91	EC:1.2.1.5, EC:1.2.1.3,	31	GO:0006118, GO:0046486, GO:0046251, GO:0019852, GO:0019482, GO:0019260, GO:0006699, GO:0006631, GO:0006574, GO:0006568, GO:0006560, GO:0006554, GO:0006552, GO:0006550, GO:0006525, GO:0006570, GO:0006558, GO:0006547, GO:0006096, GO:0006094, GO:0042406, GO:0005829, GO:0007422, GO:0016021, GO:0008544, GO:0005489, GO:0004029, GO:0006081, GO:0004030, GO:0007417, GO:0005792,
gi|12803235|gb|AAH02430.1|	ALDH3A2 protein	508	30	1e-175	0.91	EC:1.2.1.5, EC:1.2.1.3,	31	GO:0006118, GO:0046486, GO:0046251, GO:0019852, GO:0019482, GO:0019260, GO:0006699, GO:0006631, GO:0006574, GO:0006568, GO:0006560, GO:0006554, GO:0006552, GO:0006550, GO:0006525, GO:0006570, GO:0006558, GO:0006547, GO:0006096, GO:0006094, GO:0042406, GO:0005829, GO:0007422, GO:0016021, GO:0008544, GO:0005489, GO:0004029, GO:0006081, GO:0004030, GO:0007417, GO:0005792,
gi|51476787|emb|CAH18356.1|	hypothetical protein	328	30	1e-172	0.91	EC:1.2.1.5, EC:1.2.1.3,	31	GO:0006118, GO:0046486, GO:0046251, GO:0019852, GO:0019482, GO:0019260, GO:0006699, GO:0006631, GO:0006574, GO:0006568, GO:0006560, GO:0006554, GO:0006552, GO:0006550, GO:0006525, GO:0006570, GO:0006558, GO:0006547, GO:0006096, GO:0006094, GO:0042406, GO:0005829, GO:0007422, GO:0016021, GO:0008544, GO:0005489, GO:0004029, GO:0006081, GO:0004030, GO:0007417, GO:0005792,
gi|4557303|ref|NP_000373.1|	aldehyde dehydrogenase 3A2 isoform 2	485	30	1e-175	0.91	EC:1.2.1.5, EC:1.2.1.3,	31	GO:0006118, GO:0046486, GO:0046251, GO:0019852, GO:0019482, GO:0019260, GO:0006699, GO:0006631, GO:0006574, GO:0006568, GO:0006560, GO:0006554, GO:0006552, GO:0006550, GO:0006525, GO:0006570, GO:0006558, GO:0006547, GO:0006096, GO:0006094, GO:0042406, GO:0005829, GO:0007422, GO:0016021, GO:0008544, GO:0005489, GO:0004029, GO:0006081, GO:0004030, GO:0007417, GO:0005792,
gi|30585301|gb|AAP36923.1|	Homo sapiens aldehyde dehydrogenase 3 family, member A2	509	30	1e-175	0.91	EC:1.2.1.5, EC:1.2.1.3,	31	GO:0006118, GO:0046486, GO:0046251, GO:0019852, GO:0019482, GO:0019260, GO:0006699, GO:0006631, GO:0006574, GO:0006568, GO:0006560, GO:0006554, GO:0006552, GO:0006550, GO:0006525, GO:0006570, GO:0006558, GO:0006547, GO:0006096, GO:0006094, GO:0042406, GO:0005829, GO:0007422, GO:0016021, GO:0008544, GO:0005489, GO:0004029, GO:0006081, GO:0004030, GO:0007417, GO:0005792,
gi|16877874|gb|AAH17165.1|	Triosephosphate isomerase 1	177	30	1e-97	0.97	EC:5.3.1.1,	11	GO:0046486, GO:0015976, GO:0006020, GO:0006013, GO:0006000, GO:0019682, GO:0006096, GO:0006098, GO:0006633, GO:0004807, GO:0006094,
gi|66360366|pdb|1WYI|B	BChain B, Human Triosephosphate Isomerase Of New Crystal Form	250	30	1e-142	0.96	EC:5.3.1.1,	11	GO:0046486, GO:0015976, GO:0006020, GO:0006013, GO:0006000, GO:0019682, GO:0006096, GO:0006098, GO:0006633, GO:0004807, GO:0006094,
gi|41058276|ref|XP_371261.1|	PREDICTED: similar to Triosephosphate isomerase (TIM)	249	30	1e-141	0.93	EC:5.3.1.1,	11	GO:0046486, GO:0015976, GO:0006020, GO:0006013, GO:0006000, GO:0019682, GO:0006096, GO:0006098, GO:0006633, GO:0004807, GO:0006094,
gi|62896835|dbj|BAD96358.1|	triosephosphate isomerase 1 variant	249	30	1e-141	0.95	EC:5.3.1.1,	11	GO:0046486, GO:0015976, GO:0006020, GO:0006013, GO:0006000, GO:0019682, GO:0006096, GO:0006098, GO:0006633, GO:0004807, GO:0006094,
gi|14043688|gb|AAH07812.1|	Triosephosphate isomerase 1	249	30	1e-141	0.95	EC:5.3.1.1,	11	GO:0046486, GO:0015976, GO:0006020, GO:0006013, GO:0006000, GO:0019682, GO:0006096, GO:0006098, GO:0006633, GO:0004807, GO:0006094,
gi|17389815|gb|AAH17917.1|	Triosephosphate isomerase 1	249	30	1e-141	0.95	EC:5.3.1.1,	11	GO:0046486, GO:0015976, GO:0006020, GO:0006013, GO:0006000, GO:0019682, GO:0006096, GO:0006098, GO:0006633, GO:0004807, GO:0006094,
gi|38571606|gb|AAH62716.1|	Ribosomal protein L23	140	30	1e-68	0.96	EC:3.6.5.3,	9	GO:0042254, GO:0006355, GO:0005842, GO:0006412, GO:0007165, GO:0003735, GO:0003676, GO:0005730, GO:0006610,
gi|13097600|gb|AAH03518.1|	hypothetical protein LOC496667	134	30	1e-71	0.97	EC:3.6.5.3,	9	GO:0042254, GO:0006355, GO:0005842, GO:0006412, GO:0007165, GO:0003735, GO:0003676, GO:0005730, GO:0006610,
gi|21706701|gb|AAH34378.1|	RPL23 protein	77	30	1e-31	0.98	EC:3.6.5.3,	7	GO:0042254, GO:0005842, GO:0006412, GO:0003735, GO:0003676, GO:0005730, GO:0006610,
gi|62738422|pdb|1XDM|Z	ZChain Z, Structure Of Human Aldolase B Associated With Hereditary Fructose Intolerance (A149p), At 291k	365	30	1e-170	0.94	EC:4.1.2.13,	10	GO:0015976, GO:0006098, GO:0006094, GO:0006020, GO:0006013, GO:0008372, GO:0004332, GO:0006000, GO:0006096, GO:0005737,
gi|2160383|dbj|BAA00125.1|	aldolase B	364	30	1e-180	0.94	EC:4.1.2.13,	10	GO:0015976, GO:0006098, GO:0006094, GO:0006020, GO:0006013, GO:0008372, GO:0004332, GO:0006000, GO:0006096, GO:0005737,
gi|11514046|pdb|1QO5|R	aldolase B, fructose-bisphosphate	363	30	1e-170	0.94	EC:4.1.2.13,	10	GO:0015976, GO:0006098, GO:0006094, GO:0006020, GO:0006013, GO:0008372, GO:0004332, GO:0006000, GO:0006096, GO:0005737,
gi|55958631|emb|CAI14614.1|	aldolase B, fructose-bisphosphate	364	30	1e-170	0.94	EC:4.1.2.13,	10	GO:0015976, GO:0006098, GO:0006094, GO:0006020, GO:0006013, GO:0008372, GO:0004332, GO:0006000, GO:0006096, GO:0005737,
gi|563884|emb|CAA25072.1|	unnamed protein product	127	30	1e-61	0.95	EC:4.1.2.13,	10	GO:0015976, GO:0006098, GO:0006094, GO:0006020, GO:0006013, GO:0008372, GO:0004332, GO:0006000, GO:0006096, GO:0005737,
gi|34364603|emb|CAE45707.1|	hypothetical protein	706	30	1e-170	0.81	EC:6.3.5.5, EC:6.3.4.16,	11	GO:0006560, GO:0006536, GO:0005951, GO:0004087, GO:0005739, GO:0019856, GO:0004088, GO:0005524, GO:0006526, GO:0000050, GO:0006541,
gi|20151194|pdb|1L1F|F	glutamate dehydrogenase 1	505	30	1e-170	0.98	EC:1.4.1.3, EC:1.4.1.2,	12	GO:0006560, GO:0006541, GO:0006525, GO:0006118, GO:0005739, GO:0007169, GO:0006538, GO:0005524, GO:0004352, GO:0005489, GO:0005525, GO:0004353,
gi|62897195|dbj|BAD96538.1|	glutamate dehydrogenase 1 variant	558	30	1e-170	0.97	EC:1.4.1.3, EC:1.4.1.2,	12	GO:0006560, GO:0006541, GO:0006525, GO:0006118, GO:0005739, GO:0007169, GO:0006538, GO:0005524, GO:0004352, GO:0005489, GO:0005525, GO:0004353,
gi|4885281|ref|NP_005262.1|	glutamate dehydrogenase 1	558	30	1e-170	0.98	EC:1.4.1.3, EC:1.4.1.2,	12	GO:0006560, GO:0006541, GO:0006525, GO:0006118, GO:0005739, GO:0007169, GO:0006538, GO:0005524, GO:0004352, GO:0005489, GO:0005525, GO:0004353,
gi|24849930|gb|AAN64821.1|	TAT-human glutamate dehydrogenase	519	30	1e-170	0.98	EC:1.4.1.3, EC:1.4.1.2,	12	GO:0006560, GO:0006541, GO:0006525, GO:0006118, GO:0005739, GO:0007169, GO:0006538, GO:0005524, GO:0004352, GO:0005489, GO:0005525, GO:0004353,
gi|30749718|pdb|1NR1|F	FChain F, Crystal Structure Of The R463a Mutant Of Human Glutamate Dehydrogenase	496	30	1e-170	0.98	EC:1.4.1.3, EC:1.4.1.2,	12	GO:0006560, GO:0006541, GO:0006525, GO:0006118, GO:0005739, GO:0007169, GO:0006538, GO:0005524, GO:0004352, GO:0005489, GO:0005525, GO:0004353,
gi|31815|emb|CAA46995.1|	glutamate dehydrogenase (NAD(P)+)	558	30	1e-170	0.96	EC:1.4.1.3, EC:1.4.1.2,	12	GO:0006560, GO:0006541, GO:0006525, GO:0006118, GO:0005739, GO:0007169, GO:0006538, GO:0005524, GO:0004352, GO:0005489, GO:0005525, GO:0004353,
gi|31377775|ref|NP_036216.2|	glutamate dehydrogenase 2	558	30	1e-170	0.96	EC:1.4.1.3, EC:1.4.1.2,	12	GO:0006560, GO:0006541, GO:0006525, GO:0006118, GO:0005739, GO:0007169, GO:0006538, GO:0005524, GO:0004352, GO:0005489, GO:0005525, GO:0004353,
gi|13477275|gb|AAH05111.1|	glutamate dehydrogenase 2	264	30	1e-150	0.97	EC:1.4.1.3, EC:1.4.1.2,	12	GO:0006560, GO:0006541, GO:0006525, GO:0006118, GO:0005739, GO:0007169, GO:0006538, GO:0005524, GO:0004352, GO:0005489, GO:0005525, GO:0004353,
gi|66346721|ref|NP_004554.2|	mitochondrial phosphoenolpyruvate carboxykinase 2 isoform 1 precursor	640	30	1e-170	0.94	EC:4.1.1.32,	8	GO:0006099, GO:0005525, GO:0004613, GO:0006094, GO:0016301, GO:0030145, GO:0046327, GO:0005739,
gi|48145943|emb|CAG33194.1|	PCK2	640	30	1e-170	0.94	EC:4.1.1.32,	8	GO:0006099, GO:0005525, GO:0004613, GO:0006094, GO:0016301, GO:0030145, GO:0046327, GO:0005739,
gi|2661752|emb|CAA72272.1|	phosphoenolpyruvate carboxykinase (GTP)	640	30	1e-170	0.94	EC:4.1.1.32,	8	GO:0006099, GO:0005525, GO:0004613, GO:0006094, GO:0016301, GO:0030145, GO:0046327, GO:0005739,
gi|12655193|gb|AAH01454.1|	Phosphoenolpyruvate carboxykinase 2 (mitochondrial)	640	30	1e-170	0.94	EC:4.1.1.32,	8	GO:0006099, GO:0005525, GO:0004613, GO:0006094, GO:0016301, GO:0030145, GO:0046327, GO:0005739,
gi|1403050|emb|CAA63380.1|	phosphoenolpyruvate carboxykinase (GTP)	640	30	1e-170	0.94	EC:4.1.1.32,	8	GO:0006099, GO:0005525, GO:0004613, GO:0006094, GO:0016301, GO:0030145, GO:0046327, GO:0005739,
gi|16507237|ref|NP_005338.1|	heat shock 70kDa protein 5 (glucose-regulated protein, 78kDa)	654	30	1e-170	0.98		11	GO:0043022, GO:0042623, GO:0005576, GO:0005524, GO:0006986, GO:0006983, GO:0045045, GO:0030674, GO:0005788, GO:0006457, GO:0009986,
gi|6470150|gb|AAF13605.1|	BiP protein	639	30	1e-170	0.98		11	GO:0043022, GO:0042623, GO:0005576, GO:0005524, GO:0006986, GO:0006983, GO:0045045, GO:0030674, GO:0005788, GO:0006457, GO:0009986,
gi|1143492|emb|CAA61201.1|	BiP	653	30	1e-170	0.98		11	GO:0043022, GO:0042623, GO:0005576, GO:0005524, GO:0006986, GO:0006983, GO:0045045, GO:0030674, GO:0005788, GO:0006457, GO:0009986,
gi|66360348|pdb|1WMA|A	carbonyl reductase 1	276	30	1e-156	0.91	EC:1.1.1.197, EC:1.1.1.184, EC:1.1.1.189,	8	GO:0006693, GO:0006691, GO:0050221, GO:0004090, GO:0000004, GO:0005829, GO:0008372, GO:0047021,
gi|4502599|ref|NP_001748.1|	carbonyl reductase 1	277	30	1e-156	0.91	EC:1.1.1.197, EC:1.1.1.184, EC:1.1.1.189,	8	GO:0006693, GO:0006691, GO:0050221, GO:0004090, GO:0000004, GO:0005829, GO:0008372, GO:0047021,
gi|298222|gb|AAB25017.1|	-	22	0	-	-	-	0
gi|298221|gb|AAB25016.1|	-	19	0	-	-	-	0
gi|27769301|gb|AAH42437.1|	Homo sapiens keratin 14 (epidermolysis bullosa simplex, Dowling-Meara, Koebner)	472	30	1e-180	0.9		6	GO:0008283, GO:0045095, GO:0005200, GO:0008544, GO:0045104, GO:0000902,
gi|30584787|gb|AAP36646.1|	Homo sapiens keratin 14 (epidermolysis bullosa simplex, Dowling-Meara, Koebner)	473	30	1e-178	0.93		6	GO:0008283, GO:0045095, GO:0005200, GO:0008544, GO:0045104, GO:0000902,
gi|30583211|gb|AAP35850.1|	Homo sapiens keratin 14 (epidermolysis bullosa simplex, Dowling-Meara, Koebner)	472	30	1e-178	0.93		6	GO:0008283, GO:0045095, GO:0005200, GO:0008544, GO:0045104, GO:0000902,
gi|3153832|gb|AAC95002.1|	UDP-glucuronosyltransferase 2B4 precursor	528	30	1e-178	0.9	EC:2.4.1.17,	10	GO:0005783, GO:0016021, GO:0000004, GO:0006711, GO:0045449, GO:0003677, GO:0030573, GO:0006805, GO:0015020, GO:0005792,
gi|10863941|ref|NP_066962.1|	UDP glycosyltransferase 2 family, polypeptide B4	528	30	1e-174	0.89	EC:2.4.1.17,	10	GO:0005783, GO:0016021, GO:0000004, GO:0006711, GO:0045449, GO:0003677, GO:0030573, GO:0006805, GO:0015020, GO:0005792,
gi|44491883|gb|AAS47487.1|	UDP glycosyltransferase 2 family polypeptide B4	369	30	1e-179	0.9	EC:2.4.1.17,	10	GO:0005783, GO:0016021, GO:0000004, GO:0006711, GO:0045449, GO:0003677, GO:0030573, GO:0006805, GO:0015020, GO:0005792,
gi|3426332|gb|AAC32272.1|	UDP glucuronosyltransferase 2B4 precursor	528	30	1e-176	0.9	EC:2.4.1.17,	10	GO:0005783, GO:0016021, GO:0000004, GO:0006711, GO:0045449, GO:0003677, GO:0030573, GO:0006805, GO:0015020, GO:0005792,
gi|20070776|gb|AAH26264.1|	UDP glycosyltransferase 2 family, polypeptide B4	528	30	1e-178	0.9	EC:2.4.1.17,	10	GO:0005783, GO:0016021, GO:0000004, GO:0006711, GO:0045449, GO:0003677, GO:0030573, GO:0006805, GO:0015020, GO:0005792,
gi|57208336|emb|CAI42124.1|	peroxisomal D3,D2-enoyl-CoA isomerase	241	30	1e-136	0.89	EC:5.3.3.8,	5	GO:0006631, GO:0007031, GO:0000062, GO:0004165, GO:0005777,
gi|12052810|emb|CAB66577.1|	peroxisomal D3,D2-enoyl-CoA isomerase	394	30	1e-170	0.89	EC:5.3.3.8,	5	GO:0006631, GO:0007031, GO:0000062, GO:0004165, GO:0005777,
gi|48145653|emb|CAG33049.1|	PECI	364	30	1e-170	0.89	EC:5.3.3.8,	5	GO:0006631, GO:0007031, GO:0000062, GO:0004165, GO:0005777,
gi|3193336|gb|AAC19317.1|	DBI-related protein	364	30	1e-170	0.89	EC:5.3.3.8,	5	GO:0006631, GO:0007031, GO:0000062, GO:0004165, GO:0005777,
gi|7670842|gb|AAF66247.1|	hepatocellular carcinoma-associated antigen 88	364	30	1e-170	0.89	EC:5.3.3.8,	5	GO:0006631, GO:0007031, GO:0000062, GO:0004165, GO:0005777,
gi|62897567|dbj|BAD96723.1|	peroxisomal D3,D2-enoyl-CoA isomerase isoform 1 variant	364	30	1e-170	0.9	EC:5.3.3.8,	5	GO:0006631, GO:0007031, GO:0000062, GO:0004165, GO:0005777,
gi|57208339|emb|CAI42127.1|	peroxisomal D3,D2-enoyl-CoA isomerase	394	30	1e-170	0.89	EC:5.3.3.8,	5	GO:0006631, GO:0007031, GO:0000062, GO:0004165, GO:0005777,
gi|45643121|ref|NP_996667.1|	peroxisomal D3,D2-enoyl-CoA isomerase	227	30	1e-127	0.89	EC:5.3.3.8,	5	GO:0006631, GO:0007031, GO:0000062, GO:0004165, GO:0005777,
gi|30584201|gb|AAP36349.1|	Homo sapiens peroxisomal D3,D2-enoyl-CoA isomerase	395	30	1e-170	0.89	EC:5.3.3.8,	5	GO:0006631, GO:0007031, GO:0000062, GO:0004165, GO:0005777,
gi|62896793|dbj|BAD96337.1|	peroxisomal D3,D2-enoyl-CoA isomerase isoform 1 variant	364	30	1e-170	0.89	EC:5.3.3.8,	5	GO:0006631, GO:0007031, GO:0000062, GO:0004165, GO:0005777,
gi|57208337|emb|CAI42125.1|	peroxisomal D3,D2-enoyl-CoA isomerase	359	30	1e-170	0.9	EC:5.3.3.8,	5	GO:0006631, GO:0007031, GO:0000062, GO:0004165, GO:0005777,
gi|21961202|gb|AAH34702.1|	peroxisomal D3,D2-enoyl-CoA isomerase	364	30	1e-170	0.9	EC:5.3.3.8,	5	GO:0006631, GO:0007031, GO:0000062, GO:0004165, GO:0005777,
gi|20336350|gb|AAM18189.1|	hydroxyacyl-Coenzyme A dehydrogenase, type II	196	30	1e-106	0.88	EC:1.1.1.51, EC:1.1.1.35, EC:1.1.1.63, EC:1.1.1.36, EC:1.1.1.62, EC:1.1.1.239, EC:1.1.1.201, EC:1.1.1.159,	23	GO:0018874, GO:0006574, GO:0006568, GO:0006554, GO:0006552, GO:0006550, GO:0008709, GO:0005739, GO:0005829, GO:0006635, GO:0047022, GO:0006633, GO:0047035, GO:0005886, GO:0008210, GO:0006637, GO:0008209, GO:0004303, GO:0008205, GO:0018454, GO:0050327, GO:0003857, GO:0030283,
gi|14250516|gb|AAH08708.1|	HADH2 protein	252	30	1e-130	0.87	EC:1.1.1.51, EC:1.1.1.35, EC:1.1.1.63, EC:1.1.1.36, EC:1.1.1.62, EC:1.1.1.239, EC:1.1.1.201, EC:1.1.1.159,	23	GO:0018874, GO:0006574, GO:0006568, GO:0006554, GO:0006552, GO:0006550, GO:0008709, GO:0005739, GO:0005829, GO:0006635, GO:0047022, GO:0006633, GO:0047035, GO:0005886, GO:0008210, GO:0006637, GO:0008209, GO:0004303, GO:0008205, GO:0018454, GO:0050327, GO:0003857, GO:0030283,
gi|57210030|emb|CAI42651.1|	hydroxyacyl-Coenzyme A dehydrogenase, type II	169	30	1e-83	0.88	EC:1.1.1.51, EC:1.1.1.35, EC:1.1.1.63, EC:1.1.1.36, EC:1.1.1.62, EC:1.1.1.239, EC:1.1.1.201, EC:1.1.1.159,	23	GO:0018874, GO:0006574, GO:0006568, GO:0006554, GO:0006552, GO:0006550, GO:0008709, GO:0005739, GO:0005829, GO:0006635, GO:0047022, GO:0006633, GO:0047035, GO:0005886, GO:0008210, GO:0006637, GO:0008209, GO:0004303, GO:0008205, GO:0018454, GO:0050327, GO:0003857, GO:0030283,
gi|57210032|emb|CAI42653.1|	hydroxyacyl-Coenzyme A dehydrogenase, type II	261	30	1e-135	0.89	EC:1.1.1.51, EC:1.1.1.35, EC:1.1.1.63, EC:1.1.1.36, EC:1.1.1.62, EC:1.1.1.239, EC:1.1.1.201, EC:1.1.1.159,	23	GO:0018874, GO:0006574, GO:0006568, GO:0006554, GO:0006552, GO:0006550, GO:0008709, GO:0005739, GO:0005829, GO:0006635, GO:0047022, GO:0006633, GO:0047035, GO:0005886, GO:0008210, GO:0006637, GO:0008209, GO:0004303, GO:0008205, GO:0018454, GO:0050327, GO:0003857, GO:0030283,
gi|62897391|dbj|BAD96636.1|	isocitrate dehydrogenase 2 (NADP+), mitochondrial precursor variant	452	30	1e-180	0.92	EC:1.1.1.42,	5	GO:0019643, GO:0006749, GO:0006097, GO:0005739, GO:0004450,
gi|47938312|gb|AAH71828.1|	IDHP_HUMANIsocitrate dehydrogenase	452	30	1e-180	0.92	EC:1.1.1.42,	5	GO:0019643, GO:0006749, GO:0006097, GO:0005739, GO:0004450,
gi|872121|emb|CAA49208.1|	isocitrate dehydrogenase (NADP+)	452	30	1e-180	0.92	EC:1.1.1.42,	5	GO:0019643, GO:0006749, GO:0006097, GO:0005739, GO:0004450,
gi|6807655|emb|CAB66637.1|	hypothetical protein	414	30	1e-176	0.96	EC:1.1.1.42,	8	GO:0019643, GO:0006097, GO:0005829, GO:0006102, GO:0004450, GO:0005777, GO:0006979, GO:0006749,
gi|15277488|gb|AAH12846.1|	IDH1 protein	414	30	1e-170	0.96	EC:1.1.1.42,	8	GO:0019643, GO:0006097, GO:0005829, GO:0006102, GO:0004450, GO:0005777, GO:0006979, GO:0006749,
gi|31873324|emb|CAD97653.1|	hypothetical protein	414	30	1e-170	0.95	EC:1.1.1.42,	8	GO:0019643, GO:0006097, GO:0005829, GO:0006102, GO:0004450, GO:0005777, GO:0006979, GO:0006749,
gi|3641398|gb|AAD02918.1|	NADP-dependent isocitrate dehydrogenase	414	30	1e-180	0.95	EC:1.1.1.42,	8	GO:0019643, GO:0006097, GO:0005829, GO:0006102, GO:0004450, GO:0005777, GO:0006979, GO:0006749,
gi|49065470|emb|CAG38553.1|	IDH1	414	30	1e-175	0.96	EC:1.1.1.42,	8	GO:0019643, GO:0006097, GO:0005829, GO:0006102, GO:0004450, GO:0005777, GO:0006979, GO:0006749,
gi|62203298|gb|AAH93020.1|	Isocitrate dehydrogenase 1 (NADP+), soluble	414	30	1e-170	0.96	EC:1.1.1.42,	8	GO:0019643, GO:0006097, GO:0005829, GO:0006102, GO:0004450, GO:0005777, GO:0006979, GO:0006749,
gi|49168486|emb|CAG38738.1|	IDH1	414	30	1e-170	0.96	EC:1.1.1.42,	8	GO:0019643, GO:0006097, GO:0005829, GO:0006102, GO:0004450, GO:0005777, GO:0006979, GO:0006749,
gi|5729875|ref|NP_006658.1|	progesterone receptor membrane component 1	195	30	1e-101	0.89		12	GO:0007165, GO:0006355, GO:0005783, GO:0008372, GO:0005496, GO:0003707, GO:0000004, GO:0005554, GO:0007411, GO:0009986, GO:0005887, GO:0005792,
gi|29446|emb|CAA23759.1|	unnamed protein product	147	30	1e-81	0.97		10	GO:0019825, GO:0030185, GO:0045429, GO:0030492, GO:0020037, GO:0005506, GO:0008430, GO:0005833, GO:0005344, GO:0015671,
gi|60594352|pdb|1YGD|D	DChain D, T-To-T(High) Quaternary Transitions In Human Hemoglobin: Betaw37e Alpha Zinc Beta Oxy (10 Test Sets)	146	30	1e-81	0.98		10	GO:0019825, GO:0030185, GO:0045429, GO:0030492, GO:0020037, GO:0005506, GO:0008430, GO:0005833, GO:0005344, GO:0015671,
gi|47679339|gb|AAT36650.1|	hemoglobin beta	42	30	1e-17	0.97		6	GO:0019825, GO:0005506, GO:0015671, GO:0005344, GO:0005833, GO:0020037,
gi|60594316|pdb|1YEU|D	DChain D, T-To-T(High) Quaternary Transitions In Human Hemoglobin: Betaw37g Oxy (10 Test Sets)	146	30	1e-81	0.98		10	GO:0019825, GO:0030185, GO:0045429, GO:0030492, GO:0020037, GO:0005506, GO:0008430, GO:0005833, GO:0005344, GO:0015671,
gi|56554355|pdb|1W6U|C	CChain C, Structure Of Human Decr Ternary Complex	286	30	1e-147	0.81	EC:1.3.1.34,	4	GO:0005739, GO:0008670, GO:0008152, GO:0008372,
gi|3080667|gb|AAC14671.1|	2,4-dienoyl-CoA reductase precursor	335	30	1e-177	0.82	EC:1.3.1.34,	4	GO:0005739, GO:0008670, GO:0008152, GO:0008372,
gi|56554356|pdb|1W6U|D	DChain D, Structure Of Human Decr Ternary Complex	302	30	1e-157	0.83	EC:1.3.1.34,	4	GO:0005739, GO:0008670, GO:0008152, GO:0008372,
gi|3687831|gb|AAC62233.1|	2,4-dienoyl-CoA reductase precursor	188	30	1e-90	0.82	EC:1.3.1.34,	4	GO:0005739, GO:0008670, GO:0008152, GO:0008372,
gi|3212603|pdb|1SAV|	Human Annexin V With Proline Substitution By Thioproline	320	30	1e-172	0.88		5	GO:0004859, GO:0005509, GO:0007596, GO:0005544, GO:0050819,
gi|49168528|emb|CAG38759.1|	ANXA5	320	30	1e-176	0.89		5	GO:0004859, GO:0005509, GO:0007596, GO:0005544, GO:0050819,
gi|17391477|gb|AAH18671.1|	Annexin 5	320	30	1e-176	0.89		5	GO:0004859, GO:0005509, GO:0007596, GO:0005544, GO:0050819,
gi|51460917|ref|XP_496612.1|	PREDICTED: similar to 60S acidic ribosomal protein P1	114	30	1e-32	0.87		5	GO:0042254, GO:0006414, GO:0005842, GO:0003723, GO:0003735,
gi|31979223|gb|AAP68820.1|	PREDICTED: similar to 60S acidic ribosomal protein P1 isoform 4	113	30	1e-31	0.88		5	GO:0042254, GO:0006414, GO:0005842, GO:0003723, GO:0003735,
gi|47496625|emb|CAG29335.1|	RPLP1	114	30	1e-32	0.88		5	GO:0042254, GO:0006414, GO:0005842, GO:0003723, GO:0003735,
gi|49457412|emb|CAG47005.1|	RPLP1	114	30	1e-32	0.87		5	GO:0042254, GO:0006414, GO:0005842, GO:0003723, GO:0003735,
gi|1136741|dbj|BAA07652.1|	KIAA0002	539	30	1e-170	0.94		8	GO:0008372, GO:0005829, GO:0042623, GO:0051082, GO:0005524, GO:0004190, GO:0006457, GO:0006508,
gi|62896539|dbj|BAD96210.1|	chaperonin containing TCP1, subunit 8 (theta) variant	548	30	1e-170	0.94		8	GO:0008372, GO:0005829, GO:0042623, GO:0051082, GO:0005524, GO:0004190, GO:0006457, GO:0006508,
gi|7717311|emb|CAB90433.1|	T-complex protein 1 theta subunit	548	30	1e-170	0.94		8	GO:0008372, GO:0005829, GO:0042623, GO:0051082, GO:0005524, GO:0004190, GO:0006457, GO:0006508,
gi|40789055|dbj|BAA02792.2|	KIAA0002	555	30	1e-170	0.94		8	GO:0008372, GO:0005829, GO:0042623, GO:0051082, GO:0005524, GO:0004190, GO:0006457, GO:0006508,
gi|31418053|gb|AAH12584.1|	CCT8 protein	497	30	1e-170	0.94		8	GO:0008372, GO:0005829, GO:0042623, GO:0051082, GO:0005524, GO:0004190, GO:0006457, GO:0006508,
gi|30584905|gb|AAP36709.1|	Homo sapiens fumarylacetoacetate hydrolase (fumarylacetoacetase)	420	30	1e-170	0.84	EC:3.7.1.2,	10	GO:0042207, GO:0006355, GO:0008372, GO:0005634, GO:0006572, GO:0000287, GO:0006559, GO:0005509, GO:0003677, GO:0004334,
gi|4557587|ref|NP_000128.1|	fumarylacetoacetate hydrolase (fumarylacetoacetase)	419	30	1e-170	0.84	EC:3.7.1.2,	10	GO:0042207, GO:0006355, GO:0008372, GO:0005634, GO:0006572, GO:0000287, GO:0006559, GO:0005509, GO:0003677, GO:0004334,
gi|31291|emb|CAA36016.1|	unnamed protein product	349	30	1e-172	0.84	EC:3.7.1.2,	10	GO:0042207, GO:0006355, GO:0008372, GO:0005634, GO:0006572, GO:0000287, GO:0006559, GO:0005509, GO:0003677, GO:0004334,
gi|14043943|gb|AAH07909.1|	FASN protein	439	30	1e-177	0.93	EC:3.1.2.14, EC:1.1.1.100, EC:2.3.1.39, EC:4.2.1.61, EC:1.3.1.10, EC:2.3.1.38, EC:2.3.1.41,	17	GO:0042967, GO:0005835, GO:0031177, GO:0008270, GO:0048037, GO:0004315, GO:0004024, GO:0004313, GO:0006633, GO:0004319, GO:0004317, GO:0016295, GO:0004314, GO:0004316, GO:0004320, GO:0008757, GO:0016296,
gi|1245769|gb|AAB35516.1|	fatty acid synthase; FAS	468	30	1e-177	0.92	EC:3.1.2.14, EC:1.1.1.100, EC:2.3.1.39, EC:4.2.1.61, EC:1.3.1.10, EC:2.3.1.38, EC:2.3.1.41,	17	GO:0042967, GO:0005835, GO:0031177, GO:0008270, GO:0048037, GO:0004315, GO:0004024, GO:0004313, GO:0006633, GO:0004319, GO:0004317, GO:0016295, GO:0004314, GO:0004316, GO:0004320, GO:0008757, GO:0016296,
gi|38196977|gb|AAH14634.2|	FASN protein	353	30	1e-176	0.93	EC:3.1.2.14, EC:1.1.1.100, EC:2.3.1.39, EC:4.2.1.61, EC:1.3.1.10, EC:2.3.1.38, EC:2.3.1.41,	17	GO:0042967, GO:0005835, GO:0031177, GO:0008270, GO:0048037, GO:0004315, GO:0004024, GO:0004313, GO:0006633, GO:0004319, GO:0004317, GO:0016295, GO:0004314, GO:0004316, GO:0004320, GO:0008757, GO:0016296,
gi|13938279|gb|AAH07267.1|	fatty acid synthase	930	30	1e-170	0.9	EC:3.1.2.14, EC:1.1.1.100, EC:2.3.1.39, EC:4.2.1.61, EC:1.3.1.10, EC:2.3.1.38, EC:2.3.1.41,	17	GO:0042967, GO:0005835, GO:0031177, GO:0008270, GO:0048037, GO:0004315, GO:0004024, GO:0004313, GO:0006633, GO:0004319, GO:0004317, GO:0016295, GO:0004314, GO:0004316, GO:0004320, GO:0008757, GO:0016296,
gi|30583803|gb|AAP36150.1|	Homo sapiens fatty acid synthase	440	30	1e-177	0.93	EC:3.1.2.14, EC:1.1.1.100, EC:2.3.1.39, EC:4.2.1.61, EC:1.3.1.10, EC:2.3.1.38, EC:2.3.1.41,	17	GO:0042967, GO:0005835, GO:0031177, GO:0008270, GO:0048037, GO:0004315, GO:0004024, GO:0004313, GO:0006633, GO:0004319, GO:0004317, GO:0016295, GO:0004314, GO:0004316, GO:0004320, GO:0008757, GO:0016296,
gi|41584442|gb|AAS09886.1|	fatty acid synthase	2511	30	1e-170	0.88	EC:3.1.2.14, EC:1.1.1.100, EC:2.3.1.39, EC:4.2.1.61, EC:1.3.1.10, EC:2.3.1.38, EC:2.3.1.41,	17	GO:0042967, GO:0005835, GO:0031177, GO:0008270, GO:0048037, GO:0004315, GO:0004024, GO:0004313, GO:0006633, GO:0004319, GO:0004317, GO:0016295, GO:0004314, GO:0004316, GO:0004320, GO:0008757, GO:0016296,
gi|41872631|ref|NP_004095.4|	fatty acid synthase	2511	30	1e-170	0.88	EC:3.1.2.14, EC:1.1.1.100, EC:2.3.1.39, EC:4.2.1.61, EC:1.3.1.10, EC:2.3.1.38, EC:2.3.1.41,	17	GO:0042967, GO:0005835, GO:0031177, GO:0008270, GO:0048037, GO:0004315, GO:0004024, GO:0004313, GO:0006633, GO:0004319, GO:0004317, GO:0016295, GO:0004314, GO:0004316, GO:0004320, GO:0008757, GO:0016296,
gi|38648667|gb|AAH63242.1|	Fatty acid synthase	2511	30	1e-170	0.88	EC:3.1.2.14, EC:1.1.1.100, EC:2.3.1.39, EC:4.2.1.61, EC:1.3.1.10, EC:2.3.1.38, EC:2.3.1.41,	17	GO:0042967, GO:0005835, GO:0031177, GO:0008270, GO:0048037, GO:0004315, GO:0004024, GO:0004313, GO:0006633, GO:0004319, GO:0004317, GO:0016295, GO:0004314, GO:0004316, GO:0004320, GO:0008757, GO:0016296,
gi|68533031|dbj|BAE06070.1|	fatty acid synthase	2548	30	1e-170	0.88	EC:3.1.2.14, EC:1.1.1.100, EC:2.3.1.39, EC:4.2.1.61, EC:1.3.1.10, EC:2.3.1.38, EC:2.3.1.41,	17	GO:0042967, GO:0005835, GO:0031177, GO:0008270, GO:0048037, GO:0004315, GO:0004024, GO:0004313, GO:0006633, GO:0004319, GO:0004317, GO:0016295, GO:0004314, GO:0004316, GO:0004320, GO:0008757, GO:0016296,
gi|230868|pdb|3GPD|G	GChain G, Twinning In Crystals Of Human Skeletal Muscle D- Glyceraldehyde-3-Phosphate Dehydrogenase	334	30	1e-178	0.94	EC:1.2.1.12,	7	GO:0006094, GO:0005739, GO:0004365, GO:0006096, GO:0005886, GO:0051287, GO:0006915,
gi|71296660|gb|AAH32997.1|	selenium binding protein 1	408	30	1e-178	0.87		1	GO:0008430,
gi|1374792|gb|AAB02395.1|	selenium-binding protein	472	30	1e-171	0.85		5	GO:0006118, GO:0005489, GO:0045045, GO:0008430, GO:0016023,
gi|60654801|gb|AAX31965.1|	selenium binding protein 1	472	30	1e-177	0.87		5	GO:0006118, GO:0005489, GO:0045045, GO:0008430, GO:0016023,
gi|15928913|gb|AAH14920.1|	heat shock 27kDa protein 1	191	30	1e-100	0.86		11	GO:0005886, GO:0006986, GO:0006446, GO:0009986, GO:0009408, GO:0051016, GO:0005730, GO:0006457, GO:0005625, GO:0030018, GO:0005626,
gi|241307|gb|AAB20722.1|	estrogen receptor-related protein; HSP27	78	30	1e-39	0.93		11	GO:0005886, GO:0006986, GO:0006446, GO:0009986, GO:0009408, GO:0051016, GO:0005730, GO:0006457, GO:0005625, GO:0030018, GO:0005626,
gi|662841|gb|AAA62175.1|	heat shock protein 27	199	30	1e-105	0.87		11	GO:0005886, GO:0006986, GO:0006446, GO:0009986, GO:0009408, GO:0051016, GO:0005730, GO:0006457, GO:0005625, GO:0030018, GO:0005626,
gi|15126735|gb|AAH12292.1|	Heat shock 27kDa protein 1	205	30	1e-108	0.85		11	GO:0005886, GO:0006986, GO:0006446, GO:0009986, GO:0009408, GO:0051016, GO:0005730, GO:0006457, GO:0005625, GO:0030018, GO:0005626,
gi|4504517|ref|NP_001531.1|	heat shock 27kDa protein 1	205	30	1e-108	0.86		11	GO:0005886, GO:0006986, GO:0006446, GO:0009986, GO:0009408, GO:0051016, GO:0005730, GO:0006457, GO:0005625, GO:0030018, GO:0005626,
gi|35182|emb|CAA34498.1|	heat shock protein 27	91	30	1e-46	0.94		11	GO:0005886, GO:0006986, GO:0006446, GO:0009986, GO:0009408, GO:0051016, GO:0005730, GO:0006457, GO:0005625, GO:0030018, GO:0005626,
gi|57161702|emb|CAI39493.1|	aldehyde dehydrogenase 4 family, member A1	563	30	1e-178	0.82	EC:1.5.1.12, EC:1.2.1.3,	23	GO:0006118, GO:0046486, GO:0046251, GO:0019852, GO:0019482, GO:0019260, GO:0006699, GO:0006631, GO:0006574, GO:0006568, GO:0006554, GO:0006552, GO:0006550, GO:0006547, GO:0006096, GO:0006094, GO:0006525, GO:0006561, GO:0006562, GO:0005759, GO:0005489, GO:0004029, GO:0003842,
gi|14043187|gb|AAH07581.1|	ALDH4A1 protein	563	30	1e-178	0.82	EC:1.5.1.12, EC:1.2.1.3,	23	GO:0006118, GO:0046486, GO:0046251, GO:0019852, GO:0019482, GO:0019260, GO:0006699, GO:0006631, GO:0006574, GO:0006568, GO:0006554, GO:0006552, GO:0006550, GO:0006547, GO:0006096, GO:0006094, GO:0006525, GO:0006561, GO:0006562, GO:0005759, GO:0005489, GO:0004029, GO:0003842,
gi|62896531|dbj|BAD96206.1|	aldehyde dehydrogenase 4A1 precursor variant	563	30	1e-180	0.82	EC:1.5.1.12, EC:1.2.1.3,	23	GO:0006118, GO:0046486, GO:0046251, GO:0019852, GO:0019482, GO:0019260, GO:0006699, GO:0006631, GO:0006574, GO:0006568, GO:0006554, GO:0006552, GO:0006550, GO:0006547, GO:0006096, GO:0006094, GO:0006525, GO:0006561, GO:0006562, GO:0005759, GO:0005489, GO:0004029, GO:0003842,
gi|57161703|emb|CAI39494.1|	aldehyde dehydrogenase 4 family, member A1	214	30	1e-108	0.77	EC:1.5.1.12, EC:1.2.1.3,	23	GO:0006118, GO:0046486, GO:0046251, GO:0019852, GO:0019482, GO:0019260, GO:0006699, GO:0006631, GO:0006574, GO:0006568, GO:0006554, GO:0006552, GO:0006550, GO:0006547, GO:0006096, GO:0006094, GO:0006525, GO:0006561, GO:0006562, GO:0005759, GO:0005489, GO:0004029, GO:0003842,
gi|30583257|gb|AAP35873.1|	ATP synthase, H+ transporting, mitochondrial F1 complex, alpha subunit, isoform 1, cardiac muscle	553	30	1e-170	0.97	EC:3.6.3.14, EC:3.6.3.6,	13	GO:0006820, GO:0005524, GO:0005624, GO:0046961, GO:0007286, GO:0005615, GO:0040007, GO:0046872, GO:0015986, GO:0000275, GO:0008553, GO:0005224, GO:0046933,
gi|34782901|gb|AAH08028.2|	ATP synthase, H+ transporting, mitochondrial F1 complex, alpha subunit, isoform 1, cardiac muscle	450	30	1e-170	0.98	EC:3.6.3.14, EC:3.6.3.6,	12	GO:0006820, GO:0005753, GO:0005524, GO:0005624, GO:0046961, GO:0005615, GO:0046872, GO:0015986, GO:0008553, GO:0005224, GO:0046933, GO:0045261,
gi|24660110|gb|AAH39135.1|	ATP5A1 protein	564	30	1e-170	0.97	EC:3.6.3.14, EC:3.6.3.6,	13	GO:0006820, GO:0005524, GO:0005624, GO:0046961, GO:0007286, GO:0005615, GO:0040007, GO:0046872, GO:0015986, GO:0000275, GO:0008553, GO:0005224, GO:0046933,
gi|15030240|gb|AAH11384.1|	ATP synthase, H+ transporting, mitochondrial F1 complex, alpha subunit, isoform a precursor	553	30	1e-170	0.97	EC:3.6.3.14, EC:3.6.3.6,	13	GO:0006820, GO:0005524, GO:0005624, GO:0046961, GO:0007286, GO:0005615, GO:0040007, GO:0046872, GO:0015986, GO:0000275, GO:0008553, GO:0005224, GO:0046933,
gi|50345982|ref|NP_001001935.1|	ATP synthase, H+ transporting, mitochondrial F1 complex, alpha subunit, isoform 1, cardiac muscle	503	30	1e-170	0.97	EC:3.6.3.14, EC:3.6.3.6,	13	GO:0006820, GO:0005524, GO:0005624, GO:0046961, GO:0007286, GO:0005615, GO:0040007, GO:0046872, GO:0015986, GO:0000275, GO:0008553, GO:0005224, GO:0046933,
gi|30585339|gb|AAP36942.1|	Homo sapiens ATP synthase, H+ transporting, mitochondrial F1 complex, alpha subunit, isoform 1, cardiac muscle	554	30	1e-170	0.97	EC:3.6.3.14, EC:3.6.3.6,	13	GO:0006820, GO:0005524, GO:0005624, GO:0046961, GO:0007286, GO:0005615, GO:0040007, GO:0046872, GO:0015986, GO:0000275, GO:0008553, GO:0005224, GO:0046933,
gi|3169000|emb|CAB05105.1|	myosin, heavy polypeptide 9, non-muscle	1960	30	1e-170	0.9		23	GO:0016459, GO:0007605, GO:0000904, GO:0007165, GO:0005871, GO:0005863, GO:0003779, GO:0006930, GO:0003774, GO:0007517, GO:0005524, GO:0001725, GO:0006887, GO:0001778, GO:0005913, GO:0007010, GO:0008360, GO:0000910, GO:0005516, GO:0016337, GO:0008213, GO:0006941, GO:0001764,
gi|34526505|dbj|BAC85130.1|	FLJ00279 protein	563	30	1e-170	0.6		21	GO:0005737, GO:0016459, GO:0007605, GO:0000904, GO:0007165, GO:0005871, GO:0003779, GO:0006930, GO:0003774, GO:0007517, GO:0005524, GO:0001725, GO:0006887, GO:0001778, GO:0005913, GO:0007010, GO:0008360, GO:0005516, GO:0016337, GO:0008213, GO:0001764,
gi|30268331|emb|CAD89954.1|	hypothetical protein	1331	30	1e-170	0.71		17	GO:0007605, GO:0030529, GO:0005859, GO:0000904, GO:0007165, GO:0005871, GO:0005863, GO:0003779, GO:0003774, GO:0007517, GO:0005524, GO:0005913, GO:0007010, GO:0008360, GO:0005516, GO:0016337, GO:0006941,
gi|3157976|gb|AAC17470.1|	alpha actinin	912	30	1e-170	0.91		11	GO:0015629, GO:0008372, GO:0005634, GO:0051017, GO:0000004, GO:0051015, GO:0047485, GO:0005509, GO:0030863, GO:0005200, GO:0006928,
gi|13477151|gb|AAH05033.1|	Actinin, alpha 4	911	30	1e-170	0.96		11	GO:0015629, GO:0008372, GO:0005634, GO:0051017, GO:0000004, GO:0051015, GO:0047485, GO:0005509, GO:0030863, GO:0005200, GO:0006928,
gi|33874637|gb|AAH15620.2|	alpha actinin 4	634	30	1e-170	0.96		9	GO:0015629, GO:0005634, GO:0051017, GO:0051015, GO:0047485, GO:0005509, GO:0030863, GO:0005200, GO:0006928,
gi|2804273|dbj|BAA24447.1|	alpha actinin 4	884	30	1e-170	0.96		11	GO:0015629, GO:0008372, GO:0005634, GO:0051017, GO:0000004, GO:0051015, GO:0047485, GO:0005509, GO:0030863, GO:0005200, GO:0006928,
gi|71296972|gb|AAH32037.1|	formiminotransferase cyclodeaminase	53	15	1e-22	0.84	EC:4.3.1.4, EC:2.1.2.5,	9	GO:0005882, GO:0007010, GO:0019215, GO:0006548, GO:0006760, GO:0005542, GO:0005795, GO:0030409, GO:0030412,
gi|4321151|gb|AAD15627.1|	formiminotransferase cyclodeaminase	146	30	1e-76	0.72	EC:4.3.1.4, EC:2.1.2.5,	10	GO:0005882, GO:0007010, GO:0019215, GO:0006548, GO:0006760, GO:0016787, GO:0005542, GO:0005795, GO:0030409, GO:0030412,
gi|19263809|gb|AAH25295.1|	Sorbitol dehydrogenase	357	30	1e-176	0.92	EC:3.1.2.15, EC:1.1.1.14,	13	GO:0006013, GO:0006000, GO:0016579, GO:0006511, GO:0004024, GO:0007601, GO:0004197, GO:0003939, GO:0005739, GO:0008270, GO:0004221, GO:0006060, GO:0051287,
gi|51472385|ref|XP_007651.14|	PREDICTED: similar to Sorbitol dehydrogenase (L-iditol 2-dehydrogenase)	491	30	1e-170	0.75	EC:3.1.2.15, EC:1.1.1.14,	13	GO:0006013, GO:0006000, GO:0016579, GO:0006511, GO:0004024, GO:0007601, GO:0004197, GO:0003939, GO:0005739, GO:0008270, GO:0004221, GO:0006060, GO:0051287,
gi|4033691|sp|Q00796|DHSO_HUMAN	DHSO_HUMANSorbitol dehydrogenase (L-iditol 2-dehydrogenase)	357	30	1e-177	0.92	EC:3.1.2.15, EC:1.1.1.14,	13	GO:0006013, GO:0006000, GO:0016579, GO:0006511, GO:0004024, GO:0007601, GO:0004197, GO:0003939, GO:0005739, GO:0008270, GO:0004221, GO:0006060, GO:0051287,
gi|46015232|pdb|1PL8|D	DChain D, Human SdhNAD+ COMPLEX	356	30	1e-176	0.92	EC:3.1.2.15, EC:1.1.1.14,	13	GO:0006013, GO:0006000, GO:0016579, GO:0006511, GO:0004024, GO:0007601, GO:0004197, GO:0003939, GO:0005739, GO:0008270, GO:0004221, GO:0006060, GO:0051287,
gi|16741373|gb|AAH16512.1|	ATP synthase, H+ transporting, mitochondrial F1 complex, beta polypeptide	529	30	1e-170	0.96	EC:3.6.3.14, EC:3.6.3.6,	15	GO:0007165, GO:0006820, GO:0005554, GO:0000004, GO:0006898, GO:0005524, GO:0046961, GO:0046872, GO:0015986, GO:0005754, GO:0008372, GO:0008553, GO:0030228, GO:0005224, GO:0046933,
gi|28940|emb|CAA27246.1|	unnamed protein product	539	30	1e-170	0.97	EC:3.6.3.14, EC:3.6.3.6,	15	GO:0007165, GO:0006820, GO:0005554, GO:0000004, GO:0006898, GO:0005524, GO:0046961, GO:0046872, GO:0015986, GO:0005754, GO:0008372, GO:0008553, GO:0030228, GO:0005224, GO:0046933,
gi|6176530|gb|AAF05604.1|	alanine-glyoxylate aminotransferase homolog	270	30	1e-111	0.86	EC:2.6.1.44, EC:2.6.1.51,	10	GO:0006566, GO:0006563, GO:0006544, GO:0006531, GO:0006522, GO:0004760, GO:0005739, GO:0005615, GO:0005777, GO:0008453,
gi|13560677|gb|AAK30154.1|	beta-globin	59	30	1e-28	0.99		12	GO:0019825, GO:0030185, GO:0000004, GO:0045429, GO:0030492, GO:0005554, GO:0020037, GO:0005506, GO:0008430, GO:0005833, GO:0005344, GO:0015671,
gi|4038415|gb|AAC97372.1|	beta globin	57	30	1e-26	0.99		12	GO:0019825, GO:0030185, GO:0000004, GO:0045429, GO:0030492, GO:0005554, GO:0020037, GO:0005506, GO:0008430, GO:0005833, GO:0005344, GO:0015671,
gi|687685|gb|AAB60348.1|	beta globin	42	30	1e-17	0.99		12	GO:0019825, GO:0030185, GO:0000004, GO:0045429, GO:0030492, GO:0005554, GO:0020037, GO:0005506, GO:0008430, GO:0005833, GO:0005344, GO:0015671,
gi|12083477|gb|AAG46182.1|	-	31	0	-	-	-	0
gi|62088540|dbj|BAD92717.1|	aconitase 1 variant	781	30	1e-170	0.91	EC:4.2.1.3,	13	GO:0046487, GO:0019643, GO:0016020, GO:0005506, GO:0006508, GO:0005737, GO:0003994, GO:0006879, GO:0008236, GO:0006447, GO:0030350, GO:0016478, GO:0008652,
gi|55670226|pdb|1U81|A	AChain A, Delta-17 Human Adp Ribosylation Factor 1 Complexed With Gdp	164	30	1e-90	0.98	EC:3.6.5.1, EC:3.6.5.2, EC:3.6.5.3, EC:3.6.5.4,	18	GO:0030017, GO:0005886, GO:0005525, GO:0048488, GO:0016197, GO:0006886, GO:0012505, GO:0003924, GO:0007269, GO:0007155, GO:0006471, GO:0005057, GO:0005795, GO:0007166, GO:0007264, GO:0008360, GO:0008565, GO:0005829,
gi|1065362|pdb|1HUR|B	ADP-ribosylation factor 1	180	30	1e-100	0.97	EC:3.6.5.1, EC:3.6.5.2, EC:3.6.5.3, EC:3.6.5.4,	18	GO:0030017, GO:0005886, GO:0005525, GO:0048488, GO:0016197, GO:0006886, GO:0012505, GO:0003924, GO:0007269, GO:0007155, GO:0006471, GO:0005057, GO:0005795, GO:0007166, GO:0007264, GO:0008360, GO:0008565, GO:0005829,
gi|30585213|gb|AAP36879.1|	Homo sapiens ADP-ribosylation factor 3	182	30	1e-101	0.96	EC:3.6.5.1, EC:3.6.5.2, EC:3.6.5.3, EC:3.6.5.4,	18	GO:0030017, GO:0005886, GO:0005525, GO:0048488, GO:0016197, GO:0006886, GO:0012505, GO:0003924, GO:0007269, GO:0007155, GO:0006471, GO:0005057, GO:0005795, GO:0007166, GO:0007264, GO:0008360, GO:0008565, GO:0005829,
gi|62898333|dbj|BAD97106.1|	heat shock 70kDa protein 1-like variant	641	30	1e-170	0.96		11	GO:0009408, GO:0005634, GO:0051082, GO:0005524, GO:0006986, GO:0006952, GO:0006457, GO:0030154, GO:0006402, GO:0007283, GO:0005737,
gi|55961919|emb|CAI18215.1|	heat shock 10kDa protein 1-like	641	30	1e-170	0.96		11	GO:0009408, GO:0005634, GO:0051082, GO:0005524, GO:0006986, GO:0006952, GO:0006457, GO:0030154, GO:0006402, GO:0007283, GO:0005737,
gi|3461866|dbj|BAA32521.1|	Heat shock protein 70 testis variant	641	30	1e-170	0.96		11	GO:0009408, GO:0005634, GO:0051082, GO:0005524, GO:0006986, GO:0006952, GO:0006457, GO:0030154, GO:0006402, GO:0007283, GO:0005737,
gi|55962550|emb|CAI18463.1|	heat shock 10kDa protein 1-like	641	30	1e-170	0.96		11	GO:0009408, GO:0005634, GO:0051082, GO:0005524, GO:0006986, GO:0006952, GO:0006457, GO:0030154, GO:0006402, GO:0007283, GO:0005737,
gi|61363828|gb|AAX42450.1|	heat shock 70kDa protein 1-like	641	30	1e-170	0.95		11	GO:0009408, GO:0005634, GO:0051082, GO:0005524, GO:0006986, GO:0006952, GO:0006457, GO:0030154, GO:0006402, GO:0007283, GO:0005737,
gi|32879973|gb|AAP88817.1|	heat shock 70kDa protein 2	639	30	1e-170	0.96		15	GO:0051085, GO:0005634, GO:0007140, GO:0000074, GO:0006986, GO:0051082, GO:0005524, GO:0009986, GO:0007286, GO:0009408, GO:0042623, GO:0005739, GO:0042026, GO:0031072, GO:0005829,
gi|4204880|gb|AAD11466.1|	heat shock protein	639	30	1e-170	0.96		15	GO:0051085, GO:0005634, GO:0007140, GO:0000074, GO:0006986, GO:0051082, GO:0005524, GO:0009986, GO:0007286, GO:0009408, GO:0042623, GO:0005739, GO:0042026, GO:0031072, GO:0005829,
gi|23271312|gb|AAH36107.1|	HSPA2 protein	639	30	1e-170	0.96		15	GO:0051085, GO:0005634, GO:0007140, GO:0000074, GO:0006986, GO:0051082, GO:0005524, GO:0009986, GO:0007286, GO:0009408, GO:0042623, GO:0005739, GO:0042026, GO:0031072, GO:0005829,
gi|14424588|gb|AAH09322.1|	HSPA1A protein	641	30	1e-170	0.98		12	GO:0005634, GO:0006402, GO:0006986, GO:0051082, GO:0005524, GO:0009408, GO:0000723, GO:0006457, GO:0005739, GO:0001719, GO:0006281, GO:0006952,
gi|4529892|gb|AAD21815.1|	HSP70-2	641	30	1e-170	0.98		12	GO:0005634, GO:0006402, GO:0006986, GO:0051082, GO:0005524, GO:0009408, GO:0000723, GO:0006457, GO:0005739, GO:0001719, GO:0006281, GO:0006952,
gi|62089222|dbj|BAD93055.1|	heat shock 70kDa protein 1A variant	709	30	1e-170	0.98		12	GO:0005634, GO:0006402, GO:0006986, GO:0051082, GO:0005524, GO:0009408, GO:0000723, GO:0006457, GO:0005739, GO:0001719, GO:0006281, GO:0006952,
gi|5123454|ref|NP_005336.2|	heat shock 70kDa protein 1A	641	30	1e-170	0.98		12	GO:0005634, GO:0006402, GO:0006986, GO:0051082, GO:0005524, GO:0009408, GO:0000723, GO:0006457, GO:0005739, GO:0001719, GO:0006281, GO:0006952,
gi|42543698|pdb|1S3X|A	AChain A, The Crystal Structure Of The Human Hsp70 Atpase Domain	382	30	1e-170	0.98		12	GO:0005634, GO:0006402, GO:0006986, GO:0051082, GO:0005524, GO:0009408, GO:0000723, GO:0006457, GO:0005739, GO:0001719, GO:0006281, GO:0006952,
gi|639910|gb|AAC50076.1|	heat shock protein	125	30	1e-67	0.97		14	GO:0051085, GO:0005634, GO:0007140, GO:0000074, GO:0006986, GO:0051082, GO:0005524, GO:0009986, GO:0007286, GO:0009408, GO:0042623, GO:0005739, GO:0031072, GO:0005829,
gi|1346317|sp|P48741|HSP77_HUMAN	HSP77_HUMANHeat shock 70 kDa protein 7 (Heat shock 70 kDa protein B)	247	30	1e-139	0.91		8	GO:0008372, GO:0005634, GO:0051082, GO:0005524, GO:0006986, GO:0006457, GO:0006402, GO:0005737,
gi|35222|emb|CAA36061.1|	unnamed protein product	643	30	1e-170	0.92		12	GO:0005634, GO:0006402, GO:0006986, GO:0051082, GO:0005524, GO:0009408, GO:0000723, GO:0006457, GO:0005739, GO:0001719, GO:0006281, GO:0006952,
gi|62898285|dbj|BAD97082.1|	heat shock 70kDa protein 6 (HSP70B') variant	643	30	1e-170	0.92		12	GO:0005634, GO:0006402, GO:0006986, GO:0051082, GO:0005524, GO:0009408, GO:0000723, GO:0006457, GO:0005739, GO:0001719, GO:0006281, GO:0006952,
gi|23274232|gb|AAH35665.1|	heat shock 70kDa protein 6 (HSP70B')	643	30	1e-170	0.92		12	GO:0005634, GO:0006402, GO:0006986, GO:0051082, GO:0005524, GO:0009408, GO:0000723, GO:0006457, GO:0005739, GO:0001719, GO:0006281, GO:0006952,
gi|28931|emb|CAA29095.1|	beta-subunit (AA 1-312)	312	30	1e-173	0.99	EC:3.6.3.14, EC:3.6.3.6,	12	GO:0007165, GO:0006820, GO:0006898, GO:0005524, GO:0046961, GO:0046872, GO:0015986, GO:0005754, GO:0008553, GO:0030228, GO:0005224, GO:0046933,
gi|21669611|dbj|BAC01830.1|	immunoglobulin lambda light chain VLJ region	277	30	1e-127	0.95	-	0
gi|47123509|gb|AAH70353.1|	IGLC1 protein	234	30	1e-136	0.89	-	0
gi|1864145|gb|AAB48620.1|	Ig lambda chain V-region	134	30	1e-74	0.92	-	0
gi|21669621|dbj|BAC01835.1|	immunoglobulin lambda light chain VLJ region	263	30	1e-129	0.94	-	0
gi|11275330|dbj|BAB18265.1|	anti HBs antibody light-chain Fab fragment	217	30	1e-110	0.92	-	0
gi|60219520|emb|CAI56772.1|	hypothetical protein	234	30	1e-136	0.78	-	0
gi|47125011|gb|AAH70352.1|	IGLV3-21 protein	233	30	1e-134	0.9	-	0
gi|15149944|emb|CAC51026.1|	immunoglobulin lambda-3 surrogate light chain	214	30	1e-114	0.96		5	GO:0007165, GO:0019885, GO:0019883, GO:0016020, GO:0030106,
gi|14043615|gb|AAH07782.1|	Unknown (protein for MGC:12849)	233	30	1e-132	0.87	-	0
gi|49257890|gb|AAH73786.1|	Unknown (protein for MGC:88803)	233	30	1e-124	0.91	-	0
gi|21669631|dbj|BAC01840.1|	immunoglobulin lambda light chain VLJ region	263	30	1e-139	0.93	-	0
gi|21669637|dbj|BAC01843.1|	immunoglobulin lambda light chain VLJ region	275	30	1e-140	0.91	-	0
gi|34527213|dbj|BAC85347.1|	unnamed protein product	233	30	1e-133	0.88	-	0
gi|15277559|gb|AAH12876.1|	Unknown (protein for MGC:17259)	236	30	1e-135	0.9	-	0
gi|21669649|dbj|BAC01849.1|	immunoglobulin lambda light chain VLJ region	264	30	1e-127	0.9	-	0
gi|49257468|gb|AAH73784.1|	Unknown (protein for MGC:88801)	235	30	1e-126	0.92	-	0
gi|21619848|gb|AAH33102.1|	IGLC2 protein	235	30	1e-121	0.94	-	0
gi|7438718|pir||JE0247	-	213	30	1e-122	0.88	-	0
gi|40353009|gb|AAH64491.1|	Unknown (protein for MGC:71261)	235	30	1e-129	0.93	-	0
gi|21669673|dbj|BAC01861.1|	immunoglobulin lambda light chain VLJ region	263	30	1e-140	0.9	-	0
gi|33746|emb|CAA40960.1|	-	235	30	1e-129	0.94	-	0
gi|106634|pir||S12440	immunoglobulin lambda-3 surrogate light chain	118	30	1e-63	0.99	-	0
gi|33738|emb|CAA40956.1|	-	235	30	1e-125	0.92	-	0
gi|49899257|gb|AAH75843.1|	Unknown (protein for MGC:88791)	237	30	1e-128	0.9	-	0
gi|1864135|gb|AAB48615.1|	Ig lambda chain V-region	138	30	1e-67	0.95	-	0
gi|38541897|gb|AAH62711.1|	Unknown (protein for MGC:72002)	236	30	1e-124	0.94	-	0
gi|21669497|dbj|BAC01773.1|	immunoglobulin lambda light chain VLJ region	272	30	1e-133	0.92	-	0
gi|87886|pir||S03401	-	216	30	1e-102	0.93	-	0
gi|15149823|emb|CAC50882.1|	immunoglobulin lambda-3 surrogate light chain	215	30	1e-112	0.96		5	GO:0007165, GO:0019885, GO:0019883, GO:0016020, GO:0030106,
gi|21669647|dbj|BAC01848.1|	immunoglobulin lambda light chain VLJ region	265	30	1e-130	0.95	-	0
gi|1335154|emb|CAA36047.1|	immunoglobulin lambda-3 surrogate light chain	105	30	1e-56	1	-	0
gi|386813|gb|AAA59106.1|	immunoglobulin lambda-3 surrogate light chain	104	30	1e-55	1	-	0
gi|49257892|gb|AAH73795.1|	Unknown (protein for MGC:88815)	236	30	1e-135	0.91	-	0
gi|21669319|dbj|BAC01684.1|	immunoglobulin kappa light chain VLJ region	262	30	1e-129	0.94	-	0
gi|11275314|dbj|BAB18257.1|	anti TNF-alpha antibody light-chain Fab fragment	214	30	1e-113	0.94	-	0
gi|11275302|dbj|BAB18251.1|	anti TNF-alpha antibody light-chain Fab fragment	214	30	1e-114	0.94	-	0
gi|21669353|dbj|BAC01701.1|	immunoglobulin kappa light chain VLJ region	269	30	1e-125	0.95	-	0
gi|21669329|dbj|BAC01689.1|	immunoglobulin kappa light chain VLJ region	269	30	1e-116	0.94	-	0
gi|21669301|dbj|BAC01675.1|	immunoglobulin kappa light chain VLJ region	270	30	1e-131	0.95	-	0
gi|21669335|dbj|BAC01692.1|	immunoglobulin kappa light chain VLJ region	269	30	1e-146	0.94	-	0
gi|21669305|dbj|BAC01677.1|	immunoglobulin kappa light chain VLJ region	254	30	1e-124	0.96	-	0
gi|21669303|dbj|BAC01676.1|	immunoglobulin kappa light chain VLJ region	256	30	1e-124	0.95	-	0
gi|21669299|dbj|BAC01674.1|	immunoglobulin kappa light chain VLJ region	271	30	1e-130	0.96	-	0
gi|21669337|dbj|BAC01693.1|	immunoglobulin kappa light chain VLJ region	269	30	1e-128	0.94	-	0
gi|21669343|dbj|BAC01696.1|	immunoglobulin kappa light chain VLJ region	270	30	1e-129	0.95	-	0
gi|49258110|gb|AAH73792.1|	IGKV1-5 protein	235	30	1e-119	0.95	-	0
gi|21669313|dbj|BAC01681.1|	immunoglobulin kappa light chain VLJ region	255	30	1e-125	0.95	-	0
gi|21669351|dbj|BAC01700.1|	immunoglobulin kappa light chain VLJ region	272	30	1e-117	0.93	-	0
gi|21669297|dbj|BAC01673.1|	immunoglobulin kappa light chain VLJ region	271	30	1e-129	0.96	-	0
gi|21669291|dbj|BAC01670.1|	immunoglobulin kappa light chain VLJ region	271	30	1e-129	0.96	-	0
gi|21669311|dbj|BAC01680.1|	immunoglobulin kappa light chain VLJ region	253	30	1e-125	0.94	-	0
gi|21669345|dbj|BAC01697.1|	immunoglobulin kappa light chain VLJ region	268	30	1e-133	0.96	-	0
gi|21669293|dbj|BAC01671.1|	immunoglobulin kappa light chain VLJ region	271	30	1e-129	0.97	-	0
gi|21706664|gb|AAH34142.1|	IGKV1-5 protein	240	30	1e-129	0.91	-	0
gi|21669355|dbj|BAC01702.1|	immunoglobulin kappa light chain VLJ region	271	30	1e-128	0.95	-	0
gi|3721651|dbj|BAA33580.1|	immunoglobulin kappa light chain	214	30	1e-112	0.94	-	0
gi|21669315|dbj|BAC01682.1|	immunoglobulin kappa light chain VLJ region	261	30	1e-129	0.94	-	0
gi|21669331|dbj|BAC01690.1|	immunoglobulin kappa light chain VLJ region	270	30	1e-130	0.95	-	0
gi|21669341|dbj|BAC01695.1|	immunoglobulin kappa light chain VLJ region	270	30	1e-134	0.95	-	0
gi|21669361|dbj|BAC01705.1|	immunoglobulin kappa light chain VLJ region	269	30	1e-129	0.95	-	0
gi|11275322|dbj|BAB18261.1|	anti HBs antibody light-chain Fab fragment	214	30	1e-112	0.96	-	0
gi|21669393|dbj|BAC01721.1|	immunoglobulin kappa light chain VLJ region	286	30	1e-132	0.93	-	0
gi|21669391|dbj|BAC01720.1|	immunoglobulin kappa light chain VLJ region	286	30	1e-134	0.93	-	0
gi|21669295|dbj|BAC01672.1|	immunoglobulin kappa light chain VLJ region	271	30	1e-120	0.93	-	0
gi|21669365|dbj|BAC01707.1|	immunoglobulin kappa light chain VLJ region	270	30	1e-129	0.96	-	0
gi|21669371|dbj|BAC01710.1|	immunoglobulin kappa light chain VLJ region	268	30	1e-134	0.9	-	0
gi|21669363|dbj|BAC01706.1|	immunoglobulin kappa light chain VLJ region	269	30	1e-129	0.96	-	0
gi|21669381|dbj|BAC01715.1|	immunoglobulin kappa light chain VLJ region	267	30	1e-134	0.9	-	0
gi|21669375|dbj|BAC01712.1|	immunoglobulin kappa light chain VLJ region	269	30	1e-142	0.89	-	0
gi|21669367|dbj|BAC01708.1|	immunoglobulin kappa light chain VLJ region	271	30	1e-136	0.94	-	0
gi|21669397|dbj|BAC01723.1|	immunoglobulin kappa light chain VLJ region	277	30	1e-129	0.96	-	0
gi|21669389|dbj|BAC01719.1|	immunoglobulin kappa light chain VLJ region	286	30	1e-134	0.93	-	0
gi|21669369|dbj|BAC01709.1|	immunoglobulin kappa light chain VLJ region	271	30	1e-130	0.95	-	0
gi|21669377|dbj|BAC01713.1|	immunoglobulin kappa light chain VLJ region	267	30	1e-133	0.93	-	0
gi|21669503|dbj|BAC01776.1|	immunoglobulin lambda light chain VLJ region	271	30	1e-130	0.94	-	0
gi|21669587|dbj|BAC01818.1|	immunoglobulin lambda light chain VLJ region	264	30	1e-128	0.92	-	0
gi|21669577|dbj|BAC01813.1|	immunoglobulin lambda light chain VLJ region	265	30	1e-140	0.93	-	0
gi|21669501|dbj|BAC01775.1|	immunoglobulin lambda light chain VLJ region	272	30	1e-129	0.94	-	0
gi|21669505|dbj|BAC01777.1|	immunoglobulin lambda light chain VLJ region	272	30	1e-130	0.94	-	0
gi|21669491|dbj|BAC01770.1|	immunoglobulin lambda light chain VLJ region	274	30	1e-139	0.92	-	0
gi|21669489|dbj|BAC01769.1|	immunoglobulin lambda light chain VLJ region	274	30	1e-137	0.92	-	0
gi|2392150|pdb|1AIU|	Human Thioredoxin (D60n Mutant, Reduced Form)	105	30	1e-55	0.93	EC:1.8.1.9,	9	GO:0006206, GO:0005739, GO:0007165, GO:0007267, GO:0006118, GO:0004791, GO:0008283, GO:0030508, GO:0006928,
gi|24158968|pdb|1M7T|A	AChain A, Solution Structure And Dynamics Of The Human-Escherichia Coli Thioredoxin Chimera: Insights Into Thermodynamic Stability	107	30	1e-55	0.79	EC:1.8.1.9,	9	GO:0006206, GO:0005739, GO:0007165, GO:0007267, GO:0006118, GO:0004791, GO:0008283, GO:0030508, GO:0006928,
gi|1065115|pdb|1MDK|A	AChain A, High Resolution Solution Nmr Structure Of Mixed Disulfide Intermediate Between Human Thioredoxin (C35a, C62a, C69a, C73a) Mutant And A 13 Residue Peptide Comprising Its Target Site In Human Nfkb (Residues 56-68 Of The P50 Subunit Of Nfkb)	105	30	1e-53	0.89	EC:1.8.1.9,	9	GO:0006206, GO:0005739, GO:0007165, GO:0007267, GO:0006118, GO:0004791, GO:0008283, GO:0030508, GO:0006928,
gi|914044|gb|AAB32984.1|	-	21	0	-	-	-	0
gi|3153859|gb|AAC17430.1|	thioredoxin	84	30	1e-43	0.75	EC:1.8.1.9,	9	GO:0006206, GO:0005739, GO:0007165, GO:0007267, GO:0006118, GO:0004791, GO:0008283, GO:0030508, GO:0006928,
gi|339649|gb|AAA74596.1|	thioredoxin 1	105	30	1e-55	0.91	EC:1.8.1.9,	9	GO:0006206, GO:0005739, GO:0007165, GO:0007267, GO:0006118, GO:0004791, GO:0008283, GO:0030508, GO:0006928,
gi|55957946|emb|CAI14067.1|	thioredoxin	85	30	1e-43	0.76	EC:1.8.1.9,	9	GO:0006206, GO:0005739, GO:0007165, GO:0007267, GO:0006118, GO:0004791, GO:0008283, GO:0030508, GO:0006928,
gi|1827675|pdb|1ERV|	Human Thioredoxin Mutant With Cys 73 Replaced By Ser (Reduced Form)	105	30	1e-55	0.92	EC:1.8.1.9,	9	GO:0006206, GO:0005739, GO:0007165, GO:0007267, GO:0006118, GO:0004791, GO:0008283, GO:0030508, GO:0006928,
gi|1827674|pdb|1ERW|	Human Thioredoxin Double Mutant With Cys 32 Replaced By Ser And Cys 35 Replaced By Ser	105	30	1e-54	0.91	EC:1.8.1.9,	9	GO:0006206, GO:0005739, GO:0007165, GO:0007267, GO:0006118, GO:0004791, GO:0008283, GO:0030508, GO:0006928,
gi|30584095|gb|AAP36296.1|	Homo sapiens thioredoxin	106	30	1e-56	0.93	EC:1.8.1.9,	9	GO:0006206, GO:0005739, GO:0007165, GO:0007267, GO:0006118, GO:0004791, GO:0008283, GO:0030508, GO:0006928,
gi|9508997|gb|AAF87085.1|	Thioredoxin	105	30	1e-55	0.93	EC:1.8.1.9,	9	GO:0006206, GO:0005739, GO:0007165, GO:0007267, GO:0006118, GO:0004791, GO:0008283, GO:0030508, GO:0006928,
gi|62089228|dbj|BAD93058.1|	aldehyde dehydrogenase 1A1 variant	330	30	1e-180	0.94	EC:1.2.1.5, EC:1.2.1.3, EC:1.2.1.36,	30	GO:0042572, GO:0006118, GO:0046486, GO:0046251, GO:0019852, GO:0019482, GO:0019260, GO:0006699, GO:0006631, GO:0006574, GO:0006568, GO:0006560, GO:0006554, GO:0006552, GO:0006550, GO:0006525, GO:0006570, GO:0006558, GO:0006547, GO:0006096, GO:0006094, GO:0001758, GO:0042573, GO:0005829, GO:0005497, GO:0005489, GO:0042574, GO:0004029, GO:0006081, GO:0004030,
gi|55960695|emb|CAI12260.1|	aldehyde dehydrogenase 1 family, member A1	238	30	1e-137	0.94	EC:1.2.1.5, EC:1.2.1.3, EC:1.2.1.36,	30	GO:0042572, GO:0006118, GO:0046486, GO:0046251, GO:0019852, GO:0019482, GO:0019260, GO:0006699, GO:0006631, GO:0006574, GO:0006568, GO:0006560, GO:0006554, GO:0006552, GO:0006550, GO:0006525, GO:0006570, GO:0006558, GO:0006547, GO:0006096, GO:0006094, GO:0001758, GO:0042573, GO:0005829, GO:0005497, GO:0005489, GO:0042574, GO:0004029, GO:0006081, GO:0004030,
gi|55960694|emb|CAI12259.1|	aldehyde dehydrogenase 1 family, member A1	230	30	1e-132	0.94	EC:1.2.1.5, EC:1.2.1.3, EC:1.2.1.36,	30	GO:0042572, GO:0006118, GO:0046486, GO:0046251, GO:0019852, GO:0019482, GO:0019260, GO:0006699, GO:0006631, GO:0006574, GO:0006568, GO:0006560, GO:0006554, GO:0006552, GO:0006550, GO:0006525, GO:0006570, GO:0006558, GO:0006547, GO:0006096, GO:0006094, GO:0001758, GO:0042573, GO:0005829, GO:0005497, GO:0005489, GO:0042574, GO:0004029, GO:0006081, GO:0004030,
gi|55960696|emb|CAI12261.1|	aldehyde dehydrogenase 1 family, member A1	203	30	1e-116	0.94	EC:1.2.1.5, EC:1.2.1.3, EC:1.2.1.36,	30	GO:0042572, GO:0006118, GO:0046486, GO:0046251, GO:0019852, GO:0019482, GO:0019260, GO:0006699, GO:0006631, GO:0006574, GO:0006568, GO:0006560, GO:0006554, GO:0006552, GO:0006550, GO:0006525, GO:0006570, GO:0006558, GO:0006547, GO:0006096, GO:0006094, GO:0001758, GO:0042573, GO:0005829, GO:0005497, GO:0005489, GO:0042574, GO:0004029, GO:0006081, GO:0004030,
gi|62088392|dbj|BAD92643.1|	glutamate dehydrogenase 1 variant	299	30	1e-173	0.98	EC:1.4.1.3, EC:1.4.1.2,	12	GO:0006560, GO:0006541, GO:0006525, GO:0006118, GO:0005739, GO:0007169, GO:0006538, GO:0005524, GO:0004352, GO:0005489, GO:0005525, GO:0004353,
gi|30583841|gb|AAP36169.1|	Homo sapiens aldo-keto reductase family 1, member C3 (3-alpha hydroxysteroid dehydrogenase, type II)	324	30	1e-170	0.93	EC:1.1.1.62, EC:1.1.1.50, EC:1.1.1.149, EC:1.1.1.213, EC:1.3.1.20, EC:1.1.1.188, EC:1.1.1.225,	23	GO:0006691, GO:0008207, GO:0006699, GO:0006118, GO:0008210, GO:0047743, GO:0047017, GO:0047115, GO:0007586, GO:0004033, GO:0006693, GO:0047026, GO:0047006, GO:0015722, GO:0047042, GO:0005489, GO:0015125, GO:0008283, GO:0008209, GO:0004303, GO:0005488, GO:0006805, GO:0005737,
gi|46389820|dbj|BAA92892.1|	prostaglandin F synthase	323	30	1e-170	0.93	EC:1.1.1.62, EC:1.1.1.50, EC:1.1.1.149, EC:1.1.1.213, EC:1.3.1.20, EC:1.1.1.188, EC:1.1.1.225,	23	GO:0006691, GO:0008207, GO:0006699, GO:0006118, GO:0008210, GO:0047743, GO:0047017, GO:0047115, GO:0007586, GO:0004033, GO:0006693, GO:0047026, GO:0047006, GO:0015722, GO:0047042, GO:0005489, GO:0015125, GO:0008283, GO:0008209, GO:0004303, GO:0005488, GO:0006805, GO:0005737,
gi|30583411|gb|AAP35950.1|	Aldo-keto reductase family 1, member C3	323	30	1e-170	0.93	EC:1.1.1.62, EC:1.1.1.50, EC:1.1.1.149, EC:1.1.1.213, EC:1.3.1.20, EC:1.1.1.188, EC:1.1.1.225,	23	GO:0006691, GO:0008207, GO:0006699, GO:0006118, GO:0008210, GO:0047743, GO:0047017, GO:0047115, GO:0007586, GO:0004033, GO:0006693, GO:0047026, GO:0047006, GO:0015722, GO:0047042, GO:0005489, GO:0015125, GO:0008283, GO:0008209, GO:0004303, GO:0005488, GO:0006805, GO:0005737,
gi|40788950|dbj|BAA04619.2|	KIAA0119	325	30	1e-170	0.93	EC:1.1.1.62, EC:1.1.1.50, EC:1.1.1.149, EC:1.1.1.213, EC:1.3.1.20, EC:1.1.1.188, EC:1.1.1.225,	23	GO:0006691, GO:0008207, GO:0006699, GO:0006118, GO:0008210, GO:0047743, GO:0047017, GO:0047115, GO:0007586, GO:0004033, GO:0006693, GO:0047026, GO:0047006, GO:0015722, GO:0047042, GO:0005489, GO:0015125, GO:0008283, GO:0008209, GO:0004303, GO:0005488, GO:0006805, GO:0005737,
gi|10765097|gb|AAF07272.2|	3-alpha hydroxysteroid dehydrogenase type IIb	323	30	1e-170	0.93	EC:1.1.1.62, EC:1.1.1.50, EC:1.1.1.149, EC:1.1.1.213, EC:1.3.1.20, EC:1.1.1.188, EC:1.1.1.225,	23	GO:0006691, GO:0008207, GO:0006699, GO:0006118, GO:0008210, GO:0047743, GO:0047017, GO:0047115, GO:0007586, GO:0004033, GO:0006693, GO:0047026, GO:0047006, GO:0015722, GO:0047042, GO:0005489, GO:0015125, GO:0008283, GO:0008209, GO:0004303, GO:0005488, GO:0006805, GO:0005737,
gi|1815604|gb|AAB41916.1|	3-alpha-hydroxysteroid dehydrogenase	323	30	1e-170	0.93	EC:1.1.1.62, EC:1.1.1.50, EC:1.1.1.149, EC:1.1.1.213, EC:1.3.1.20, EC:1.1.1.188, EC:1.1.1.225,	23	GO:0006691, GO:0008207, GO:0006699, GO:0006118, GO:0008210, GO:0047743, GO:0047017, GO:0047115, GO:0007586, GO:0004033, GO:0006693, GO:0047026, GO:0047006, GO:0015722, GO:0047042, GO:0005489, GO:0015125, GO:0008283, GO:0008209, GO:0004303, GO:0005488, GO:0006805, GO:0005737,
gi|4261711|gb|AAD14011.1|	chlordecone reductase homolog	323	30	1e-170	0.93	EC:1.1.1.62, EC:1.1.1.50, EC:1.1.1.149, EC:1.1.1.213, EC:1.3.1.20, EC:1.1.1.188, EC:1.1.1.225,	23	GO:0006691, GO:0008207, GO:0006699, GO:0006118, GO:0008210, GO:0047743, GO:0047017, GO:0047115, GO:0007586, GO:0004033, GO:0006693, GO:0047026, GO:0047006, GO:0015722, GO:0047042, GO:0005489, GO:0015125, GO:0008283, GO:0008209, GO:0004303, GO:0005488, GO:0006805, GO:0005737,
gi|1839263|gb|AAB47002.1|	HAKRb product/3 alpha-hydroxysteroid dehydrogenase	323	30	1e-170	0.93	EC:1.1.1.62, EC:1.1.1.50, EC:1.1.1.149, EC:1.1.1.213, EC:1.3.1.20, EC:1.1.1.188, EC:1.1.1.225,	23	GO:0006691, GO:0008207, GO:0006699, GO:0006118, GO:0008210, GO:0047743, GO:0047017, GO:0047115, GO:0007586, GO:0004033, GO:0006693, GO:0047026, GO:0047006, GO:0015722, GO:0047042, GO:0005489, GO:0015125, GO:0008283, GO:0008209, GO:0004303, GO:0005488, GO:0006805, GO:0005737,
gi|1088448|dbj|BAA08382.1|	NADP dependent leukotriene b4 12-hydroxydehydrogenase	311	30	1e-159	0.85		5	GO:0006691, GO:0008270, GO:0004024, GO:0009636, GO:0005737,
gi|23271371|gb|AAH35228.1|	NADP-dependent leukotriene B4 12-hydroxydehydrogenase	329	30	1e-170	0.84		5	GO:0006691, GO:0008270, GO:0004024, GO:0009636, GO:0005737,
gi|55957431|emb|CAI12400.1|	leukotriene B4 12-hydroxydehydrogenase	71	30	1e-27	0.78		5	GO:0006691, GO:0008270, GO:0004024, GO:0009636, GO:0005737,
gi|12313890|emb|CAC22151.1|	leukotriene B4 12-hydroxydehydrogenase	329	30	1e-170	0.84		5	GO:0006691, GO:0008270, GO:0004024, GO:0009636, GO:0005737,
gi|71042474|pdb|1ZSV|D	DChain D, Crystal Structure Of Human Nadp-Dependent Leukotriene B4 12- Hydroxydehydrogenase	349	30	1e-177	0.84		5	GO:0006691, GO:0008270, GO:0004024, GO:0009636, GO:0005737,
gi|55957432|emb|CAI12401.1|	leukotriene B4 12-hydroxydehydrogenase	177	30	1e-79	0.86		5	GO:0006691, GO:0008270, GO:0004024, GO:0009636, GO:0005737,
gi|17390423|gb|AAH18190.1|	MT-1l protein	61	30	1e-12	0.89		11	GO:0010038, GO:0046870, GO:0008270, GO:0006878, GO:0000004, GO:0006118, GO:0005515, GO:0005506, GO:0005489, GO:0005507, GO:0005737,
gi|61360521|gb|AAX41873.1|	MT-1l protein	61	30	1e-12	0.91		11	GO:0010038, GO:0046870, GO:0008270, GO:0006878, GO:0000004, GO:0006118, GO:0005515, GO:0005506, GO:0005489, GO:0005507, GO:0005737,
gi|18089134|gb|AAH20757.1|	MT1G protein	62	8	1e-07	0.97		2	GO:0005507, GO:0046870,
gi|33150778|gb|AAP97267.1|	metallothionein 1M	61	30	1e-09	0.86		1	GO:0046872,
gi|462635|sp|P80295|MT1I_HUMAN	MT1I_HUMANMetallothionein-II (MT-1I)	61	30	1e-11	0.95		7	GO:0046870, GO:0005515, GO:0008270, GO:0006878, GO:0005737, GO:0000004, GO:0005507,
gi|13937857|gb|AAH07034.1|	MT2A protein	61	28	1e-11	0.94		6	GO:0046870, GO:0008270, GO:0006878, GO:0005737, GO:0000004, GO:0005507,
gi|19070521|gb|AAL83902.1|	metallothionein 1M	61	30	1e-15	0.85		9	GO:0007263, GO:0046870, GO:0008270, GO:0005829, GO:0000004, GO:0005515, GO:0005764, GO:0005507, GO:0006882,
gi|19111044|gb|AAL85413.1|	metallothionein 1Y	61	21	1e-09	0.88		1	GO:0046872,
gi|16307221|gb|AAH09699.1|	MTD	61	30	1e-11	0.95		7	GO:0046870, GO:0005515, GO:0008270, GO:0006878, GO:0005737, GO:0000004, GO:0005507,
gi|10835230|ref|NP_005941.1|	metallothionein 1G	61	13	1e-06	0.94		5	GO:0005737, GO:0005507, GO:0000004, GO:0046870, GO:0008270,
gi|30584601|gb|AAP36553.1|	Homo sapiens metallothionein 2A	62	30	1e-12	0.94		6	GO:0046870, GO:0008270, GO:0006878, GO:0005737, GO:0000004, GO:0005507,
gi|13938339|gb|AAH07299.1|	ATP synthase, H+ transporting, mitochondrial F1 complex, alpha subunit, isoform a precursor	408	30	1e-170	0.98	EC:3.6.3.14, EC:3.6.3.6,	12	GO:0006820, GO:0005753, GO:0005524, GO:0005624, GO:0046961, GO:0005615, GO:0046872, GO:0015986, GO:0008553, GO:0005224, GO:0046933, GO:0045261,
gi|13492060|gb|AAK28066.1|	truncated beta-globin	59	30	1e-28	0.98		10	GO:0019825, GO:0030185, GO:0045429, GO:0030492, GO:0020037, GO:0005506, GO:0008430, GO:0005833, GO:0005344, GO:0015671,
gi|229913|pdb|1FDH|G	A-gamma globin	147	30	1e-80	0.97		6	GO:0019825, GO:0005506, GO:0015671, GO:0005344, GO:0005833, GO:0020037,
gi|15988416|pdb|1I3E|B	A-gamma-globin	146	30	1e-80	0.96		6	GO:0019825, GO:0005506, GO:0015671, GO:0005344, GO:0005833, GO:0020037,
gi|4378748|gb|AAD19655.1|	A-gamma globin	129	30	1e-69	0.97		6	GO:0019825, GO:0005506, GO:0015671, GO:0005344, GO:0005833, GO:0020037,
gi|3318951|pdb|1A9W|F	Epsilon globin	146	30	1e-80	0.96		6	GO:0019825, GO:0005506, GO:0015671, GO:0005344, GO:0005833, GO:0020037,
gi|30268183|emb|CAD38535.2|	hypothetical protein	427	30	1e-179	0.85		6	GO:0005739, GO:0006635, GO:0006118, GO:0016937, GO:0009055, GO:0006637,
gi|55859559|emb|CAI10847.1|	acyl-Coenzyme A dehydrogenase, short/branched chain	432	30	1e-180	0.85		6	GO:0005739, GO:0006635, GO:0006118, GO:0016937, GO:0009055, GO:0006637,
gi|15559225|gb|AAH13756.1|	Acyl-Coenzyme A dehydrogenase, short/branched chain, precursor	432	30	1e-179	0.84		6	GO:0005739, GO:0006635, GO:0006118, GO:0016937, GO:0009055, GO:0006637,
gi|13562132|gb|AAK29181.1|	catalase	527	30	1e-170	0.93	EC:1.11.1.6,	9	GO:0015947, GO:0006804, GO:0006568, GO:0005739, GO:0004096, GO:0042744, GO:0006118, GO:0005506, GO:0005777,
gi|7245755|pdb|1DGG|D	catalase	497	30	1e-170	0.94	EC:1.11.1.6,	9	GO:0015947, GO:0006804, GO:0006568, GO:0005739, GO:0004096, GO:0042744, GO:0006118, GO:0005506, GO:0005777,
gi|7245758|pdb|1DGH|C	catalase	498	30	1e-170	0.94	EC:1.11.1.6,	9	GO:0015947, GO:0006804, GO:0006568, GO:0005739, GO:0004096, GO:0042744, GO:0006118, GO:0005506, GO:0005777,
gi|7245759|pdb|1DGH|D	catalase	498	30	1e-170	0.94	EC:1.11.1.6,	9	GO:0015947, GO:0006804, GO:0006568, GO:0005739, GO:0004096, GO:0042744, GO:0006118, GO:0005506, GO:0005777,
gi|5102626|emb|CAB45236.1|	catalase	527	30	1e-170	0.94	EC:1.11.1.6,	9	GO:0015947, GO:0006804, GO:0006568, GO:0005739, GO:0004096, GO:0042744, GO:0006118, GO:0005506, GO:0005777,
gi|912767|gb|AAB33751.1|	-	15	0	-	-	-	0
gi|16359158|gb|AAH16045.1|	Beta actin	375	30	1e-170	0.99		8	GO:0005625, GO:0005200, GO:0005515, GO:0003774, GO:0035267, GO:0005524, GO:0005829, GO:0005884,
gi|40226101|gb|AAH23548.1|	gamma non-muscle actin	263	30	1e-148	1		11	GO:0007010, GO:0005829, GO:0003774, GO:0005524, GO:0005515, GO:0045214, GO:0005884, GO:0043034, GO:0005625, GO:0035267, GO:0005200,
gi|40225338|gb|AAH10417.2|	PREDICTED: similar to Actin, cytoplasmic 2 (Gamma-actin)	165	30	1e-91	1		9	GO:0005829, GO:0003774, GO:0005524, GO:0005515, GO:0045214, GO:0005884, GO:0043034, GO:0005625, GO:0005200,
gi|45767731|gb|AAH67496.1|	Unknown (protein for MGC:79352)	103	29	1e-39	0.98		5	GO:0005634, GO:0048015, GO:0006334, GO:0003677, GO:0000786,
gi|49457374|emb|CAG46986.1|	HIST1H4F	103	29	1e-39	0.98		5	GO:0005634, GO:0048015, GO:0006334, GO:0003677, GO:0000786,
gi|32097|emb|CAA24918.1|	CG3379-PC, isoform C	103	30	1e-40	0.97		5	GO:0005634, GO:0048015, GO:0006334, GO:0003677, GO:0000786,
gi|51467131|ref|XP_372050.2|	PREDICTED: similar to Heterogeneous nuclear ribonucleoprotein A1 (Helix-destabilizing protein) (Single-strand binding protein) (hnRNP core protein A1) (HDP-1) (Topoisomerase-inhibitor suppressed)	263	30	1e-82	0.85		8	GO:0000166, GO:0006406, GO:0000398, GO:0003697, GO:0003723, GO:0005654, GO:0030530, GO:0005737,
gi|36102|emb|CAA29922.1|	unnamed protein product	320	30	1e-107	0.99		8	GO:0000166, GO:0006406, GO:0000398, GO:0003697, GO:0003723, GO:0005654, GO:0030530, GO:0005737,
gi|14043070|ref|NP_112420.1|	heterogeneous nuclear ribonucleoprotein A1 isoform b	372	30	1e-105	0.98		8	GO:0000166, GO:0006406, GO:0000398, GO:0003697, GO:0003723, GO:0005654, GO:0030530, GO:0005737,
gi|133254|sp|P09651|ROA1_HUMAN	heterogeneous nuclear ribonucleoprotein A1 isoform b	372	30	1e-105	0.98		8	GO:0000166, GO:0006406, GO:0000398, GO:0003697, GO:0003723, GO:0005654, GO:0030530, GO:0005737,
gi|13436308|gb|AAH04945.1|	heterogeneous nuclear ribonucleoprotein A1 isoform b	298	30	1e-95	0.85		8	GO:0000166, GO:0006406, GO:0000398, GO:0003697, GO:0003723, GO:0005654, GO:0030530, GO:0005737,
gi|47939618|gb|AAH71945.1|	Heterogeneous nuclear ribonucleoprotein A1, isoform a	320	30	1e-107	0.99		8	GO:0000166, GO:0006406, GO:0000398, GO:0003697, GO:0003723, GO:0005654, GO:0030530, GO:0005737,
gi|37610|emb|CAA27874.1|	unnamed protein product	196	30	1e-33	0.82	-	16	PGO:0000398, FGO:0003697, PGO:0006405, CGO:0005654, PGO:0006406, FGO:0003723, PGO:0016070, FGO:0000166, CGO:0005737, FGO:0003676, PGO:0006810, CGO:0005634, CGO:0030530, CGO:0030529, PGO:0006396, PGO:0006397,
gi|41150277|ref|XP_370982.1|	PREDICTED: similar to Heterogeneous nuclear ribonucleoprotein A1 (Helix-destabilizing protein) (Single-strand binding protein) (hnRNP core protein A1) (HDP-1) (Topoisomerase-inhibitor suppressed)	320	30	1e-107	0.98		6	GO:0000166, GO:0006406, GO:0000398, GO:0005634, GO:0030529, GO:0003723,
gi|731050|sp|Q07131|UGPA1_HUMAN	UGPA1_HUMANUTP--glucose-1-phosphate uridylyltransferase 1 (UDP-glucose pyrophosphorylase 1) (UDPGP 1) (UGPase 1)	508	30	1e-174	0.94	EC:2.7.7.9,	13	GO:0005667, GO:0009117, GO:0006012, GO:0005985, GO:0005982, GO:0006355, GO:0006011, GO:0008372, GO:0003700, GO:0003983, GO:0016310, GO:0016301, GO:0005737,
gi|55730161|emb|CAH91804.1|	UDP-glucose pyrophosphorylase 2, isoform a	497	30	1e-175	0.95	EC:2.7.7.9,	13	GO:0005667, GO:0009117, GO:0006012, GO:0005985, GO:0005982, GO:0006355, GO:0006011, GO:0008372, GO:0003700, GO:0003983, GO:0016310, GO:0016301, GO:0005737,
gi|62702281|gb|AAX93207.1|	unknown	438	30	1e-170	0.94	EC:2.7.7.9,	13	GO:0005667, GO:0009117, GO:0006012, GO:0005985, GO:0005982, GO:0006355, GO:0006011, GO:0008372, GO:0003700, GO:0003983, GO:0016310, GO:0016301, GO:0005737,
gi|28422545|gb|AAH47004.1|	UDP-glucose pyrophosphorylase 2, isoform a	508	30	1e-175	0.95	EC:2.7.7.9,	13	GO:0005667, GO:0009117, GO:0006012, GO:0005985, GO:0005982, GO:0006355, GO:0006011, GO:0008372, GO:0003700, GO:0003983, GO:0016310, GO:0016301, GO:0005737,
gi|2136353|pir||S62599	-	508	30	1e-174	0.95	EC:2.7.7.9,	13	GO:0005667, GO:0009117, GO:0006012, GO:0005985, GO:0005982, GO:0006355, GO:0006011, GO:0008372, GO:0003700, GO:0003983, GO:0016310, GO:0016301, GO:0005737,
gi|473947|dbj|BAA06126.1|	KIAA0115	456	30	1e-176	0.94	EC:2.4.1.119,	5	GO:0008250, GO:0018279, GO:0004579, GO:0016021, GO:0005615,
gi|30584753|gb|AAP36629.1|	Homo sapiens dolichyl-diphosphooligosaccharide-protein glycosyltransferase	457	30	1e-176	0.94	EC:2.4.1.119,	5	GO:0008250, GO:0018279, GO:0004579, GO:0016021, GO:0005615,
gi|21104416|dbj|BAB93478.1|	dolichyl-diphosphooligosaccharide-protein glycosyltransferase	439	30	1e-176	0.93	EC:2.4.1.119,	5	GO:0008250, GO:0018279, GO:0004579, GO:0016021, GO:0005615,
gi|55664526|emb|CAH73476.1|	dolichyl-diphosphooligosaccharide-protein glycosyltransferase	456	30	1e-176	0.94	EC:2.4.1.119,	5	GO:0008250, GO:0018279, GO:0004579, GO:0016021, GO:0005615,
gi|12803531|gb|AAH02594.1|	dolichyl-diphosphooligosaccharide-protein glycosyltransferase	456	30	1e-176	0.94	EC:2.4.1.119,	5	GO:0008250, GO:0018279, GO:0004579, GO:0016021, GO:0005615,
gi|2662375|dbj|BAA23670.1|	oligosaccharyltransferase	456	30	1e-175	0.94	EC:2.4.1.119,	5	GO:0008250, GO:0018279, GO:0004579, GO:0016021, GO:0005615,
gi|46397832|sp|P39656|OST48_HUMAN	OST48_HUMANDolichyl-diphosphooligosaccharide--protein glycosyltransferase 48 kDa subunit precursor (Oligosaccharyl transferase 48 kDa subunit) (DDOST 48 kDa subunit)	439	30	1e-176	0.93	EC:2.4.1.119,	5	GO:0008250, GO:0018279, GO:0004579, GO:0016021, GO:0005615,
gi|13111861|gb|AAH03098.1|	Hydroxysteroid (17-beta) dehydrogenase 4	736	30	1e-170	0.89	EC:1.1.1.51, EC:1.1.1.35, EC:1.1.1.62,	21	GO:0015918, GO:0018874, GO:0006633, GO:0006574, GO:0006568, GO:0006554, GO:0006552, GO:0006550, GO:0008210, GO:0008209, GO:0005739, GO:0016829, GO:0016853, GO:0006605, GO:0005498, GO:0015248, GO:0005777, GO:0004303, GO:0003857, GO:0030283, GO:0006694,
gi|66361423|pdb|1ZBQ|F	FChain F, Crystal Structure Of Human 17-Beta-Hydroxysteroid Dehydrogenase Type 4 In Complex With Nad	327	30	1e-166	0.93	EC:1.1.1.51, EC:1.1.1.35, EC:1.1.1.62,	21	GO:0015918, GO:0018874, GO:0006633, GO:0006574, GO:0006568, GO:0006554, GO:0006552, GO:0006550, GO:0008210, GO:0008209, GO:0005739, GO:0016829, GO:0016853, GO:0006605, GO:0005498, GO:0015248, GO:0005777, GO:0004303, GO:0003857, GO:0030283, GO:0006694,
gi|56554376|pdb|1W8D|D	2,4-dienoyl CoA reductase 1 precursor	302	30	1e-152	0.81	EC:1.3.1.34,	4	GO:0005739, GO:0008670, GO:0008152, GO:0008372,
gi|47115195|emb|CAG28557.1|	MGST1	155	30	1e-83	0.78	EC:2.5.1.18,	7	GO:0006803, GO:0005739, GO:0006749, GO:0004364, GO:0005792, GO:0005783, GO:0016020,
gi|33867483|gb|AAQ55111.1|	Microsomal glutathione S-transferase 1	155	30	1e-83	0.78	EC:2.5.1.18,	7	GO:0006803, GO:0005739, GO:0006749, GO:0004364, GO:0005792, GO:0005783, GO:0016020,
gi|30584277|gb|AAP36387.1|	Homo sapiens microsomal glutathione S-transferase 1	156	30	1e-83	0.78	EC:2.5.1.18,	7	GO:0006803, GO:0005739, GO:0006749, GO:0004364, GO:0005792, GO:0005783, GO:0016020,
gi|7441369|pir||T08726	-	445	30	1e-170	0.98	EC:3.6.5.1, EC:3.6.5.2, EC:3.6.5.3, EC:3.6.5.4,	12	GO:0042612, GO:0007165, GO:0005525, GO:0005737, GO:0051082, GO:0005200, GO:0003924, GO:0007018, GO:0051258, GO:0042267, GO:0042288, GO:0045298,
gi|49456871|emb|CAG46756.1|	TUBB	445	30	1e-170	0.98	EC:3.6.5.1, EC:3.6.5.2, EC:3.6.5.3, EC:3.6.5.4,	12	GO:0042612, GO:0007165, GO:0005525, GO:0005737, GO:0051082, GO:0005200, GO:0003924, GO:0007018, GO:0051258, GO:0042267, GO:0042288, GO:0045298,
gi|27227551|gb|AAN85571.1|	class II beta tubulin isotype	445	30	1e-170	0.98	EC:3.6.5.1, EC:3.6.5.2, EC:3.6.5.3, EC:3.6.5.4,	12	GO:0042612, GO:0007165, GO:0005525, GO:0005737, GO:0051082, GO:0005200, GO:0003924, GO:0007018, GO:0051258, GO:0042267, GO:0042288, GO:0045298,
gi|23958133|gb|AAH24038.1|	Tubulin, beta, 2	445	30	1e-170	0.99	EC:3.6.5.1, EC:3.6.5.2, EC:3.6.5.3, EC:3.6.5.4,	13	GO:0042612, GO:0007165, GO:0005525, GO:0005737, GO:0051082, GO:0005200, GO:0003924, GO:0007018, GO:0051227, GO:0042267, GO:0042288, GO:0046785, GO:0045298,
gi|20809886|gb|AAH29529.1|	Tubulin, beta, 2	445	30	1e-170	0.99	EC:3.6.5.1, EC:3.6.5.2, EC:3.6.5.3, EC:3.6.5.4,	13	GO:0042612, GO:0007165, GO:0005525, GO:0005737, GO:0051082, GO:0005200, GO:0003924, GO:0007018, GO:0051227, GO:0042267, GO:0042288, GO:0046785, GO:0045298,
gi|18088719|gb|AAH20946.1|	Tubulin, beta polypeptide	444	30	1e-170	0.99	EC:3.6.5.1, EC:3.6.5.2, EC:3.6.5.3, EC:3.6.5.4,	13	GO:0042612, GO:0007165, GO:0005525, GO:0005737, GO:0051082, GO:0005200, GO:0003924, GO:0007018, GO:0051227, GO:0042267, GO:0042288, GO:0046785, GO:0045298,
gi|57209813|emb|CAI41893.1|	tubulin, beta polypeptide	426	30	1e-170	0.99	EC:3.6.5.1, EC:3.6.5.2, EC:3.6.5.3, EC:3.6.5.4,	13	GO:0042612, GO:0007165, GO:0005525, GO:0005737, GO:0051082, GO:0005200, GO:0003924, GO:0007018, GO:0051227, GO:0042267, GO:0042288, GO:0046785, GO:0045298,
gi|897763|emb|CAA23844.1|	-	437	30	1e-170	0.98	EC:3.6.5.1, EC:3.6.5.2, EC:3.6.5.3, EC:3.6.5.4,	13	GO:0042612, GO:0007165, GO:0005525, GO:0005737, GO:0051082, GO:0005200, GO:0003924, GO:0007018, GO:0051227, GO:0042267, GO:0042288, GO:0046785, GO:0045298,
gi|14124960|gb|AAH08006.1|	beta tubulin	227	30	1e-119	0.99	EC:3.6.5.1, EC:3.6.5.2, EC:3.6.5.3, EC:3.6.5.4,	12	GO:0042612, GO:0007165, GO:0005525, GO:0005737, GO:0005198, GO:0051082, GO:0003924, GO:0007018, GO:0051258, GO:0042267, GO:0042288, GO:0045298,
gi|2661079|gb|AAB88188.1|	PREDICTED: similar to tubulin, beta isoform 4	342	30	1e-177	0.99	EC:3.6.5.1, EC:3.6.5.2, EC:3.6.5.3, EC:3.6.5.4,	12	GO:0042612, GO:0007165, GO:0005525, GO:0005737, GO:0051082, GO:0005200, GO:0003924, GO:0007018, GO:0051258, GO:0042267, GO:0042288, GO:0045298,
gi|27368062|gb|AAN87335.1|	class IVb beta tubulin	445	30	1e-170	0.99	EC:3.6.5.1, EC:3.6.5.2, EC:3.6.5.3, EC:3.6.5.4,	14	GO:0042612, GO:0007165, GO:0005525, GO:0005737, GO:0051082, GO:0005200, GO:0003924, GO:0007018, GO:0005929, GO:0051227, GO:0042267, GO:0042288, GO:0046785, GO:0045298,
gi|4884102|emb|CAB43252.1|	hypothetical protein	325	30	1e-167	0.99	EC:3.6.5.1, EC:3.6.5.2, EC:3.6.5.3, EC:3.6.5.4,	12	GO:0042612, GO:0007165, GO:0005525, GO:0005737, GO:0051082, GO:0005200, GO:0003924, GO:0007018, GO:0051258, GO:0042267, GO:0042288, GO:0045298,
gi|10433717|dbj|BAB14016.1|	unnamed protein product	446	30	1e-170	0.97	EC:3.6.5.1, EC:3.6.5.2, EC:3.6.5.3, EC:3.6.5.4,	9	GO:0005874, GO:0003924, GO:0005739, GO:0051258, GO:0005525, GO:0005929, GO:0043234, GO:0007018, GO:0005200,
gi|57209814|emb|CAI41894.1|	tubulin, beta polypeptide	372	30	1e-170	0.99	EC:3.6.5.1, EC:3.6.5.2, EC:3.6.5.3, EC:3.6.5.4,	13	GO:0042612, GO:0007165, GO:0005525, GO:0005737, GO:0051082, GO:0005200, GO:0003924, GO:0007018, GO:0051227, GO:0042267, GO:0042288, GO:0046785, GO:0045298,
gi|41202625|ref|XP_370723.1|	PREDICTED: similar to tubulin, beta 5	106	30	1e-57	0.96	EC:3.6.5.1, EC:3.6.5.2, EC:3.6.5.3, EC:3.6.5.4,	13	GO:0042612, GO:0007165, GO:0005525, GO:0005737, GO:0051082, GO:0005200, GO:0003924, GO:0007018, GO:0051227, GO:0042267, GO:0042288, GO:0046785, GO:0045298,
gi|12804891|gb|AAH01896.1|	tubulin, beta polypeptide	340	30	1e-175	0.99	EC:3.6.5.1, EC:3.6.5.2, EC:3.6.5.3, EC:3.6.5.4,	13	GO:0042612, GO:0007165, GO:0005525, GO:0005737, GO:0051082, GO:0005200, GO:0003924, GO:0007018, GO:0051227, GO:0042267, GO:0042288, GO:0046785, GO:0045298,
gi|38511503|gb|AAH62532.1|	TUBB protein	124	30	1e-57	0.99	EC:3.6.5.1, EC:3.6.5.2, EC:3.6.5.3, EC:3.6.5.4,	13	GO:0042612, GO:0007165, GO:0005525, GO:0005737, GO:0051082, GO:0005200, GO:0003924, GO:0007018, GO:0051227, GO:0042267, GO:0042288, GO:0046785, GO:0045298,
gi|16198437|gb|AAH15889.1|	tubulin, beta polypeptide	266	30	1e-143	0.99	EC:3.6.5.1, EC:3.6.5.2, EC:3.6.5.3, EC:3.6.5.4,	13	GO:0042612, GO:0007165, GO:0005525, GO:0005737, GO:0051082, GO:0005200, GO:0003924, GO:0007018, GO:0051227, GO:0042267, GO:0042288, GO:0046785, GO:0045298,
gi|30582781|gb|AAP35617.1|	tubulin, beta, 4	797	30	1e-170	0.98	EC:3.6.5.1, EC:3.6.5.2, EC:3.6.5.3, EC:3.6.5.4,	14	GO:0042612, GO:0007187, GO:0005525, GO:0005200, GO:0003924, GO:0007018, GO:0051227, GO:0042267, GO:0042288, GO:0046785, GO:0016021, GO:0005739, GO:0004980, GO:0045298,
gi|30584215|gb|AAP36356.1|	Homo sapiens tubulin, beta, 4	798	30	1e-170	0.98	EC:3.6.5.1, EC:3.6.5.2, EC:3.6.5.3, EC:3.6.5.4,	14	GO:0042612, GO:0007187, GO:0005525, GO:0005200, GO:0003924, GO:0007018, GO:0051227, GO:0042267, GO:0042288, GO:0046785, GO:0016021, GO:0005739, GO:0004980, GO:0045298,
gi|1297274|gb|AAC52035.1|	beta-tubulin	450	30	1e-170	0.97	EC:3.6.5.1, EC:3.6.5.2, EC:3.6.5.3, EC:3.6.5.4,	14	GO:0042612, GO:0007187, GO:0005525, GO:0005200, GO:0003924, GO:0007018, GO:0051227, GO:0042267, GO:0042288, GO:0046785, GO:0016021, GO:0005739, GO:0004980, GO:0045298,
gi|38014278|gb|AAH01678.2|	tubulin, beta, 4	406	30	1e-170	0.98	EC:3.6.5.1, EC:3.6.5.2, EC:3.6.5.3, EC:3.6.5.4,	15	GO:0042612, GO:0007187, GO:0005525, GO:0051082, GO:0005200, GO:0003924, GO:0007018, GO:0051227, GO:0042267, GO:0042288, GO:0046785, GO:0016021, GO:0005739, GO:0004980, GO:0045298,
gi|35959|emb|CAA25318.1|	tubulin 5-beta	444	30	1e-170	0.98	EC:3.6.5.1, EC:3.6.5.2, EC:3.6.5.3, EC:3.6.5.4,	14	GO:0042612, GO:0007165, GO:0005525, GO:0005737, GO:0051082, GO:0005200, GO:0003924, GO:0007018, GO:0005929, GO:0051227, GO:0042267, GO:0042288, GO:0046785, GO:0045298,
gi|12803639|gb|AAH02654.1|	tubulin, beta 6	446	30	1e-170	0.97	EC:3.6.5.1, EC:3.6.5.2, EC:3.6.5.3, EC:3.6.5.4,	9	GO:0003924, GO:0045298, GO:0005739, GO:0051227, GO:0005525, GO:0005929, GO:0007018, GO:0046785, GO:0005200,
gi|52545822|emb|CAH56247.1|	Enolase 1	374	30	1e-170	0.97	EC:3.4.21.68, EC:3.4.21.73, EC:4.2.1.11,	15	GO:0009094, GO:0006571, GO:0006094, GO:0000162, GO:0007423, GO:0005634, GO:0004634, GO:0008243, GO:0006096, GO:0005212, GO:0000287, GO:0005515, GO:0003677, GO:0000015, GO:0006355,
gi|3282243|gb|AAC39935.1|	Enolase 1	269	30	1e-153	0.98	EC:3.4.21.68, EC:3.4.21.73, EC:4.2.1.11,	13	GO:0009094, GO:0006571, GO:0006094, GO:0000162, GO:0005634, GO:0004634, GO:0008243, GO:0006096, GO:0000287, GO:0005515, GO:0003677, GO:0000015, GO:0006355,
gi|31179|emb|CAA47179.1|	enolase	458	30	1e-170	0.89	EC:3.4.21.68, EC:3.4.21.73, EC:4.2.1.11,	15	GO:0009094, GO:0006571, GO:0006094, GO:0000162, GO:0007423, GO:0005634, GO:0004634, GO:0008243, GO:0006096, GO:0005212, GO:0000287, GO:0005515, GO:0003677, GO:0000015, GO:0006355,
gi|2661039|gb|AAB88178.1|	Enolase 1	336	30	1e-180	0.98	EC:3.4.21.68, EC:3.4.21.73, EC:4.2.1.11,	15	GO:0009094, GO:0006571, GO:0006094, GO:0000162, GO:0007423, GO:0005634, GO:0004634, GO:0008243, GO:0006096, GO:0005212, GO:0000287, GO:0005515, GO:0003677, GO:0000015, GO:0006355,
gi|13279239|gb|AAH04325.1|	Enolase 1	272	30	1e-154	0.98	EC:3.4.21.68, EC:3.4.21.73, EC:4.2.1.11,	13	GO:0009094, GO:0006571, GO:0006094, GO:0000162, GO:0005634, GO:0004634, GO:0008243, GO:0006096, GO:0000287, GO:0005515, GO:0003677, GO:0000015, GO:0006355,
gi|49256599|gb|AAH73991.1|	Enolase 1	341	30	1e-170	0.98	EC:3.4.21.68, EC:3.4.21.73, EC:4.2.1.11,	15	GO:0009094, GO:0006571, GO:0006094, GO:0000162, GO:0007423, GO:0005634, GO:0004634, GO:0008243, GO:0006096, GO:0005212, GO:0000287, GO:0005515, GO:0003677, GO:0000015, GO:0006355,
gi|39644728|gb|AAH21166.2|	Enolase 1	264	30	1e-150	0.98	EC:3.4.21.68, EC:3.4.21.73, EC:4.2.1.11,	13	GO:0009094, GO:0006571, GO:0006094, GO:0000162, GO:0005634, GO:0004634, GO:0008243, GO:0006096, GO:0000287, GO:0005515, GO:0003677, GO:0000015, GO:0006355,
gi|298878|gb|AAB25950.1|	-	26	0	-	-	-	0
gi|30584771|gb|AAP36638.1|	Homo sapiens tubulin, alpha 1 (testis specific)	449	30	1e-170	0.97	EC:3.6.5.1, EC:3.6.5.2, EC:3.6.5.3, EC:3.6.5.4,	9	GO:0003924, GO:0045298, GO:0005739, GO:0046982, GO:0019904, GO:0005525, GO:0007018, GO:0046785, GO:0005200,
gi|32015|emb|CAA30026.1|	PREDICTED: similar to Tubulin alpha-4 chain (Alpha-tubulin 4) (Alpha-tubulin isotype M-alpha-4) isoform 1	447	30	1e-170	0.97	EC:3.6.5.1, EC:3.6.5.2, EC:3.6.5.3, EC:3.6.5.4,	9	GO:0003924, GO:0045298, GO:0005739, GO:0046982, GO:0019904, GO:0005525, GO:0007018, GO:0046785, GO:0005200,
gi|18204869|gb|AAH21564.1|	K-ALPHA-1 protein	335	29	1e-170	0.96	EC:3.6.5.1, EC:3.6.5.2, EC:3.6.5.3, EC:3.6.5.4,	8	GO:0003924, GO:0045298, GO:0046982, GO:0019904, GO:0005525, GO:0007018, GO:0046785, GO:0005200,
gi|12804743|gb|AAH01805.1|	tubulin, alpha 2	198	30	1e-103	0.99	EC:3.6.5.1, EC:3.6.5.2, EC:3.6.5.3, EC:3.6.5.4,	8	GO:0003924, GO:0045298, GO:0046982, GO:0019904, GO:0005525, GO:0007018, GO:0046785, GO:0005200,
gi|4406579|gb|AAD20036.1|	programmed cell death 8 isoform 2	443	30	1e-170	0.89	EC:1.5.5.1,	15	GO:0006118, GO:0005634, GO:0015036, GO:0008630, GO:0050660, GO:0005792, GO:0008637, GO:0005758, GO:0005741, GO:0009055, GO:0006309, GO:0005625, GO:0030263, GO:0004174, GO:0005829,
gi|22202629|ref|NP_665811.1|	programmed cell death 8 isoform 2	609	30	1e-170	0.86	EC:1.5.5.1,	15	GO:0006118, GO:0005634, GO:0015036, GO:0008630, GO:0050660, GO:0005792, GO:0008637, GO:0005758, GO:0005741, GO:0009055, GO:0006309, GO:0005625, GO:0030263, GO:0004174, GO:0005829,
gi|4757732|ref|NP_004199.1|	programmed cell death 8 isoform 1	613	30	1e-170	0.87	EC:1.5.5.1,	15	GO:0006118, GO:0005634, GO:0015036, GO:0008630, GO:0050660, GO:0005792, GO:0008637, GO:0005758, GO:0005741, GO:0009055, GO:0006309, GO:0005625, GO:0030263, GO:0004174, GO:0005829,
gi|22202631|ref|NP_665812.1|	programmed cell death 8 isoform 3	326	30	1e-180	0.91	EC:1.5.5.1,	15	GO:0006118, GO:0005634, GO:0015036, GO:0008630, GO:0050660, GO:0005792, GO:0008637, GO:0005758, GO:0005741, GO:0009055, GO:0006309, GO:0005625, GO:0030263, GO:0004174, GO:0005829,
gi|18535612|gb|AAL71547.1|	arginase type I erythroid variant	330	30	1e-170	0.91	EC:3.5.3.1,	7	GO:0006560, GO:0004053, GO:0000050, GO:0006527, GO:0009611, GO:0030145, GO:0005737,
gi|41116300|ref|XP_371302.1|	PREDICTED: similar to cyclophilin-LC; cyclophilin homolog overexpressed in liver cancer; chromosome 1 amplified sequence 2	164	30	1e-93	0.88	EC:6.3.2.19, EC:5.2.1.8,	12	GO:0019012, GO:0000151, GO:0003755, GO:0008270, GO:0005829, GO:0051082, GO:0004842, GO:0046790, GO:0016018, GO:0016567, GO:0045069, GO:0006457,
gi|48145531|emb|CAG32988.1|	PPIA	165	30	1e-94	0.98	EC:6.3.2.19, EC:5.2.1.8,	12	GO:0019012, GO:0000151, GO:0003755, GO:0008270, GO:0005829, GO:0051082, GO:0004842, GO:0046790, GO:0016018, GO:0016567, GO:0045069, GO:0006457,
gi|51467874|ref|XP_372328.2|	PREDICTED: similar to PPIA protein	227	30	1e-106	0.92	EC:6.3.2.19, EC:5.2.1.8,	12	GO:0019012, GO:0000151, GO:0003755, GO:0008270, GO:0005829, GO:0051082, GO:0004842, GO:0046790, GO:0016018, GO:0016567, GO:0045069, GO:0006457,
gi|10863927|ref|NP_066953.1|	cyclophilin A	165	30	1e-94	0.98	EC:6.3.2.19, EC:5.2.1.8,	12	GO:0019012, GO:0000151, GO:0003755, GO:0008270, GO:0005829, GO:0051082, GO:0004842, GO:0046790, GO:0016018, GO:0016567, GO:0045069, GO:0006457,
gi|2981764|pdb|1AWV|F	cyclophilin A	164	30	1e-94	0.98	EC:6.3.2.19, EC:5.2.1.8,	12	GO:0019012, GO:0000151, GO:0003755, GO:0008270, GO:0005829, GO:0051082, GO:0004842, GO:0046790, GO:0016018, GO:0016567, GO:0045069, GO:0006457,
gi|51474890|ref|XP_372741.2|	PREDICTED: similar to PPIA protein	181	30	1e-106	0.89	EC:6.3.2.19, EC:5.2.1.8,	12	GO:0019012, GO:0000151, GO:0003755, GO:0008270, GO:0005829, GO:0051082, GO:0004842, GO:0046790, GO:0016018, GO:0016567, GO:0045069, GO:0006457,
gi|56207799|emb|CAI18814.1|	novel protein similar to cyclophilin-LC (cyclophilin homolog overexpressed in liver cancer (chromosome 1 amplified sequence 2))	164	30	1e-93	0.89	EC:6.3.2.19, EC:5.2.1.8,	12	GO:0019012, GO:0000151, GO:0003755, GO:0008270, GO:0005829, GO:0051082, GO:0004842, GO:0046790, GO:0016018, GO:0016567, GO:0045069, GO:0006457,
gi|3659980|pdb|1BCK|A	cyclophilin A	165	30	1e-94	0.98	EC:6.3.2.19, EC:5.2.1.8,	12	GO:0019012, GO:0000151, GO:0003755, GO:0008270, GO:0005829, GO:0051082, GO:0004842, GO:0046790, GO:0016018, GO:0016567, GO:0045069, GO:0006457,
gi|13543666|gb|AAH05982.1|	Peptidylprolyl isomerase A, isoform 1	165	30	1e-94	0.97	EC:6.3.2.19, EC:5.2.1.8,	12	GO:0019012, GO:0000151, GO:0003755, GO:0008270, GO:0005829, GO:0051082, GO:0004842, GO:0046790, GO:0016018, GO:0016567, GO:0045069, GO:0006457,
gi|13937981|gb|AAH07104.1|	Peptidylprolyl isomerase A, isoform 1	165	30	1e-94	0.97	EC:6.3.2.19, EC:5.2.1.8,	12	GO:0019012, GO:0000151, GO:0003755, GO:0008270, GO:0005829, GO:0051082, GO:0004842, GO:0046790, GO:0016018, GO:0016567, GO:0045069, GO:0006457,
gi|22770669|gb|AAN06700.1|	histone H1	213	29	1e-34	0.95		7	GO:0006355, GO:0005634, GO:0016584, GO:0005515, GO:0006334, GO:0003677, GO:0000786,
gi|22770675|gb|AAN06703.1|	histone H1	221	29	1e-25	0.99		7	GO:0006355, GO:0005634, GO:0016584, GO:0005515, GO:0006334, GO:0003677, GO:0000786,
gi|66365795|gb|AAH96170.1|	PREDICTED: similar to Histone H1.4 (Histone H1b)	219	29	1e-27	0.92		7	GO:0006355, GO:0005634, GO:0016584, GO:0005515, GO:0006334, GO:0003677, GO:0000786,
gi|22770667|gb|AAN06699.1|	histone H1	215	30	1e-29	0.93		8	GO:0006355, GO:0005634, GO:0016584, GO:0005515, GO:0006334, GO:0003677, GO:0000786, GO:0007283,
gi|62550747|gb|AAH69517.2|	histone H1	207	29	1e-73	0.7		9	GO:0006355, GO:0005634, GO:0016584, GO:0005515, GO:0006334, GO:0003677, GO:0000786, GO:0030154, GO:0007283,
gi|61679865|pdb|1S9C|L	LChain L, Crystal Structure Analysis Of The 2-Enoyl-Coa Hydratase 2 Domain Of Human Peroxisomal Multifunctional Enzyme Type 2	298	30	1e-161	0.9	EC:1.1.1.51, EC:1.1.1.35, EC:1.1.1.62,	21	GO:0015918, GO:0018874, GO:0006633, GO:0006574, GO:0006568, GO:0006554, GO:0006552, GO:0006550, GO:0008210, GO:0008209, GO:0005739, GO:0016829, GO:0016853, GO:0006605, GO:0005498, GO:0015248, GO:0005777, GO:0004303, GO:0003857, GO:0030283, GO:0006694,
gi|62087444|dbj|BAD92169.1|	hydroxysteroid (17-beta) dehydrogenase 4 variant	471	30	1e-170	0.87	EC:1.1.1.51, EC:1.1.1.35, EC:1.1.1.62,	21	GO:0015918, GO:0018874, GO:0006633, GO:0006574, GO:0006568, GO:0006554, GO:0006552, GO:0006550, GO:0008210, GO:0008209, GO:0005739, GO:0016829, GO:0016853, GO:0006605, GO:0005498, GO:0015248, GO:0005777, GO:0004303, GO:0003857, GO:0030283, GO:0006694,
gi|71773480|ref|NP_001150.3|	aldehyde oxidase 1	1338	30	1e-170	0.85	EC:1.2.3.1, EC:1.17.1.4,	20	GO:0006144, GO:0046497, GO:0042816, GO:0006769, GO:0006574, GO:0006570, GO:0006568, GO:0006552, GO:0006550, GO:0005829, GO:0006800, GO:0004854, GO:0006118, GO:0030151, GO:0017144, GO:0005506, GO:0009055, GO:0004031, GO:0006805, GO:0006954,
gi|2343155|gb|AAB83966.1|	aldehyde oxidase	1338	30	1e-170	0.84	EC:1.2.3.1, EC:1.17.1.4,	20	GO:0006144, GO:0046497, GO:0042816, GO:0006769, GO:0006574, GO:0006570, GO:0006568, GO:0006552, GO:0006550, GO:0005829, GO:0006800, GO:0004854, GO:0006118, GO:0030151, GO:0017144, GO:0005506, GO:0009055, GO:0004031, GO:0006805, GO:0006954,
gi|62702363|gb|AAX93285.1|	aldehyde oxidase 1	389	30	1e-170	0.87	EC:1.2.3.1, EC:1.17.1.4,	20	GO:0006144, GO:0046497, GO:0042816, GO:0006769, GO:0006574, GO:0006570, GO:0006568, GO:0006552, GO:0006550, GO:0005829, GO:0006800, GO:0004854, GO:0006118, GO:0030151, GO:0017144, GO:0005506, GO:0009055, GO:0004031, GO:0006805, GO:0006954,
gi|549451|sp|Q06278|ADO_HUMAN	ADO_HUMANAldehyde oxidase	1338	30	1e-170	0.84	EC:1.2.3.1, EC:1.17.1.4,	20	GO:0006144, GO:0046497, GO:0042816, GO:0006769, GO:0006574, GO:0006570, GO:0006568, GO:0006552, GO:0006550, GO:0005829, GO:0006800, GO:0004854, GO:0006118, GO:0030151, GO:0017144, GO:0005506, GO:0009055, GO:0004031, GO:0006805, GO:0006954,
gi|48145549|emb|CAG32997.1|	PGK1	417	30	1e-170	0.97	EC:2.7.2.3, EC:2.7.1.38,	9	GO:0009069, GO:0015976, GO:0006094, GO:0004689, GO:0006096, GO:0005524, GO:0016310, GO:0004618, GO:0005964,
gi|41350401|gb|AAS00488.1|	migration-inducing gene 10 protein	417	30	1e-170	0.97	EC:2.7.2.3, EC:2.7.1.38,	9	GO:0009069, GO:0015976, GO:0006094, GO:0004689, GO:0006096, GO:0005524, GO:0016310, GO:0004618, GO:0005964,
gi|28373373|pdb|1IV5|B	BChain B, New Crystal Form Of Human Cd81 Large Extracellular Loop.	90	19	1e-26	0.89		11	GO:0030890, GO:0000187, GO:0005887, GO:0050731, GO:0008104, GO:0006661, GO:0046813, GO:0005515, GO:0009611, GO:0043128, GO:0030307,
gi|37222202|gb|AAQ89947.1|	serum albumin	167	30	1e-95	0.94		14	GO:0005504, GO:0050824, GO:0005386, GO:0008144, GO:0006810, GO:0030104, GO:0042311, GO:0043072, GO:0005507, GO:0016068, GO:0050891, GO:0016209, GO:0005615, GO:0005737,
gi|220066|dbj|BAA08355.1|	S-adenosylmethionine synthetase	395	30	1e-170	0.93	EC:2.5.1.6,	7	GO:0006555, GO:0000287, GO:0005524, GO:0030955, GO:0004478, GO:0005515, GO:0006556,
gi|55959182|emb|CAI13695.1|	S-adenosylmethionine synthetase	395	30	1e-180	0.94	EC:2.5.1.6,	7	GO:0006555, GO:0000287, GO:0005524, GO:0030955, GO:0004478, GO:0005515, GO:0006556,
gi|47940601|gb|AAH71906.1|	Keratin 5	590	30	1e-170	0.91		7	GO:0007010, GO:0007286, GO:0051015, GO:0005882, GO:0008544, GO:0000902, GO:0005200,
gi|4557890|ref|NP_000415.1|	keratin 5	590	30	1e-178	0.91		7	GO:0007010, GO:0007286, GO:0051015, GO:0005882, GO:0008544, GO:0000902, GO:0005200,
gi|56757580|sp|P13647|K2C5_HUMAN	K2C5_HUMANKeratin, type II cytoskeletal 5 (Cytokeratin 5) (K5) (CK 5) (58 kDa cytokeratin)	590	30	1e-179	0.91		7	GO:0007010, GO:0007286, GO:0051015, GO:0005882, GO:0008544, GO:0000902, GO:0005200,
gi|30582957|gb|AAP35708.1|	Homo sapiens esterase 10	282	30	1e-170	0.87		5	GO:0004759, GO:0005554, GO:0000004, GO:0008372, GO:0016023,
gi|2981449|gb|AAC06298.1|	-	33	0	-	-	-	0
gi|55957281|emb|CAI12226.1|	esterase D\/formylglutathione hydrolase	253	30	1e-152	0.88		5	GO:0004759, GO:0005554, GO:0000004, GO:0008372, GO:0016023,
gi|55957280|emb|CAI12225.1|	esterase D\/formylglutathione hydrolase	229	30	1e-134	0.88		5	GO:0004759, GO:0005554, GO:0000004, GO:0008372, GO:0016023,
gi|30584415|gb|AAP36460.1|	Homo sapiens esterase 10	283	30	1e-170	0.87		5	GO:0004759, GO:0005554, GO:0000004, GO:0008372, GO:0016023,
gi|55957283|emb|CAI12228.1|	esterase D\/formylglutathione hydrolase	282	30	1e-170	0.87		5	GO:0004759, GO:0005554, GO:0000004, GO:0008372, GO:0016023,
gi|33987931|gb|AAH07327.1|	Heat shock protein 1, beta	351	30	1e-149	0.96		10	GO:0005739, GO:0009408, GO:0005829, GO:0051082, GO:0045429, GO:0005524, GO:0006986, GO:0030911, GO:0030235, GO:0006457,
gi|6807647|emb|CAB66478.1|	hypothetical protein	737	30	1e-170	0.97		10	GO:0005739, GO:0009408, GO:0005829, GO:0051082, GO:0045429, GO:0005524, GO:0006986, GO:0030911, GO:0030235, GO:0006457,
gi|34304590|gb|AAQ63401.1|	Heat shock protein 1, beta	724	30	1e-170	0.97		10	GO:0005739, GO:0009408, GO:0005829, GO:0051082, GO:0045429, GO:0005524, GO:0006986, GO:0030911, GO:0030235, GO:0006457,
gi|52696092|pdb|1UYM|A	Heat shock protein 1, beta	220	30	1e-113	0.98		10	GO:0005739, GO:0009408, GO:0005829, GO:0051082, GO:0045429, GO:0005524, GO:0006986, GO:0030911, GO:0030235, GO:0006457,
gi|39644662|gb|AAH09206.2|	Heat shock protein 1, beta	650	30	1e-170	0.97		10	GO:0005739, GO:0009408, GO:0005829, GO:0051082, GO:0045429, GO:0005524, GO:0006986, GO:0030911, GO:0030235, GO:0006457,
gi|4261762|gb|AAD14062.1|	Heat shock protein 1, beta	68	30	1e-31	0.99		10	GO:0005739, GO:0009408, GO:0008372, GO:0051082, GO:0045429, GO:0005524, GO:0006986, GO:0030911, GO:0030235, GO:0006457,
gi|2351110|dbj|BAA22050.1|	heat shock protein beta	130	30	1e-67	0.98		11	GO:0005739, GO:0009408, GO:0008372, GO:0005829, GO:0051082, GO:0045429, GO:0005524, GO:0006986, GO:0030911, GO:0030235, GO:0006457,
gi|29476795|gb|AAH50073.1|	ACSL1 protein	698	30	1e-170	0.9	EC:6.2.1.3, EC:6.2.1.1,	16	GO:0019643, GO:0006096, GO:0006094, GO:0008372, GO:0007586, GO:0005741, GO:0003987, GO:0016021, GO:0000004, GO:0000287, GO:0004467, GO:0005554, GO:0005778, GO:0005886, GO:0006637, GO:0005792,
gi|20072835|gb|AAH26290.1|	ACSL1 protein	539	30	1e-170	0.91	EC:6.2.1.3, EC:6.2.1.1,	16	GO:0019643, GO:0006096, GO:0006094, GO:0007586, GO:0005741, GO:0003987, GO:0016021, GO:0000287, GO:0004467, GO:0007405, GO:0001676, GO:0005515, GO:0005778, GO:0005886, GO:0006637, GO:0005792,
gi|28373963|pdb|1N8E|F	Fibrinogen, gamma chain, isoform gamma-A precursor	324	30	1e-180	0.95		9	GO:0030168, GO:0051258, GO:0008217, GO:0007165, GO:0005509, GO:0008284, GO:0006954, GO:0005577, GO:0001525,
gi|930064|emb|CAA35837.1|	Fibrinogen, gamma chain, isoform gamma-A precursor	212	30	1e-120	0.92		9	GO:0030168, GO:0051258, GO:0008217, GO:0007165, GO:0005509, GO:0008284, GO:0006954, GO:0005577, GO:0001525,
gi|182440|gb|AAB59530.1|	fibrinogen gamma-prime chain	453	30	1e-179	0.92		9	GO:0030168, GO:0051258, GO:0008217, GO:0007165, GO:0005509, GO:0008284, GO:0006954, GO:0005577, GO:0001525,
gi|5542264|pdb|1FZG|F	Fibrinogen, gamma chain, isoform gamma-A precursor	319	30	1e-179	0.95		9	GO:0030168, GO:0051258, GO:0008217, GO:0007165, GO:0005509, GO:0008284, GO:0006954, GO:0005577, GO:0001525,
gi|182439|gb|AAB59531.1|	fibrinogen gamma chain	437	30	1e-178	0.93		9	GO:0030168, GO:0051258, GO:0008217, GO:0007165, GO:0005509, GO:0008284, GO:0006954, GO:0005577, GO:0001525,
gi|30585049|gb|AAP36797.1|	Homo sapiens fibrinogen, gamma polypeptide	438	30	1e-179	0.93		9	GO:0030168, GO:0051258, GO:0008217, GO:0007165, GO:0005509, GO:0008284, GO:0006954, GO:0005577, GO:0001525,
gi|30583001|gb|AAP35744.1|	Fibrinogen, gamma chain, isoform gamma-A precursor	437	30	1e-179	0.93		9	GO:0030168, GO:0051258, GO:0008217, GO:0007165, GO:0005509, GO:0008284, GO:0006954, GO:0005577, GO:0001525,
gi|70906439|ref|NP_068656.2|	fibrinogen, gamma chain isoform gamma-B precursor	453	30	1e-179	0.92		9	GO:0030168, GO:0051258, GO:0008217, GO:0007165, GO:0005509, GO:0008284, GO:0006954, GO:0005577, GO:0001525,
gi|49258706|pdb|1RE4|F	Fibrinogen, gamma chain, isoform gamma-A precursor	311	30	1e-175	0.95		9	GO:0030168, GO:0051258, GO:0008217, GO:0007165, GO:0005509, GO:0008284, GO:0006954, GO:0005577, GO:0001525,
gi|31874240|emb|CAD98014.1|	hypothetical protein	399	30	1e-180	0.94		9	GO:0030168, GO:0051258, GO:0008217, GO:0007165, GO:0005509, GO:0008284, GO:0006954, GO:0005577, GO:0001525,
gi|61656605|emb|CAI64496.1|	Heat shock protein HSP 90-alpha 4	732	30	1e-170	0.98		17	GO:0005554, GO:0042803, GO:0000004, GO:0006986, GO:0051082, GO:0007165, GO:0030911, GO:0045429, GO:0005524, GO:0009408, GO:0030235, GO:0008372, GO:0045585, GO:0006839, GO:0042026, GO:0031072, GO:0005829,
gi|63029937|ref|NP_001017963.1|	heat shock 90kDa protein 1, alpha isoform 1	854	30	1e-170	0.98		17	GO:0005554, GO:0042803, GO:0000004, GO:0006986, GO:0051082, GO:0007165, GO:0030911, GO:0045429, GO:0005524, GO:0009408, GO:0030235, GO:0008372, GO:0045585, GO:0006839, GO:0042026, GO:0031072, GO:0005829,
gi|40254816|ref|NP_005339.2|	heat shock 90kDa protein 1, alpha isoform 2	732	30	1e-170	0.98		17	GO:0005554, GO:0042803, GO:0000004, GO:0006986, GO:0051082, GO:0007165, GO:0030911, GO:0045429, GO:0005524, GO:0009408, GO:0030235, GO:0008372, GO:0045585, GO:0006839, GO:0042026, GO:0031072, GO:0005829,
gi|51470849|ref|XP_084514.6|	PREDICTED: heat shock 90kDa protein 1, alpha-like 3	757	30	1e-170	0.94		17	GO:0005554, GO:0042803, GO:0000004, GO:0006986, GO:0051082, GO:0007165, GO:0030911, GO:0045429, GO:0005524, GO:0009408, GO:0030235, GO:0008372, GO:0045585, GO:0006839, GO:0042026, GO:0031072, GO:0005829,
gi|61680585|pdb|1YC4|A	AChain A, Crystal Structure Of Human Hsp90alpha Complexed With Dihydroxyphenylpyrazoles	264	30	1e-136	0.99		13	GO:0042803, GO:0006986, GO:0051082, GO:0007165, GO:0030911, GO:0045429, GO:0005524, GO:0009408, GO:0030235, GO:0045585, GO:0006839, GO:0042026, GO:0005829,
gi|32486|emb|CAA30255.1|	Heat shock protein HSP 90-alpha 4	312	30	1e-132	0.99		13	GO:0042803, GO:0006986, GO:0051082, GO:0007165, GO:0030911, GO:0045429, GO:0005524, GO:0009408, GO:0030235, GO:0045585, GO:0006839, GO:0042026, GO:0005829,
gi|50513864|pdb|1UYL|A	Heat shock protein 1, alpha	236	30	1e-129	0.99		13	GO:0042803, GO:0006986, GO:0051082, GO:0007165, GO:0030911, GO:0045429, GO:0005524, GO:0009408, GO:0030235, GO:0045585, GO:0006839, GO:0042026, GO:0005829,
gi|31615893|pdb|1OSF|A	Heat shock protein 1, alpha	215	30	1e-117	0.99		13	GO:0042803, GO:0006986, GO:0051082, GO:0007165, GO:0030911, GO:0045429, GO:0005524, GO:0009408, GO:0030235, GO:0045585, GO:0006839, GO:0042026, GO:0005829,
gi|3891633|pdb|1BYQ|A	heat shock 90kDa protein 1, alpha isoform 2	228	30	1e-125	0.99		13	GO:0042803, GO:0006986, GO:0051082, GO:0007165, GO:0030911, GO:0045429, GO:0005524, GO:0009408, GO:0030235, GO:0045585, GO:0006839, GO:0042026, GO:0005829,
gi|58177659|pdb|1UYI|A	AChain A, Human Hsp90-Alpha With 8-(2,5-Dimethoxy-Benzyl)-2-Fluoro-9- Pent-9h-Purin-6-Ylamine	236	30	1e-130	0.98		13	GO:0042803, GO:0006986, GO:0051082, GO:0007165, GO:0030911, GO:0045429, GO:0005524, GO:0009408, GO:0030235, GO:0045585, GO:0006839, GO:0042026, GO:0005829,
gi|62914009|gb|AAH23006.2|	heat shock 90kDa protein 1, alpha isoform 2	638	30	1e-170	0.98		17	GO:0005554, GO:0042803, GO:0000004, GO:0006986, GO:0051082, GO:0007165, GO:0030911, GO:0045429, GO:0005524, GO:0009408, GO:0030235, GO:0008372, GO:0045585, GO:0006839, GO:0042026, GO:0031072, GO:0005829,
gi|28375499|emb|CAD66568.1|	unnamed protein product	262	30	1e-138	0.99		13	GO:0042803, GO:0006986, GO:0051082, GO:0007165, GO:0030911, GO:0045429, GO:0005524, GO:0009408, GO:0030235, GO:0045585, GO:0006839, GO:0042026, GO:0005829,
gi|105169|pir||JQ0129	-	311	30	1e-138	0.95		13	GO:0042803, GO:0006986, GO:0051082, GO:0007165, GO:0030911, GO:0045429, GO:0005524, GO:0009408, GO:0030235, GO:0045585, GO:0006839, GO:0042026, GO:0005829,
gi|9082289|gb|AAF82792.1|	Heat shock protein 1, beta	632	30	1e-170	0.97		10	GO:0005739, GO:0009408, GO:0005829, GO:0051082, GO:0045429, GO:0005524, GO:0006986, GO:0030911, GO:0030235, GO:0006457,
gi|62122861|ref|NP_001014390.1|	heat shock protein HSP 90-beta	422	30	1e-170	0.87		9	GO:0005739, GO:0009408, GO:0051082, GO:0045429, GO:0005524, GO:0006986, GO:0030911, GO:0030235, GO:0006457,
gi|34223448|gb|AAQ62967.1|	hypothetical protein LOC133686	247	29	1e-134	0.67		3	GO:0003674, GO:0005739, GO:0008150,
gi|16549825|dbj|BAB70864.1|	hypothetical protein LOC133686	279	24	1e-159	0.76		4	GO:0005739, GO:0005554, GO:0000004, GO:0008372,
gi|51094625|gb|EAL23877.1|	ATP5J2	94	23	1e-50	0.87		6	GO:0015992, GO:0005753, GO:0045263, GO:0015078, GO:0006754, GO:0046872,
gi|15808607|gb|AAL06647.1|	ATP synthase, H+ transporting, mitochondrial F0 complex, subunit f isoform 2b	88	29	1e-45	0.86	EC:3.6.3.14,	6	GO:0015986, GO:0005753, GO:0046961, GO:0045263, GO:0046872, GO:0046933,
gi|51479132|ref|NP_001003714.1|	ATP synthase, H+ transporting, mitochondrial F0 complex, subunit f isoform 2c	55	30	1e-25	0.87	EC:3.6.3.14,	6	GO:0015986, GO:0005753, GO:0046961, GO:0045263, GO:0046872, GO:0046933,
gi|15080016|gb|AAH11792.1|	Peroxisomal enoyl-coenzyme A hydratase-like protein	328	27	1e-174	0.82	EC:4.2.1.17,	17	GO:0046251, GO:0019482, GO:0018874, GO:0006633, GO:0006574, GO:0006568, GO:0006554, GO:0006552, GO:0006550, GO:0006091, GO:0004300, GO:0005739, GO:0008372, GO:0016853, GO:0006635, GO:0005777, GO:0046872,
gi|16924265|gb|AAH17408.1|	Peroxisomal enoyl-coenzyme A hydratase-like protein	328	28	1e-174	0.78	EC:4.2.1.17,	16	GO:0046251, GO:0019482, GO:0018874, GO:0006633, GO:0006574, GO:0006568, GO:0006554, GO:0006552, GO:0006550, GO:0016853, GO:0005739, GO:0006091, GO:0006635, GO:0005777, GO:0008372, GO:0004300,
gi|34533096|dbj|BAC86598.1|	Peroxisomal enoyl-coenzyme A hydratase-like protein	197	30	1e-78	0.83	EC:4.2.1.17,	16	GO:0046251, GO:0019482, GO:0018874, GO:0006633, GO:0006574, GO:0006568, GO:0006554, GO:0006552, GO:0006550, GO:0016853, GO:0005739, GO:0006091, GO:0006635, GO:0005777, GO:0008372, GO:0004300,
gi|62897525|dbj|BAD96702.1|	eukaryotic translation elongation factor 1 alpha 1 variant	462	25	1e-170	0.99	EC:3.6.5.1, EC:3.6.5.2, EC:3.6.5.3, EC:3.6.5.4,	11	GO:0017053, GO:0016481, GO:0006448, GO:0005840, GO:0003924, GO:0006414, GO:0016564, GO:0003677, GO:0005853, GO:0005525, GO:0003746,
gi|48734966|gb|AAH71841.1|	Eukaryotic translation elongation factor 1 alpha 1	462	29	1e-170	0.99	EC:3.6.5.1, EC:3.6.5.2, EC:3.6.5.3, EC:3.6.5.4,	11	GO:0017053, GO:0016481, GO:0006448, GO:0005840, GO:0003924, GO:0006414, GO:0016564, GO:0003677, GO:0005853, GO:0005525, GO:0003746,
gi|62897653|dbj|BAD96766.1|	eukaryotic translation elongation factor 1 alpha 1 variant	462	28	1e-170	0.99	EC:3.6.5.1, EC:3.6.5.2, EC:3.6.5.3, EC:3.6.5.4,	11	GO:0017053, GO:0016481, GO:0006448, GO:0005840, GO:0003924, GO:0006414, GO:0016564, GO:0003677, GO:0005853, GO:0005525, GO:0003746,
gi|31092|emb|CAA34756.1|	unnamed protein product	462	27	1e-170	0.99	EC:3.6.5.1, EC:3.6.5.2, EC:3.6.5.3, EC:3.6.5.4,	11	GO:0017053, GO:0016481, GO:0006448, GO:0005840, GO:0003924, GO:0006414, GO:0016564, GO:0003677, GO:0005853, GO:0005525, GO:0003746,
gi|48735185|gb|AAH71619.1|	EEF1A1 protein	441	25	1e-170	0.95	EC:3.6.5.1, EC:3.6.5.2, EC:3.6.5.3, EC:3.6.5.4,	11	GO:0017053, GO:0016481, GO:0006448, GO:0005840, GO:0003924, GO:0006414, GO:0016564, GO:0003677, GO:0005853, GO:0005525, GO:0003746,
gi|62896589|dbj|BAD96235.1|	eukaryotic translation elongation factor 1 alpha 1 variant	462	28	1e-170	0.98	EC:3.6.5.1, EC:3.6.5.2, EC:3.6.5.3, EC:3.6.5.4,	11	GO:0017053, GO:0016481, GO:0006448, GO:0005840, GO:0003924, GO:0006414, GO:0016564, GO:0003677, GO:0005853, GO:0005525, GO:0003746,
gi|48734733|gb|AAH71727.1|	Eukaryotic translation elongation factor 1 alpha 1	462	27	1e-170	0.99	EC:3.6.5.1, EC:3.6.5.2, EC:3.6.5.3, EC:3.6.5.4,	11	GO:0017053, GO:0016481, GO:0006448, GO:0005840, GO:0003924, GO:0006414, GO:0016564, GO:0003677, GO:0005853, GO:0005525, GO:0003746,
gi|62896661|dbj|BAD96271.1|	eukaryotic translation elongation factor 1 alpha 1 variant	462	29	1e-170	0.99	EC:3.6.5.1, EC:3.6.5.2, EC:3.6.5.3, EC:3.6.5.4,	11	GO:0017053, GO:0016481, GO:0006448, GO:0005840, GO:0003924, GO:0006414, GO:0016564, GO:0003677, GO:0005853, GO:0005525, GO:0003746,
gi|62896605|dbj|BAD96243.1|	eukaryotic translation elongation factor 1 alpha 1 variant	462	28	1e-170	0.99	EC:3.6.5.1, EC:3.6.5.2, EC:3.6.5.3, EC:3.6.5.4,	11	GO:0017053, GO:0016481, GO:0006448, GO:0005840, GO:0003924, GO:0006414, GO:0016564, GO:0003677, GO:0005853, GO:0005525, GO:0003746,
gi|55665593|emb|CAH73620.1|	eukaryotic translation elongation factor 1 alpha-like 3	462	30	1e-170	0.98	EC:3.6.5.1, EC:3.6.5.2, EC:3.6.5.3, EC:3.6.5.4,	11	GO:0017053, GO:0016481, GO:0006448, GO:0005840, GO:0003924, GO:0006414, GO:0016564, GO:0003677, GO:0005853, GO:0005525, GO:0003746,
gi|62897621|dbj|BAD96750.1|	eukaryotic translation elongation factor 1 alpha 1 variant	462	29	1e-170	0.98	EC:3.6.5.1, EC:3.6.5.2, EC:3.6.5.3, EC:3.6.5.4,	11	GO:0017053, GO:0016481, GO:0006448, GO:0005840, GO:0003924, GO:0006414, GO:0016564, GO:0003677, GO:0005853, GO:0005525, GO:0003746,
gi|12006049|gb|AAG44730.1|	EF1a-like protein	427	29	1e-170	0.98	EC:3.6.5.1, EC:3.6.5.2, EC:3.6.5.3, EC:3.6.5.4,	11	GO:0017053, GO:0016481, GO:0006448, GO:0005840, GO:0003924, GO:0006414, GO:0016564, GO:0003677, GO:0005853, GO:0005525, GO:0003746,
gi|4503475|ref|NP_001949.1|	eukaryotic translation elongation factor 1 alpha 2	463	27	1e-170	0.97	EC:3.6.5.1, EC:3.6.5.2, EC:3.6.5.3, EC:3.6.5.4,	12	GO:0017053, GO:0016481, GO:0006448, GO:0005840, GO:0005525, GO:0016564, GO:0003924, GO:0003677, GO:0006916, GO:0006414, GO:0005853, GO:0003746,
gi|51464172|ref|XP_496711.1|	eukaryotic translation elongation factor 1 alpha 1 variant	473	28	1e-170	0.95	EC:3.6.5.1, EC:3.6.5.2, EC:3.6.5.3, EC:3.6.5.4,	11	GO:0017053, GO:0016481, GO:0006448, GO:0005840, GO:0003924, GO:0006414, GO:0016564, GO:0003677, GO:0005853, GO:0005525, GO:0003746,
gi|57209443|emb|CAI40951.1|	eukaryotic translation elongation factor 1 alpha-like 3	145	28	1e-79	1	EC:3.6.5.1, EC:3.6.5.2, EC:3.6.5.3, EC:3.6.5.4,	11	GO:0017053, GO:0016481, GO:0006448, GO:0005840, GO:0003924, GO:0006414, GO:0016564, GO:0003677, GO:0005853, GO:0005525, GO:0003746,
gi|47123372|gb|AAH70131.1|	PREDICTED: similar to eukaryotic translation elongation factor 1 alpha 2 isoform 3	111	29	1e-43	0.97	EC:3.6.5.1, EC:3.6.5.2, EC:3.6.5.3, EC:3.6.5.4,	11	GO:0017053, GO:0016481, GO:0006448, GO:0005840, GO:0003924, GO:0006414, GO:0016564, GO:0003677, GO:0005853, GO:0005525, GO:0003746,
gi|47122516|gb|AAH70500.1|	Unknown (protein for MGC:61837)	67	25	1e-24	1		4	GO:0006448, GO:0005840, GO:0005525, GO:0003746,
gi|51464204|ref|XP_496717.1|	PREDICTED: similar to eukaryotic translation elongation factor 1 alpha 1-like 14	161	30	1e-77	0.89		5	GO:0006448, GO:0005840, GO:0006414, GO:0005525, GO:0003746,
gi|62896535|dbj|BAD96208.1|	guanine nucleotide binding protein (G protein), beta polypeptide 2-like 1 variant	317	25	1e-179	0.97	EC:3.6.5.1, EC:3.6.5.2, EC:3.6.5.3, EC:3.6.5.4,	9	GO:0003924, GO:0005080, GO:0007205, GO:0005102, GO:0016301, GO:0005834, GO:0008104, GO:0004872, GO:0005737,
gi|37724561|gb|AAO21313.1|	lung cancer oncogene 7	347	30	1e-179	0.97	EC:3.6.5.1, EC:3.6.5.2, EC:3.6.5.3, EC:3.6.5.4,	9	GO:0003924, GO:0005080, GO:0007205, GO:0005102, GO:0016301, GO:0005834, GO:0008104, GO:0004872, GO:0005737,
gi|38570357|gb|AAR24619.1|	proliferation-inducing gene 21	271	29	1e-160	0.72	EC:3.6.5.1, EC:3.6.5.2, EC:3.6.5.3, EC:3.6.5.4,	9	GO:0003924, GO:0005080, GO:0007205, GO:0005102, GO:0016301, GO:0005834, GO:0008104, GO:0004872, GO:0005737,
gi|30585331|gb|AAP36938.1|	Homo sapiens guanine nucleotide binding protein (G protein), beta polypeptide 2-like 1	318	30	1e-179	0.96	EC:3.6.5.1, EC:3.6.5.2, EC:3.6.5.3, EC:3.6.5.4,	9	GO:0003924, GO:0005080, GO:0007205, GO:0005102, GO:0016301, GO:0005834, GO:0008104, GO:0004872, GO:0005737,
gi|62898049|dbj|BAD96964.1|	aldehyde dehydrogenase 6A1 precursor variant	535	30	1e-178	0.9	EC:1.2.1.27, EC:1.2.1.18,	13	GO:0019482, GO:0018888, GO:0006531, GO:0006522, GO:0006574, GO:0006552, GO:0006550, GO:0006020, GO:0005739, GO:0006220, GO:0018478, GO:0006206, GO:0004491,
gi|2708830|gb|AAB92620.1|	methylmalonate semialdehyde dehydrogenase precursor	134	30	1e-60	0.87	EC:1.2.1.27, EC:1.2.1.18,	13	GO:0019482, GO:0018888, GO:0006531, GO:0006522, GO:0006574, GO:0006552, GO:0006550, GO:0006020, GO:0005739, GO:0006220, GO:0018478, GO:0006206, GO:0004491,
gi|219918|dbj|BAA14278.1|	acetyl-Coenzyme A acetyltransferase 1 precursor	427	30	1e-179	0.83	EC:2.3.1.9,	13	GO:0046950, GO:0042967, GO:0018874, GO:0006574, GO:0006568, GO:0006554, GO:0006552, GO:0006550, GO:0005739, GO:0006633, GO:0003985, GO:0006090, GO:0042158,
gi|499158|dbj|BAA01387.1|	mitochondrial acetoacetyl-CoA thiolase	427	30	1e-177	0.83	EC:2.3.1.9,	13	GO:0046950, GO:0042967, GO:0018874, GO:0006574, GO:0006568, GO:0006554, GO:0006552, GO:0006550, GO:0005739, GO:0006633, GO:0003985, GO:0006090, GO:0042158,
gi|15012080|gb|AAH10942.1|	ACAT1 protein	162	30	1e-85	0.83	EC:2.3.1.9,	14	GO:0046950, GO:0042967, GO:0018874, GO:0006574, GO:0006568, GO:0006554, GO:0006552, GO:0006550, GO:0005739, GO:0009536, GO:0006633, GO:0003985, GO:0006090, GO:0042158,
gi|39795296|gb|AAH63853.1|	ACAT1 protein	289	30	1e-153	0.72	EC:2.3.1.9,	13	GO:0046950, GO:0042967, GO:0018874, GO:0006574, GO:0006568, GO:0006554, GO:0006552, GO:0006550, GO:0005739, GO:0006633, GO:0003985, GO:0006090, GO:0042158,
gi|30584113|gb|AAP36305.1|	Homo sapiens cathepsin D (lysosomal aspartyl protease)	413	30	1e-176	0.92	EC:3.4.23.1, EC:3.4.23.5,	6	GO:0005739, GO:0004192, GO:0004194, GO:0005576, GO:0005764, GO:0006508,
gi|4503143|ref|NP_001900.1|	cathepsin D preproprotein	412	30	1e-176	0.92	EC:3.4.23.1, EC:3.4.23.5,	6	GO:0005739, GO:0004192, GO:0004194, GO:0005576, GO:0005764, GO:0006508,
gi|1217639|emb|CAA62585.1|	microsomal triglyceride transfer protein	517	30	1e-170	0.77		9	GO:0005783, GO:0007586, GO:0006869, GO:0006497, GO:0008289, GO:0006641, GO:0005319, GO:0005792, GO:0005625,
gi|1709167|sp|P55157|MTP_HUMAN	MTP_HUMANMicrosomal triglyceride transfer protein large subunit precursor	894	30	1e-170	0.81		9	GO:0005783, GO:0007586, GO:0006869, GO:0006497, GO:0008289, GO:0006641, GO:0005319, GO:0005792, GO:0005625,
gi|4557763|ref|NP_000244.1|	microsomal triglyceride transfer protein large subunit precursor	894	30	1e-170	0.81		9	GO:0005783, GO:0007586, GO:0006869, GO:0006497, GO:0008289, GO:0006641, GO:0005319, GO:0005792, GO:0005625,
gi|38540933|gb|AAH62696.1|	Unknown (protein for MGC:71964)	151	17	1e-73	0.86		9	GO:0005783, GO:0007586, GO:0006869, GO:0006497, GO:0008289, GO:0006641, GO:0005319, GO:0005792, GO:0005625,
gi|5726485|gb|AAD48447.1|	mitochondrial aldehyde dehydrogenase 2 precursor	38	29	1e-15	1	EC:1.2.1.3, EC:1.2.1.5,	23	GO:0006118, GO:0046486, GO:0046251, GO:0019852, GO:0019482, GO:0019260, GO:0006699, GO:0006631, GO:0006574, GO:0006568, GO:0006560, GO:0006554, GO:0006552, GO:0006550, GO:0006547, GO:0006525, GO:0006096, GO:0006094, GO:0005489, GO:0005739, GO:0005524, GO:0004030, GO:0004029,
gi|46015020|pdb|1OC3|C	CChain C, Human Peroxiredoxin 5	172	30	1e-89	0.89	EC:1.11.1.7,	13	GO:0006804, GO:0006118, GO:0005739, GO:0008372, GO:0007031, GO:0000004, GO:0004601, GO:0005554, GO:0005777, GO:0005489, GO:0007585, GO:0006979, GO:0006954,
gi|32455260|ref|NP_857634.1|	peroxiredoxin 5 precursor, isoform b	170	30	1e-84	0.7	EC:1.11.1.7,	10	GO:0006804, GO:0006118, GO:0005739, GO:0007031, GO:0004601, GO:0005777, GO:0005489, GO:0007585, GO:0006979, GO:0006954,
gi|6103724|gb|AAF03750.1|	antioxidant enzyme B166	214	30	1e-110	0.87	EC:1.11.1.7,	13	GO:0006804, GO:0006118, GO:0005739, GO:0008372, GO:0007031, GO:0000004, GO:0004601, GO:0005554, GO:0005777, GO:0005489, GO:0007585, GO:0006979, GO:0006954,
gi|6166493|gb|AAF04856.1|	thioredoxin peroxidase PMP20	214	30	1e-110	0.86	EC:1.11.1.7,	13	GO:0006804, GO:0006118, GO:0005739, GO:0008372, GO:0007031, GO:0000004, GO:0004601, GO:0005554, GO:0005777, GO:0005489, GO:0007585, GO:0006979, GO:0006954,
gi|16975162|pdb|1H4O|H	antioxidant enzyme B166	161	30	1e-87	0.89	EC:1.11.1.7,	13	GO:0006804, GO:0006118, GO:0005739, GO:0008372, GO:0007031, GO:0000004, GO:0004601, GO:0005554, GO:0005777, GO:0005489, GO:0007585, GO:0006979, GO:0006954,
gi|6523289|emb|CAB62210.1|	antioxidant enzyme B166	162	20	1e-88	0.95	EC:1.11.1.7,	10	GO:0006804, GO:0006118, GO:0005739, GO:0007031, GO:0004601, GO:0005777, GO:0005489, GO:0007585, GO:0006979, GO:0006954,
gi|60551975|gb|AAH90856.1|	PGM1 protein	581	26	1e-170	0.96	EC:5.4.2.2,	11	GO:0019872, GO:0006098, GO:0006096, GO:0006094, GO:0006012, GO:0005985, GO:0005982, GO:0004614, GO:0000287, GO:0006874, GO:0005737,
gi|33876434|gb|AAH01756.2|	PGM1 protein	604	28	1e-170	0.96	EC:5.4.2.2,	11	GO:0019872, GO:0006098, GO:0006096, GO:0006094, GO:0006012, GO:0005985, GO:0005982, GO:0004614, GO:0000287, GO:0006874, GO:0005737,
gi|7981295|emb|CAB92085.1|	phosphoglucomutase 1	562	26	1e-170	0.96	EC:5.4.2.2,	11	GO:0019872, GO:0006098, GO:0006096, GO:0006094, GO:0006012, GO:0005985, GO:0005982, GO:0004614, GO:0000287, GO:0006874, GO:0005737,
gi|30582761|gb|AAP35607.1|	phosphoglucomutase 1	562	30	1e-170	0.96	EC:5.4.2.2,	11	GO:0019872, GO:0006098, GO:0006096, GO:0006094, GO:0006012, GO:0005985, GO:0005982, GO:0004614, GO:0000287, GO:0006874, GO:0005737,
gi|30584157|gb|AAP36327.1|	phosphoglucomutase 1	563	26	1e-170	0.96	EC:5.4.2.2,	11	GO:0019872, GO:0006098, GO:0006096, GO:0006094, GO:0006012, GO:0005985, GO:0005982, GO:0004614, GO:0000287, GO:0006874, GO:0005737,
gi|45768704|gb|AAH67763.1|	PGM1 protein	592	29	1e-170	0.95	EC:5.4.2.2,	11	GO:0019872, GO:0006098, GO:0006096, GO:0006094, GO:0006012, GO:0005985, GO:0005982, GO:0004614, GO:0000287, GO:0006874, GO:0005737,
gi|7981296|emb|CAB92086.1|	phosphoglucomutase 1	580	30	1e-170	0.93	EC:5.4.2.2,	11	GO:0019872, GO:0006098, GO:0006096, GO:0006094, GO:0006012, GO:0005985, GO:0005982, GO:0004614, GO:0000287, GO:0006874, GO:0005737,
gi|4960066|gb|AAD34604.1|	apolipoprotein A1	67	27	1e-30	0.89		8	GO:0008015, GO:0006869, GO:0008203, GO:0008035, GO:0008289, GO:0042157, GO:0005615, GO:0005319,
gi|2914178|pdb|1AV1|D	DChain D, Crystal Structure Of Human Apolipoprotein A-I	201	27	1e-100	0.9		9	GO:0008015, GO:0030300, GO:0006869, GO:0008203, GO:0008035, GO:0008289, GO:0042157, GO:0005615, GO:0005319,
gi|862457|dbj|BAA03941.1|	enoyl-CoA hydratase/3-hydroxyacyl-CoA dehydrogenase alpha-subunit of trifunctional protein	763	29	1e-170	0.87	EC:1.1.1.35, EC:2.3.1.9, EC:4.2.1.74, EC:1.1.1.211, EC:4.2.1.17,	19	GO:0046251, GO:0019482, GO:0046950, GO:0042967, GO:0006090, GO:0018874, GO:0006633, GO:0006574, GO:0006568, GO:0006554, GO:0006552, GO:0006550, GO:0004300, GO:0016507, GO:0016509, GO:0006635, GO:0016508, GO:0003985, GO:0003857,
gi|14328041|gb|AAH09235.1|	Hydroxyacyl dehydrogenase, subunit A	763	30	1e-170	0.89	EC:1.1.1.35, EC:2.3.1.9, EC:4.2.1.74, EC:1.1.1.211, EC:4.2.1.17,	19	GO:0046251, GO:0019482, GO:0046950, GO:0042967, GO:0006090, GO:0018874, GO:0006633, GO:0006574, GO:0006568, GO:0006554, GO:0006552, GO:0006550, GO:0004300, GO:0016507, GO:0016509, GO:0006635, GO:0016508, GO:0003985, GO:0003857,
gi|62822074|gb|AAY14643.1|	Hydroxyacyl dehydrogenase, subunit A	225	29	1e-121	0.9	EC:1.1.1.35, EC:2.3.1.9, EC:4.2.1.74, EC:1.1.1.211, EC:4.2.1.17,	22	GO:0046251, GO:0019482, GO:0046950, GO:0042967, GO:0006090, GO:0018874, GO:0006633, GO:0006574, GO:0006568, GO:0006554, GO:0006552, GO:0006550, GO:0004300, GO:0016507, GO:0008372, GO:0000004, GO:0016509, GO:0006635, GO:0005554, GO:0016508, GO:0003985, GO:0003857,
gi|47115217|emb|CAG28568.1|	Microsomal glutathione S-transferase 2	147	25	1e-69	0.69	EC:2.5.1.18, EC:4.4.1.20,	13	GO:0006803, GO:0006749, GO:0019735, GO:0005783, GO:0016021, GO:0007165, GO:0007267, GO:0019370, GO:0004464, GO:0008047, GO:0004364, GO:0005615, GO:0005792,
gi|30584531|gb|AAP36518.1|	Homo sapiens glucose phosphate isomerase	559	30	1e-170	0.96	EC:5.3.1.9,	15	GO:0040007, GO:0008283, GO:0006098, GO:0005985, GO:0005982, GO:0007165, GO:0008083, GO:0006094, GO:0007599, GO:0006096, GO:0006959, GO:0004347, GO:0005615, GO:0005125, GO:0007399,
gi|28948425|pdb|1JLH|D	DChain D, Human Glucose-6-Phosphate Isomerase	558	28	1e-170	0.96	EC:5.3.1.9,	15	GO:0040007, GO:0008283, GO:0006098, GO:0005985, GO:0005982, GO:0007165, GO:0008083, GO:0006094, GO:0007599, GO:0006096, GO:0006959, GO:0004347, GO:0005615, GO:0005125, GO:0007399,
gi|6653226|gb|AAF22645.1|	sperm antigen-36	558	30	1e-170	0.96	EC:5.3.1.9,	15	GO:0040007, GO:0008283, GO:0006098, GO:0005985, GO:0005982, GO:0007165, GO:0008083, GO:0006094, GO:0007599, GO:0006096, GO:0006959, GO:0004347, GO:0005615, GO:0005125, GO:0007399,
gi|32187523|gb|AAP72966.1|	Homo sapiens glucose phosphate isomerase	558	30	1e-170	0.96	EC:5.3.1.9,	12	GO:0006098, GO:0005985, GO:0005982, GO:0040007, GO:0008283, GO:0007165, GO:0006096, GO:0005125, GO:0004347, GO:0008083, GO:0005615, GO:0006094,
gi|14488680|pdb|1IAT|A	Homo sapiens glucose phosphate isomerase	557	30	1e-170	0.96	EC:5.3.1.9,	12	GO:0006098, GO:0005985, GO:0005982, GO:0040007, GO:0008283, GO:0007165, GO:0006096, GO:0005125, GO:0004347, GO:0008083, GO:0005615, GO:0006094,
gi|1336765|gb|AAB36062.1|	glucose phosphate isomerase, GPI {EC 5.3.1.9}	558	30	1e-170	0.96	EC:5.3.1.9,	15	GO:0040007, GO:0008283, GO:0006098, GO:0005985, GO:0005982, GO:0007165, GO:0008083, GO:0006094, GO:0007599, GO:0006096, GO:0006959, GO:0004347, GO:0005615, GO:0005125, GO:0007399,
gi|20809495|gb|AAH29399.1|	ALDOB protein	316	28	1e-173	0.95	EC:4.1.2.13,	9	GO:0015976, GO:0006098, GO:0006094, GO:0006020, GO:0006013, GO:0005739, GO:0004332, GO:0006000, GO:0006096,
gi|55958632|emb|CAI14615.1|	aldolase B, fructose-bisphosphate	223	28	1e-127	0.95	EC:4.1.2.13,	10	GO:0015976, GO:0006098, GO:0006094, GO:0006020, GO:0006013, GO:0008372, GO:0004332, GO:0006000, GO:0006096, GO:0005737,
gi|62630160|gb|AAX88905.1|	FABP1	127	26	1e-65	0.88		16	GO:0000785, GO:0006869, GO:0006631, GO:0005504, GO:0009887, GO:0008270, GO:0005634, GO:0007267, GO:0007067, GO:0003682, GO:0003676, GO:0008285, GO:0008284, GO:0005319, GO:0008206, GO:0005737,
gi|7020184|dbj|BAA91026.1|	unnamed protein product	931	30	1e-170	0.7		6	GO:0006355, GO:0008270, GO:0005634, GO:0006810, GO:0003677, GO:0008289,
gi|47682755|gb|AAH70129.1|	TPI1 protein	252	27	1e-147	0.96	EC:5.3.1.1,	11	GO:0046486, GO:0015976, GO:0006020, GO:0006013, GO:0006000, GO:0019682, GO:0006096, GO:0006098, GO:0006633, GO:0004807, GO:0006094,
gi|66347753|emb|CAI95158.1|	aldehyde dehydrogenase 8 family, member A1	487	30	1e-170	0.73	EC:1.2.1.36,	7	GO:0042572, GO:0001758, GO:0008372, GO:0042573, GO:0005622, GO:0042574, GO:0019439,
gi|623240|emb|CAA87632.1|	flavin-containing monooxygenase 3 (FMO3)	532	30	1e-178	0.87	EC:1.14.13.8,	9	GO:0005783, GO:0016021, GO:0000287, GO:0006800, GO:0006118, GO:0015036, GO:0005615, GO:0005792, GO:0004499,
gi|62897893|dbj|BAD96886.1|	flavin containing monooxygenase 3 isoform 2 variant	532	27	1e-176	0.85	EC:1.14.13.8,	9	GO:0005783, GO:0016021, GO:0000287, GO:0006800, GO:0006118, GO:0015036, GO:0005615, GO:0005792, GO:0004499,
gi|3171876|emb|CAA15908.1|	flavin containing monooxygenase 3	532	28	1e-178	0.87	EC:1.14.13.8,	9	GO:0005783, GO:0016021, GO:0000287, GO:0006800, GO:0006118, GO:0015036, GO:0005615, GO:0005792, GO:0004499,
gi|21594874|gb|AAH32016.1|	Flavin containing monooxygenase 3	532	30	1e-177	0.87	EC:1.14.13.8,	9	GO:0005783, GO:0016021, GO:0000287, GO:0006800, GO:0006118, GO:0015036, GO:0005615, GO:0005792, GO:0004499,
gi|55663625|emb|CAH73859.1|	glutamic-oxaloacetic transaminase 1, soluble (aspartate aminotransferase 1)	413	30	1e-170	0.93	EC:2.6.1.1,	15	GO:0015976, GO:0009821, GO:0009094, GO:0006571, GO:0006560, GO:0006536, GO:0006534, GO:0006525, GO:0006522, GO:0006107, GO:0000162, GO:0006533, GO:0008372, GO:0005829, GO:0004069,
gi|62897639|dbj|BAD96759.1|	tubulin, beta, 4 variant	450	29	1e-170	0.97	EC:3.6.5.1, EC:3.6.5.2, EC:3.6.5.3, EC:3.6.5.4,	14	GO:0042612, GO:0007187, GO:0005525, GO:0005200, GO:0003924, GO:0007018, GO:0051227, GO:0042267, GO:0042288, GO:0046785, GO:0016021, GO:0005739, GO:0004980, GO:0045298,
gi|1208427|dbj|BAA11928.1|	protein disulfide isomerase-associated 3 precursor	505	30	1e-170	0.93	EC:3.1.4.3, EC:5.3.4.1,	13	GO:0006508, GO:0009395, GO:0007242, GO:0006118, GO:0005783, GO:0006606, GO:0004197, GO:0006621, GO:0005615, GO:0005489, GO:0043065, GO:0003756, GO:0004629,
gi|21961227|gb|AAH34535.1|	Keratin 6B	564	27	1e-170	0.96		6	GO:0005200, GO:0008544, GO:0005739, GO:0016021, GO:0007010, GO:0005882,
gi|6642738|gb|AAF20268.1|	PRO0066	194	27	1e-113	0.85		2	GO:0008757, GO:0005634,
gi|7512845|pir||T08785	AAM-B protein	243	26	1e-144	0.83		3	GO:0008757, GO:0009536, GO:0005634,
gi|13325370|gb|AAH04492.1|	AAM-B protein	244	30	1e-144	0.83		2	GO:0008757, GO:0005634,
gi|40254864|ref|NP_054752.2|	hypothetical protein LOC25840	244	30	1e-144	0.83		2	GO:0008757, GO:0005634,
gi|51471111|ref|XP_497343.1|	PREDICTED: similar to DKFZP586A0522 protein	286	24	1e-136	0.82		2	GO:0008757, GO:0005634,
gi|1101029|gb|AAA82937.1|	pyruvate carboxylase precursor	1178	29	1e-170	0.87	EC:6.4.1.1,	16	GO:0051252, GO:0006531, GO:0006522, GO:0006099, GO:0005951, GO:0000175, GO:0005759, GO:0006094, GO:0006633, GO:0005524, GO:0009374, GO:0030145, GO:0004736, GO:0006396, GO:0003723, GO:0004086,
gi|15079594|gb|AAH11617.1|	PC protein	1178	30	1e-170	0.9	EC:6.4.1.1,	16	GO:0051252, GO:0006531, GO:0006522, GO:0006099, GO:0005951, GO:0000175, GO:0005759, GO:0006094, GO:0006633, GO:0005524, GO:0009374, GO:0030145, GO:0004736, GO:0006396, GO:0003723, GO:0004086,
gi|632808|gb|AAB31500.1|	pyruvate carboxylase; pyruvate:carbon dioxide ligase	1178	27	1e-170	0.89	EC:6.4.1.1,	12	GO:0005951, GO:0006531, GO:0006522, GO:0006099, GO:0009374, GO:0005524, GO:0004086, GO:0006633, GO:0005759, GO:0030145, GO:0006094, GO:0004736,
gi|71773415|ref|NP_004024.2|	annexin VI isoform 2	667	30	1e-170	0.88		7	GO:0005544, GO:0005509, GO:0048471, GO:0046903, GO:0006937, GO:0006816, GO:0016324,
gi|71773329|ref|NP_001146.2|	annexin VI isoform 1	673	24	1e-170	0.91		7	GO:0005544, GO:0005509, GO:0048471, GO:0046903, GO:0006937, GO:0006816, GO:0016324,
gi|35218|emb|CAA68286.1|	unnamed protein product	673	30	1e-170	0.89		7	GO:0005544, GO:0005509, GO:0048471, GO:0046903, GO:0006937, GO:0006816, GO:0016324,
gi|34526818|dbj|BAC85290.1|	unnamed protein product	330	27	1e-170	0.71		7	GO:0005544, GO:0005509, GO:0048471, GO:0046903, GO:0006937, GO:0006816, GO:0016324,
gi|40737466|gb|AAR89151.1|	complement component C4	534	30	1e-170	0.96		5	GO:0004866, GO:0045987, GO:0006958, GO:0006954, GO:0005615,
gi|40737464|gb|AAR89150.1|	complement component 4A	428	30	1e-176	0.96		5	GO:0004866, GO:0045987, GO:0006958, GO:0006954, GO:0005615,
gi|37694439|gb|AAQ99144.1|	complement C4B	171	30	1e-77	0.96		5	GO:0004866, GO:0006954, GO:0006937, GO:0005615, GO:0006958,
gi|20141171|sp|P01028|CO4_HUMAN	complement component 4A preproprotein	1744	30	1e-170	0.89		5	GO:0004866, GO:0045987, GO:0006958, GO:0006954, GO:0005615,
gi|40737408|gb|AAR89127.1|	C4B5	428	30	1e-175	0.96		5	GO:0004866, GO:0045987, GO:0006958, GO:0006954, GO:0005615,
gi|40737343|gb|AAR89101.1|	C4B3	428	25	1e-170	0.97		5	GO:0004866, GO:0045987, GO:0006958, GO:0006954, GO:0005615,
gi|67190748|ref|NP_009224.2|	complement component 4A preproprotein	1744	30	1e-170	0.88		5	GO:0004866, GO:0045987, GO:0006958, GO:0006954, GO:0005615,
gi|68533033|dbj|BAE06071.1|	complement component 4A	1751	30	1e-170	0.88		5	GO:0004866, GO:0045987, GO:0006958, GO:0006954, GO:0005615,
gi|13936421|gb|AAK49810.1|	C4 complement C4d region	171	27	1e-78	0.97		5	GO:0004866, GO:0006954, GO:0006937, GO:0005615, GO:0006958,
gi|40737484|gb|AAR89160.1|	complement component 4A	534	20	1e-170	0.98		4	GO:0004866, GO:0006954, GO:0005576, GO:0006956,
gi|40737472|gb|AAR89154.1|	C4A91	534	20	1e-170	0.98		5	GO:0004866, GO:0006954, GO:0006937, GO:0005615, GO:0006958,
gi|50345296|ref|NP_001002029.1|	complement component 4B preproprotein	1744	30	1e-170	0.89		5	GO:0004866, GO:0045987, GO:0006958, GO:0006954, GO:0005615,
gi|40737468|gb|AAR89152.1|	C4A	534	25	1e-170	0.98		5	GO:0004866, GO:0045987, GO:0006958, GO:0006954, GO:0005615,
gi|2347136|gb|AAB67980.1|	complement component C4	1744	27	1e-170	0.89		5	GO:0004866, GO:0045987, GO:0006958, GO:0006954, GO:0005615,
gi|40737434|gb|AAR89138.1|	complement component C4	428	30	1e-175	0.96		5	GO:0004866, GO:0045987, GO:0006958, GO:0006954, GO:0005615,
gi|4063691|gb|AAC98380.1|	complement protein C4B frameshift mutant	354	30	1e-170	0.91		5	GO:0004866, GO:0045987, GO:0006958, GO:0006954, GO:0005615,
gi|13936423|gb|AAK49811.1|	complement component 4B preproprotein	171	30	1e-77	0.97		5	GO:0004866, GO:0006954, GO:0006937, GO:0005615, GO:0006958,
gi|40737476|gb|AAR89156.1|	complement component 4A	534	30	1e-170	0.96		5	GO:0004866, GO:0045987, GO:0006958, GO:0006954, GO:0005615,
gi|38649251|gb|AAH63289.1|	Complement component 4A, preproprotein	1744	29	1e-170	0.89		5	GO:0004866, GO:0045987, GO:0006958, GO:0006954, GO:0005615,
gi|40737308|gb|AAR89087.1|	complement component 4B preproprotein	428	18	1e-170	0.99		4	GO:0004866, GO:0006954, GO:0005576, GO:0006956,
gi|57209934|emb|CAI41869.1|	complement component 4A	1744	30	1e-170	0.89		5	GO:0004866, GO:0045987, GO:0006958, GO:0006954, GO:0005615,
gi|40737488|gb|AAR89162.1|	complement component 4A preproprotein	534	20	1e-170	0.98		4	GO:0004866, GO:0006954, GO:0005576, GO:0006956,
gi|40737482|gb|AAR89159.1|	C4A	534	28	1e-170	0.96		5	GO:0004866, GO:0045987, GO:0006958, GO:0006954, GO:0005615,
gi|24987346|pdb|1HZF|A	AChain A, C4adg Fragment Of Human Complement Factor C4a	367	29	1e-178	0.91		5	GO:0004866, GO:0045987, GO:0006958, GO:0006954, GO:0005615,
gi|21669321|dbj|BAC01685.1|	immunoglobulin kappa light chain VLJ region	261	30	1e-130	0.93	-	0
gi|21669357|dbj|BAC01703.1|	immunoglobulin kappa light chain VLJ region	272	30	1e-136	0.93	-	0
gi|21669327|dbj|BAC01688.1|	immunoglobulin kappa light chain VLJ region	262	30	1e-130	0.94	-	0
gi|21669323|dbj|BAC01686.1|	immunoglobulin kappa light chain VLJ region	261	30	1e-129	0.94	-	0
gi|21669347|dbj|BAC01698.1|	immunoglobulin kappa light chain VLJ region	268	30	1e-133	0.96	-	0
gi|11275310|dbj|BAB18255.1|	anti TNF-alpha antibody light-chain Fab fragment	213	30	1e-113	0.97	-	0
gi|21669307|dbj|BAC01678.1|	immunoglobulin kappa light chain VLJ region	253	30	1e-124	0.95	-	0
gi|21669325|dbj|BAC01687.1|	immunoglobulin kappa light chain VLJ region	262	30	1e-131	0.94	-	0
gi|11275306|dbj|BAB18253.1|	anti TNF-alpha antibody light-chain Fab fragment	213	30	1e-113	0.96	-	0
gi|21669349|dbj|BAC01699.1|	immunoglobulin kappa light chain VLJ region	269	30	1e-133	0.96	-	0
gi|21669309|dbj|BAC01679.1|	immunoglobulin kappa light chain VLJ region	253	30	1e-123	0.97	-	0
gi|21669339|dbj|BAC01694.1|	immunoglobulin kappa light chain VLJ region	270	30	1e-125	0.94	-	0
gi|21669317|dbj|BAC01683.1|	immunoglobulin kappa light chain VLJ region	261	30	1e-129	0.94	-	0
gi|21669333|dbj|BAC01691.1|	immunoglobulin kappa light chain VLJ region	270	30	1e-134	0.94	-	0
gi|21669359|dbj|BAC01704.1|	immunoglobulin kappa light chain VLJ region	271	30	1e-128	0.96	-	0
gi|1703319|sp|P09525|ANXA4_HUMAN	Annexin IV	319	30	1e-178	0.88		12	GO:0006955, GO:0005544, GO:0005509, GO:0006887, GO:0005515, GO:0001822, GO:0008429, GO:0005654, GO:0004859, GO:0016324, GO:0005635, GO:0005737,
gi|39645467|gb|AAH63672.1|	ANXA4 protein	299	30	1e-166	0.83		12	GO:0006955, GO:0005544, GO:0005509, GO:0006887, GO:0005515, GO:0001822, GO:0008429, GO:0005654, GO:0004859, GO:0016324, GO:0005635, GO:0005737,
gi|62822315|gb|AAY14864.1|	Annexin IV	321	30	1e-179	0.88		12	GO:0006955, GO:0005544, GO:0005509, GO:0006887, GO:0005515, GO:0001822, GO:0008429, GO:0005654, GO:0004859, GO:0016324, GO:0005635, GO:0005737,
gi|62897069|dbj|BAD96475.1|	transferrin variant	698	30	1e-170	0.84	EC:3.6.5.4,	12	GO:0007165, GO:0005783, GO:0006826, GO:0016021, GO:0030139, GO:0005786, GO:0006879, GO:0008199, GO:0005525, GO:0005768, GO:0005615, GO:0004872,
gi|31415705|gb|AAP45055.1|	transferrin	698	30	1e-170	0.84	EC:3.6.5.4,	12	GO:0007165, GO:0005783, GO:0006826, GO:0016021, GO:0030139, GO:0005786, GO:0006879, GO:0008199, GO:0005525, GO:0005768, GO:0005615, GO:0004872,
gi|37747855|gb|AAH59367.1|	Transferrin	698	30	1e-170	0.84	EC:3.6.5.4,	12	GO:0007165, GO:0005783, GO:0006826, GO:0016021, GO:0030139, GO:0005786, GO:0006879, GO:0008199, GO:0005525, GO:0005768, GO:0005615, GO:0004872,
gi|6650772|gb|AAF22007.1|	transferrin	571	30	1e-170	0.74	EC:3.6.5.4,	12	GO:0007165, GO:0005783, GO:0006826, GO:0016021, GO:0030139, GO:0005786, GO:0006879, GO:0008199, GO:0005525, GO:0005768, GO:0005615, GO:0004872,
gi|15530277|gb|AAH13928.1|	Ferritin, light polypeptide	175	30	1e-89	0.94		4	GO:0008043, GO:0008199, GO:0006826, GO:0006879,
gi|28894135|gb|AAO52739.1|	ferritin-like protein	175	30	1e-89	0.94		4	GO:0008043, GO:0008199, GO:0006826, GO:0006879,
gi|1340145|emb|CAA27383.1|	ferritin light subunit	42	30	1e-10	0.95		4	GO:0008043, GO:0008199, GO:0006826, GO:0006879,
gi|48145547|emb|CAG32996.1|	FTL	175	30	1e-89	0.94		4	GO:0008043, GO:0008199, GO:0006826, GO:0006879,
gi|30584979|gb|AAP36762.1|	Homo sapiens ferritin, light polypeptide	176	30	1e-90	0.94		4	GO:0008043, GO:0008199, GO:0006826, GO:0006879,
gi|16876869|gb|AAH16715.1|	Ferritin, light polypeptide	175	30	1e-89	0.94		4	GO:0008043, GO:0008199, GO:0006826, GO:0006879,
gi|37573985|gb|AAH58820.1|	Ferritin, light polypeptide	175	30	1e-89	0.94		4	GO:0008043, GO:0008199, GO:0006826, GO:0006879,
gi|42794548|gb|AAS45711.1|	ferritin light polypeptide variant	191	30	1e-88	0.95		9	GO:0005098, GO:0005634, GO:0006826, GO:0005515, GO:0006879, GO:0045449, GO:0008199, GO:0008043, GO:0005737,
gi|33096741|emb|CAE11873.1|	hypothetical protein	241	30	1e-130	0.93		4	GO:0008043, GO:0008199, GO:0006826, GO:0006879,
gi|18203882|gb|AAH21670.1|	Ferritin, light polypeptide	175	30	1e-89	0.94		4	GO:0008043, GO:0008199, GO:0006826, GO:0006879,
gi|51477355|ref|XP_497097.1|	PREDICTED: similar to hypothetical protein	288	30	1e-155	0.89		9	GO:0005098, GO:0005634, GO:0006826, GO:0005515, GO:0006879, GO:0045449, GO:0008199, GO:0008043, GO:0005737,
gi|303618|dbj|BAA03759.1|	phospholipase C-alpha	505	30	1e-170	0.93	EC:3.1.4.3, EC:5.3.4.1,	13	GO:0006508, GO:0009395, GO:0007242, GO:0006118, GO:0005783, GO:0006606, GO:0004197, GO:0006621, GO:0005615, GO:0005489, GO:0043065, GO:0003756, GO:0004629,
gi|2135267|pir||S63994	-	505	30	1e-170	0.93	EC:3.1.4.3, EC:5.3.4.1,	13	GO:0006508, GO:0009395, GO:0007242, GO:0006118, GO:0005783, GO:0006606, GO:0004197, GO:0006621, GO:0005615, GO:0005489, GO:0043065, GO:0003756, GO:0004629,
gi|2245365|gb|AAC51518.1|	ER-60 protein	505	30	1e-170	0.93	EC:3.1.4.3, EC:5.3.4.1,	13	GO:0006508, GO:0009395, GO:0007242, GO:0006118, GO:0005783, GO:0006606, GO:0004197, GO:0006621, GO:0005615, GO:0005489, GO:0043065, GO:0003756, GO:0004629,
gi|21361657|ref|NP_005304.3|	protein disulfide isomerase-associated 3 precursor	505	30	1e-170	0.93	EC:3.1.4.3, EC:5.3.4.1,	13	GO:0006508, GO:0009395, GO:0007242, GO:0006118, GO:0005783, GO:0006606, GO:0004197, GO:0006621, GO:0005615, GO:0005489, GO:0043065, GO:0003756, GO:0004629,
gi|30584243|gb|AAP36370.1|	Homo sapiens glucose regulated protein, 58kDa	506	30	1e-170	0.93	EC:3.1.4.3, EC:5.3.4.1,	13	GO:0006508, GO:0009395, GO:0007242, GO:0006118, GO:0005783, GO:0006606, GO:0004197, GO:0006621, GO:0005615, GO:0005489, GO:0043065, GO:0003756, GO:0004629,
gi|860986|emb|CAA89996.1|	protein disulfide isomerase	505	30	1e-170	0.93	EC:3.1.4.3, EC:5.3.4.1,	13	GO:0006508, GO:0009395, GO:0007242, GO:0006118, GO:0005783, GO:0006606, GO:0004197, GO:0006621, GO:0005615, GO:0005489, GO:0043065, GO:0003756, GO:0004629,
gi|30584265|gb|AAP36381.1|	Homo sapiens profilin 1	141	30	1e-69	0.85		8	GO:0001843, GO:0005634, GO:0005737, GO:0015629, GO:0005546, GO:0042989, GO:0006357, GO:0003785,
gi|1943532|pdb|1FIL|	Profilin 1	139	30	1e-68	0.85		8	GO:0001843, GO:0005634, GO:0005737, GO:0015629, GO:0005546, GO:0042989, GO:0006357, GO:0003785,
gi|5542166|pdb|1CF0|B	Profilin 1	138	30	1e-67	0.85		8	GO:0001843, GO:0005634, GO:0005737, GO:0015629, GO:0005546, GO:0042989, GO:0006357, GO:0003785,
gi|30582841|gb|AAP35647.1|	Profilin 1	140	30	1e-68	0.85		8	GO:0001843, GO:0005634, GO:0005737, GO:0015629, GO:0005546, GO:0042989, GO:0006357, GO:0003785,
gi|7709912|gb|AAB29177.2|	phosphoglucomutase 1; PGM1	82	30	1e-38	0.93	EC:5.4.2.2,	11	GO:0019872, GO:0006098, GO:0006096, GO:0006094, GO:0006012, GO:0005985, GO:0005982, GO:0004614, GO:0000287, GO:0006874, GO:0005737,
gi|239718|gb|AAB20440.1|	-	14	0	-	-	-	0
gi|62088814|dbj|BAD92854.1|	cytochrome b-5 isoform 1 variant	132	30	1e-73	0.95	EC:1.14.19.1, EC:1.9.3.1,	12	GO:0045277, GO:0015992, GO:0006123, GO:0006633, GO:0004129, GO:0005739, GO:0005783, GO:0016021, GO:0005506, GO:0004768, GO:0005489, GO:0005792,
gi|4503183|ref|NP_001905.1|	cytochrome b-5 isoform 2	98	30	1e-53	0.96	EC:1.14.19.1, EC:1.9.3.1,	12	GO:0045277, GO:0015992, GO:0006123, GO:0006633, GO:0004129, GO:0005739, GO:0005783, GO:0016021, GO:0005506, GO:0004768, GO:0005489, GO:0005792,
gi|41281768|ref|NP_683725.1|	cytochrome b-5 isoform 1	134	30	1e-64	0.94	EC:1.14.19.1, EC:1.9.3.1,	14	GO:0045277, GO:0015992, GO:0006123, GO:0006633, GO:0004129, GO:0005739, GO:0005783, GO:0008372, GO:0016021, GO:0005554, GO:0005506, GO:0004768, GO:0005489, GO:0005792,
gi|58082049|ref|NP_001010845.1|	hypothetical protein LOC123876	577	30	1e-170	0.79	EC:2.3.1.86, EC:6.2.1.2,	16	GO:0042967, GO:0005836, GO:0005549, GO:0006637, GO:0003996, GO:0019395, GO:0047760, GO:0005759, GO:0006633, GO:0015980, GO:0015645, GO:0019605, GO:0007608, GO:0008217, GO:0004321, GO:0018874,
gi|51555772|dbj|BAD38642.1|	xenobiotic/medium-chain fatty acid:CoA ligase	577	30	1e-170	0.79	EC:2.3.1.86, EC:6.2.1.2,	15	GO:0042967, GO:0005836, GO:0019395, GO:0007608, GO:0015980, GO:0018874, GO:0003996, GO:0047760, GO:0006633, GO:0015645, GO:0005759, GO:0005549, GO:0019605, GO:0006637, GO:0004321,
gi|108019|pir||S11309	-	523	30	1e-177	0.87	EC:2.4.1.17,	9	GO:0005783, GO:0016021, GO:0006711, GO:0045449, GO:0003677, GO:0030573, GO:0006805, GO:0015020, GO:0005792,
gi|6693870|gb|AAF25010.1|	UDP glycosyltransferase 2 family, polypeptide B15	135	30	1e-74	0.83	EC:2.4.1.17,	9	GO:0005783, GO:0016021, GO:0006711, GO:0045449, GO:0003677, GO:0030573, GO:0006805, GO:0015020, GO:0005792,
gi|23955933|gb|AAN40695.1|	UDP glycosyltransferase 2 family, polypeptide B15	530	30	1e-178	0.88	EC:2.4.1.17,	9	GO:0005783, GO:0016021, GO:0006711, GO:0045449, GO:0003677, GO:0030573, GO:0006805, GO:0015020, GO:0005792,
gi|4507821|ref|NP_001068.1|	UDP glycosyltransferase 2 family, polypeptide B17	530	30	1e-180	0.88	EC:2.4.1.17,	9	GO:0005783, GO:0016021, GO:0006711, GO:0045449, GO:0003677, GO:0030573, GO:0006805, GO:0015020, GO:0005792,
gi|5881246|gb|AAD55093.1|	UDP-glucuronosyltransferase 2B15	530	30	1e-177	0.88	EC:2.4.1.17,	9	GO:0005783, GO:0016021, GO:0006711, GO:0045449, GO:0003677, GO:0030573, GO:0006805, GO:0015020, GO:0005792,
gi|29726964|pdb|1OQG|A	AChain A, Crystal Structure Of The D63e Mutant Of The N-Lobe Human Transferrin	337	30	1e-170	0.86		6	GO:0006826, GO:0030139, GO:0006879, GO:0008199, GO:0005768, GO:0005615,
gi|29726564|pdb|1N7X|A	AChain A, Human Serum Transferrin, N-Lobe Y45e Mutant	331	30	1e-170	0.86		6	GO:0006826, GO:0030139, GO:0006879, GO:0008199, GO:0005768, GO:0005615,
gi|29726565|pdb|1N84|A	transferrin	331	30	1e-170	0.86		6	GO:0006826, GO:0030139, GO:0006879, GO:0008199, GO:0005768, GO:0005615,
gi|49258810|pdb|1RYO|A	transferrin	327	30	1e-170	0.87		6	GO:0006826, GO:0030139, GO:0006879, GO:0008199, GO:0005768, GO:0005615,
gi|4389243|pdb|1BTJ|B	transferrin	337	30	1e-170	0.86		6	GO:0006826, GO:0030139, GO:0006879, GO:0008199, GO:0005768, GO:0005615,
gi|4699632|pdb|1B3E|A	AChain A, Human Serum Transferrin, N-Terminal Lobe, Expressed In Pichia Pastoris	330	30	1e-170	0.85		6	GO:0006826, GO:0030139, GO:0006879, GO:0008199, GO:0005768, GO:0005615,
gi|29726563|pdb|1N7W|A	AChain A, Crystal Structure Of Human Serum Transferrin, N-Lobe L66w Mutant	331	30	1e-170	0.86		6	GO:0006826, GO:0030139, GO:0006879, GO:0008199, GO:0005768, GO:0005615,
gi|6980467|pdb|1DTG|A	AChain A, Human Transferrin N-Lobe Mutant H249e	334	30	1e-170	0.85		6	GO:0006826, GO:0030139, GO:0006879, GO:0008199, GO:0005768, GO:0005615,
gi|48425722|pdb|1SUV|D	transferrin	329	30	1e-170	0.86		6	GO:0006826, GO:0030139, GO:0006879, GO:0008199, GO:0005768, GO:0005615,
gi|16975242|pdb|1JQF|A	AChain A, Human Transferrin N-Lobe Mutant H249q	334	30	1e-170	0.85		6	GO:0006826, GO:0030139, GO:0006879, GO:0008199, GO:0005768, GO:0005615,
gi|7245524|pdb|1D4N|A	AChain A, Human Serum Transferrin	329	30	1e-170	0.86		6	GO:0006826, GO:0030139, GO:0006879, GO:0008199, GO:0005768, GO:0005615,
gi|14277729|pdb|1FQF|A	AChain A, Crystal Structures Of Mutant (K296a) That Abolish The Dilysine Interaction In The N-Lobe Of Human Transferrin	331	30	1e-170	0.86		6	GO:0006826, GO:0030139, GO:0006879, GO:0008199, GO:0005768, GO:0005615,
gi|29726965|pdb|1OQH|A	AChain A, Crystal Structure Of The R124a Mutant Of The N-Lobe Human Transferrin	337	30	1e-170	0.85		6	GO:0006826, GO:0030139, GO:0006879, GO:0008199, GO:0005768, GO:0005615,
gi|14277728|pdb|1FQE|A	AChain A, Crystal Structures Of Mutant (K206a) That Abolish The Dilysine Interaction In The N-Lobe Of Human Transferrin	331	30	1e-170	0.86		6	GO:0006826, GO:0030139, GO:0006879, GO:0008199, GO:0005768, GO:0005615,
gi|7245523|pdb|1D3K|A	AChain A, Human Serum Transferrin	329	30	1e-170	0.86		6	GO:0006826, GO:0030139, GO:0006879, GO:0008199, GO:0005768, GO:0005615,
gi|10435945|dbj|BAB14709.1|	unnamed protein product	235	30	1e-132	0.86		1	GO:0008430,
gi|9857759|gb|AAG00912.1|	recombinant IgG4 heavy chain	389	30	1e-180	0.89		4	GO:0019814, GO:0006955, GO:0003823, GO:0005624,
gi|30583487|gb|AAP35988.1|	Sulfotransferase family, cytosolic, 1A, phenol-preferring, member 1, isoform a	295	30	1e-162	0.93	EC:2.8.2.1, EC:2.8.2.9,	10	GO:0006790, GO:0000166, GO:0005829, GO:0017067, GO:0008202, GO:0017144, GO:0007268, GO:0004062, GO:0009309, GO:0006584,
gi|688031|gb|AAB31317.1|	aryl sulfotransferase ST1A3	295	30	1e-161	0.93	EC:2.8.2.1, EC:2.8.2.9,	10	GO:0006790, GO:0000166, GO:0005829, GO:0017067, GO:0008202, GO:0017144, GO:0007268, GO:0004062, GO:0009309, GO:0006584,
gi|29540531|ref|NP_001046.2|	sulfotransferase family, cytosolic, 1A, phenol-preferring, member 1 isoform a	295	30	1e-161	0.94	EC:2.8.2.1, EC:2.8.2.9,	10	GO:0006790, GO:0000166, GO:0005829, GO:0017067, GO:0008202, GO:0017144, GO:0007268, GO:0004062, GO:0009309, GO:0006584,
gi|61358426|gb|AAX41566.1|	TS PST1	295	30	1e-162	0.93	EC:2.8.2.1, EC:2.8.2.9,	10	GO:0006790, GO:0000166, GO:0005829, GO:0017067, GO:0008202, GO:0017144, GO:0007268, GO:0004062, GO:0009309, GO:0006584,
gi|1353388|gb|AAB09758.1|	sulfotransferase family, cytosolic, 1A, phenol-preferring, member 2	295	30	1e-161	0.92	EC:2.8.2.1, EC:2.8.2.9,	10	GO:0000166, GO:0000103, GO:0005829, GO:0017067, GO:0008202, GO:0017144, GO:0007268, GO:0004062, GO:0009309, GO:0006584,
gi|758595|emb|CAA55088.1|	aryl sulfotransferase	295	30	1e-161	0.92	EC:2.8.2.1, EC:2.8.2.9,	10	GO:0000166, GO:0000103, GO:0005829, GO:0017067, GO:0008202, GO:0017144, GO:0007268, GO:0004062, GO:0009309, GO:0006584,
gi|463125|gb|AAA36523.1|	SULT1A3 protein	295	30	1e-167	0.92	EC:2.8.2.1, EC:2.8.2.9,	10	GO:0006790, GO:0000166, GO:0005829, GO:0017067, GO:0008202, GO:0017144, GO:0007268, GO:0004062, GO:0009309, GO:0006584,
gi|9087220|sp|P50225|ST1A1_HUMAN	ST1A1_HUMANSulfotransferase 1A1 (Aryl sulfotransferase 1) (Phenol sulfotransferase 1) (Phenol-sulfating phenol sulfotransferase 1) (P-PST 1) (Thermostable phenol sulfotransferase) (Ts-PST) (HAST1/HAST2) (ST1A3)	295	30	1e-161	0.94	EC:2.8.2.1, EC:2.8.2.9,	10	GO:0006790, GO:0000166, GO:0005829, GO:0017067, GO:0008202, GO:0017144, GO:0007268, GO:0004062, GO:0009309, GO:0006584,
gi|1711608|sp|P50226|ST1A2_HUMAN	ST1A2_HUMANSulfotransferase 1A2 (Aryl sulfotransferase 2) (Phenol sulfotransferase 2) (Phenol-sulfating phenol sulfotransferase 2) (P-PST 2) (ST1A2)	295	30	1e-161	0.92	EC:2.8.2.1, EC:2.8.2.9,	10	GO:0000166, GO:0000103, GO:0005829, GO:0017067, GO:0008202, GO:0017144, GO:0007268, GO:0004062, GO:0009309, GO:0006584,
gi|671642|emb|CAA59147.1|	phenol-sufating phenosulfotransferase	295	30	1e-162	0.93	EC:2.8.2.1, EC:2.8.2.9,	10	GO:0006790, GO:0000166, GO:0005829, GO:0017067, GO:0008202, GO:0017144, GO:0007268, GO:0004062, GO:0009309, GO:0006584,
gi|62087878|dbj|BAD92386.1|	Phenol-sulfating phenol sulfotransferase 1 variant	247	30	1e-146	0.9	EC:2.8.2.1, EC:2.8.2.9,	10	GO:0006790, GO:0000166, GO:0005829, GO:0017067, GO:0008202, GO:0017144, GO:0007268, GO:0004062, GO:0009309, GO:0006584,
gi|29540543|ref|NP_803880.1|	sulfotransferase family, cytosolic, 1A, phenol-preferring, member 1 isoform b	217	30	1e-127	0.95	EC:2.8.2.1, EC:2.8.2.9,	10	GO:0006790, GO:0000166, GO:0005829, GO:0017067, GO:0008202, GO:0017144, GO:0007268, GO:0004062, GO:0009309, GO:0006584,
gi|4504919|ref|NP_002264.1|	keratin 8	483	30	1e-180	0.91	EC:2.7.1.37,	10	GO:0007010, GO:0045095, GO:0005871, GO:0005524, GO:0004672, GO:0009613, GO:0042383, GO:0006468, GO:0005200, GO:0030018,
gi|62913980|gb|AAH11373.2|	keratin 8	365	30	1e-162	0.93	EC:2.7.1.37,	10	GO:0007010, GO:0045095, GO:0005871, GO:0005524, GO:0004672, GO:0009613, GO:0042383, GO:0006468, GO:0005200, GO:0030018,
gi|49256423|gb|AAH73760.1|	Keratin 8	483	30	1e-180	0.91	EC:2.7.1.37,	10	GO:0007010, GO:0045095, GO:0005871, GO:0005524, GO:0004672, GO:0009613, GO:0042383, GO:0006468, GO:0005200, GO:0030018,
gi|39645331|gb|AAH63513.1|	KRT8 protein	505	30	1e-180	0.91	EC:2.7.1.37,	10	GO:0007010, GO:0045095, GO:0005871, GO:0005524, GO:0004672, GO:0009613, GO:0042383, GO:0006468, GO:0005200, GO:0030018,
gi|2506774|sp|P05787|K2C8_HUMAN	keratin 8	483	30	1e-180	0.91	EC:2.7.1.37,	10	GO:0007010, GO:0045095, GO:0005871, GO:0005524, GO:0004672, GO:0009613, GO:0042383, GO:0006468, GO:0005200, GO:0030018,
gi|33875698|gb|AAH00654.2|	KRT8 protein	504	30	1e-180	0.91	EC:2.7.1.37,	10	GO:0007010, GO:0045095, GO:0005871, GO:0005524, GO:0004672, GO:0009613, GO:0042383, GO:0006468, GO:0005200, GO:0030018,
gi|62897441|dbj|BAD96661.1|	keratin 8 variant	483	30	1e-180	0.91	EC:2.7.1.37,	10	GO:0007010, GO:0045095, GO:0005871, GO:0005524, GO:0004672, GO:0009613, GO:0042383, GO:0006468, GO:0005200, GO:0030018,
gi|14198278|gb|AAH08200.1|	KRT8 protein	279	30	1e-111	0.94	EC:2.7.1.37,	10	GO:0007010, GO:0045095, GO:0005871, GO:0005524, GO:0004672, GO:0009613, GO:0042383, GO:0006468, GO:0005200, GO:0030018,
gi|400418|emb|CAA52916.1|	keratin 8	123	30	1e-62	0.96	EC:2.7.1.37,	10	GO:0007010, GO:0045095, GO:0005871, GO:0005524, GO:0004672, GO:0009613, GO:0042383, GO:0006468, GO:0005200, GO:0030018,
gi|30313|emb|CAA31376.1|	cytokeratin 8 (279 AA)	279	30	1e-114	0.94	EC:2.7.1.37,	10	GO:0007010, GO:0045095, GO:0005871, GO:0005524, GO:0004672, GO:0009613, GO:0042383, GO:0006468, GO:0005200, GO:0030018,
gi|1419564|emb|CAA67203.1|	cytokeratin	279	30	1e-104	0.93	EC:2.7.1.37,	10	GO:0007010, GO:0045095, GO:0005871, GO:0005524, GO:0004672, GO:0009613, GO:0042383, GO:0006468, GO:0005200, GO:0030018,
gi|27482992|ref|XP_210334.1|	PREDICTED: similar to 60S ribosomal protein L29 (Cell surface heparin binding protein HIP)	155	30	1e-60	0.85	EC:3.6.5.3, EC:3.6.5.1, EC:3.6.5.2, EC:3.6.5.4,	9	GO:0003924, GO:0007566, GO:0007264, GO:0005842, GO:0006412, GO:0007046, GO:0003723, GO:0003735, GO:0008201,
gi|51468801|ref|XP_497302.1|	PREDICTED: similar to putative UST1-like organic anion transporter	323	30	1e-139	0.68		3	GO:0005215, GO:0006605, GO:0016021,
gi|51471019|ref|XP_497352.1|	PREDICTED: similar to 60S ribosomal protein L29 (Cell surface heparin binding protein HIP)	155	30	1e-56	0.88	EC:3.6.5.3, EC:3.6.5.1, EC:3.6.5.2, EC:3.6.5.4,	9	GO:0003924, GO:0007566, GO:0007264, GO:0005842, GO:0006412, GO:0007046, GO:0003723, GO:0003735, GO:0008201,
gi|37540882|ref|XP_063630.5|	PREDICTED: similar to 60S ribosomal protein L29 (Cell surface heparin binding protein HIP)	232	30	1e-97	0.86	EC:3.6.5.3, EC:3.6.5.1, EC:3.6.5.2, EC:3.6.5.4,	9	GO:0003924, GO:0007566, GO:0007264, GO:0005842, GO:0006412, GO:0007046, GO:0003723, GO:0003735, GO:0008201,
gi|55959755|emb|CAI16223.1|	OTTHUMP00000017090	172	30	1e-66	0.88	EC:3.6.5.3, EC:3.6.5.1, EC:3.6.5.2, EC:3.6.5.4,	9	GO:0003924, GO:0007566, GO:0007264, GO:0005842, GO:0006412, GO:0007046, GO:0003723, GO:0003735, GO:0008201,
gi|48734757|gb|AAH71909.1|	Ribosomal protein L29	161	30	1e-56	0.92	EC:3.6.5.3, EC:3.6.5.1, EC:3.6.5.2, EC:3.6.5.4,	9	GO:0003924, GO:0007566, GO:0007264, GO:0005842, GO:0006412, GO:0007046, GO:0003723, GO:0003735, GO:0008201,
gi|60656425|gb|AAX32776.1|	Ribosomal protein L29	159	30	1e-56	0.91	EC:3.6.5.3, EC:3.6.5.1, EC:3.6.5.2, EC:3.6.5.4,	9	GO:0003924, GO:0007566, GO:0007264, GO:0005842, GO:0006412, GO:0007046, GO:0003723, GO:0003735, GO:0008201,
gi|793843|emb|CAA89008.1|	ribosomal protein L29	159	30	1e-56	0.91	EC:3.6.5.3, EC:3.6.5.1, EC:3.6.5.2, EC:3.6.5.4,	9	GO:0003924, GO:0007566, GO:0007264, GO:0005842, GO:0006412, GO:0007046, GO:0003723, GO:0003735, GO:0008201,
gi|55958222|emb|CAI13848.1|	glyoxylate reductase/hydroxypyruvate reductase	328	30	1e-179	0.85	EC:1.1.1.79,	8	GO:0006118, GO:0046487, GO:0006090, GO:0005489, GO:0030267, GO:0007588, GO:0006564, GO:0008372,
gi|56789516|gb|AAH88360.1|	GRHPR protein	341	30	1e-170	0.86	EC:1.1.1.79,	8	GO:0006118, GO:0046487, GO:0006090, GO:0005489, GO:0030267, GO:0007588, GO:0006564, GO:0008372,
gi|5852418|gb|AAD54066.1|	putative 2-hydroxyacid dehydrogenase	248	30	1e-136	0.78	EC:1.1.1.79,	8	GO:0006118, GO:0046487, GO:0006090, GO:0005489, GO:0030267, GO:0007588, GO:0006564, GO:0008372,
gi|579924|emb|CAA46996.1|	unnamed protein product	39	30	1e-14	0.99	EC:1.4.1.3,	10	GO:0006560, GO:0006541, GO:0006525, GO:0006118, GO:0005739, GO:0007169, GO:0006538, GO:0005524, GO:0005525, GO:0004353,
gi|6288790|gb|AAF06739.1|	beta-ureidopropionase	387	30	1e-179	0.8	EC:3.5.1.6,	5	GO:0015940, GO:0006206, GO:0008270, GO:0019483, GO:0003837,
gi|50949944|emb|CAH10516.1|	hypothetical protein	186	23	1e-106	0.76	EC:3.5.1.6,	5	GO:0015940, GO:0006206, GO:0008270, GO:0019483, GO:0003837,
gi|47678281|emb|CAG30261.1|	Em:AP000355.2	384	30	1e-180	0.8	EC:3.5.1.6,	5	GO:0015940, GO:0006206, GO:0008270, GO:0019483, GO:0003837,
gi|46812315|gb|AAT02228.1|	alpha 2 macroglobulin	1499	30	1e-170	0.82		17	GO:0016020, GO:0006953, GO:0006886, GO:0050849, GO:0005102, GO:0019899, GO:0019959, GO:0005615, GO:0004872, GO:0051260, GO:0007565, GO:0008320, GO:0019966, GO:0006954, GO:0017114, GO:0043120, GO:0004867,
gi|66932947|ref|NP_000005.2|	alpha-2-macroglobulin precursor	1474	30	1e-170	0.82		17	GO:0016020, GO:0006953, GO:0006886, GO:0050849, GO:0005102, GO:0019899, GO:0019959, GO:0005615, GO:0004872, GO:0051260, GO:0007565, GO:0008320, GO:0019966, GO:0006954, GO:0017114, GO:0043120, GO:0004867,
gi|25303946|gb|AAH40071.1|	Alpha-2-macroglobulin, precursor	1474	30	1e-170	0.82		17	GO:0016020, GO:0006953, GO:0006886, GO:0050849, GO:0005102, GO:0019899, GO:0019959, GO:0005615, GO:0004872, GO:0051260, GO:0007565, GO:0008320, GO:0019966, GO:0006954, GO:0017114, GO:0043120, GO:0004867,
gi|62088808|dbj|BAD92851.1|	Alpha 2 macroglobulin variant	1482	30	1e-170	0.82		17	GO:0016020, GO:0006953, GO:0006886, GO:0050849, GO:0005102, GO:0019899, GO:0019959, GO:0005615, GO:0004872, GO:0051260, GO:0007565, GO:0008320, GO:0019966, GO:0006954, GO:0017114, GO:0043120, GO:0004867,
gi|51476396|emb|CAH18188.1|	hypothetical protein	1474	30	1e-170	0.82		17	GO:0016020, GO:0006953, GO:0006886, GO:0050849, GO:0005102, GO:0019899, GO:0019959, GO:0005615, GO:0004872, GO:0051260, GO:0007565, GO:0008320, GO:0019966, GO:0006954, GO:0017114, GO:0043120, GO:0004867,
gi|30048109|gb|AAH50420.1|	Methylenetetrahydrofolate dehydrogenase 1	935	30	1e-170	0.89	EC:1.6.5.3, EC:1.5.1.5, EC:3.5.4.9, EC:1.5.1.6, EC:6.3.4.3,	19	GO:0046487, GO:0015992, GO:0006814, GO:0006744, GO:0006548, GO:0006164, GO:0009086, GO:0004329, GO:0000105, GO:0009396, GO:0006120, GO:0005524, GO:0016155, GO:0004477, GO:0004488, GO:0016021, GO:0005739, GO:0008137, GO:0006730,
gi|14602585|gb|AAH09806.1|	Methylenetetrahydrofolate dehydrogenase 1	935	30	1e-170	0.89	EC:1.6.5.3, EC:1.5.1.5, EC:3.5.4.9, EC:1.5.1.6, EC:6.3.4.3,	19	GO:0046487, GO:0015992, GO:0006814, GO:0006744, GO:0006548, GO:0006164, GO:0009086, GO:0004329, GO:0000105, GO:0009396, GO:0006120, GO:0005524, GO:0016155, GO:0004477, GO:0004488, GO:0016021, GO:0005739, GO:0008137, GO:0006730,
gi|115206|sp|P11586|C1TC_HUMAN	C1TC_HUMANC-1-tetrahydrofolate synthase, cytoplasmic (C1-THF synthase)	935	30	1e-170	0.89	EC:1.6.5.3, EC:1.5.1.5, EC:3.5.4.9, EC:1.5.1.6, EC:6.3.4.3,	19	GO:0046487, GO:0015992, GO:0006814, GO:0006744, GO:0006548, GO:0006164, GO:0009086, GO:0004329, GO:0000105, GO:0009396, GO:0006120, GO:0005524, GO:0016155, GO:0004477, GO:0004488, GO:0016021, GO:0005739, GO:0008137, GO:0006730,
gi|38014625|gb|AAH00047.2|	Unknown (protein for MGC:127227)	211	30	1e-114	0.96	EC:3.6.5.3,	5	GO:0042254, GO:0005842, GO:0019843, GO:0006412, GO:0003735,
gi|30583597|gb|AAP36043.1|	RPL8 protein	257	30	1e-141	0.95	EC:3.6.5.3,	5	GO:0042254, GO:0005842, GO:0019843, GO:0006412, GO:0003735,
gi|908801|gb|AAC41769.1|	keratin 6C	564	30	1e-180	0.96		6	GO:0005200, GO:0008544, GO:0005739, GO:0016021, GO:0007010, GO:0005882,
gi|30584049|gb|AAP36273.1|	Keratin 6A	565	30	1e-170	0.96		6	GO:0005200, GO:0008544, GO:0005739, GO:0016021, GO:0007010, GO:0005882,
gi|30582637|gb|AAP35545.1|	Keratin 6A	564	30	1e-170	0.96		6	GO:0005200, GO:0008544, GO:0005739, GO:0016021, GO:0007010, GO:0005882,
gi|15559584|gb|AAH14152.1|	Keratin 6A	564	30	1e-170	0.96		6	GO:0005200, GO:0008544, GO:0005739, GO:0016021, GO:0007010, GO:0005882,
gi|46812692|gb|AAH69269.1|	Keratin 6A	564	30	1e-170	0.96		6	GO:0005200, GO:0008544, GO:0005739, GO:0016021, GO:0007010, GO:0005882,
gi|1346345|sp|P04259|K2C6B_HUMAN	keratin 6B	564	30	1e-170	0.96		6	GO:0005200, GO:0008544, GO:0005739, GO:0016021, GO:0007010, GO:0005882,
gi|32964837|tpg|DAA01484.1|	TPA: type II keratin K6h	564	30	1e-180	0.96		6	GO:0005200, GO:0008544, GO:0005739, GO:0016021, GO:0007010, GO:0005882,
gi|908803|gb|AAC41770.1|	keratin 6 isoform K6e	564	30	1e-170	0.96		6	GO:0005200, GO:0008544, GO:0005739, GO:0016021, GO:0007010, GO:0005882,
gi|62361683|gb|AAX81410.1|	epoxide hydrolase 1, microsomal (xenobiotic)	455	30	1e-178	0.88	EC:3.3.2.3,	10	GO:0004301, GO:0005783, GO:0016021, GO:0004177, GO:0009636, GO:0006805, GO:0019439, GO:0005615, GO:0005792, GO:0006508,
gi|34538|emb|CAA68486.1|	unnamed protein product	455	30	1e-178	0.87	EC:3.3.2.3,	10	GO:0004301, GO:0005783, GO:0016021, GO:0004177, GO:0009636, GO:0006805, GO:0019439, GO:0005615, GO:0005792, GO:0006508,
gi|537526|gb|AAC41694.1|	microsomal epoxide hydrolase	455	30	1e-176	0.88	EC:3.3.2.3,	10	GO:0004301, GO:0005783, GO:0016021, GO:0004177, GO:0009636, GO:0006805, GO:0019439, GO:0005615, GO:0005792, GO:0006508,
gi|33150592|gb|AAP97174.1|	UMP-CMP kinase (UMP-CMPK)	196	30	1e-109	0.89	EC:2.7.1.48, EC:2.7.4.14,	10	GO:0008372, GO:0005634, GO:0004127, GO:0005524, GO:0004849, GO:0009041, GO:0009220, GO:0006206, GO:0005615, GO:0005737,
gi|62897589|dbj|BAD96734.1|	Cytidylate kinase	228	30	1e-128	0.88	EC:2.7.1.48, EC:2.7.4.14,	10	GO:0008372, GO:0005634, GO:0004127, GO:0005524, GO:0004849, GO:0009041, GO:0009220, GO:0006206, GO:0005615, GO:0005737,
gi|55962129|emb|CAI14970.1|	UMP-CMP kinase (UMP-CMPK)	168	30	1e-85	0.89	EC:2.7.1.48, EC:2.7.4.14,	10	GO:0008372, GO:0005634, GO:0004127, GO:0005524, GO:0004849, GO:0009041, GO:0009220, GO:0006206, GO:0005615, GO:0005737,
gi|55962130|emb|CAI14971.1|	UMP-CMP kinase (UMP-CMPK)	169	30	1e-85	0.9	EC:2.7.1.48, EC:2.7.4.14,	10	GO:0008372, GO:0005634, GO:0004127, GO:0005524, GO:0004849, GO:0009041, GO:0009220, GO:0006206, GO:0005615, GO:0005737,
gi|55962131|emb|CAI14972.1|	UMP-CMP kinase (UMP-CMPK)	228	30	1e-119	0.89	EC:2.7.1.48, EC:2.7.4.14,	10	GO:0008372, GO:0005634, GO:0004127, GO:0005524, GO:0004849, GO:0009041, GO:0009220, GO:0006206, GO:0005615, GO:0005737,
gi|423015|pir||S34426	-	321	30	1e-133	0.84		13	GO:0005667, GO:0017053, GO:0016481, GO:0007165, GO:0006355, GO:0006366, GO:0003690, GO:0003700, GO:0016564, GO:0003697, GO:0003723, GO:0009613, GO:0004872,
gi|33875177|gb|AAH00064.1|	YBX1 protein	266	30	1e-72	0.96		13	GO:0005667, GO:0017053, GO:0016481, GO:0007165, GO:0006355, GO:0006366, GO:0003690, GO:0003700, GO:0016564, GO:0003697, GO:0003723, GO:0009613, GO:0004872,
gi|12654329|gb|AAH00987.1|	heat shock 90kDa protein 1, alpha isoform 2	548	30	1e-170	0.98		17	GO:0005554, GO:0042803, GO:0000004, GO:0006986, GO:0051082, GO:0007165, GO:0030911, GO:0045429, GO:0005524, GO:0009408, GO:0030235, GO:0008372, GO:0045585, GO:0006839, GO:0042026, GO:0031072, GO:0005829,
gi|28193108|emb|CAD62296.1|	unnamed protein product	413	30	1e-177	0.99		17	GO:0005554, GO:0042803, GO:0000004, GO:0006986, GO:0051082, GO:0007165, GO:0030911, GO:0045429, GO:0005524, GO:0009408, GO:0030235, GO:0008372, GO:0045585, GO:0006839, GO:0042026, GO:0031072, GO:0005829,
gi|3287489|gb|AAC25497.1|	Hsp89-alpha-delta-N	539	30	1e-170	0.98		17	GO:0005554, GO:0042803, GO:0000004, GO:0006986, GO:0051082, GO:0007165, GO:0030911, GO:0045429, GO:0005524, GO:0009408, GO:0030235, GO:0008372, GO:0045585, GO:0006839, GO:0042026, GO:0031072, GO:0005829,
gi|38196932|gb|AAH07989.2|	heat shock 90kDa protein 1, alpha isoform 2	422	30	1e-170	0.98		17	GO:0005554, GO:0042803, GO:0000004, GO:0006986, GO:0051082, GO:0007165, GO:0030911, GO:0045429, GO:0005524, GO:0009408, GO:0030235, GO:0008372, GO:0045585, GO:0006839, GO:0042026, GO:0031072, GO:0005829,
gi|2393737|gb|AAB70112.1|	PREDICTED: similar to mitochondrial aspartate-glutamate carrier protein	238	30	1e-134	0.7		5	GO:0005215, GO:0006810, GO:0005509, GO:0016021, GO:0005743,
gi|6523256|emb|CAB62206.1|	aralar2	675	30	1e-170	0.9		11	GO:0006812, GO:0015813, GO:0016459, GO:0015810, GO:0003774, GO:0005509, GO:0007517, GO:0015294, GO:0005743, GO:0005887, GO:0005313,
gi|16306895|gb|AAH06566.1|	Solute carrier family 25, member 13 (citrin)	675	30	1e-170	0.9		11	GO:0006812, GO:0015813, GO:0016459, GO:0015810, GO:0003774, GO:0005509, GO:0007517, GO:0015294, GO:0005743, GO:0005887, GO:0005313,
gi|22002963|emb|CAD43091.1|	mitochondrial aspartate-glutamate carrier protein	676	30	1e-170	0.9		11	GO:0006812, GO:0015813, GO:0016459, GO:0015810, GO:0003774, GO:0005509, GO:0007517, GO:0015294, GO:0005743, GO:0005887, GO:0005313,
gi|62897287|dbj|BAD96584.1|	solute carrier family 25, member 13 (citrin) variant	675	30	1e-170	0.9		11	GO:0006812, GO:0015813, GO:0016459, GO:0015810, GO:0003774, GO:0005509, GO:0007517, GO:0015294, GO:0005743, GO:0005887, GO:0005313,
gi|28207893|emb|CAD62600.1|	unnamed protein product	457	30	1e-178	0.94	EC:4.1.1.32,	8	GO:0006099, GO:0005525, GO:0004613, GO:0006094, GO:0016301, GO:0030145, GO:0046327, GO:0005739,
gi|66346723|ref|NP_001018083.1|	unnamed protein product	441	30	1e-178	0.94	EC:4.1.1.32,	8	GO:0006099, GO:0005525, GO:0004613, GO:0006094, GO:0016301, GO:0030145, GO:0046327, GO:0005739,
gi|913800|gb|AAB32828.1|	alanine-glyoxylate aminotransferase homolog	44	30	1e-18	0.86	EC:2.6.1.44, EC:2.6.1.51,	10	GO:0006566, GO:0006563, GO:0006544, GO:0006531, GO:0006522, GO:0004760, GO:0005739, GO:0005615, GO:0005777, GO:0008453,
gi|68085578|gb|AAH68456.2|	Tyrosine 3/tryptophan 5 -monooxygenase activation protein, zeta polypeptide	245	30	1e-127	0.97		5	GO:0006626, GO:0019904, GO:0005634, GO:0005739, GO:0004497,
gi|30354619|gb|AAH51814.1|	YWHAZ protein	320	30	1e-143	0.96		5	GO:0006626, GO:0019904, GO:0005634, GO:0005739, GO:0004497,
gi|49119653|gb|AAH73141.1|	PREDICTED: similar to tyrosine 3/tryptophan 5 -monooxygenase activation protein, zeta polypeptide isoform 1	265	30	1e-127	0.97		5	GO:0006626, GO:0019904, GO:0005634, GO:0005739, GO:0004497,
gi|57165412|ref|NP_001009185.1|	acyl-CoA synthetase long-chain family member 6 isoform b	722	30	1e-170	0.92	EC:6.2.1.3,	12	GO:0007586, GO:0005741, GO:0016021, GO:0000287, GO:0004467, GO:0007405, GO:0001676, GO:0005515, GO:0005778, GO:0005886, GO:0006637, GO:0005792,
gi|57165410|ref|NP_056071.2|	acyl-CoA synthetase long-chain family member 6 isoform a	722	30	1e-170	0.92	EC:6.2.1.3,	12	GO:0007586, GO:0005741, GO:0016021, GO:0000287, GO:0004467, GO:0007405, GO:0001676, GO:0005515, GO:0005778, GO:0005886, GO:0006637, GO:0005792,
gi|5702202|gb|AAD47199.1|	long-chain acyl-CoA synthetase 5	697	30	1e-170	0.92	EC:6.2.1.3,	12	GO:0007586, GO:0005741, GO:0016021, GO:0000287, GO:0004467, GO:0007405, GO:0001676, GO:0005515, GO:0005778, GO:0005886, GO:0006637, GO:0005792,
gi|71051938|gb|AAH26161.1|	ACSL6 protein	606	30	1e-170	0.93	EC:6.2.1.3,	12	GO:0007586, GO:0005741, GO:0016021, GO:0000287, GO:0004467, GO:0007405, GO:0001676, GO:0005515, GO:0005778, GO:0005886, GO:0006637, GO:0005792,
gi|4336604|gb|AAD17853.1|	long chain fatty acyl CoA synthetase 2	667	30	1e-170	0.92	EC:6.2.1.3,	12	GO:0007586, GO:0005741, GO:0016021, GO:0000287, GO:0004467, GO:0007405, GO:0001676, GO:0005515, GO:0005778, GO:0005886, GO:0006637, GO:0005792,
gi|13431658|sp|Q9UKU0|ACSL6_HUMAN	ACSL6_HUMANLong-chain-fatty-acid--CoA ligase 6 (Long-chain acyl-CoA synthetase 6) (LACS 6)	697	30	1e-170	0.92	EC:6.2.1.3,	12	GO:0007586, GO:0005741, GO:0016021, GO:0000287, GO:0004467, GO:0007405, GO:0001676, GO:0005515, GO:0005778, GO:0005886, GO:0006637, GO:0005792,
gi|28703684|gb|AAH47453.1|	ACSL6 protein	622	30	1e-170	0.87	EC:6.2.1.3,	11	GO:0005741, GO:0016021, GO:0000287, GO:0004467, GO:0007405, GO:0001676, GO:0005515, GO:0005778, GO:0005886, GO:0006637, GO:0005792,
gi|4240163|dbj|BAA74860.1|	KIAA0837 protein	745	30	1e-170	0.92	EC:6.2.1.3,	12	GO:0007586, GO:0005741, GO:0016021, GO:0000287, GO:0004467, GO:0007405, GO:0001676, GO:0005515, GO:0005778, GO:0005886, GO:0006637, GO:0005792,
gi|57208651|emb|CAI42453.1|	GSTA3	172	30	1e-81	0.95	EC:2.5.1.18,	7	GO:0006803, GO:0006749, GO:0004364, GO:0006950, GO:0005737, GO:0008372, GO:0000004,
gi|55960292|emb|CAI13814.1|	novel glutathione S-transferase A (GSTA) family member	222	30	1e-121	0.91	EC:2.5.1.18,	7	GO:0006803, GO:0006749, GO:0004364, GO:0006950, GO:0005737, GO:0008372, GO:0000004,
gi|57208652|emb|CAI42454.1|	GSTA3	108	30	1e-44	0.95	EC:2.5.1.18,	5	GO:0006803, GO:0006749, GO:0004364, GO:0006950, GO:0005737,
gi|500638|gb|AAB60650.1|	heterogeneous nuclear ribonucleoprotein A2/B1	341	30	1e-103	0.98		4	GO:0000166, GO:0000398, GO:0030530, GO:0003723,
gi|255317|gb|AAB23227.1|	-	25	-	-	-	-	-	-
gi|55662226|emb|CAH72694.1|	fructose-1,6-bisphosphatase 2	339	30	1e-178	0.92	EC:3.1.3.46, EC:3.1.3.11,	8	GO:0015976, GO:0006098, GO:0006096, GO:0006013, GO:0042132, GO:0006000, GO:0004331, GO:0006094,
gi|2154755|emb|CAA71772.1|	fructose-1,6-bisphosphatase 2	339	30	1e-178	0.92	EC:3.1.3.46, EC:3.1.3.11,	8	GO:0015976, GO:0006098, GO:0006096, GO:0006013, GO:0042132, GO:0006000, GO:0004331, GO:0006094,
gi|31652283|emb|CAD92509.1|	thioesterase superfamily member 2	140	30	1e-73	0.69		2	GO:0005739, GO:0016787,
gi|33328292|gb|AAQ09596.1|	3-hydroxyisobutyrate dehydrogenase	336	30	1e-180	0.87	EC:1.1.1.31, EC:1.1.1.44,	10	GO:0019521, GO:0006574, GO:0006552, GO:0006550, GO:0005739, GO:0008372, GO:0004616, GO:0006098, GO:0008442, GO:0051287,
gi|52790434|gb|AAH20167.1|	Unknown (protein for IMAGE:3529287)	360	30	1e-171	0.87	EC:1.1.1.31, EC:1.1.1.44,	10	GO:0019521, GO:0006574, GO:0006552, GO:0006550, GO:0005739, GO:0008372, GO:0004616, GO:0006098, GO:0008442, GO:0051287,
gi|4557385|ref|NP_000055.1|	complement component 3 precursor	1663	30	1e-170	0.73		9	GO:0004866, GO:0007186, GO:0005102, GO:0005524, GO:0006958, GO:0050766, GO:0006957, GO:0001798, GO:0005615,
gi|40786791|gb|AAR89906.1|	complement component 3	1663	30	1e-170	0.73		9	GO:0004866, GO:0007186, GO:0005102, GO:0005524, GO:0006958, GO:0050766, GO:0006957, GO:0001798, GO:0005615,
gi|64654820|gb|AAH96256.1|	Cytochrome P450, family 2, subfamily A, polypeptide 6	494	30	1e-170	0.95	EC:1.14.14.1,	9	GO:0005783, GO:0019825, GO:0016020, GO:0006118, GO:0020037, GO:0005506, GO:0008389, GO:0005792, GO:0050381,
gi|29547|emb|CAA32097.1|	unnamed protein product	489	30	1e-170	0.95	EC:1.14.14.1,	9	GO:0005783, GO:0019825, GO:0016020, GO:0006118, GO:0020037, GO:0005506, GO:0008389, GO:0005792, GO:0050381,
gi|64654815|gb|AAH96255.1|	Cytochrome P450, family 2, subfamily A, polypeptide 6	494	30	1e-170	0.95	EC:1.14.14.1,	9	GO:0005783, GO:0019825, GO:0016020, GO:0006118, GO:0020037, GO:0005506, GO:0008389, GO:0005792, GO:0050381,
gi|6470139|gb|AAF13600.1|	cytochrome P450-2A6	494	30	1e-170	0.95	EC:1.14.14.1,	9	GO:0005783, GO:0019825, GO:0016020, GO:0006118, GO:0020037, GO:0005506, GO:0008389, GO:0005792, GO:0050381,
gi|15147326|ref|NP_000753.2|	cytochrome P450, family 2, subfamily A, polypeptide 6	494	30	1e-170	0.95	EC:1.14.14.1,	9	GO:0005783, GO:0019825, GO:0016020, GO:0006118, GO:0020037, GO:0005506, GO:0008389, GO:0005792, GO:0050381,
gi|64654381|gb|AAH96253.1|	Cytochrome P450, family 2, subfamily A, polypeptide 6	494	30	1e-170	0.95	EC:1.14.14.1,	9	GO:0005783, GO:0019825, GO:0016020, GO:0006118, GO:0020037, GO:0005506, GO:0008389, GO:0005792, GO:0050381,
gi|825700|emb|CAA32117.1|	Cytochrome P450, family 2, subfamily A, polypeptide 6	448	30	1e-170	0.95	EC:1.14.14.1,	9	GO:0005783, GO:0019825, GO:0016020, GO:0006118, GO:0020037, GO:0005506, GO:0008389, GO:0005792, GO:0050381,
gi|33337724|gb|AAQ13498.1|	alpha-2-macroglobulin	267	30	1e-148	0.9		15	GO:0006953, GO:0006886, GO:0050849, GO:0005102, GO:0019899, GO:0019959, GO:0005615, GO:0051260, GO:0007565, GO:0008320, GO:0019966, GO:0006954, GO:0017114, GO:0043120, GO:0004867,
gi|24210508|gb|AAN51932.1|	CTCL tumor antigen HD-CL-08	361	30	1e-170	0.99	EC:3.6.5.1, EC:3.6.5.2, EC:3.6.5.3, EC:3.6.5.4,	11	GO:0017053, GO:0016481, GO:0006448, GO:0005840, GO:0003924, GO:0006414, GO:0016564, GO:0003677, GO:0005853, GO:0005525, GO:0003746,
gi|18490649|gb|AAH22412.1|	Unknown (protein for IMAGE:4134193)	250	30	1e-128	0.99	EC:3.6.5.1, EC:3.6.5.2, EC:3.6.5.3, EC:3.6.5.4,	11	GO:0017053, GO:0016481, GO:0006448, GO:0005840, GO:0003924, GO:0006414, GO:0016564, GO:0003677, GO:0005853, GO:0005525, GO:0003746,
gi|39795379|gb|AAH63511.1|	CTCL tumor antigen HD-CL-08	290	30	1e-154	0.99	EC:3.6.5.1, EC:3.6.5.2, EC:3.6.5.3, EC:3.6.5.4,	11	GO:0017053, GO:0016481, GO:0006448, GO:0005840, GO:0003924, GO:0006414, GO:0016564, GO:0003677, GO:0005853, GO:0005525, GO:0003746,
gi|41388906|gb|AAH65761.1|	EEF1A1 protein	251	30	1e-129	0.99	EC:3.6.5.1, EC:3.6.5.2, EC:3.6.5.3, EC:3.6.5.4,	11	GO:0017053, GO:0016481, GO:0006448, GO:0005840, GO:0003924, GO:0006414, GO:0016564, GO:0003677, GO:0005853, GO:0005525, GO:0003746,
gi|15277711|gb|AAK93966.1|	translation elongation factor 1 alpha 1-like 14	398	30	1e-170	0.98	EC:3.6.5.1, EC:3.6.5.2, EC:3.6.5.3, EC:3.6.5.4,	11	GO:0017053, GO:0016481, GO:0006448, GO:0005840, GO:0003924, GO:0006414, GO:0016564, GO:0003677, GO:0005853, GO:0005525, GO:0003746,
gi|15680095|gb|AAH14377.1|	Unknown (protein for IMAGE:4041545)	287	30	1e-152	0.99	EC:3.6.5.1, EC:3.6.5.2, EC:3.6.5.3, EC:3.6.5.4,	11	GO:0017053, GO:0016481, GO:0006448, GO:0005840, GO:0003924, GO:0006414, GO:0016564, GO:0003677, GO:0005853, GO:0005525, GO:0003746,
gi|7108915|gb|AAF36537.1|	glucocorticoid receptor AF-1 specific elongation factor	426	30	1e-170	0.97	EC:3.6.5.1, EC:3.6.5.2, EC:3.6.5.3, EC:3.6.5.4,	13	GO:0017053, GO:0016481, GO:0006448, GO:0005840, GO:0007165, GO:0003924, GO:0006414, GO:0016564, GO:0003677, GO:0005853, GO:0005525, GO:0003746, GO:0004872,
gi|15928862|gb|AAH14892.1|	CTCL tumor antigen HD-CL-08	248	30	1e-126	0.99	EC:3.6.5.1, EC:3.6.5.2, EC:3.6.5.3, EC:3.6.5.4,	11	GO:0017053, GO:0016481, GO:0006448, GO:0005840, GO:0003924, GO:0006414, GO:0016564, GO:0003677, GO:0005853, GO:0005525, GO:0003746,
gi|63102227|gb|AAH94687.1|	CTCL tumor antigen HD-CL-08	308	30	1e-165	0.99	EC:3.6.5.1, EC:3.6.5.2, EC:3.6.5.3, EC:3.6.5.4,	11	GO:0017053, GO:0016481, GO:0006448, GO:0005840, GO:0003924, GO:0006414, GO:0016564, GO:0003677, GO:0005853, GO:0005525, GO:0003746,
gi|62897645|dbj|BAD96762.1|	eukaryotic translation elongation factor 1 alpha 1 variant	433	30	1e-170	0.98	EC:3.6.5.1, EC:3.6.5.2, EC:3.6.5.3, EC:3.6.5.4,	11	GO:0017053, GO:0016481, GO:0006448, GO:0005840, GO:0003924, GO:0006414, GO:0016564, GO:0003677, GO:0005853, GO:0005525, GO:0003746,
gi|2119925|pir||I54251	-	227	30	1e-112	0.93	EC:3.6.5.1, EC:3.6.5.2, EC:3.6.5.3, EC:3.6.5.4,	11	GO:0017053, GO:0016481, GO:0006448, GO:0005840, GO:0003924, GO:0006414, GO:0016564, GO:0003677, GO:0005853, GO:0005525, GO:0003746,
gi|62087228|dbj|BAD92061.1|	3-mercaptopyruvate sulfurtransferase variant	314	30	1e-156	0.84	EC:2.8.1.2, EC:2.8.1.1,	9	GO:0006534, GO:0009440, GO:0004792, GO:0005759, GO:0008272, GO:0016784, GO:0016226, GO:0009636, GO:0005615,
gi|14495679|gb|AAH09450.1|	MPST protein	156	30	1e-89	0.84	EC:2.8.1.2, EC:2.8.1.1,	9	GO:0006534, GO:0009440, GO:0004792, GO:0005759, GO:0008272, GO:0016784, GO:0016226, GO:0009636, GO:0005615,
gi|3402830|emb|CAA97763.1|	mercaptopyruvate sulfurtransferase	297	30	1e-176	0.85	EC:2.8.1.2, EC:2.8.1.1,	9	GO:0006534, GO:0009440, GO:0004792, GO:0005759, GO:0008272, GO:0016784, GO:0016226, GO:0009636, GO:0005615,
gi|432376|emb|CAA42060.1|	rhodanese; thiosulfate sulfurtransferase	296	30	1e-176	0.84	EC:2.8.1.2, EC:2.8.1.1,	9	GO:0006534, GO:0009440, GO:0004792, GO:0005759, GO:0008272, GO:0016784, GO:0016226, GO:0009636, GO:0005615,
gi|49456881|emb|CAG46761.1|	EPHX1	455	30	1e-178	0.87	EC:3.3.2.3,	10	GO:0004301, GO:0005783, GO:0016021, GO:0004177, GO:0009636, GO:0006805, GO:0019439, GO:0005615, GO:0005792, GO:0006508,
gi|9454255|gb|AAF87731.1|	microsomal epoxide hydrolase	42	27	1e-18	0.91	EC:3.3.2.3,	10	GO:0004301, GO:0005783, GO:0016021, GO:0004177, GO:0009636, GO:0006805, GO:0019439, GO:0005615, GO:0005792, GO:0006508,
gi|62896597|dbj|BAD96239.1|	eukaryotic translation elongation factor 1 alpha 1 variant	366	30	1e-170	0.99	EC:3.6.5.1, EC:3.6.5.2, EC:3.6.5.3, EC:3.6.5.4,	11	GO:0017053, GO:0016481, GO:0006448, GO:0005840, GO:0003924, GO:0006414, GO:0016564, GO:0003677, GO:0005853, GO:0005525, GO:0003746,
gi|15214751|gb|AAH12509.1|	unnamed protein product	161	30	1e-74	1	EC:3.6.5.1, EC:3.6.5.2, EC:3.6.5.3, EC:3.6.5.4,	11	GO:0017053, GO:0016481, GO:0006448, GO:0005840, GO:0003924, GO:0006414, GO:0016564, GO:0003677, GO:0005853, GO:0005525, GO:0003746,
gi|28848610|gb|AAL38981.1|	elongation factor 1-alpha 1	398	30	1e-170	0.98	EC:3.6.5.1, EC:3.6.5.2, EC:3.6.5.3, EC:3.6.5.4,	11	GO:0017053, GO:0016481, GO:0006448, GO:0005840, GO:0003924, GO:0006414, GO:0016564, GO:0003677, GO:0005853, GO:0005525, GO:0003746,
gi|23274223|gb|AAH35857.1|	peroxiredoxin 6	224	30	1e-127	0.86	EC:3.1.1.4,	7	GO:0006804, GO:0000302, GO:0005829, GO:0008379, GO:0009395, GO:0005764, GO:0004623,
gi|3318842|pdb|1PRX|B	BChain B, Horf6 A Novel Human Peroxidase Enzyme	224	30	1e-125	0.86	EC:3.1.1.4,	7	GO:0006804, GO:0000302, GO:0005829, GO:0008379, GO:0009395, GO:0005764, GO:0004623,
gi|21755050|dbj|BAC04616.1|	unnamed protein product	146	1	1e-84	1	-	0
gi|10334553|emb|CAC10225.1|	immunoglobulin heavy chain	377	30	1e-180	0.96		4	GO:0019814, GO:0006955, GO:0003823, GO:0005624,
gi|2914165|pdb|1AQK|H	HChain H, Three-Dimensional Structure Of A Human Fab With High Affinity For Tetanus Toxoid	226	30	1e-119	0.9	-	0
gi|4139696|pdb|1B2W|H	HChain H, Comparison Of The Three-Dimensional Structures Of A Humanized And A Chimeric Fab Of An Anti-Gamma-Interferon Antibody	220	30	1e-109	0.87	-	0
gi|28948773|pdb|1N8Z|B	DChain D, X-Ray Structures Of The Antigen-Binding Domains From Three Variants Of Humanized Anti-P185her2 Antibody 4d5 And Comparison With Molecular Modeling	220	30	1e-117	0.89	-	0
gi|13774114|dbj|BAB18254.2|	anti TNF-alpha antibody heavy-chain Fab fragment	221	30	1e-114	0.87	-	0
gi|5542067|pdb|1B4J|H	HChain H, Comparison Of The Three-Dimensional Structures Of A Humanized And A Chimeric Fab Of An Anti-Gamma-Interferon Antibody	220	30	1e-116	0.87	-	0
gi|42543672|pdb|1RZI|P	PChain P, Crystal Structure Of Human Anti-Hiv-1 Gp120-Reactive Antibody 47e Fab	230	30	1e-121	0.89	-	0
gi|55669801|pdb|1T04|D	DChain D, Three Dimensional Structure Of A Humanized Anti-Ifn-Gamma Fab In C2 Space Group	219	30	1e-115	0.89	-	0
gi|4176416|dbj|BAA37168.1|	IgG heavy chain	213	30	1e-110	0.87	-	0
gi|8918518|dbj|BAA97670.1|	immunoglobulin gamma heavy chain	220	30	1e-107	0.86	-	0
gi|42543651|pdb|1RZF|H	HChain H, Crystal Structure Of Human Anti-Hiv-1 Gp120-Reactive Antibody E51	235	30	1e-106	0.83	-	0
gi|442926|pdb|1FVE|D	DChain D, X-Ray Structures Of The Antigen-Binding Domains From Three Variants Of Humanized Anti-P185her2 Antibody 4d5 And Comparison With Molecular Modeling	223	30	1e-119	0.89	-	0
gi|443562|pdb|8FAB|D	DChain D, Fab Fragment From Human Immunoglobulin Igg1 (Lambda, Hil)	224	30	1e-119	0.89	-	0
gi|1633497|pdb|1VGE|H	HChain H, Tr1.9 Fab Fragment Of A Human Igg1 Kappa Autoantibody	225	30	1e-120	0.87	-	0
gi|4388966|pdb|1BEY|H	immunoglobulin heavy chain	219	30	1e-115	0.86	-	0
gi|11275320|dbj|BAB18260.1|	anti HBs antibody heavy-chain Fab fragment	219	30	1e-109	0.9	-	0
gi|1942053|pdb|1UCB|H	HChain H, Structure Of Uncomplexed Fab Compared To Complex (1cly, 1clz)	219	30	1e-116	0.86	-	0
gi|30749473|pdb|1MHP|X	XChain X, Crystal Structure Of A Chimeric Alpha1 Integrin I-Domain In Complex With The Fab Fragment Of A Humanized Neutralizing Antibody	219	30	1e-115	0.9	-	0
gi|28948381|pdb|1IT9|H	HChain H, Crystal Structure Of An Antigen-Binding Fragment From A Humanized Version Of The Anti-Human Fas Antibody Hfe7a	219	30	1e-116	0.89	-	0
gi|5360677|dbj|BAA82104.1|	anti-Entamoeba histolytica immunoglobulin gamma heavy chain	222	30	1e-112	0.86	-	0
gi|3721649|dbj|BAA33579.1|	anti-HBsAg immunoglobulin	226	30	1e-119	0.89	-	0
gi|482576|pir||A49444	-	220	30	1e-116	0.87	-	0
gi|442922|pdb|1FVD|D	DChain D, Fab Fragment Of Humanized Antibody 4d5, Version 4	223	30	1e-119	0.89	-	0
gi|55669831|pdb|1T3F|B	BChain B, Three Dimensional Structure Of A Humanized Anti-Ifn-Gamma Fab (Huzaf) In P21 21 21 Space Group	220	30	1e-116	0.89	-	0
gi|42543649|pdb|1RZ8|D	RChain R, Crystal Structure Of F23, A Scorpion-Toxin Mimic Of Cd4, In Complex With Hiv-1 Yu2 Gp120 Envelope Glycoprotein And Anti-Hiv-1 Antibody 17b	228	30	1e-120	0.87	-	0
gi|20150129|pdb|1I9R|X	XChain X, Structure Of Cd40l In Complex With The Fab Fragment Of Humanized 5c8 Antibody	219	30	1e-114	0.89	-	0
gi|18655504|pdb|1JPT|H	humanized antibody D3H44	225	30	1e-120	0.88	-	0
gi|34810344|pdb|1PG7|I	humanized antibody D3H44	217	30	1e-114	0.88	-	0
gi|42543654|pdb|1RZG|C	CChain C, Crystal Structure Of Human Anti-Hiv-1 Gp120 Reactive Antibody 412d	231	30	1e-122	0.88	-	0
gi|13774112|dbj|BAB18252.2|	anti TNF-alpha antibody heavy-chain Fab fragment	222	30	1e-115	0.87	-	0
gi|42543069|pdb|1NL0|H	HChain H, Crystal Structure Of Human Factor Ix Gla Domain In Complex Of An Inhibitory Antibody, 10c12	224	30	1e-117	0.9	-	0
gi|42543645|pdb|1RZ7|H	HChain H, Crystal Structure Of Human Anti-Hiv-1 Gp120-Reactive Antibody 48d	219	30	1e-115	0.88	-	0
gi|61364570|gb|AAX42565.1|	defensin, alpha 3, neutrophil-specific	94	26	1e-40	0.69		6	GO:0019735, GO:0009615, GO:0005576, GO:0050832, GO:0006805, GO:0042742,
gi|7702778|gb|AAA35753.2|	defensin, alpha 3, neutrophil-specific	65	18	1e-34	0.73		5	GO:0009615, GO:0042742, GO:0050832, GO:0006805, GO:0005576,
gi|32402|emb|CAA36280.1|	defensin, alpha 1, myeloid-related sequence	94	26	1e-40	0.69		6	GO:0019735, GO:0009615, GO:0005576, GO:0050832, GO:0006805, GO:0042742,
gi|61743954|ref|NP_001611.1|	-	5890	-	-	-	-	-	-
gi|34536452|dbj|BAC87652.1|	-	1714	-	-	-	-	-	-
gi|627367|pir||A45259	-	2960	-	-	-	-	-	-
gi|21749456|dbj|BAC03596.1|	unnamed protein product	791	40	1e-170	0.59		4	GO:0005911, GO:0005634, GO:0007399, GO:0007242,
gi|51463946|ref|XP_047355.4|	PREDICTED: KIAA1765 protein	1504	40	1e-179	0.88		12	GO:0009069, GO:0006468, GO:0006986, GO:0006458, GO:0051082, GO:0005759, GO:0005524, GO:0030150, GO:0009408, GO:0042623, GO:0004674, GO:0042026,
gi|62898960|dbj|BAD97334.1|	transketolase variant	623	40	1e-170	0.89	EC:2.2.1.1,	6	GO:0015976, GO:0006098, GO:0004802, GO:0005509, GO:0040008, GO:0007338,
gi|37267|emb|CAA47919.1|	transketolase	623	30	1e-170	0.93	EC:2.2.1.1,	6	GO:0015976, GO:0006098, GO:0004802, GO:0005509, GO:0040008, GO:0007338,
gi|31417921|gb|AAH02433.1|	transketolase	457	30	1e-177	0.93	EC:2.2.1.1,	6	GO:0015976, GO:0006098, GO:0004802, GO:0005509, GO:0040008, GO:0007338,
gi|38013966|gb|AAH24026.2|	transketolase	536	30	1e-170	0.93	EC:2.2.1.1,	6	GO:0015976, GO:0006098, GO:0004802, GO:0005509, GO:0040008, GO:0007338,
gi|14602962|gb|AAH09970.1|	transketolase	623	30	1e-170	0.93	EC:2.2.1.1,	6	GO:0015976, GO:0006098, GO:0004802, GO:0005509, GO:0040008, GO:0007338,
gi|14250367|gb|AAH08615.1|	transketolase	395	30	1e-173	0.93	EC:2.2.1.1,	6	GO:0015976, GO:0006098, GO:0004802, GO:0005509, GO:0040008, GO:0007338,
gi|21669449|dbj|BAC01749.1|	immunoglobulin kappa light chain VLJ region	265	30	1e-131	0.96	-	0
gi|38492552|pdb|1NWK|A	ACTA1 protein	376	30	1e-170	0.99		14	GO:0007010, GO:0008372, GO:0003774, GO:0000004, GO:0005524, GO:0035050, GO:0005554, GO:0007517, GO:0005515, GO:0006936, GO:0005884, GO:0008016, GO:0008307, GO:0005200,
gi|9955213|pdb|1ESV|A	ACTA1 protein	377	30	1e-170	0.99		14	GO:0007010, GO:0008372, GO:0003774, GO:0000004, GO:0005524, GO:0035050, GO:0005554, GO:0007517, GO:0005515, GO:0006936, GO:0005884, GO:0008016, GO:0008307, GO:0005200,
gi|24159004|pdb|1M8Q|5	ACTA1 protein	375	30	1e-170	0.99		14	GO:0007010, GO:0008372, GO:0003774, GO:0000004, GO:0005524, GO:0035050, GO:0005554, GO:0007517, GO:0005515, GO:0006936, GO:0005884, GO:0008016, GO:0008307, GO:0005200,
gi|30908859|gb|AAP37280.1|	actin alpha 1 skeletal muscle protein	254	30	1e-146	0.96		12	GO:0007010, GO:0008372, GO:0003774, GO:0000004, GO:0005524, GO:0035050, GO:0005554, GO:0007517, GO:0005515, GO:0006936, GO:0005884, GO:0005200,
gi|56204817|emb|CAI19051.1|	actin, alpha 1, skeletal muscle	287	30	1e-167	0.97		11	GO:0007010, GO:0003774, GO:0000004, GO:0005524, GO:0007517, GO:0005515, GO:0006936, GO:0005884, GO:0008016, GO:0008307, GO:0005200,
gi|49168516|emb|CAG38753.1|	ACTG2	376	30	1e-170	0.98		11	GO:0007010, GO:0003774, GO:0000004, GO:0005524, GO:0007517, GO:0005515, GO:0006936, GO:0005884, GO:0008016, GO:0008307, GO:0005200,
gi|56204818|emb|CAI19052.1|	actin, alpha 1, skeletal muscle	342	30	1e-180	0.88	EC:2.4.1.17,	12	GO:0007010, GO:0007507, GO:0003774, GO:0000004, GO:0005524, GO:0015012, GO:0007517, GO:0005515, GO:0005884, GO:0030206, GO:0015020, GO:0005200,
gi|825616|emb|CAA23745.1|	beta-actin	124	30	1e-68	1		9	GO:0005829, GO:0003774, GO:0005524, GO:0005515, GO:0045214, GO:0005884, GO:0043034, GO:0005625, GO:0005200,
gi|16306948|gb|AAH09544.1|	beta-actin	159	30	1e-88	1		9	GO:0005829, GO:0003774, GO:0005524, GO:0005515, GO:0045214, GO:0005884, GO:0043034, GO:0005625, GO:0005200,
gi|178024|gb|AAB16906.1|	beta-actin	71	30	1e-34	1		9	GO:0005829, GO:0003774, GO:0005524, GO:0005515, GO:0045214, GO:0005884, GO:0043034, GO:0005625, GO:0005200,
gi|34534054|dbj|BAC86893.1|	unnamed protein product	214	30	1e-113	0.98		7	GO:0005200, GO:0005515, GO:0003774, GO:0005524, GO:0007517, GO:0000004, GO:0005884,
gi|21410970|gb|AAH31009.1|	Ribosomal protein L6	288	30	1e-128	0.92	EC:3.6.5.3,	7	GO:0006355, GO:0005842, GO:0006412, GO:0007046, GO:0003723, GO:0003735, GO:0003677,
gi|42658397|ref|XP_379851.1|	PREDICTED: similar to RPL6 protein	181	30	1e-59	0.92	EC:3.6.5.3,	7	GO:0006355, GO:0005842, GO:0006412, GO:0007046, GO:0003723, GO:0003735, GO:0003677,
gi|18088374|gb|AAH20679.1|	Ribosomal protein L6	288	30	1e-127	0.92	EC:3.6.5.3,	7	GO:0006355, GO:0005842, GO:0006412, GO:0007046, GO:0003723, GO:0003735, GO:0003677,
gi|36138|emb|CAA49188.1|	ribosomal protein L6	288	30	1e-124	0.87	EC:3.6.5.3,	7	GO:0006355, GO:0005842, GO:0006412, GO:0007046, GO:0003723, GO:0003735, GO:0003677,
gi|9802306|gb|AAF99680.1|	DNA-binding protein TAXREB107	289	30	1e-129	0.91	EC:3.6.5.3,	7	GO:0006355, GO:0005842, GO:0006412, GO:0007046, GO:0003723, GO:0003735, GO:0003677,
gi|18490263|gb|AAH22444.1|	Ribosomal protein L6	288	30	1e-128	0.92	EC:3.6.5.3,	7	GO:0006355, GO:0005842, GO:0006412, GO:0007046, GO:0003723, GO:0003735, GO:0003677,
gi|546831|gb|AAB30819.1|	neoplasm-related C140 product	207	30	1e-97	0.84	EC:3.6.5.3,	7	GO:0006355, GO:0005842, GO:0006412, GO:0007046, GO:0003723, GO:0003735, GO:0003677,
gi|13435386|ref|NP_059488.2|	cytochrome P450, subfamily IIIA, polypeptide 4	503	30	1e-170	0.94	EC:1.14.14.1, EC:1.14.13.67,	15	GO:0005783, GO:0019825, GO:0007608, GO:0016020, GO:0008202, GO:0006118, GO:0020037, GO:0005506, GO:0050649, GO:0006805, GO:0009986, GO:0050591, GO:0005615, GO:0005792, GO:0050381,
gi|30840237|emb|CAD91343.1|	cytochrome P450	503	30	1e-170	0.94	EC:1.14.14.1, EC:1.14.13.67,	15	GO:0005783, GO:0019825, GO:0007608, GO:0016020, GO:0008202, GO:0006118, GO:0020037, GO:0005506, GO:0050649, GO:0006805, GO:0009986, GO:0050591, GO:0005615, GO:0005792, GO:0050381,
gi|6470135|gb|AAF13598.1|	cytochrome P450-3A4	503	30	1e-170	0.94	EC:1.14.14.1, EC:1.14.13.67,	15	GO:0005783, GO:0019825, GO:0007608, GO:0016020, GO:0008202, GO:0006118, GO:0020037, GO:0005506, GO:0050649, GO:0006805, GO:0009986, GO:0050591, GO:0005615, GO:0005792, GO:0050381,
gi|51247719|pdb|1TQN|A	AChain A, Crystal Structure Of Human Microsomal P450 3a4	486	30	1e-170	0.94	EC:1.14.14.1, EC:1.14.13.67,	15	GO:0005783, GO:0019825, GO:0007608, GO:0016020, GO:0008202, GO:0006118, GO:0020037, GO:0005506, GO:0050649, GO:0006805, GO:0009986, GO:0050591, GO:0005615, GO:0005792, GO:0050381,
gi|31043863|emb|CAD91645.1|	cytochrome P450	430	30	1e-170	0.95	EC:1.14.14.1, EC:1.14.13.67,	13	GO:0005783, GO:0019825, GO:0016020, GO:0008202, GO:0006118, GO:0020037, GO:0005506, GO:0050649, GO:0006805, GO:0009986, GO:0050591, GO:0005792, GO:0050381,
gi|51247968|pdb|1W0G|A	AChain A, Crystal Structure Of Human Cytochrome P450 3a4	485	30	1e-170	0.94	EC:1.14.14.1, EC:1.14.13.67,	15	GO:0005783, GO:0019825, GO:0007608, GO:0016020, GO:0008202, GO:0006118, GO:0020037, GO:0005506, GO:0050649, GO:0006805, GO:0009986, GO:0050591, GO:0005615, GO:0005792, GO:0050381,
gi|35911|emb|CAA30944.1|	unnamed protein product	503	30	1e-170	0.94	EC:1.14.14.1, EC:1.14.13.67,	15	GO:0005783, GO:0019825, GO:0007608, GO:0016020, GO:0008202, GO:0006118, GO:0020037, GO:0005506, GO:0050649, GO:0006805, GO:0009986, GO:0050591, GO:0005615, GO:0005792, GO:0050381,
gi|117155|sp|P05184|CP3A3_HUMAN	CP3A3_HUMANCytochrome P450 3A3 (CYPIIIA3) (HLp)	504	30	1e-170	0.93	EC:1.14.14.1, EC:1.14.13.67,	15	GO:0005783, GO:0019825, GO:0007608, GO:0016020, GO:0008202, GO:0006118, GO:0020037, GO:0005506, GO:0050649, GO:0006805, GO:0009986, GO:0050591, GO:0005615, GO:0005792, GO:0050381,
gi|30840241|emb|CAD91345.1|	cytochrome P450	353	30	1e-178	0.94	EC:1.14.14.1, EC:1.14.13.67,	13	GO:0005783, GO:0019825, GO:0016020, GO:0008202, GO:0006118, GO:0020037, GO:0005506, GO:0050649, GO:0006805, GO:0009986, GO:0050591, GO:0005792, GO:0050381,
gi|57209948|emb|CAI42522.1|	monoamine oxidase B	520	30	1e-170	0.91	EC:1.4.3.4, EC:1.4.3.6,	7	GO:0007610, GO:0005741, GO:0016021, GO:0006118, GO:0008131, GO:0042420, GO:0005489,
gi|30584981|gb|AAP36763.1|	Homo sapiens monoamine oxidase A	528	30	1e-170	0.93	EC:1.4.3.4, EC:1.4.3.6,	7	GO:0007610, GO:0005741, GO:0016021, GO:0006118, GO:0008131, GO:0042420, GO:0005489,
gi|18490291|gb|AAH22494.1|	Amine oxidase (flavin-containing)	520	30	1e-170	0.91	EC:1.4.3.4, EC:1.4.3.6,	7	GO:0007610, GO:0005741, GO:0016021, GO:0006118, GO:0008131, GO:0042420, GO:0005489,
gi|61680919|pdb|2BK5|B	BChain B, Human Monoamine Oxidase B: I199f Mutant In Complex With Isatin	520	30	1e-170	0.91	EC:1.4.3.4, EC:1.4.3.6,	7	GO:0007610, GO:0005741, GO:0016021, GO:0006118, GO:0008131, GO:0042420, GO:0005489,
gi|30582141|gb|AAP35297.1|	monoamine oxidase A	527	30	1e-170	0.93	EC:1.4.3.4, EC:1.4.3.6,	7	GO:0007610, GO:0005741, GO:0016021, GO:0006118, GO:0008131, GO:0042420, GO:0005489,
gi|71296885|gb|AAH44787.1|	Monoamine oxidase A	527	30	1e-170	0.93	EC:1.4.3.4, EC:1.4.3.6,	7	GO:0007610, GO:0005741, GO:0016021, GO:0006118, GO:0008131, GO:0042420, GO:0005489,
gi|62898730|dbj|BAD97219.1|	monoamine oxidase A variant	527	30	1e-170	0.93	EC:1.4.3.4, EC:1.4.3.6,	7	GO:0007610, GO:0005741, GO:0016021, GO:0006118, GO:0008131, GO:0042420, GO:0005489,
gi|54402302|gb|AAV34711.1|	monoamine oxidase A	103	30	1e-55	0.95	EC:1.4.3.4, EC:1.4.3.6,	6	GO:0005739, GO:0007610, GO:0016021, GO:0006118, GO:0008131, GO:0042420,
gi|797410|gb|AAB31966.1|	Antiquitin	511	30	1e-179	0.85	EC:1.2.1.3,	22	GO:0046486, GO:0046251, GO:0019852, GO:0019482, GO:0019260, GO:0006699, GO:0006631, GO:0006574, GO:0006568, GO:0006560, GO:0006554, GO:0006552, GO:0006550, GO:0006547, GO:0006525, GO:0006096, GO:0006094, GO:0005739, GO:0008372, GO:0004029, GO:0007605, GO:0006081,
gi|34783121|gb|AAH02515.2|	Antiquitin	542	30	1e-179	0.85	EC:1.2.1.3,	22	GO:0046486, GO:0046251, GO:0019852, GO:0019482, GO:0019260, GO:0006699, GO:0006631, GO:0006574, GO:0006568, GO:0006560, GO:0006554, GO:0006552, GO:0006550, GO:0006547, GO:0006525, GO:0006096, GO:0006094, GO:0005739, GO:0008372, GO:0004029, GO:0007605, GO:0006081,
gi|25108887|sp|P49419|AL7A1_HUMAN	Antiquitin	511	30	1e-179	0.85	EC:1.2.1.3,	22	GO:0046486, GO:0046251, GO:0019852, GO:0019482, GO:0019260, GO:0006699, GO:0006631, GO:0006574, GO:0006568, GO:0006560, GO:0006554, GO:0006552, GO:0006550, GO:0006547, GO:0006525, GO:0006096, GO:0006094, GO:0005739, GO:0008372, GO:0004029, GO:0007605, GO:0006081,
gi|30584485|gb|AAP36495.1|	Homo sapiens aldehyde dehydrogenase 7 family, member A1	512	30	1e-179	0.85	EC:1.2.1.3,	22	GO:0046486, GO:0046251, GO:0019852, GO:0019482, GO:0019260, GO:0006699, GO:0006631, GO:0006574, GO:0006568, GO:0006560, GO:0006554, GO:0006552, GO:0006550, GO:0006547, GO:0006525, GO:0006096, GO:0006094, GO:0005739, GO:0008372, GO:0004029, GO:0007605, GO:0006081,
gi|33869643|gb|AAH06547.1|	EEF2 protein	583	30	1e-170	0.98		5	GO:0006448, GO:0005840, GO:0005525, GO:0003746, GO:0005524,
gi|4503483|ref|NP_001952.1|	eukaryotic translation elongation factor 2	858	30	1e-170	0.98		5	GO:0006448, GO:0005840, GO:0005525, GO:0003746, GO:0005524,
gi|51095134|gb|EAL24377.1|	dedicator of cytokinesis 4	1966	30	1e-170	0.8		21	GO:0042101, GO:0043087, GO:0005525, GO:0005737, GO:0001768, GO:0042608, GO:0051020, GO:0035022, GO:0045059, GO:0030675, GO:0046633, GO:0001766, GO:0006911, GO:0030036, GO:0045060, GO:0007229, GO:0001771, GO:0005625, GO:0005856, GO:0006915, GO:0030676,
gi|24659602|gb|AAH39169.1|	Keratin 16	473	30	1e-178	0.9		6	GO:0008283, GO:0045095, GO:0005200, GO:0008544, GO:0045104, GO:0000902,
gi|1195531|gb|AAB35421.1|	type I keratin 16; K16	473	30	1e-177	0.9		6	GO:0008283, GO:0045095, GO:0005200, GO:0008544, GO:0045104, GO:0000902,
gi|21754583|dbj|BAC04534.1|	unnamed protein product	426	30	1e-179	0.91		6	GO:0008283, GO:0045095, GO:0005200, GO:0008544, GO:0007010, GO:0000902,
gi|47939651|gb|AAH72018.1|	KRT17 protein	349	30	1e-178	0.93		9	GO:0008283, GO:0045095, GO:0005200, GO:0008544, GO:0005554, GO:0000004, GO:0007010, GO:0000902, GO:0008372,
gi|406854|emb|CAA51914.1|	cytokeratin 20	339	30	1e-159	0.8		7	GO:0005871, GO:0045095, GO:0005200, GO:0008544, GO:0000004, GO:0007010, GO:0000902,
gi|30379|emb|CAA79626.1|	cytokeratin 17	432	30	1e-179	0.92		6	GO:0008283, GO:0045095, GO:0005200, GO:0008544, GO:0007010, GO:0000902,
gi|30377|emb|CAA36673.1|	cytokeratin 13	420	30	1e-168	0.96		4	GO:0045095, GO:0005200, GO:0008544, GO:0045103,
gi|38114739|gb|AAH02661.2|	KRT13 protein	473	30	1e-177	0.95		4	GO:0045095, GO:0005200, GO:0008544, GO:0045103,
gi|61364700|gb|AAX42588.1|	Keratin 20	424	30	1e-170	0.77		5	GO:0005871, GO:0005200, GO:0008544, GO:0000004, GO:0005882,
gi|50603586|gb|AAH77718.1|	KRT13 protein	471	30	1e-177	0.95		4	GO:0045095, GO:0005200, GO:0008544, GO:0045103,
gi|34081|emb|CAA29248.1|	unnamed protein product	266	30	1e-144	0.93		9	GO:0008283, GO:0045095, GO:0005200, GO:0008544, GO:0005554, GO:0000004, GO:0007010, GO:0000902, GO:0008372,
gi|6118245|gb|AAF04039.1|	epidermal type I keratin	73	30	1e-33	0.97		9	GO:0045095, GO:0008372, GO:0045104, GO:0000004, GO:0008544, GO:0008283, GO:0000902, GO:0030280, GO:0005200,
gi|177139|gb|AAA96689.1|	epidermal type I keratin	157	30	1e-70	0.88		10	GO:0030280, GO:0008283, GO:0045095, GO:0005200, GO:0008544, GO:0005554, GO:0000004, GO:0007010, GO:0000902, GO:0008372,
gi|30583361|gb|AAP35925.1|	keratin 15	456	30	1e-170	0.92		4	GO:0045095, GO:0005200, GO:0008544, GO:0045103,
gi|34033|emb|CAA32786.1|	KRT13 protein	458	30	1e-177	0.95		4	GO:0045095, GO:0005200, GO:0008544, GO:0045103,
gi|34071|emb|CAA30535.1|	unnamed protein product	456	30	1e-180	0.92		4	GO:0045095, GO:0005200, GO:0008544, GO:0045103,
gi|31874218|emb|CAD98007.1|	hypothetical protein	255	30	1e-132	0.74		6	GO:0045095, GO:0045103, GO:0008544, GO:0042383, GO:0005200, GO:0030018,
gi|34783124|gb|AAH02539.2|	KRT19 protein	415	30	1e-177	0.91		7	GO:0007010, GO:0005882, GO:0008544, GO:0042383, GO:0000902, GO:0005200, GO:0030018,
gi|21619793|gb|AAH32815.1|	TPA: truncated type I keratin KA21	295	30	1e-153	0.72		8	GO:0045095, GO:0005576, GO:0045104, GO:0006869, GO:0008544, GO:0008289, GO:0042157, GO:0005200,
gi|24234699|ref|NP_002267.2|	keratin 19	400	30	1e-177	0.91		7	GO:0007010, GO:0005882, GO:0008544, GO:0042383, GO:0000902, GO:0005200, GO:0030018,
gi|60656409|gb|AAX32768.1|	keratin 19	400	30	1e-177	0.91		7	GO:0007010, GO:0005882, GO:0008544, GO:0042383, GO:0000902, GO:0005200, GO:0030018,
gi|39644709|gb|AAH10409.2|	KRT19 protein	417	30	1e-177	0.91		7	GO:0007010, GO:0005882, GO:0008544, GO:0042383, GO:0000902, GO:0005200, GO:0030018,
gi|45709960|gb|AAH67744.1|	KRT19 protein	420	30	1e-177	0.91		7	GO:0007010, GO:0005882, GO:0008544, GO:0042383, GO:0000902, GO:0005200, GO:0030018,
gi|34039|emb|CAA68556.1|	unnamed protein product	400	30	1e-177	0.91		7	GO:0007010, GO:0005882, GO:0008544, GO:0042383, GO:0000902, GO:0005200, GO:0030018,
gi|54261593|gb|AAH84574.1|	KRT19 protein	414	30	1e-177	0.91		7	GO:0007010, GO:0005882, GO:0008544, GO:0042383, GO:0000902, GO:0005200, GO:0030018,
gi|62897715|dbj|BAD96797.1|	KRT13 protein	458	30	1e-177	0.95		4	GO:0045095, GO:0005200, GO:0008544, GO:0045103,
gi|24234696|ref|NP_705694.1|	KRT13 protein	458	30	1e-177	0.95		4	GO:0045095, GO:0005200, GO:0008544, GO:0045103,
gi|51475068|ref|XP_372866.3|	PREDICTED: similar to LPIN3	1058	30	1e-170	0.71		5	GO:0045598, GO:0005634, GO:0005554, GO:0006629, GO:0000004,
gi|56203680|emb|CAI21064.1|	lipin 3	851	30	1e-170	0.71		5	GO:0045598, GO:0005634, GO:0005554, GO:0006629, GO:0000004,
gi|66347353|emb|CAI95066.1|	novel protein containing a von Willebrand factor type A domain, Fibronectin type III domains and Collagen triple helix repeat domains	1297	30	1e-170	0.67		5	GO:0006817, GO:0005578, GO:0005198, GO:0007155, GO:0005737,
gi|27469370|gb|AAH41767.1|	COL20A1 protein	637	30	1e-170	0.65		5	GO:0006817, GO:0005578, GO:0005198, GO:0007155, GO:0005737,
gi|45946128|gb|AAH43183.1|	Collagen-like protein	1284	30	1e-170	0.67		5	GO:0006817, GO:0005578, GO:0005198, GO:0007155, GO:0005737,
gi|66347352|emb|CAI95065.1|	novel protein containing a von Willebrand factor type A domain, Fibronectin type III domains and Collagen triple helix repeat domains	1284	30	1e-170	0.67		5	GO:0006817, GO:0005578, GO:0005198, GO:0007155, GO:0005737,
gi|23821813|sp|Q9P218|K1510_HUMAN	K1510_HUMANProtein KIAA1510 precursor	1329	30	1e-170	0.66		6	GO:0006817, GO:0005578, GO:0005198, GO:0007155, GO:0005737, GO:0005615,
gi|6518533|dbj|BAA87913.1|	adenylate kinase 3 alpha	227	30	1e-127	0.91	EC:2.7.4.3, EC:2.7.1.71, EC:2.7.4.10,	12	GO:0006206, GO:0009094, GO:0006571, GO:0000162, GO:0046034, GO:0006144, GO:0005739, GO:0046899, GO:0005524, GO:0004765, GO:0005525, GO:0004017,
gi|51467228|ref|XP_373298.2|	PREDICTED: similar to adenylate kinase 3 alpha like; adenylate kinase 6	300	30	1e-154	0.9	EC:2.7.4.3, EC:2.7.1.71, EC:2.7.4.10,	12	GO:0006206, GO:0009094, GO:0006571, GO:0000162, GO:0046034, GO:0006144, GO:0005739, GO:0046899, GO:0005524, GO:0004765, GO:0005525, GO:0004017,
gi|15489348|gb|AAH13771.1|	adenylate kinase 3	227	30	1e-127	0.92	EC:2.7.4.3, EC:2.7.1.71, EC:2.7.4.10,	12	GO:0006206, GO:0009094, GO:0006571, GO:0000162, GO:0046034, GO:0006144, GO:0005739, GO:0046899, GO:0005524, GO:0004765, GO:0005525, GO:0004017,
gi|55663520|emb|CAH72282.1|	GTP:AMP phosphotransferase	157	30	1e-87	0.93	EC:2.7.4.3, EC:2.7.1.71, EC:2.7.4.10,	12	GO:0006206, GO:0009094, GO:0006571, GO:0000162, GO:0046034, GO:0006144, GO:0005739, GO:0046899, GO:0005524, GO:0004765, GO:0005525, GO:0004017,
gi|33150692|gb|AAP97224.1|	GTP:AMP phosphotransferase	227	30	1e-127	0.92	EC:2.7.4.3, EC:2.7.1.71, EC:2.7.4.10,	12	GO:0006206, GO:0009094, GO:0006571, GO:0000162, GO:0046034, GO:0006144, GO:0005739, GO:0046899, GO:0005524, GO:0004765, GO:0005525, GO:0004017,
gi|33150530|gb|AAP97143.1|	GTP:ATP phosphotransferase	215	30	1e-121	0.92	EC:2.7.4.3, EC:2.7.1.71, EC:2.7.4.10,	12	GO:0006206, GO:0009094, GO:0006571, GO:0000162, GO:0046034, GO:0006144, GO:0005739, GO:0046899, GO:0005524, GO:0004765, GO:0005525, GO:0004017,
gi|73486658|ref|NP_002071.2|	aspartate aminotransferase 2 precursor	430	30	1e-170	0.96	EC:2.6.1.1,	17	GO:0015976, GO:0009821, GO:0009094, GO:0006571, GO:0006560, GO:0006536, GO:0006534, GO:0006525, GO:0006522, GO:0006107, GO:0000162, GO:0006533, GO:0005739, GO:0004069, GO:0015908, GO:0009986, GO:0005615,
gi|62898103|dbj|BAD96991.1|	aspartate aminotransferase 2 precursor variant	430	30	1e-170	0.95	EC:2.6.1.1,	17	GO:0015976, GO:0009821, GO:0009094, GO:0006571, GO:0006560, GO:0006536, GO:0006534, GO:0006525, GO:0006522, GO:0006107, GO:0000162, GO:0006533, GO:0005739, GO:0004069, GO:0015908, GO:0009986, GO:0005615,
gi|12653507|gb|AAH00525.1|	Aspartate aminotransferase 2, precursor	430	30	1e-170	0.95	EC:2.6.1.1,	17	GO:0015976, GO:0009821, GO:0009094, GO:0006571, GO:0006560, GO:0006536, GO:0006534, GO:0006525, GO:0006522, GO:0006107, GO:0000162, GO:0006533, GO:0005739, GO:0004069, GO:0015908, GO:0009986, GO:0005615,
gi|112983|sp|P00505|AATM_HUMAN	AATM_HUMANAspartate aminotransferase, mitochondrial precursor (Transaminase A) (Glutamate oxaloacetate transaminase 2)	430	30	1e-170	0.96	EC:2.6.1.1,	17	GO:0015976, GO:0009821, GO:0009094, GO:0006571, GO:0006560, GO:0006536, GO:0006534, GO:0006525, GO:0006522, GO:0006107, GO:0000162, GO:0006533, GO:0005739, GO:0004069, GO:0015908, GO:0009986, GO:0005615,
gi|30584193|gb|AAP36345.1|	Homo sapiens translational inhibitor protein p14.5	138	30	1e-70	0.9		7	GO:0005739, GO:0008372, GO:0005634, GO:0006449, GO:0000004, GO:0005554, GO:0004519,
gi|49456265|emb|CAG46453.1|	UK114	137	30	1e-70	0.9		7	GO:0005739, GO:0008372, GO:0005634, GO:0006449, GO:0000004, GO:0005554, GO:0004519,
gi|31616058|pdb|1ONI|I	translational inhibitor protein p14.5	138	30	1e-70	0.9		7	GO:0005739, GO:0008372, GO:0005634, GO:0006449, GO:0000004, GO:0005554, GO:0004519,
gi|62204879|gb|AAH93059.1|	Heat-responsive protein 12	137	30	1e-70	0.9		7	GO:0005739, GO:0008372, GO:0005634, GO:0006449, GO:0000004, GO:0005554, GO:0004519,
gi|3901030|emb|CAA76730.1|	cytokeratin type II	551	30	1e-179	0.86		7	GO:0007010, GO:0007286, GO:0051015, GO:0005882, GO:0008544, GO:0000902, GO:0005200,
gi|7161776|emb|CAB76832.1|	cytokeratin	551	30	1e-179	0.86		7	GO:0007010, GO:0007286, GO:0051015, GO:0005882, GO:0008544, GO:0000902, GO:0005200,
gi|25140706|tpg|DAA00377.1|	TPA: keratin 5b	521	30	1e-171	0.82		3	GO:0005200, GO:0007010, GO:0005882,
gi|57997474|emb|CAI46001.1|	hypothetical protein	410	30	1e-172	0.81		3	GO:0005200, GO:0007010, GO:0005882,
gi|21755908|dbj|BAC04782.1|	keratin 5b	520	30	1e-172	0.82		3	GO:0005200, GO:0007010, GO:0005882,
gi|125098|sp|P12035|K2C3_HUMAN	K2C3_HUMANKeratin, type II cytoskeletal 3 (Cytokeratin 3) (K3) (CK3) (65 kDa cytokeratin)	629	30	1e-170	0.88		4	GO:0005200, GO:0007398, GO:0007010, GO:0005882,
gi|31074633|emb|CAD91893.1|	Keratin 6L	535	30	1e-170	0.8		4	GO:0005200, GO:0007398, GO:0007010, GO:0005882,
gi|88053|pir||A29666	keratin 3	629	30	1e-170	0.88		4	GO:0005200, GO:0007398, GO:0007010, GO:0005882,
gi|39795269|gb|AAH63648.1|	Keratin 6L	535	30	1e-170	0.82		4	GO:0005200, GO:0008544, GO:0007010, GO:0005882,
gi|42760012|emb|CAF31522.1|	keratin 3	600	30	1e-180	0.9		4	GO:0005200, GO:0007398, GO:0007010, GO:0005882,
gi|54035279|gb|AAH39148.1|	Keratin 6L	535	30	1e-170	0.82		4	GO:0005200, GO:0008544, GO:0007010, GO:0005882,
gi|31074629|emb|CAD91891.1|	keratin 2p	638	30	1e-170	0.9		4	GO:0005200, GO:0007398, GO:0007010, GO:0005882,
gi|1335191|emb|CAA28992.1|	keratin 3	73	30	1e-35	0.87		4	GO:0005200, GO:0008544, GO:0007010, GO:0005882,
gi|2119218|pir||I53169	cytokeratin 2	638	30	1e-170	0.9		4	GO:0005200, GO:0007398, GO:0007010, GO:0005882,
gi|18088311|gb|AAH20620.1|	Nitrilase family, member 2	276	30	1e-158	0.83	EC:3.5.5.1,	6	GO:0050898, GO:0005739, GO:0005554, GO:0000004, GO:0000257, GO:0008372,
gi|12005906|gb|AAG44665.1|	nitrilase family, member 2	276	30	1e-158	0.84	EC:3.5.5.1,	6	GO:0050898, GO:0005739, GO:0005554, GO:0000004, GO:0000257, GO:0008372,
gi|27901522|emb|CAD48513.1|	keratin 6 irs3	540	30	1e-177	0.85		4	GO:0005200, GO:0007010, GO:0031069, GO:0005882,
gi|27901524|emb|CAD48514.1|	keratin 6 irs4	529	30	1e-175	0.83		4	GO:0005200, GO:0007010, GO:0031069, GO:0005882,
gi|27764565|tpg|DAA00404.1|	TPA: keratin 5c	543	30	1e-173	0.81		4	GO:0005200, GO:0007010, GO:0031069, GO:0005882,
gi|21751806|dbj|BAC04039.1|	unnamed protein product	398	30	1e-180	0.88		4	GO:0005200, GO:0007010, GO:0031069, GO:0005882,
gi|18031720|gb|AAK55108.1|	keratin protein K6irs	510	30	1e-179	0.83		4	GO:0005200, GO:0007010, GO:0031069, GO:0005882,
gi|18031722|gb|AAK55109.1|	keratin protein K6irs	511	30	1e-180	0.83		4	GO:0005200, GO:0007010, GO:0031069, GO:0005882,
gi|14595019|emb|CAC43429.1|	Keratin 6 irs	523	30	1e-177	0.88		4	GO:0005200, GO:0007010, GO:0031069, GO:0005882,
gi|16924231|gb|AAH17386.1|	ribosomal protein S19	157	30	1e-86	0.96	EC:3.6.5.3,	6	GO:0006412, GO:0005843, GO:0007046, GO:0003723, GO:0007516, GO:0003735,
gi|14587851|dbj|BAB61771.1|	Graf2	786	30	1e-172	0.82		7	GO:0008372, GO:0007165, GO:0007411, GO:0005515, GO:0006930, GO:0005100, GO:0030036,
gi|50843948|ref|NP_078881.3|	Rho GTPase activating protein 10	786	30	1e-172	0.82		7	GO:0008372, GO:0007165, GO:0007411, GO:0005515, GO:0006930, GO:0005100, GO:0030036,
gi|62896775|dbj|BAD96328.1|	mitochondrial ATP synthase, O subunit precursor variant	213	30	1e-112	0.88	EC:3.6.3.14, EC:3.6.3.6,	9	GO:0005756, GO:0005624, GO:0046961, GO:0005496, GO:0045263, GO:0046872, GO:0015986, GO:0008553, GO:0046933,
gi|54696534|gb|AAV38639.1|	ATP synthase, H+ transporting, mitochondrial F1 complex, O subunit (oligomycin sensitivity conferring protein)	213	30	1e-111	0.89	EC:3.6.3.14, EC:3.6.3.6,	9	GO:0005756, GO:0005624, GO:0046961, GO:0005496, GO:0045263, GO:0046872, GO:0015986, GO:0008553, GO:0046933,
gi|544759|gb|AAB29537.1|	biliverdin-IX beta reductase isozyme I {EC 1.3.1.24}	204	29	1e-105	0.66	EC:1.6.99.1, EC:1.3.1.24, EC:1.5.1.30,	11	GO:0015994, GO:0017053, GO:0016481, GO:0006118, GO:0042602, GO:0004074, GO:0006808, GO:0016564, GO:0003959, GO:0051287, GO:0009225,
gi|32891807|gb|AAP88933.1|	biliverdin reductase B (flavin reductase (NADPH))	206	29	1e-106	0.66	EC:1.6.99.1, EC:1.3.1.24, EC:1.5.1.30,	11	GO:0015994, GO:0017053, GO:0016481, GO:0006118, GO:0042602, GO:0004074, GO:0006808, GO:0016564, GO:0003959, GO:0051287, GO:0009225,
gi|3659879|gb|AAC61590.1|	ADP/ATP translocase	72	30	1e-37	0.96		11	GO:0015865, GO:0015853, GO:0006091, GO:0000002, GO:0005744, GO:0005471, GO:0006839, GO:0000295, GO:0015207, GO:0005488, GO:0005887,
gi|62088852|dbj|BAD92873.1|	-	1702	-	-	-	-	-	-
gi|62988748|gb|AAY24135.1|	-	2588	-	-	-	-	-	-
gi|55743100|ref|NP_476505.2|	-	3010	-	-	-	-	-	-
gi|5921193|sp|P12111|CO6A3_HUMAN	-	3176	-	-	-	-	-	-
gi|55743104|ref|NP_476507.2|	-	2976	-	-	-	-	-	-
gi|55743102|ref|NP_476506.2|	-	2977	-	-	-	-	-	-
gi|21620053|gb|AAH33174.1|	Similar to collagen, type VI, alpha 3	979	40	1e-170	0.65		8	GO:0006817, GO:0030020, GO:0004867, GO:0007155, GO:0005737, GO:0005615, GO:0016021, GO:0005581,
gi|55743098|ref|NP_004360.2|	-	3177	-	-	-	-	-	-
gi|55743106|ref|NP_476508.2|	-	2971	-	-	-	-	-	-
gi|27526469|emb|CAC81076.1|	aflatoxin B1 aldehyde reductase 2	331	40	1e-176	0.87	EC:1.1.1.21,	14	GO:0046486, GO:0006090, GO:0006013, GO:0006012, GO:0006000, GO:0006118, GO:0005739, GO:0005829, GO:0004032, GO:0005795, GO:0005489, GO:0046222, GO:0006081, GO:0006805,
gi|56417844|emb|CAI22232.1|	aldo-keto reductase family 7, member A3 (aflatoxin aldehyde reductase)	331	40	1e-176	0.87	EC:1.1.1.21,	14	GO:0046486, GO:0006090, GO:0006013, GO:0006012, GO:0006000, GO:0006118, GO:0005739, GO:0005829, GO:0004032, GO:0005795, GO:0005489, GO:0046222, GO:0006081, GO:0006805,
gi|21594870|gb|AAH31562.1|	Aldo-keto reductase family 7, member A3	331	40	1e-176	0.87	EC:1.1.1.21,	14	GO:0046486, GO:0006090, GO:0006013, GO:0006012, GO:0006000, GO:0006118, GO:0005739, GO:0005829, GO:0004032, GO:0005795, GO:0005489, GO:0046222, GO:0006081, GO:0006805,
gi|4104867|gb|AAD02195.1|	aflatoxin B1-aldehyde reductase; AFAR	331	40	1e-176	0.87	EC:1.1.1.21,	14	GO:0046486, GO:0006090, GO:0006013, GO:0006012, GO:0006000, GO:0006118, GO:0005739, GO:0005829, GO:0004032, GO:0005795, GO:0005489, GO:0046222, GO:0006081, GO:0006805,
gi|19343681|gb|AAH25709.1|	Aldo-keto reductase family 7, member A3	331	40	1e-176	0.87	EC:1.1.1.21,	14	GO:0046486, GO:0006090, GO:0006013, GO:0006012, GO:0006000, GO:0006118, GO:0005739, GO:0005829, GO:0004032, GO:0005795, GO:0005489, GO:0046222, GO:0006081, GO:0006805,
gi|27769327|gb|AAH42420.1|	AKR7A3 protein	345	40	1e-175	0.87	EC:1.1.1.21,	14	GO:0046486, GO:0006090, GO:0006013, GO:0006012, GO:0006000, GO:0006118, GO:0005739, GO:0005829, GO:0004032, GO:0005795, GO:0005489, GO:0046222, GO:0006081, GO:0006805,
gi|460771|emb|CAA55016.1|	hnRNP-E1	356	40	1e-170	0.85		9	GO:0045948, GO:0005840, GO:0008372, GO:0005634, GO:0000004, GO:0006397, GO:0003697, GO:0008494, GO:0003723,
gi|444021|emb|CAA82631.1|	sub2.3	299	40	1e-169	0.81		8	GO:0045948, GO:0005840, GO:0008494, GO:0005634, GO:0006397, GO:0030529, GO:0003697, GO:0003723,
gi|1575216|gb|AAB49241.1|	envelope glycoprotein, V3 region	84	40	1e-41	0.91		3	GO:0019031, GO:0016021, GO:0005198,
gi|123850|sp|P01771|HV3J_HUMAN	HV3J_HUMANIg heavy chain V-III region HIL	121	40	1e-66	0.87		4	GO:0019814, GO:0006955, GO:0003823, GO:0005576,
gi|6470141|gb|AAF13601.1|	cytochrome P450-2E1	493	40	1e-179	0.88	EC:1.14.14.1, EC:1.14.13.49,	13	GO:0046251, GO:0016099, GO:0005783, GO:0019825, GO:0016020, GO:0018676, GO:0006118, GO:0020037, GO:0005506, GO:0006805, GO:0005615, GO:0005792, GO:0050381,
gi|4249653|gb|AAD13753.1|	cytochrome P450, family 2, subfamily E, polypeptide 1	462	40	1e-179	0.88	EC:1.14.14.1, EC:1.14.13.49,	13	GO:0046251, GO:0016099, GO:0005783, GO:0019825, GO:0016020, GO:0018676, GO:0006118, GO:0020037, GO:0005506, GO:0006805, GO:0005615, GO:0005792, GO:0050381,
gi|45768592|gb|AAH67433.1|	Cytochrome P450, family 2, subfamily E, polypeptide 1	493	40	1e-178	0.87	EC:1.14.14.1, EC:1.14.13.49,	13	GO:0046251, GO:0016099, GO:0005783, GO:0019825, GO:0016020, GO:0018676, GO:0006118, GO:0020037, GO:0005506, GO:0006805, GO:0005615, GO:0005792, GO:0050381,
gi|10834998|ref|NP_000764.1|	cytochrome P450, family 2, subfamily E, polypeptide 1	493	40	1e-179	0.88	EC:1.14.14.1, EC:1.14.13.49,	13	GO:0046251, GO:0016099, GO:0005783, GO:0019825, GO:0016020, GO:0018676, GO:0006118, GO:0020037, GO:0005506, GO:0006805, GO:0005615, GO:0005792, GO:0050381,
gi|34533483|dbj|BAC86715.1|	unnamed protein product	509	40	1e-170	0.63		8	GO:0005544, GO:0005509, GO:0048471, GO:0046903, GO:0006937, GO:0006816, GO:0004859, GO:0016324,
gi|30584631|gb|AAP36568.1|	Homo sapiens annexin A6	674	40	1e-170	0.83		8	GO:0005544, GO:0005509, GO:0007596, GO:0048471, GO:0046903, GO:0006937, GO:0006816, GO:0016324,
gi|40795897|gb|AAR91619.1|	hornerin precursor	2850	40	1e-36	0.73		15	GO:0005198, GO:0007010, GO:0009408, GO:0031424, GO:0016020, GO:0000004, GO:0008152, GO:0006986, GO:0005509, GO:0005882, GO:0016337, GO:0001533, GO:0005578, GO:0045735, GO:0005737,
gi|55665870|emb|CAH70026.1|	PREDICTED: hypothetical protein XP_524874	2850	40	1e-36	0.74		15	GO:0005198, GO:0007010, GO:0009408, GO:0031424, GO:0016020, GO:0000004, GO:0008152, GO:0006986, GO:0005509, GO:0005882, GO:0016337, GO:0001533, GO:0005578, GO:0045735, GO:0005737,
gi|57546919|tpd|FAA00004.1|	PREDICTED: hypothetical protein XP_524874	2850	40	1e-36	0.74		15	GO:0005198, GO:0007010, GO:0009408, GO:0031424, GO:0016020, GO:0000004, GO:0008152, GO:0006986, GO:0005509, GO:0005882, GO:0016337, GO:0001533, GO:0005578, GO:0045735, GO:0005737,
gi|27696122|gb|AAH43568.1|	-	306	-	-	-	-	-	-
gi|21749316|dbj|BAC03572.1|	hypothetical protein LOC285489	366	15	1e-124	0.79		3	GO:0007165, GO:0005899, GO:0005158,
gi|38566143|gb|AAH62369.1|	FLJ33718 protein	324	15	1e-98	0.79		3	GO:0007165, GO:0005899, GO:0005158,
gi|22760872|dbj|BAC11367.1|	unnamed protein product	298	14	1e-98	0.82		3	GO:0007165, GO:0005899, GO:0005158,
gi|7328971|dbj|BAA92893.1|	chlordecone reductase	323	40	1e-179	0.92	EC:1.1.1.188, EC:1.1.1.189, EC:1.1.1.50, EC:1.1.1.213, EC:1.1.1.225, EC:1.1.1.62, EC:1.3.1.20, EC:1.1.1.149,	25	GO:0008210, GO:0008207, GO:0006699, GO:0006118, GO:0006691, GO:0047006, GO:0006805, GO:0005737, GO:0008283, GO:0001516, GO:0047115, GO:0015125, GO:0008209, GO:0004303, GO:0047743, GO:0007586, GO:0047026, GO:0047042, GO:0015722, GO:0005489, GO:0004033, GO:0008372, GO:0050221, GO:0005488, GO:0047017,
gi|9186908|dbj|BAA99542.1|	3alpha-hydroxysteroid dehydrogenase variant	323	40	1e-180	0.92	EC:1.1.1.188, EC:1.1.1.189, EC:1.1.1.50, EC:1.1.1.213, EC:1.1.1.225, EC:1.1.1.62, EC:1.3.1.20, EC:1.1.1.149,	25	GO:0008210, GO:0008207, GO:0006699, GO:0006118, GO:0006691, GO:0047006, GO:0006805, GO:0005737, GO:0008283, GO:0001516, GO:0047115, GO:0015125, GO:0008209, GO:0004303, GO:0047743, GO:0007586, GO:0047026, GO:0047042, GO:0015722, GO:0005489, GO:0004033, GO:0008372, GO:0050221, GO:0005488, GO:0047017,
gi|556518|dbj|BAA05122.1|	3 alpha-hydroxysteroid/dihydrodiol dehydrogenase DD4	321	40	1e-179	0.92	EC:1.1.1.188, EC:1.1.1.189, EC:1.1.1.50, EC:1.1.1.213, EC:1.1.1.225, EC:1.1.1.62, EC:1.3.1.20, EC:1.1.1.149,	25	GO:0008210, GO:0008207, GO:0006699, GO:0006118, GO:0006691, GO:0047006, GO:0006805, GO:0005737, GO:0008283, GO:0001516, GO:0047115, GO:0015125, GO:0008209, GO:0004303, GO:0047743, GO:0007586, GO:0047026, GO:0047042, GO:0015722, GO:0005489, GO:0004033, GO:0008372, GO:0050221, GO:0005488, GO:0047017,
gi|18088446|gb|AAH20744.1|	Aldo-keto reductase family 1, member C4	323	40	1e-179	0.92	EC:1.1.1.188, EC:1.1.1.189, EC:1.1.1.50, EC:1.1.1.213, EC:1.1.1.225, EC:1.1.1.62, EC:1.3.1.20, EC:1.1.1.149,	25	GO:0008210, GO:0008207, GO:0006699, GO:0006118, GO:0006691, GO:0047006, GO:0006805, GO:0005737, GO:0008283, GO:0001516, GO:0047115, GO:0015125, GO:0008209, GO:0004303, GO:0047743, GO:0007586, GO:0047026, GO:0047042, GO:0015722, GO:0005489, GO:0004033, GO:0008372, GO:0050221, GO:0005488, GO:0047017,
gi|1723158|gb|AAB38486.1|	dihydrodiol dehydrogenase/bile acid-binding protein	323	40	1e-180	0.92	EC:1.1.1.188, EC:1.1.1.189, EC:1.1.1.50, EC:1.1.1.213, EC:1.1.1.225, EC:1.1.1.62, EC:1.3.1.20, EC:1.1.1.149,	24	GO:0008210, GO:0008207, GO:0006699, GO:0006118, GO:0006691, GO:0047006, GO:0006805, GO:0005737, GO:0008283, GO:0001516, GO:0047115, GO:0015125, GO:0008209, GO:0004303, GO:0047743, GO:0007586, GO:0047026, GO:0047042, GO:0015722, GO:0005489, GO:0004033, GO:0050221, GO:0005488, GO:0047017,
gi|2117446|pir||I53872	-	329	40	1e-180	0.93	EC:1.1.1.188, EC:1.1.1.189, EC:1.1.1.50, EC:1.1.1.213, EC:1.1.1.225, EC:1.1.1.62, EC:1.3.1.20, EC:1.1.1.149,	24	GO:0008210, GO:0008207, GO:0006699, GO:0006118, GO:0006691, GO:0047006, GO:0006805, GO:0005737, GO:0008283, GO:0001516, GO:0047115, GO:0015125, GO:0008209, GO:0004303, GO:0047743, GO:0007586, GO:0047026, GO:0047042, GO:0015722, GO:0005489, GO:0004033, GO:0050221, GO:0005488, GO:0047017,
gi|4261713|gb|AAD14013.1|	chlordecone reductase homolog	323	40	1e-179	0.92	EC:1.1.1.188, EC:1.1.1.189, EC:1.1.1.50, EC:1.1.1.213, EC:1.1.1.225, EC:1.1.1.62, EC:1.3.1.20, EC:1.1.1.149,	24	GO:0008210, GO:0008207, GO:0006699, GO:0006118, GO:0006691, GO:0047006, GO:0006805, GO:0005737, GO:0008283, GO:0001516, GO:0047115, GO:0015125, GO:0008209, GO:0004303, GO:0047743, GO:0007586, GO:0047026, GO:0047042, GO:0015722, GO:0005489, GO:0004033, GO:0050221, GO:0005488, GO:0047017,
gi|30583233|gb|AAP35861.1|	aldo-keto reductase family 1, member C1 (dihydrodiol dehydrogenase 1\; 20-alpha (3-alpha)-hydroxysteroid dehydrogenase)	323	40	1e-180	0.93	EC:1.1.1.188, EC:1.1.1.189, EC:1.1.1.50, EC:1.1.1.213, EC:1.1.1.225, EC:1.1.1.62, EC:1.3.1.20, EC:1.1.1.149,	25	GO:0008210, GO:0008207, GO:0006699, GO:0006118, GO:0006691, GO:0047006, GO:0006805, GO:0005737, GO:0008283, GO:0001516, GO:0047115, GO:0015125, GO:0008209, GO:0004303, GO:0047743, GO:0007586, GO:0047026, GO:0047042, GO:0015722, GO:0005489, GO:0004033, GO:0008372, GO:0050221, GO:0005488, GO:0047017,
gi|37926825|pdb|1MRQ|A	AChain A, Crystal Structure Of Human 20alpha-Hsd In Ternary Complex With Nadp And 20alpha-Hydroxy-Progesterone	323	40	1e-180	0.93	EC:1.1.1.188, EC:1.1.1.189, EC:1.1.1.50, EC:1.1.1.213, EC:1.1.1.225, EC:1.1.1.62, EC:1.3.1.20, EC:1.1.1.149,	25	GO:0008210, GO:0008207, GO:0006699, GO:0006118, GO:0006691, GO:0047006, GO:0006805, GO:0005737, GO:0008283, GO:0001516, GO:0047115, GO:0015125, GO:0008209, GO:0004303, GO:0047743, GO:0007586, GO:0047026, GO:0047042, GO:0015722, GO:0005489, GO:0004033, GO:0008372, GO:0050221, GO:0005488, GO:0047017,
gi|556516|dbj|BAA05121.1|	dihydrodiol dehydrogenase isoform DD1	306	40	1e-177	0.93	EC:1.1.1.188, EC:1.1.1.189, EC:1.1.1.50, EC:1.1.1.213, EC:1.1.1.225, EC:1.1.1.62, EC:1.3.1.20, EC:1.1.1.149,	25	GO:0008210, GO:0008207, GO:0006699, GO:0006118, GO:0006691, GO:0047006, GO:0006805, GO:0005737, GO:0008283, GO:0001516, GO:0047115, GO:0015125, GO:0008209, GO:0004303, GO:0047743, GO:0007586, GO:0047026, GO:0047042, GO:0015722, GO:0005489, GO:0004033, GO:0008372, GO:0050221, GO:0005488, GO:0047017,
gi|30585359|gb|AAP36952.1|	Homo sapiens aldo-keto reductase family 1, member C1 (dihydrodiol dehydrogenase 1; 20-alpha (3-alpha)-hydroxysteroid dehydrogenase)	324	40	1e-180	0.93	EC:1.1.1.188, EC:1.1.1.189, EC:1.1.1.50, EC:1.1.1.213, EC:1.1.1.225, EC:1.1.1.62, EC:1.3.1.20, EC:1.1.1.149,	25	GO:0008210, GO:0008207, GO:0006699, GO:0006118, GO:0006691, GO:0047006, GO:0006805, GO:0005737, GO:0008283, GO:0001516, GO:0047115, GO:0015125, GO:0008209, GO:0004303, GO:0047743, GO:0007586, GO:0047026, GO:0047042, GO:0015722, GO:0005489, GO:0004033, GO:0008372, GO:0050221, GO:0005488, GO:0047017,
gi|55961632|emb|CAI16410.1|	aldo-keto reductase family 1, member C1 (dihydrodiol dehydrogenase 1\; 20-alpha (3-alpha)-hydroxysteroid dehydrogenase)	247	40	1e-142	0.84	EC:1.1.1.188, EC:1.1.1.189, EC:1.1.1.50, EC:1.1.1.213, EC:1.1.1.225, EC:1.1.1.62, EC:1.3.1.20, EC:1.1.1.149,	24	GO:0008210, GO:0008207, GO:0006699, GO:0006118, GO:0006691, GO:0047006, GO:0006805, GO:0005737, GO:0008283, GO:0001516, GO:0047115, GO:0015125, GO:0008209, GO:0004303, GO:0047743, GO:0007586, GO:0047026, GO:0047042, GO:0015722, GO:0005489, GO:0004033, GO:0050221, GO:0005488, GO:0047017,
gi|21465696|pdb|1J96|B	BChain B, Crystal Structure Of Human Type 3 3alpha-Hydroxysteroid Dehydrogenase In Complex With Nadp(H), Citrate And Acetate Molecules	323	40	1e-179	0.93	EC:1.1.1.188, EC:1.1.1.189, EC:1.1.1.50, EC:1.1.1.213, EC:1.1.1.225, EC:1.1.1.62, EC:1.3.1.20, EC:1.1.1.149,	24	GO:0008210, GO:0008207, GO:0006699, GO:0006118, GO:0006691, GO:0047006, GO:0006805, GO:0005737, GO:0008283, GO:0001516, GO:0047115, GO:0015125, GO:0008209, GO:0004303, GO:0047743, GO:0007586, GO:0047026, GO:0047042, GO:0015722, GO:0005489, GO:0004033, GO:0050221, GO:0005488, GO:0047017,
gi|30582145|gb|AAP35299.1|	aldo-keto reductase family 1, member C2 (dihydrodiol dehydrogenase 2\; bile acid binding protein 3-alpha hydroxysteroid dehydrogenase, type III)	323	40	1e-179	0.93	EC:1.1.1.188, EC:1.1.1.189, EC:1.1.1.50, EC:1.1.1.213, EC:1.1.1.225, EC:1.1.1.62, EC:1.3.1.20, EC:1.1.1.149,	24	GO:0008210, GO:0008207, GO:0006699, GO:0006118, GO:0006691, GO:0047006, GO:0006805, GO:0005737, GO:0008283, GO:0001516, GO:0047115, GO:0015125, GO:0008209, GO:0004303, GO:0047743, GO:0007586, GO:0047026, GO:0047042, GO:0015722, GO:0005489, GO:0004033, GO:0050221, GO:0005488, GO:0047017,
gi|30584997|gb|AAP36771.1|	Homo sapiens aldo-keto reductase family 1, member C2 (dihydrodiol dehydrogenase 2; bile acid binding protein; 3-alpha hydroxysteroid dehydrogenase, type III)	324	40	1e-179	0.93	EC:1.1.1.188, EC:1.1.1.189, EC:1.1.1.50, EC:1.1.1.213, EC:1.1.1.225, EC:1.1.1.62, EC:1.3.1.20, EC:1.1.1.149,	24	GO:0008210, GO:0008207, GO:0006699, GO:0006118, GO:0006691, GO:0047006, GO:0006805, GO:0005737, GO:0008283, GO:0001516, GO:0047115, GO:0015125, GO:0008209, GO:0004303, GO:0047743, GO:0007586, GO:0047026, GO:0047042, GO:0015722, GO:0005489, GO:0004033, GO:0050221, GO:0005488, GO:0047017,
gi|71041956|pdb|1XJB|B	BChain B, Crystal Structure Of Human Type 3 3alpha-Hydroxysteroid Dehydrogenase In Complex With Nadp(H), Citrate And Acetate Molecules	325	40	1e-179	0.93	EC:1.1.1.188, EC:1.1.1.189, EC:1.1.1.50, EC:1.1.1.213, EC:1.1.1.225, EC:1.1.1.62, EC:1.3.1.20, EC:1.1.1.149,	24	GO:0008210, GO:0008207, GO:0006699, GO:0006118, GO:0006691, GO:0047006, GO:0006805, GO:0005737, GO:0008283, GO:0001516, GO:0047115, GO:0015125, GO:0008209, GO:0004303, GO:0047743, GO:0007586, GO:0047026, GO:0047042, GO:0015722, GO:0005489, GO:0004033, GO:0050221, GO:0005488, GO:0047017,
gi|2134998|pir||S61515	aldo-keto reductase family 1, member C1 (dihydrodiol dehydrogenase 1\; 20-alpha (3-alpha)-hydroxysteroid dehydrogenase)	252	40	1e-129	0.75	EC:1.1.1.188, EC:1.1.1.189, EC:1.1.1.50, EC:1.1.1.213, EC:1.1.1.225, EC:1.1.1.62, EC:1.3.1.20, EC:1.1.1.149,	24	GO:0008210, GO:0008207, GO:0006699, GO:0006118, GO:0006691, GO:0047006, GO:0006805, GO:0005737, GO:0008283, GO:0001516, GO:0047115, GO:0015125, GO:0008209, GO:0004303, GO:0047743, GO:0007586, GO:0047026, GO:0047042, GO:0015722, GO:0005489, GO:0004033, GO:0050221, GO:0005488, GO:0047017,
gi|1839262|gb|AAB47001.1|	HAKRc product/3 alpha-hydroxysteroid dehydrogenase homolog	323	40	1e-178	0.92	EC:1.1.1.188, EC:1.1.1.189, EC:1.1.1.50, EC:1.1.1.213, EC:1.1.1.225, EC:1.1.1.62, EC:1.3.1.20, EC:1.1.1.149,	24	GO:0008210, GO:0008207, GO:0006699, GO:0006118, GO:0006691, GO:0047006, GO:0006805, GO:0005737, GO:0008283, GO:0001516, GO:0047115, GO:0015125, GO:0008209, GO:0004303, GO:0047743, GO:0007586, GO:0047026, GO:0047042, GO:0015722, GO:0005489, GO:0004033, GO:0050221, GO:0005488, GO:0047017,
gi|4261712|gb|AAD14012.1|	chlordecone reductase homolog	320	40	1e-180	0.92	EC:1.1.1.188, EC:1.1.1.189, EC:1.1.1.50, EC:1.1.1.213, EC:1.1.1.225, EC:1.1.1.62, EC:1.3.1.20, EC:1.1.1.149,	24	GO:0008210, GO:0008207, GO:0006699, GO:0006118, GO:0006691, GO:0047006, GO:0006805, GO:0005737, GO:0008283, GO:0001516, GO:0047115, GO:0015125, GO:0008209, GO:0004303, GO:0047743, GO:0007586, GO:0047026, GO:0047042, GO:0015722, GO:0005489, GO:0004033, GO:0050221, GO:0005488, GO:0047017,
gi|2134999|pir||S61516	aldo-keto reductase family 1, member C2 (dihydrodiol dehydrogenase 2\; bile acid binding protein 3-alpha hydroxysteroid dehydrogenase, type III)	188	40	1e-89	0.6	EC:1.1.1.188, EC:1.1.1.189, EC:1.1.1.213, EC:1.1.1.62, EC:1.3.1.20, EC:1.1.1.149,	24	GO:0008210, GO:0008209, GO:0006118, GO:0006691, GO:0047006, GO:0006805, GO:0008283, GO:0001516, GO:0047115, GO:0015125, GO:0006709, GO:0004303, GO:0007586, GO:0047026, GO:0015722, GO:0006694, GO:0005489, GO:0004033, GO:0007567, GO:0005625, GO:0050221, GO:0005488, GO:0047017, GO:0005829,
gi|51094615|gb|EAL23867.1|	Cytochrome P450, family 3, subfamily A, polypeptide 7	503	40	1e-170	0.9	EC:1.14.14.1, EC:1.14.13.67,	15	GO:0005783, GO:0019825, GO:0007608, GO:0016020, GO:0008202, GO:0006118, GO:0020037, GO:0005506, GO:0050649, GO:0006805, GO:0009986, GO:0050591, GO:0005615, GO:0005792, GO:0050381,
gi|12082809|gb|AAG48618.1|	cytochrome P450 variant 3A7	535	40	1e-170	0.9	EC:1.14.14.1, EC:1.14.13.67,	15	GO:0005783, GO:0019825, GO:0007608, GO:0016020, GO:0008202, GO:0006118, GO:0020037, GO:0005506, GO:0050649, GO:0006805, GO:0009986, GO:0050591, GO:0005615, GO:0005792, GO:0050381,
gi|4008131|gb|AAC95387.1|	heat shock 10kDa protein 1 (chaperonin 10)	99	40	1e-42	0.86		11	GO:0040007, GO:0008283, GO:0007165, GO:0042623, GO:0051082, GO:0005524, GO:0006986, GO:0005759, GO:0007565, GO:0008083, GO:0006458,
gi|4028622|gb|AAC96332.1|	chaperonin 10-related protein	97	40	1e-41	0.87		13	GO:0040007, GO:0008283, GO:0007165, GO:0009408, GO:0042623, GO:0051082, GO:0005524, GO:0006986, GO:0005759, GO:0007565, GO:0051087, GO:0008083, GO:0006458,
gi|51473003|ref|XP_372639.2|	PREDICTED: similar to liver carboxylesterase	536	40	1e-170	0.8		5	GO:0004759, GO:0006637, GO:0005788, GO:0009636, GO:0005615,
gi|51458805|ref|XP_496418.1|	PREDICTED: similar to KRT8 protein	486	40	1e-170	0.79	EC:2.7.1.37,	10	GO:0007010, GO:0045095, GO:0005871, GO:0005524, GO:0004672, GO:0009613, GO:0042383, GO:0006468, GO:0005200, GO:0030018,
gi|12314174|emb|CAC08001.1|	OTTHUMP00000021786	499	40	1e-177	0.85	EC:2.7.1.37,	11	GO:0007010, GO:0045095, GO:0005871, GO:0007601, GO:0005524, GO:0004672, GO:0009613, GO:0042383, GO:0006468, GO:0005200, GO:0030018,
gi|51461001|ref|XP_092267.3|	PREDICTED: similar to keratin 8; cytokeratin 8; keratin, type II cytoskeletal 8	216	40	1e-88	0.86	EC:2.7.1.37,	10	GO:0007010, GO:0045095, GO:0005871, GO:0005524, GO:0004672, GO:0009613, GO:0042383, GO:0006468, GO:0005200, GO:0030018,
gi|38014238|gb|AAH01014.2|	MTHFD1 protein	363	40	1e-176	0.9	EC:1.6.5.3, EC:1.5.1.5, EC:3.5.4.9, EC:1.5.1.6, EC:6.3.4.3,	19	GO:0046487, GO:0015992, GO:0006814, GO:0006744, GO:0006548, GO:0006164, GO:0009086, GO:0004329, GO:0000105, GO:0006120, GO:0005524, GO:0016155, GO:0004477, GO:0004488, GO:0016021, GO:0005739, GO:0009257, GO:0008137, GO:0006730,
gi|13958153|gb|AAK50822.1|	hemoglobin alpha 2	76	40	1e-38	0.97		6	GO:0019825, GO:0005506, GO:0015671, GO:0005344, GO:0005833, GO:0020037,
gi|14211829|gb|AAK57518.1|	SECIS binding protein 2	854	40	1e-170	0.74		7	GO:0042254, GO:0005634, GO:0003735, GO:0003730, GO:0001514, GO:0008135, GO:0005840,
gi|57209759|emb|CAI41354.1|	SECIS binding protein 2	275	20	1e-144	0.77		7	GO:0042254, GO:0005634, GO:0003735, GO:0003730, GO:0001514, GO:0008135, GO:0005840,
gi|66347888|emb|CAI95792.1|	SECIS binding protein 2	781	40	1e-170	0.74		7	GO:0042254, GO:0005634, GO:0003735, GO:0003730, GO:0001514, GO:0008135, GO:0005840,
gi|23273949|gb|AAH36109.1|	SECIS binding protein 2	854	40	1e-170	0.74		7	GO:0042254, GO:0005634, GO:0003735, GO:0003730, GO:0001514, GO:0008135, GO:0005840,
gi|62087460|dbj|BAD92177.1|	Hypothetical protein DKFZp434B216 variant	861	40	1e-170	0.73		7	GO:0042254, GO:0005634, GO:0003735, GO:0003730, GO:0001514, GO:0008135, GO:0005840,
gi|66347889|emb|CAI95793.1|	SECIS binding protein 2	854	40	1e-170	0.74		7	GO:0042254, GO:0005634, GO:0003735, GO:0003730, GO:0001514, GO:0008135, GO:0005840,
gi|643589|dbj|BAA05536.1|	dihydrolipoamide succinyltransferase	453	40	1e-170	0.84	EC:2.3.1.61,	9	GO:0042967, GO:0006554, GO:0031405, GO:0016407, GO:0005947, GO:0006099, GO:0009353, GO:0004149, GO:0006085,
gi|499719|dbj|BAA03871.1|	mitochondrial dihydrolipoamide succinyltransferase	453	40	1e-170	0.84	EC:2.3.1.61,	9	GO:0042967, GO:0006554, GO:0031405, GO:0016407, GO:0005947, GO:0006099, GO:0009353, GO:0004149, GO:0006085,
gi|2160382|dbj|BAA04130.1|	dihydrolipoamide succinyltransferase	108	40	1e-25	0.88	EC:2.3.1.61,	9	GO:0042967, GO:0006554, GO:0031405, GO:0016407, GO:0005947, GO:0006099, GO:0009353, GO:0004149, GO:0006085,
gi|12653073|gb|AAH00302.1|	Dihydrolipoamide S-succinyltransferase (E2 component of 2-oxo-glutarate complex)	453	40	1e-170	0.85	EC:2.3.1.61,	9	GO:0042967, GO:0006554, GO:0031405, GO:0016407, GO:0005947, GO:0006099, GO:0009353, GO:0004149, GO:0006085,
gi|1709442|sp|P36957|ODO2_HUMAN	ODO2_HUMANDihydrolipoyllysine-residue succinyltransferase component of 2-oxoglutarate dehydrogenase complex, mitochondrial precursor (Dihydrolipoamide succinyltransferase component of 2-oxoglutarate dehydrogenase complex) (E2) (E2K)	453	40	1e-170	0.85	EC:2.3.1.61,	9	GO:0042967, GO:0006554, GO:0031405, GO:0016407, GO:0005947, GO:0006099, GO:0009353, GO:0004149, GO:0006085,
gi|632884|gb|AAB31066.1|	alpha-ketoglutarate dehydrogenase complex dihydrolipoyl succinyltransferase; KGDHC E2k component	451	40	1e-178	0.83	EC:2.3.1.61,	9	GO:0042967, GO:0006554, GO:0031405, GO:0016407, GO:0005947, GO:0006099, GO:0009353, GO:0004149, GO:0006085,
gi|28375599|emb|CAD66581.1|	unnamed protein product	279	40	1e-120	0.82	EC:2.3.1.61,	9	GO:0042967, GO:0006554, GO:0031405, GO:0016407, GO:0005947, GO:0006099, GO:0009353, GO:0004149, GO:0006085,
gi|28207901|emb|CAD62604.1|	unnamed protein product	251	40	1e-101	0.83	EC:2.3.1.61,	9	GO:0042967, GO:0006554, GO:0031405, GO:0016407, GO:0005947, GO:0006099, GO:0009353, GO:0004149, GO:0006085,
gi|28375583|emb|CAD66571.1|	unnamed protein product	307	40	1e-135	0.87	EC:2.3.1.61,	9	GO:0042967, GO:0006554, GO:0031405, GO:0016407, GO:0005947, GO:0006099, GO:0009353, GO:0004149, GO:0006085,
gi|38408|emb|CAA47714.1|	IGHM protein	453	40	1e-178	0.88		18	GO:0030890, GO:0000187, GO:0030106, GO:0042571, GO:0016064, GO:0019815, GO:0045807, GO:0045022, GO:0050731, GO:0009897, GO:0019885, GO:0016021, GO:0019883, GO:0005624, GO:0003823, GO:0048471, GO:0005515, GO:0050853,
gi|33873884|gb|AAH11857.2|	IGHM protein	620	40	1e-170	0.87		18	GO:0030890, GO:0000187, GO:0030106, GO:0042571, GO:0016064, GO:0019815, GO:0045807, GO:0045022, GO:0050731, GO:0009897, GO:0019885, GO:0016021, GO:0019883, GO:0005624, GO:0003823, GO:0048471, GO:0005515, GO:0050853,
gi|7428607|pir||MHHU	-	452	40	1e-179	0.82		18	GO:0030890, GO:0000187, GO:0030106, GO:0042571, GO:0016064, GO:0019815, GO:0045807, GO:0045022, GO:0050731, GO:0009897, GO:0019885, GO:0016021, GO:0019883, GO:0005624, GO:0003823, GO:0048471, GO:0005515, GO:0050853,
gi|18044959|gb|AAH20240.1|	IGHM protein	613	40	1e-170	0.81		18	GO:0030890, GO:0000187, GO:0030106, GO:0042571, GO:0016064, GO:0019815, GO:0045807, GO:0045022, GO:0050731, GO:0009897, GO:0019885, GO:0016021, GO:0019883, GO:0005624, GO:0003823, GO:0048471, GO:0005515, GO:0050853,
gi|33869608|gb|AAH19235.2|	Unknown (protein for MGC:2374)	595	40	1e-170	0.87		18	GO:0030890, GO:0000187, GO:0030106, GO:0042571, GO:0016064, GO:0019815, GO:0045807, GO:0045022, GO:0050731, GO:0009897, GO:0019885, GO:0016021, GO:0019883, GO:0005624, GO:0003823, GO:0048471, GO:0005515, GO:0050853,
gi|70044|pir||MHHUBT	-	391	40	1e-180	0.88		18	GO:0030890, GO:0000187, GO:0030106, GO:0042571, GO:0016064, GO:0019815, GO:0045807, GO:0045022, GO:0050731, GO:0009897, GO:0019885, GO:0016021, GO:0019883, GO:0005624, GO:0003823, GO:0048471, GO:0005515, GO:0050853,
gi|106378|pir||S15590	IGHM protein	474	40	1e-174	0.88		18	GO:0030890, GO:0000187, GO:0030106, GO:0042571, GO:0016064, GO:0019815, GO:0045807, GO:0045022, GO:0050731, GO:0009897, GO:0019885, GO:0016021, GO:0019883, GO:0005624, GO:0003823, GO:0048471, GO:0005515, GO:0050853,
gi|41388180|gb|AAS01769.1|	monoclonal IgM antibody heavy chain	590	40	1e-170	0.87		18	GO:0030890, GO:0000187, GO:0030106, GO:0042571, GO:0016064, GO:0019815, GO:0045807, GO:0045022, GO:0050731, GO:0009897, GO:0019885, GO:0016021, GO:0019883, GO:0005624, GO:0003823, GO:0048471, GO:0005515, GO:0050853,
gi|14602658|gb|AAH09851.1|	IGHM protein	614	40	1e-170	0.86		18	GO:0030890, GO:0000187, GO:0030106, GO:0042571, GO:0016064, GO:0019815, GO:0045807, GO:0045022, GO:0050731, GO:0009897, GO:0019885, GO:0016021, GO:0019883, GO:0005624, GO:0003823, GO:0048471, GO:0005515, GO:0050853,
gi|7428606|pir||MHHUM	-	473	40	1e-170	0.86		18	GO:0030890, GO:0000187, GO:0030106, GO:0042571, GO:0016064, GO:0019815, GO:0045807, GO:0045022, GO:0050731, GO:0009897, GO:0019885, GO:0016021, GO:0019883, GO:0005624, GO:0003823, GO:0048471, GO:0005515, GO:0050853,
gi|28071026|emb|CAD61894.1|	unnamed protein product	375	40	1e-176	0.86		18	GO:0030890, GO:0000187, GO:0030106, GO:0042571, GO:0016064, GO:0019815, GO:0045807, GO:0045022, GO:0050731, GO:0009897, GO:0019885, GO:0016021, GO:0019883, GO:0005624, GO:0003823, GO:0048471, GO:0005515, GO:0050853,
gi|41388182|gb|AAS01770.1|	monoclonal IgM antibody heavy chain	599	40	1e-170	0.87		18	GO:0030890, GO:0000187, GO:0030106, GO:0042571, GO:0016064, GO:0019815, GO:0045807, GO:0045022, GO:0050731, GO:0009897, GO:0019885, GO:0016021, GO:0019883, GO:0005624, GO:0003823, GO:0048471, GO:0005515, GO:0050853,
gi|58476028|gb|AAH89412.1|	Unknown (protein for MGC:104996)	489	40	1e-176	0.86		18	GO:0030890, GO:0000187, GO:0030106, GO:0042571, GO:0016064, GO:0019815, GO:0045807, GO:0045022, GO:0050731, GO:0009897, GO:0019885, GO:0016021, GO:0019883, GO:0005624, GO:0003823, GO:0048471, GO:0005515, GO:0050853,
gi|33988372|gb|AAH17356.2|	IGHM protein	625	40	1e-170	0.87		18	GO:0030890, GO:0000187, GO:0030106, GO:0042571, GO:0016064, GO:0019815, GO:0045807, GO:0045022, GO:0050731, GO:0009897, GO:0019885, GO:0016021, GO:0019883, GO:0005624, GO:0003823, GO:0048471, GO:0005515, GO:0050853,
gi|12804853|gb|AAH01872.1|	IGHM protein	597	40	1e-170	0.87		18	GO:0030890, GO:0000187, GO:0030106, GO:0042571, GO:0016064, GO:0019815, GO:0045807, GO:0045022, GO:0050731, GO:0009897, GO:0019885, GO:0016021, GO:0019883, GO:0005624, GO:0003823, GO:0048471, GO:0005515, GO:0050853,
gi|49256421|gb|AAH73758.1|	IGHM protein	606	40	1e-170	0.87		18	GO:0030890, GO:0000187, GO:0030106, GO:0042571, GO:0016064, GO:0019815, GO:0045807, GO:0045022, GO:0050731, GO:0009897, GO:0019885, GO:0016021, GO:0019883, GO:0005624, GO:0003823, GO:0048471, GO:0005515, GO:0050853,
gi|12804211|gb|AAH02963.1|	IGHM protein	597	40	1e-170	0.87		18	GO:0030890, GO:0000187, GO:0030106, GO:0042571, GO:0016064, GO:0019815, GO:0045807, GO:0045022, GO:0050731, GO:0009897, GO:0019885, GO:0016021, GO:0019883, GO:0005624, GO:0003823, GO:0048471, GO:0005515, GO:0050853,
gi|16041759|gb|AAH15760.1|	IGHM protein	597	40	1e-170	0.81		18	GO:0030890, GO:0000187, GO:0030106, GO:0042571, GO:0016064, GO:0019815, GO:0045807, GO:0045022, GO:0050731, GO:0009897, GO:0019885, GO:0016021, GO:0019883, GO:0005624, GO:0003823, GO:0048471, GO:0005515, GO:0050853,
gi|49258102|gb|AAH73767.1|	IGHM protein	597	40	1e-170	0.87		18	GO:0030890, GO:0000187, GO:0030106, GO:0042571, GO:0016064, GO:0019815, GO:0045807, GO:0045022, GO:0050731, GO:0009897, GO:0019885, GO:0016021, GO:0019883, GO:0005624, GO:0003823, GO:0048471, GO:0005515, GO:0050853,
gi|127514|sp|P01871|MUC_HUMAN	MUC_HUMANIg mu chain C region	454	40	1e-179	0.87		18	GO:0030890, GO:0000187, GO:0030106, GO:0042571, GO:0016064, GO:0019815, GO:0045807, GO:0045022, GO:0050731, GO:0009897, GO:0019885, GO:0016021, GO:0019883, GO:0005624, GO:0003823, GO:0048471, GO:0005515, GO:0050853,
gi|4467842|emb|CAB37838.1|	immunoglobulin M heavy chain	453	40	1e-178	0.88		18	GO:0030890, GO:0000187, GO:0030106, GO:0042571, GO:0016064, GO:0019815, GO:0045807, GO:0045022, GO:0050731, GO:0009897, GO:0019885, GO:0016021, GO:0019883, GO:0005624, GO:0003823, GO:0048471, GO:0005515, GO:0050853,
gi|33451|emb|CAA34971.1|	unnamed protein product	627	40	1e-170	0.86		18	GO:0030890, GO:0000187, GO:0030106, GO:0042571, GO:0016064, GO:0019815, GO:0045807, GO:0045022, GO:0050731, GO:0009897, GO:0019885, GO:0016021, GO:0019883, GO:0005624, GO:0003823, GO:0048471, GO:0005515, GO:0050853,
gi|1335134|emb|CAA33069.1|	IGHM protein	106	40	1e-56	0.77		5	GO:0019814, GO:0016021, GO:0005624, GO:0003823, GO:0006955,
gi|184730|gb|AAB59419.1|	IGHM protein	60	40	1e-28	0.91		7	GO:0019814, GO:0007165, GO:0019883, GO:0019885, GO:0005624, GO:0003823, GO:0030106,
gi|13111901|gb|AAH03119.1|	ATP5A1 protein	368	40	1e-179	0.97	EC:3.6.3.14, EC:3.6.3.6,	13	GO:0006820, GO:0005524, GO:0005624, GO:0046961, GO:0007286, GO:0005615, GO:0040007, GO:0046872, GO:0015986, GO:0000275, GO:0008553, GO:0005224, GO:0046933,
gi|55585892|gb|AAV54053.1|	striatal apoptosis-inducing factor	226	40	1e-118	0.83	EC:1.5.5.1,	15	GO:0006118, GO:0005634, GO:0015036, GO:0008630, GO:0050660, GO:0005792, GO:0008637, GO:0005758, GO:0005741, GO:0009055, GO:0006309, GO:0005625, GO:0030263, GO:0004174, GO:0005829,
gi|55585894|gb|AAV54054.1|	apoptosis-inducing factor	225	40	1e-117	0.83	EC:1.5.5.1,	15	GO:0006118, GO:0005634, GO:0015036, GO:0008630, GO:0050660, GO:0005792, GO:0008637, GO:0005758, GO:0005741, GO:0009055, GO:0006309, GO:0005625, GO:0030263, GO:0004174, GO:0005829,
gi|1470343|gb|AAB36449.1|	-	18	0	-	-	-	0
gi|55962543|emb|CAI11495.1|	novel protein similar to human talin 2 (TLN2)	2255	40	1e-170	0.86		12	GO:0015629, GO:0045202, GO:0030866, GO:0007044, GO:0007155, GO:0005925, GO:0003779, GO:0005344, GO:0015671, GO:0007016, GO:0005200, GO:0006928,
gi|6682361|gb|AAF23322.1|	talin	2541	40	1e-170	0.91		12	GO:0015629, GO:0045202, GO:0030866, GO:0007044, GO:0007155, GO:0005925, GO:0003779, GO:0005344, GO:0015671, GO:0007016, GO:0005200, GO:0006928,
gi|27552808|gb|AAH42923.1|	Talin 1	2541	40	1e-170	0.91		12	GO:0015629, GO:0045202, GO:0030866, GO:0007044, GO:0007155, GO:0005925, GO:0003779, GO:0005344, GO:0015671, GO:0007016, GO:0005200, GO:0006928,
gi|20521736|dbj|BAA82979.2|	KIAA1027 protein	2550	40	1e-170	0.91		12	GO:0015629, GO:0045202, GO:0030866, GO:0007044, GO:0007155, GO:0005925, GO:0003779, GO:0005344, GO:0015671, GO:0007016, GO:0005200, GO:0006928,
gi|6739602|gb|AAF27330.1|	talin	2540	40	1e-170	0.91		12	GO:0015629, GO:0045202, GO:0030866, GO:0007044, GO:0007155, GO:0005925, GO:0003779, GO:0005344, GO:0015671, GO:0007016, GO:0005200, GO:0006928,
gi|55859707|emb|CAI10978.1|	talin 1	2429	40	1e-170	0.87		12	GO:0015629, GO:0045202, GO:0030866, GO:0007044, GO:0007155, GO:0005925, GO:0003779, GO:0005344, GO:0015671, GO:0007016, GO:0005200, GO:0006928,
gi|4235275|gb|AAD13152.1|	talin	2541	40	1e-170	0.91		12	GO:0015629, GO:0045202, GO:0030866, GO:0007044, GO:0007155, GO:0005925, GO:0003779, GO:0005344, GO:0015671, GO:0007016, GO:0005200, GO:0006928,
gi|16753233|ref|NP_006280.2|	talin 1	2541	40	1e-170	0.91		12	GO:0015629, GO:0045202, GO:0030866, GO:0007044, GO:0007155, GO:0005925, GO:0003779, GO:0005344, GO:0015671, GO:0007016, GO:0005200, GO:0006928,
gi|21666571|gb|AAM73764.1|	talin 2	2542	40	1e-170	0.89		12	GO:0015629, GO:0045202, GO:0030866, GO:0007044, GO:0007155, GO:0005925, GO:0003779, GO:0005344, GO:0015671, GO:0007016, GO:0005200, GO:0006928,
gi|26400725|sp|Q9Y4G6|TLN2_HUMAN	talin 2	2542	40	1e-170	0.89		12	GO:0015629, GO:0045202, GO:0030866, GO:0007044, GO:0007155, GO:0005925, GO:0003779, GO:0005344, GO:0015671, GO:0007016, GO:0005200, GO:0006928,
gi|20520997|dbj|BAA20778.2|	talin 2	1933	40	1e-170	0.87		12	GO:0015629, GO:0045202, GO:0030866, GO:0007044, GO:0007155, GO:0005925, GO:0003779, GO:0005344, GO:0015671, GO:0007016, GO:0005200, GO:0006928,
gi|7768756|dbj|BAA95538.1|	H2B histone family, member S	126	40	1e-46	0.98		7	GO:0008372, GO:0005634, GO:0000004, GO:0005554, GO:0006334, GO:0003677, GO:0000786,
gi|22770659|gb|AAN06695.1|	histone 1, H2bl	126	40	1e-44	0.98		7	GO:0008372, GO:0005634, GO:0000004, GO:0005554, GO:0006334, GO:0003677, GO:0000786,
gi|1568557|emb|CAB02545.1|	PREDICTED: similar to Histone H2B 291B	126	40	1e-44	0.99		7	GO:0008372, GO:0005634, GO:0000004, GO:0005554, GO:0006334, GO:0003677, GO:0000786,
gi|22770661|gb|AAN06696.1|	histone 1, H2bm	126	40	1e-54	0.96		7	GO:0008372, GO:0005634, GO:0000004, GO:0005554, GO:0006334, GO:0003677, GO:0000786,
gi|22770651|gb|AAN06691.1|	PREDICTED: similar to Histone H2B 291B	126	30	1e-44	1		7	GO:0008372, GO:0005634, GO:0000004, GO:0005554, GO:0006334, GO:0003677, GO:0000786,
gi|45767717|gb|AAH67487.1|	H2B histone family, member E	126	30	1e-54	0.95		7	GO:0008372, GO:0005634, GO:0000004, GO:0005554, GO:0006334, GO:0003677, GO:0000786,
gi|1568551|emb|CAB02542.1|	histone H2B	126	30	1e-44	0.98		7	GO:0008372, GO:0005634, GO:0000004, GO:0005554, GO:0006334, GO:0003677, GO:0000786,
gi|7447695|pir||JE0200	-	529	30	1e-170	0.89	EC:2.4.1.17,	10	GO:0005783, GO:0016021, GO:0000004, GO:0006711, GO:0045449, GO:0003677, GO:0030573, GO:0006805, GO:0015020, GO:0005792,
gi|47479633|gb|AAH69441.1|	UDP glycosyltransferase 2 family, polypeptide B11	529	30	1e-170	0.89	EC:2.4.1.17,	10	GO:0005783, GO:0016021, GO:0000004, GO:0006711, GO:0045449, GO:0003677, GO:0030573, GO:0006805, GO:0015020, GO:0005792,
gi|13603480|gb|AAK31809.1|	UDP-glucuronosyltransferase type 3	412	30	1e-180	0.85	EC:2.4.1.17,	10	GO:0005783, GO:0016021, GO:0000004, GO:0006711, GO:0045449, GO:0003677, GO:0030573, GO:0006805, GO:0015020, GO:0005792,
gi|16596680|ref|NP_444267.1|	UDP glycosyltransferase 2 family, polypeptide B28	529	30	1e-170	0.88	EC:2.4.1.17,	10	GO:0005783, GO:0016021, GO:0000004, GO:0006711, GO:0045449, GO:0003677, GO:0030573, GO:0006805, GO:0015020, GO:0005792,
gi|13603478|gb|AAK31808.1|	UDP-glucuronosyltransferase type 2	335	30	1e-170	0.89	EC:2.4.1.17,	10	GO:0005783, GO:0016021, GO:0000004, GO:0006711, GO:0045449, GO:0003677, GO:0030573, GO:0006805, GO:0015020, GO:0005792,
gi|9454253|gb|AAF87730.1|	EPHX1	69	28	1e-21	0.88	EC:3.3.2.3,	10	GO:0004301, GO:0005783, GO:0016021, GO:0004177, GO:0009636, GO:0006805, GO:0019439, GO:0005615, GO:0005792, GO:0006508,
gi|9454251|gb|AAF87729.1|	microsomal epoxide hydrolase	69	29	1e-24	0.88	EC:3.3.2.3,	10	GO:0004301, GO:0005783, GO:0016021, GO:0004177, GO:0009636, GO:0006805, GO:0019439, GO:0005615, GO:0005792, GO:0006508,
gi|3273383|gb|AAC24722.1|	TNF receptor-associated protein 1	616	40	1e-180	0.84		14	GO:0006955, GO:0007165, GO:0005739, GO:0005164, GO:0008372, GO:0042623, GO:0051082, GO:0000004, GO:0005524, GO:0006986, GO:0003754, GO:0006457, GO:0005615, GO:0004872,
gi|687237|gb|AAA87704.1|	-	661	40	1e-178	0.83		14	GO:0006955, GO:0007165, GO:0005739, GO:0005164, GO:0008372, GO:0042623, GO:0051082, GO:0000004, GO:0005524, GO:0006986, GO:0003754, GO:0006457, GO:0005615, GO:0004872,
gi|62897713|dbj|BAD96796.1|	TNF receptor-associated protein 1 variant	704	40	1e-170	0.84		14	GO:0006955, GO:0007165, GO:0005739, GO:0005164, GO:0008372, GO:0042623, GO:0051082, GO:0000004, GO:0005524, GO:0006986, GO:0003754, GO:0006457, GO:0005615, GO:0004872,
gi|21752190|dbj|BAC04139.1|	unnamed protein product	579	40	1e-170	0.84		14	GO:0006955, GO:0007165, GO:0005739, GO:0005164, GO:0008372, GO:0042623, GO:0051082, GO:0000004, GO:0005524, GO:0006986, GO:0003754, GO:0006457, GO:0005615, GO:0004872,
gi|17511976|gb|AAH18950.1|	TNF receptor-associated protein 1	704	40	1e-170	0.84		14	GO:0006955, GO:0007165, GO:0005739, GO:0005164, GO:0008372, GO:0042623, GO:0051082, GO:0000004, GO:0005524, GO:0006986, GO:0003754, GO:0006457, GO:0005615, GO:0004872,
gi|37589015|gb|AAH01455.2|	TRAP1 protein	699	40	1e-170	0.83		14	GO:0006955, GO:0007165, GO:0005739, GO:0005164, GO:0008372, GO:0042623, GO:0051082, GO:0000004, GO:0005524, GO:0006986, GO:0003754, GO:0006457, GO:0005615, GO:0004872,
gi|62897971|dbj|BAD96925.1|	TNF receptor-associated protein 1 variant	704	40	1e-170	0.83		14	GO:0006955, GO:0007165, GO:0005739, GO:0005164, GO:0008372, GO:0042623, GO:0051082, GO:0000004, GO:0005524, GO:0006986, GO:0003754, GO:0006457, GO:0005615, GO:0004872,
gi|7706485|ref|NP_057376.1|	TNF receptor-associated protein 1	704	40	1e-170	0.84		14	GO:0006955, GO:0007165, GO:0005739, GO:0005164, GO:0008372, GO:0042623, GO:0051082, GO:0000004, GO:0005524, GO:0006986, GO:0003754, GO:0006457, GO:0005615, GO:0004872,
gi|1628569|gb|AAB17375.1|	Isocitrate dehydrogenase 1 (NADP+), soluble	154	40	1e-87	0.93	EC:1.1.1.42,	9	GO:0019643, GO:0006097, GO:0005739, GO:0005829, GO:0006102, GO:0004450, GO:0005777, GO:0006979, GO:0006749,
gi|7546413|pdb|1YVN|A	AChain A, The Yeast Actin Val 159 Asn Mutant Complex With Human Gelsolin Segment 1.	375	40	1e-170	0.96		28	GO:0000910, GO:0016573, GO:0000011, GO:0001300, GO:0030050, GO:0005200, GO:0005524, GO:0000812, GO:0007047, GO:0030482, GO:0006897, GO:0007119, GO:0003774, GO:0000001, GO:0006970, GO:0043189, GO:0031011, GO:0006887, GO:0000132, GO:0030437, GO:0030037, GO:0009306, GO:0000142, GO:0006357, GO:0030479, GO:0005884, GO:0005515, GO:0030468,
gi|14318479|ref|NP_116614.1|	Actin, structural protein involved in cell polarization, endocytosis, and other cytoskeletal functions; Act1p	375	40	1e-170	0.97		28	GO:0000910, GO:0016573, GO:0000011, GO:0001300, GO:0030050, GO:0005200, GO:0005524, GO:0000812, GO:0007047, GO:0030482, GO:0006897, GO:0007119, GO:0003774, GO:0000001, GO:0006970, GO:0043189, GO:0031011, GO:0006887, GO:0000132, GO:0030437, GO:0030037, GO:0009306, GO:0000142, GO:0006357, GO:0030479, GO:0005884, GO:0005515, GO:0030468,
gi|63055057|ref|NP_001017992.1|	hypothetical protein LOC345651	376	40	1e-170	0.96		14	GO:0035267, GO:0005200, GO:0005884, GO:0007409, GO:0005515, GO:0003774, GO:0005524, GO:0007010, GO:0006928, GO:0005625, GO:0043034, GO:0030424, GO:0045214, GO:0005829,
gi|30583129|gb|AAP35809.1|	Isovaleryl Coenzyme A dehydrogenase	423	40	1e-179	0.86	EC:1.3.99.10,	7	GO:0006574, GO:0006550, GO:0006552, GO:0006118, GO:0008470, GO:0005759, GO:0006637,
gi|125051|sp|P26440|IVD_HUMAN	isovaleryl Coenzyme A dehydrogenase	423	40	1e-179	0.86	EC:1.3.99.10,	7	GO:0006574, GO:0006550, GO:0006552, GO:0006118, GO:0008470, GO:0005759, GO:0006637,
gi|30584677|gb|AAP36591.1|	Homo sapiens isovaleryl Coenzyme A dehydrogenase	424	40	1e-179	0.86	EC:1.3.99.10,	7	GO:0006574, GO:0006550, GO:0006552, GO:0006118, GO:0008470, GO:0005759, GO:0006637,
gi|3212542|pdb|1IVH|D	Isovaleryl Coenzyme A dehydrogenase	394	40	1e-179	0.87	EC:1.3.99.10,	7	GO:0006574, GO:0006550, GO:0006552, GO:0006118, GO:0008470, GO:0005759, GO:0006637,
gi|2708700|gb|AAB92584.1|	Isovaleryl Coenzyme A dehydrogenase	43	40	1e-18	0.95	EC:1.3.99.10,	6	GO:0006574, GO:0006552, GO:0006550, GO:0006118, GO:0008470, GO:0005759,
gi|38648679|gb|AAH63036.1|	tubulin alpha 6 variant	449	40	1e-170	0.99	EC:3.6.5.1, EC:3.6.5.2, EC:3.6.5.3, EC:3.6.5.4,	9	GO:0003924, GO:0045298, GO:0005739, GO:0046982, GO:0019904, GO:0005525, GO:0007018, GO:0046785, GO:0005200,
gi|62897609|dbj|BAD96744.1|	tubulin alpha 6 variant	449	40	1e-170	0.99	EC:3.6.5.1, EC:3.6.5.2, EC:3.6.5.3, EC:3.6.5.4,	9	GO:0003924, GO:0045298, GO:0005739, GO:0046982, GO:0019904, GO:0005525, GO:0007018, GO:0046785, GO:0005200,
gi|37492|emb|CAA25855.1|	alpha-tubulin	451	40	1e-170	0.99	EC:3.6.5.1, EC:3.6.5.2, EC:3.6.5.3, EC:3.6.5.4,	9	GO:0003924, GO:0045298, GO:0005739, GO:0046982, GO:0019904, GO:0005525, GO:0007018, GO:0046785, GO:0005200,
gi|34784746|gb|AAH57810.1|	Alpha-tubulin isotype H2-alpha	450	40	1e-170	0.99	EC:3.6.5.1, EC:3.6.5.2, EC:3.6.5.3, EC:3.6.5.4,	8	GO:0003924, GO:0045298, GO:0046982, GO:0019904, GO:0005525, GO:0007018, GO:0046785, GO:0005200,
gi|15079839|gb|AAH11721.1|	tubulin, alpha 2 isoform 2	418	40	1e-170	0.99	EC:3.6.5.1, EC:3.6.5.2, EC:3.6.5.3, EC:3.6.5.4,	8	GO:0003924, GO:0045298, GO:0046982, GO:0019904, GO:0005525, GO:0007018, GO:0046785, GO:0005200,
gi|2843123|gb|AAC39578.1|	tubulin, alpha 3	449	40	1e-170	0.99	EC:3.6.5.1, EC:3.6.5.2, EC:3.6.5.3, EC:3.6.5.4,	8	GO:0003924, GO:0045298, GO:0046982, GO:0019904, GO:0005525, GO:0007018, GO:0046785, GO:0005200,
gi|34785523|gb|AAH57811.1|	Hypothetical protein LOC112714	450	40	1e-170	0.98	EC:3.6.5.1, EC:3.6.5.2, EC:3.6.5.3, EC:3.6.5.4,	8	GO:0003924, GO:0045298, GO:0046982, GO:0019904, GO:0005525, GO:0007018, GO:0046785, GO:0005200,
gi|21619816|gb|AAH33064.1|	TUBA6 protein	325	40	1e-170	0.97	EC:3.6.5.1, EC:3.6.5.2, EC:3.6.5.3, EC:3.6.5.4,	7	GO:0003924, GO:0045298, GO:0005739, GO:0005525, GO:0007018, GO:0046785, GO:0005200,
gi|51476041|ref|XP_497793.1|	PREDICTED: similar to alpha tubulin	646	40	1e-170	0.74	EC:3.6.5.1, EC:3.6.5.2, EC:3.6.5.3, EC:3.6.5.4,	7	GO:0005874, GO:0003924, GO:0051258, GO:0005525, GO:0043234, GO:0007018, GO:0005200,
gi|46276341|gb|AAS86429.1|	tubulin alpha-1	98	40	1e-43	0.95	EC:3.6.5.1, EC:3.6.5.2, EC:3.6.5.3, EC:3.6.5.4,	9	GO:0003924, GO:0045298, GO:0005739, GO:0046982, GO:0019904, GO:0005525, GO:0007018, GO:0046785, GO:0005200,
gi|3288487|emb|CAA75875.1|	COL1A1 and PDGFB fusion transcript	355	40	1e-61	0.93		10	GO:0030020, GO:0030278, GO:0005584, GO:0007155, GO:0008147, GO:0008544, GO:0006817, GO:0007605, GO:0005615, GO:0005737,
gi|4755085|gb|AAB94054.2|	pro alpha 1(I) collagen	1461	40	1e-148	0.75		10	GO:0030020, GO:0030278, GO:0005584, GO:0007155, GO:0008147, GO:0008544, GO:0006817, GO:0007605, GO:0005615, GO:0005737,
gi|4502945|ref|NP_000079.1|	alpha 1 type I collagen preproprotein	1464	40	1e-147	0.78		10	GO:0030020, GO:0030278, GO:0005584, GO:0007155, GO:0008147, GO:0008544, GO:0006817, GO:0007605, GO:0005615, GO:0005737,
gi|62088774|dbj|BAD92834.1|	Collagen alpha 1 chain precursor variant	1467	40	1e-148	0.74		10	GO:0030020, GO:0030278, GO:0005584, GO:0007155, GO:0008147, GO:0008544, GO:0006817, GO:0007605, GO:0005615, GO:0005737,
gi|22328092|gb|AAH36531.1|	Alpha 1 type I collagen, preproprotein	1464	40	1e-146	0.74		10	GO:0030020, GO:0030278, GO:0005584, GO:0007155, GO:0008147, GO:0008544, GO:0006817, GO:0007605, GO:0005615, GO:0005737,
gi|1335044|emb|CAA23764.1|	-	18	0	-	-	-	0
gi|11066958|gb|AAG28779.1|	-	31	0	-	-	-	0
gi|34528676|dbj|BAC85553.1|	unnamed protein product	221	1	1e-102	1	-	0
gi|14030849|gb|AAG00910.2|	recombinant IgG2 heavy chain	447	40	1e-170	0.87	-	0
gi|67464528|pdb|1ZA6|H	HChain H, The Structure Of An Antitumor Ch2-Domain-Deleted Humanized Antibody	344	40	1e-180	0.68	-	0
gi|9368442|emb|CAB98179.1|	hypothetical protein	164	40	1e-88	0.92	EC:1.1.1.22, EC:1.1.1.8,	26	GO:0046486, GO:0009117, GO:0005985, GO:0005982, GO:0006118, GO:0006011, GO:0010003, GO:0004367, GO:0045045, GO:0006072, GO:0030206, GO:0006065, GO:0007428, GO:0008543, GO:0007507, GO:0015014, GO:0005489, GO:0016023, GO:0009331, GO:0016055, GO:0007367, GO:0007509, GO:0007427, GO:0007224, GO:0005829, GO:0003979,
gi|2781202|pdb|1EFV|A	AChain A, Three-Dimensional Structure Of Human Electron Transfer Flavoprotein To 2.1 A Resolution	315	40	1e-153	0.89		9	GO:0002009, GO:0017133, GO:0006118, GO:0007424, GO:0007443, GO:0006119, GO:0009055, GO:0016491, GO:0008258,
gi|32879935|gb|AAP88798.1|	Electron transfer flavoprotein, alpha polypeptide	333	40	1e-163	0.88		9	GO:0002009, GO:0017133, GO:0006118, GO:0007424, GO:0007443, GO:0006119, GO:0009055, GO:0016491, GO:0008258,
gi|1000377|gb|AAB34564.1|	-	17	0	-	-	-	0
gi|34526053|dbj|BAC85169.1|	unnamed protein product	379	40	1e-169	0.7		4	GO:0005200, GO:0008544, GO:0007010, GO:0005882,
gi|31074637|emb|CAD91904.1|	type I inner root sheath specific keratin 25 irs1	450	40	1e-172	0.84		4	GO:0045095, GO:0005200, GO:0008544, GO:0007010,
gi|31074643|emb|CAD91907.1|	unnamed protein product	464	40	1e-180	0.81		4	GO:0045095, GO:0005200, GO:0008544, GO:0007010,
gi|34526448|dbj|BAC85240.1|	unnamed protein product	486	40	1e-179	0.81		4	GO:0045095, GO:0005200, GO:0008544, GO:0007010,
gi|1332731|gb|AAB36224.1|	-	16	0	-	-	-	0
gi|31074639|emb|CAD91905.1|	type I inner root sheath specific keratin 25 irs2	468	40	1e-179	0.78		5	GO:0030280, GO:0045095, GO:0005200, GO:0008544, GO:0007010,
gi|31074641|emb|CAD91906.1|	type I inner root sheath specific keratin 25 irs3	459	40	1e-180	0.82		4	GO:0045095, GO:0005200, GO:0008544, GO:0007010,
gi|62087708|dbj|BAD92301.1|	eukaryotic translation elongation factor 1 alpha 2 variant	340	40	1e-170	0.97	EC:3.6.5.1, EC:3.6.5.2, EC:3.6.5.3, EC:3.6.5.4,	12	GO:0017053, GO:0016481, GO:0006448, GO:0005840, GO:0005525, GO:0016564, GO:0003924, GO:0003677, GO:0006916, GO:0006414, GO:0005853, GO:0003746,
gi|51458615|ref|XP_496374.1|	PREDICTED: similar to eukaryotic translation elongation factor 1 alpha 1; eukaryotic translation elongation factor 1 alpha 1-like 14; CTCL tumor antigen; translation elongation factor 1 alpha 1-like 14; prostate tumor-inducing protein 1; EF1a-like protein; gl...	262	40	1e-137	0.96	EC:3.6.5.1, EC:3.6.5.2, EC:3.6.5.3, EC:3.6.5.4,	11	GO:0017053, GO:0016481, GO:0006448, GO:0005840, GO:0003924, GO:0006414, GO:0016564, GO:0003677, GO:0005853, GO:0005525, GO:0003746,
gi|55957587|emb|CAI13865.1|	actin, alpha 2, smooth muscle, aorta	151	40	1e-85	0.99		11	GO:0007010, GO:0003774, GO:0000004, GO:0005524, GO:0007517, GO:0005515, GO:0006936, GO:0005884, GO:0008016, GO:0008307, GO:0005200,
gi|51460457|ref|XP_292982.5|	PREDICTED: similar to POTE2A	1045	40	1e-170	0.88		13	GO:0007010, GO:0005829, GO:0016020, GO:0003774, GO:0005524, GO:0030424, GO:0005515, GO:0005884, GO:0007409, GO:0005625, GO:0035267, GO:0005200, GO:0006928,
gi|998468|gb|AAB34252.1|	-	23	0	-	-	-	0
gi|1362991|pir||S55236	-	22	0	-	-	-	0
gi|51460787|ref|XP_371558.3|	PREDICTED: similar to FKSG30	593	40	1e-170	0.94		12	GO:0007010, GO:0005829, GO:0003774, GO:0005524, GO:0030424, GO:0005515, GO:0005884, GO:0007409, GO:0005625, GO:0035267, GO:0005200, GO:0006928,
gi|16974658|gb|AAL32434.1|	novel protein similar to beta-tubulin 4Q (TUBB4Q) (LOC253936)	444	40	1e-170	0.96	EC:3.6.5.1, EC:3.6.5.2, EC:3.6.5.3, EC:3.6.5.4,	13	GO:0042612, GO:0007165, GO:0005525, GO:0005737, GO:0051082, GO:0005200, GO:0016203, GO:0003924, GO:0007018, GO:0051258, GO:0042267, GO:0042288, GO:0045298,
gi|73487292|gb|AAI01271.1|	novel protein similar to beta-tubulin 4Q (TUBB4Q) (LOC253936)	441	40	1e-170	0.96	EC:3.6.5.1, EC:3.6.5.2, EC:3.6.5.3, EC:3.6.5.4,	13	GO:0042612, GO:0007165, GO:0005525, GO:0005737, GO:0051082, GO:0005200, GO:0016203, GO:0003924, GO:0007018, GO:0051258, GO:0042267, GO:0042288, GO:0045298,
gi|1857526|gb|AAB48456.1|	beta-tubulin	433	40	1e-170	0.93	EC:3.6.5.1, EC:3.6.5.2, EC:3.6.5.3, EC:3.6.5.4,	12	GO:0042612, GO:0007165, GO:0005525, GO:0005737, GO:0005198, GO:0051082, GO:0003924, GO:0007018, GO:0051258, GO:0042267, GO:0042288, GO:0045298,
gi|1805274|gb|AAB41497.1|	beta-tubulin	434	40	1e-170	0.93	EC:3.6.5.1, EC:3.6.5.2, EC:3.6.5.3, EC:3.6.5.4,	13	GO:0042612, GO:0007165, GO:0005525, GO:0005737, GO:0051082, GO:0005200, GO:0003924, GO:0007018, GO:0051227, GO:0042267, GO:0042288, GO:0046785, GO:0045298,
gi|55962054|emb|CAI16221.1|	novel protein similar to beta-tubulin 4Q (TUBB4Q) (LOC253936)	435	40	1e-170	0.96	EC:3.6.5.1, EC:3.6.5.2, EC:3.6.5.3, EC:3.6.5.4,	14	GO:0042612, GO:0007165, GO:0005525, GO:0005737, GO:0051082, GO:0005200, GO:0016203, GO:0003924, GO:0007018, GO:0051227, GO:0042267, GO:0042288, GO:0046785, GO:0045298,
gi|55770868|ref|NP_064424.3|	-	434	-	-	-	-	-	-
gi|2098329|pdb|1MEK|	Prolyl 4-hydroxylase, beta subunit	120	40	1e-65	0.76	EC:1.14.11.2, EC:5.3.4.1, EC:2.4.1.119,	13	GO:0018279, GO:0008250, GO:0006560, GO:0006525, GO:0004579, GO:0003756, GO:0006118, GO:0004656, GO:0005489, GO:0018401, GO:0009986, GO:0005615, GO:0005792,
gi|35655|emb|CAA28775.1|	unnamed protein product	508	40	1e-170	0.91	EC:1.14.11.2, EC:5.3.4.1, EC:2.4.1.119,	13	GO:0018279, GO:0008250, GO:0006560, GO:0006525, GO:0004579, GO:0003756, GO:0006118, GO:0004656, GO:0005489, GO:0018401, GO:0009986, GO:0005615, GO:0005792,
gi|48735337|gb|AAH71892.1|	Prolyl 4-hydroxylase, beta subunit	508	40	1e-170	0.92	EC:1.14.11.2, EC:5.3.4.1, EC:2.4.1.119,	13	GO:0018279, GO:0008250, GO:0006560, GO:0006525, GO:0004579, GO:0003756, GO:0006118, GO:0004656, GO:0005489, GO:0018401, GO:0009986, GO:0005615, GO:0005792,
gi|62897075|dbj|BAD96478.1|	heat shock 70kDa protein 9B precursor variant	679	40	1e-170	0.97		10	GO:0009408, GO:0051082, GO:0005524, GO:0006986, GO:0005759, GO:0006611, GO:0016887, GO:0006457, GO:0009986, GO:0030097,
gi|21040386|gb|AAH30634.1|	heat shock 70kD protein 9B (mortalin-2)	681	40	1e-170	0.97		10	GO:0009408, GO:0051082, GO:0005524, GO:0006986, GO:0005759, GO:0006611, GO:0016887, GO:0006457, GO:0009986, GO:0030097,
gi|18645123|gb|AAH24034.1|	Heat shock 70kDa protein 9B, precursor	679	40	1e-170	0.97		10	GO:0009408, GO:0051082, GO:0005524, GO:0006986, GO:0005759, GO:0006611, GO:0016887, GO:0006457, GO:0009986, GO:0030097,
gi|24234688|ref|NP_004125.3|	heat shock 70kDa protein 9B precursor	679	40	1e-170	0.97		10	GO:0009408, GO:0051082, GO:0005524, GO:0006986, GO:0005759, GO:0006611, GO:0016887, GO:0006457, GO:0009986, GO:0030097,
gi|61656607|emb|CAI64497.1|	tumor rejection antigen (gp96) 1	802	40	1e-170	0.95		8	GO:0005783, GO:0051082, GO:0005524, GO:0006986, GO:0005509, GO:0005886, GO:0006457, GO:0005615,
gi|37261|emb|CAA33261.1|	tumor rejection antigen (gp96) 1	803	40	1e-170	0.95		8	GO:0005783, GO:0051082, GO:0005524, GO:0006986, GO:0005509, GO:0005886, GO:0006457, GO:0005615,
gi|62088648|dbj|BAD92771.1|	tumor rejection antigen (gp96) 1 variant	576	40	1e-170	0.95		8	GO:0005783, GO:0051082, GO:0005524, GO:0006986, GO:0005509, GO:0005886, GO:0006457, GO:0005615,
gi|15010550|gb|AAK74072.1|	heat shock protein gp96 precursor	782	40	1e-170	0.95		8	GO:0005783, GO:0051082, GO:0005524, GO:0006986, GO:0005509, GO:0005886, GO:0006457, GO:0005615,
gi|56204415|emb|CAI20094.1|	heat shock 90kDa protein 1, beta	168	40	1e-83	0.8		10	GO:0005739, GO:0009408, GO:0005829, GO:0051082, GO:0045429, GO:0005524, GO:0006986, GO:0030911, GO:0030235, GO:0006457,
gi|14327942|gb|AAH09195.1|	tumor rejection antigen (gp96) 1	315	40	1e-150	0.96		8	GO:0005783, GO:0051082, GO:0005524, GO:0006986, GO:0005509, GO:0005886, GO:0006457, GO:0005615,
gi|55665399|emb|CAH72590.1|	sterol carrier protein 2	547	40	1e-180	0.87		11	GO:0005739, GO:0007031, GO:0015914, GO:0005386, GO:0005498, GO:0005777, GO:0006637, GO:0008289, GO:0004770, GO:0005548, GO:0006694,
gi|1773239|gb|AAB41286.1|	sterol carrier protein-X/sterol carrier protein-2	547	40	1e-180	0.87		11	GO:0005739, GO:0007031, GO:0015914, GO:0005386, GO:0005498, GO:0005777, GO:0006637, GO:0008289, GO:0004770, GO:0005548, GO:0006694,
gi|55956779|ref|NP_001007101.1|	sterol carrier protein 2 isoform 2 precursor	140	40	1e-67	0.94		11	GO:0005739, GO:0008372, GO:0007031, GO:0000004, GO:0006869, GO:0005498, GO:0005777, GO:0006637, GO:0008289, GO:0004770, GO:0006694,
gi|13543503|gb|AAH05911.1|	Sterol carrier protein 2, isoform 1 precursor	143	40	1e-68	0.93		11	GO:0005739, GO:0008372, GO:0007031, GO:0000004, GO:0006869, GO:0005498, GO:0005777, GO:0006637, GO:0008289, GO:0004770, GO:0006694,
gi|263551|gb|AAB24921.1|	sterol carrier protein 2; SCP2	143	40	1e-68	0.91		11	GO:0005739, GO:0008372, GO:0007031, GO:0000004, GO:0006869, GO:0005498, GO:0005777, GO:0006637, GO:0008289, GO:0004770, GO:0006694,
gi|4050080|gb|AAC97959.1|	-	30	0	-	-	-	0
gi|13786067|gb|AAK39553.1|	-	26	0	-	-	-	0
gi|18999392|gb|AAH24240.1|	Cytochrome c oxidase subunit Va, precursor	150	40	1e-82	0.82	EC:1.9.3.1,	9	GO:0015992, GO:0004129, GO:0008372, GO:0000004, GO:0005554, GO:0005506, GO:0005489, GO:0005751, GO:0006123,
gi|117098|sp|P20674|COX5A_HUMAN	cytochrome c oxidase subunit Va precursor	150	40	1e-82	0.82	EC:1.9.3.1,	9	GO:0015992, GO:0004129, GO:0008372, GO:0000004, GO:0005554, GO:0005506, GO:0005489, GO:0005751, GO:0006123,
gi|2495712|sp|Q14165|K0152_HUMAN	hypothetical protein LOC9761	292	27	1e-138	0.77		2	GO:0006605, GO:0016021,
gi|40788883|dbj|BAA09773.2|	hypothetical protein LOC9761	315	27	1e-136	0.78		2	GO:0006605, GO:0016021,
gi|4929136|gb|AAD33872.1|	alpha-tubulin	328	40	1e-172	0.99	EC:3.6.5.1, EC:3.6.5.2, EC:3.6.5.3, EC:3.6.5.4,	9	GO:0003924, GO:0045298, GO:0005739, GO:0046982, GO:0019904, GO:0005525, GO:0007018, GO:0046785, GO:0005200,
gi|50959900|gb|AAH74827.1|	Tubulin, alpha 8	449	40	1e-170	0.94	EC:3.6.5.1, EC:3.6.5.2, EC:3.6.5.3, EC:3.6.5.4,	10	GO:0005874, GO:0003924, GO:0005739, GO:0000226, GO:0051258, GO:0016068, GO:0005525, GO:0043234, GO:0007018, GO:0005200,
gi|31873439|emb|CAD97815.1|	hypothetical protein	479	40	1e-170	0.94	EC:3.6.5.1, EC:3.6.5.2, EC:3.6.5.3, EC:3.6.5.4,	9	GO:0005874, GO:0003924, GO:0000226, GO:0051258, GO:0016068, GO:0005525, GO:0043234, GO:0007018, GO:0005200,
gi|10436240|dbj|BAB14767.1|	tubulin, alpha 4	241	40	1e-140	0.92	EC:3.6.5.1, EC:3.6.5.2, EC:3.6.5.3, EC:3.6.5.4,	9	GO:0003924, GO:0045298, GO:0005739, GO:0046982, GO:0019904, GO:0005525, GO:0007018, GO:0046785, GO:0005200,
gi|51474125|ref|XP_498686.1|	PREDICTED: hypothetical protein XP_498686	235	1	1e-140	1	-	0
gi|564065|gb|AAC50222.1|	peroxisomal enoyl-CoA hydratase-like protein	328	40	1e-176	0.77	EC:4.2.1.17,	17	GO:0046251, GO:0019482, GO:0018874, GO:0006633, GO:0006574, GO:0006568, GO:0006554, GO:0006552, GO:0006550, GO:0006091, GO:0004300, GO:0005739, GO:0008372, GO:0016853, GO:0006635, GO:0005777, GO:0046872,
gi|6009628|dbj|BAA84996.1|	brain carboxylesterase hBr3	567	40	1e-170	0.88	EC:3.1.2.2,	7	GO:0016290, GO:0004759, GO:0006637, GO:0005788, GO:0009636, GO:0005615, GO:0005792,
gi|14336680|gb|AAK61214.1|	hemoglobin zeta	142	40	1e-75	0.81		6	GO:0019825, GO:0005506, GO:0015671, GO:0005344, GO:0005833, GO:0020037,
gi|18655688|pdb|1JEB|C	hemoglobin zeta	142	40	1e-75	0.81		6	GO:0019825, GO:0005506, GO:0015671, GO:0005344, GO:0005833, GO:0020037,
gi|4885643|ref|NP_005417.1|	tumor protein p53 binding protein, 2 isoform 2	1005	40	1e-170	0.75		8	GO:0005667, GO:0006355, GO:0003700, GO:0007165, GO:0000074, GO:0005070, GO:0006915, GO:0005737,
gi|16197705|emb|CAC83012.1|	ASPP2 protein	1128	40	1e-170	0.76		8	GO:0005667, GO:0006355, GO:0003700, GO:0007165, GO:0000074, GO:0005070, GO:0006915, GO:0005737,
gi|37590181|gb|AAH58918.1|	tumor protein p53 binding protein, 2 isoform 1	1127	40	1e-170	0.76		8	GO:0005667, GO:0006355, GO:0003700, GO:0007165, GO:0000074, GO:0005070, GO:0006915, GO:0005737,
gi|7765077|gb|AAA61143.2|	transferrin variant	72	40	1e-24	0.94	EC:3.6.5.4,	12	GO:0007165, GO:0005783, GO:0006826, GO:0016021, GO:0030139, GO:0005786, GO:0006879, GO:0008199, GO:0005525, GO:0005768, GO:0005615, GO:0004872,
gi|8980356|emb|CAB96907.1|	-	28	0	-	-	-	0
gi|914833|gb|AAB60696.1|	TPA: type II keratin K6h	384	40	1e-163	0.95		9	GO:0007010, GO:0005739, GO:0008372, GO:0016021, GO:0005882, GO:0008544, GO:0008284, GO:0030154, GO:0005200,
gi|34069|emb|CAA24760.1|	unnamed protein product	357	40	1e-155	0.95		9	GO:0007010, GO:0005739, GO:0008372, GO:0016021, GO:0005882, GO:0008544, GO:0008284, GO:0030154, GO:0005200,
gi|2773336|gb|AAB96912.1|	alcohol dehydrogenase 1	46	40	1e-19	0.95		7	GO:0006118, GO:0005489, GO:0006069, GO:0008270, GO:0001523, GO:0004024, GO:0005737,
gi|493869|pdb|1BBJ|L	LChain L, Fab' Fragment Of Monoclonal Antibody B72.3 (MurineHUMAN CHIMERA)	211	40	1e-112	0.9	-	0
gi|31074631|emb|CAD91892.1|	keratin 1b	578	40	1e-170	0.85		16	GO:0007165, GO:0005554, GO:0016020, GO:0005529, GO:0005882, GO:0001867, GO:0000004, GO:0045765, GO:0005200, GO:0005515, GO:0004872, GO:0008544, GO:0042730, GO:0007010, GO:0008372, GO:0006979,
gi|31725|emb|CAA39189.1|	gamma-G globin	155	40	1e-86	0.97		6	GO:0019825, GO:0005506, GO:0015671, GO:0005344, GO:0005833, GO:0020037,
gi|28302131|ref|NP_000550.2|	A-gamma globin	147	40	1e-80	0.94		6	GO:0019825, GO:0005506, GO:0015671, GO:0005344, GO:0005833, GO:0020037,
gi|51235684|gb|AAT98611.1|	hemoglobin gamma-G chain variant Hb.M-Circleville	147	40	1e-80	0.95		6	GO:0019825, GO:0005506, GO:0015671, GO:0005344, GO:0005833, GO:0020037,
gi|31731|emb|CAA23772.1|	A-gamma-globin	122	40	1e-66	0.96		6	GO:0019825, GO:0005506, GO:0015671, GO:0005344, GO:0005833, GO:0020037,
gi|55958581|emb|CAI14202.1|	aldo-keto reductase family 1, member C4 (chlordecone reductase\; 3-alpha hydroxysteroid dehydrogenase, type I\; dihydrodiol dehydrogenase 4)	323	40	1e-178	0.92	EC:1.1.1.188, EC:1.1.1.189, EC:1.1.1.50, EC:1.1.1.213, EC:1.1.1.225, EC:1.1.1.62, EC:1.3.1.20, EC:1.1.1.149,	25	GO:0008210, GO:0008207, GO:0006699, GO:0006118, GO:0006691, GO:0047006, GO:0006805, GO:0005737, GO:0008283, GO:0001516, GO:0047115, GO:0015125, GO:0008209, GO:0004303, GO:0047743, GO:0007586, GO:0047026, GO:0047042, GO:0015722, GO:0005489, GO:0004033, GO:0008372, GO:0050221, GO:0005488, GO:0047017,
gi|256146|gb|AAB23382.1|	-	14	0	-	-	-	0
gi|10120741|pdb|1FA9|A	PYGL protein	846	40	1e-170	0.93		3	GO:0030170, GO:0005980, GO:0008184,
gi|33874902|gb|AAH09895.2|	PYGL protein	869	40	1e-170	0.93		3	GO:0030170, GO:0005980, GO:0008184,
gi|51896018|gb|AAH82229.1|	PYGL protein	870	40	1e-170	0.94		3	GO:0030170, GO:0005980, GO:0008184,
gi|10120743|pdb|1FC0|B	PYGL protein	846	40	1e-170	0.94		3	GO:0030170, GO:0005980, GO:0008184,
gi|66360546|pdb|1XOI|B	BChain B, Human Liver Glycogen Phosphorylase A Complexed With Chloroindoloyl Glycine Amide	846	40	1e-170	0.93		3	GO:0030170, GO:0005980, GO:0008184,
gi|3219697|gb|AAC23504.1|	liver glycogen phosphorylase	847	40	1e-170	0.93		3	GO:0030170, GO:0005980, GO:0008184,
gi|63102563|gb|AAH95850.1|	Unknown (protein for IMAGE:30343100)	876	40	1e-170	0.94		3	GO:0030170, GO:0005980, GO:0008184,
gi|71037379|ref|NP_002854.3|	PYGL protein	847	40	1e-170	0.94		3	GO:0030170, GO:0005980, GO:0008184,
gi|3153908|gb|AAC17450.1|	liver glycogen phosphorylase	847	40	1e-170	0.93		3	GO:0030170, GO:0005980, GO:0008184,
gi|2232007|gb|AAC52081.1|	glycogen phosphorylase	842	40	1e-170	0.96		6	GO:0008372, GO:0000004, GO:0005554, GO:0030170, GO:0005980, GO:0008184,
gi|62087740|dbj|BAD92317.1|	brain glycogen phosphorylase variant	865	40	1e-170	0.95		3	GO:0030170, GO:0005980, GO:0008184,
gi|9650807|emb|CAC00661.1|	PYGB	843	40	1e-170	0.95		3	GO:0030170, GO:0005980, GO:0008184,
gi|87576|pir||A27335	-	842	40	1e-170	0.96		6	GO:0008372, GO:0000004, GO:0005554, GO:0030170, GO:0005980, GO:0008184,
gi|55859558|emb|CAI10846.1|	acyl-Coenzyme A dehydrogenase, short/branched chain	170	40	1e-92	0.78		6	GO:0005739, GO:0006635, GO:0006118, GO:0016937, GO:0009055, GO:0006637,
gi|47499611|gb|AAT28560.1|	envelope glycoprotein	171	40	1e-98	0.9		3	GO:0019031, GO:0016021, GO:0005198,
gi|62421061|gb|AAX82249.1|	actin-like protein	103	40	1e-54	1		9	GO:0008307, GO:0005200, GO:0005515, GO:0003774, GO:0005524, GO:0007517, GO:0000004, GO:0007010, GO:0005884,
gi|8250277|emb|CAB93575.1|	IgG heavy chain variable region	147	40	1e-81	0.82	-	0
gi|51247326|pdb|1S3K|H	HChain H, Crystal Structure Of A Humanized Fab (Hu3s193) In Complex With The Lewis Y Tetrasaccharide	222	40	1e-119	0.88	-	0
gi|32011|emb|CAA42223.1|	-	171	40	1e-97	0.82	-	0
gi|5679468|emb|CAB51709.1|	immunoglobulin heavy chain variable region	144	40	1e-74	0.8		2	GO:0005887, GO:0016066,
gi|5679496|emb|CAB51722.1|	immunoglobulin heavy chain variable region	145	40	1e-79	0.85	-	0
gi|1913916|gb|AAB51067.1|	immunoglobulin Fd chain	231	40	1e-124	0.87	-	0
gi|55959887|emb|CAI13096.1|	PREDICTED: similar to proliferation associated gene (pag)	171	40	1e-96	0.94	EC:1.1.1.44,	16	GO:0006804, GO:0019521, GO:0006118, GO:0005554, GO:0001501, GO:0005737, GO:0008283, GO:0008379, GO:0000004, GO:0050661, GO:0004616, GO:0009051, GO:0005489, GO:0008372, GO:0042345, GO:0006979,
gi|55959888|emb|CAI13097.1|	peroxiredoxin 1	97	40	1e-51	0.96	EC:1.1.1.44,	16	GO:0006804, GO:0019521, GO:0006118, GO:0005554, GO:0001501, GO:0005737, GO:0008283, GO:0008379, GO:0000004, GO:0050661, GO:0004616, GO:0009051, GO:0005489, GO:0008372, GO:0042345, GO:0006979,
gi|1617118|emb|CAA57764.1|	-	164	-	-	-	-	-	-
gi|438069|emb|CAA80269.1|	thiol-specific antioxidant protein	198	40	1e-112	0.89	EC:1.1.1.44,	18	GO:0006804, GO:0019521, GO:0006118, GO:0005554, GO:0001501, GO:0005737, GO:0008283, GO:0008430, GO:0008379, GO:0000004, GO:0050661, GO:0004616, GO:0009051, GO:0006916, GO:0005489, GO:0008372, GO:0042345, GO:0006979,
gi|33188452|ref|NP_859427.1|	peroxiredoxin 2 isoform b	147	40	1e-81	0.71	EC:1.1.1.44,	15	GO:0006804, GO:0019521, GO:0006118, GO:0001501, GO:0005737, GO:0008283, GO:0008430, GO:0008379, GO:0050661, GO:0004616, GO:0009051, GO:0006916, GO:0005489, GO:0042345, GO:0006979,
gi|24659879|gb|AAH39428.1|	Peroxiredoxin 2, isoform a	198	40	1e-112	0.93	EC:1.1.1.44,	18	GO:0006804, GO:0019521, GO:0006118, GO:0005554, GO:0001501, GO:0005737, GO:0008283, GO:0008430, GO:0008379, GO:0000004, GO:0050661, GO:0004616, GO:0009051, GO:0006916, GO:0005489, GO:0008372, GO:0042345, GO:0006979,
gi|60593615|pdb|1U70|A	unnamed protein product	186	40	1e-104	0.92	EC:1.5.1.3,	8	GO:0046656, GO:0006761, GO:0009165, GO:0008372, GO:0006545, GO:0006730, GO:0031427, GO:0004146,
gi|10441901|gb|AAG17228.1|	ras-related GTP-binding protein 4b	248	40	1e-139	0.9	EC:3.6.5.1, EC:3.6.5.2, EC:3.6.5.3, EC:3.6.5.4,	16	GO:0003924, GO:0051301, GO:0007264, GO:0030100, GO:0008372, GO:0005829, GO:0006886, GO:0005524, GO:0008565, GO:0007049, GO:0005515, GO:0005886, GO:0005525, GO:0006909, GO:0005768, GO:0007041,
gi|19067861|gb|AAK08968.1|	RAB3C, member RAS oncogene family	227	40	1e-129	0.92	EC:3.6.5.1, EC:3.6.5.2, EC:3.6.5.3, EC:3.6.5.4,	14	GO:0003924, GO:0051301, GO:0007264, GO:0008372, GO:0006886, GO:0005524, GO:0008565, GO:0007049, GO:0008021, GO:0005515, GO:0017157, GO:0017156, GO:0005525, GO:0007269,
gi|57997184|emb|CAI46143.1|	hypothetical protein	207	40	1e-114	0.89	EC:3.6.5.1, EC:3.6.5.2, EC:3.6.5.3, EC:3.6.5.4,	15	GO:0005525, GO:0005794, GO:0000074, GO:0006886, GO:0003924, GO:0006897, GO:0046887, GO:0005515, GO:0003677, GO:0017157, GO:0006355, GO:0007264, GO:0008372, GO:0000160, GO:0008565,
gi|33284843|emb|CAE17590.1|	hypothetical protein LOC445154	76	40	1e-36	0.96	EC:3.6.5.1, EC:3.6.5.2, EC:3.6.5.3, EC:3.6.5.4,	13	GO:0003924, GO:0006355, GO:0006897, GO:0007264, GO:0005783, GO:0006886, GO:0007049, GO:0000910, GO:0017157, GO:0005795, GO:0003677, GO:0005525, GO:0000160,
gi|26252126|gb|AAH40547.1|	RAB37, member RAS oncogene family, isoform 3	216	40	1e-120	0.81	EC:3.6.5.1, EC:3.6.5.2, EC:3.6.5.3, EC:3.6.5.4,	17	GO:0005525, GO:0016020, GO:0000074, GO:0006886, GO:0000004, GO:0006486, GO:0003924, GO:0005515, GO:0008378, GO:0003677, GO:0006355, GO:0007264, GO:0005739, GO:0008372, GO:0030141, GO:0000160, GO:0016192,
gi|66361571|pdb|2BME|D	DChain D, High Resolution Structure Of Gppnhp-Bound Human Rab4a	186	40	1e-102	0.93	EC:3.6.5.1, EC:3.6.5.2, EC:3.6.5.3, EC:3.6.5.4,	26	GO:0005886, GO:0005525, GO:0006886, GO:0030100, GO:0003924, GO:0030140, GO:0005791, GO:0005515, GO:0007269, GO:0005524, GO:0005769, GO:0005770, GO:0005624, GO:0051301, GO:0005795, GO:0007264, GO:0006909, GO:0007049, GO:0008372, GO:0048471, GO:0042175, GO:0007041, GO:0005764, GO:0008565, GO:0005829, GO:0006895,
gi|51467489|ref|XP_497021.1|	PREDICTED: similar to RAB1B, member RAS oncogene family; small GTP-binding protein	201	40	1e-113	0.91	EC:3.6.5.1, EC:3.6.5.2, EC:3.6.5.3, EC:3.6.5.4,	17	GO:0005525, GO:0005783, GO:0006886, GO:0003924, GO:0006897, GO:0007155, GO:0003677, GO:0017157, GO:0005795, GO:0006355, GO:0007264, GO:0008360, GO:0007015, GO:0008372, GO:0006888, GO:0000160, GO:0008565,
gi|34365467|emb|CAE46061.1|	hypothetical protein	164	40	1e-91	0.85	EC:3.6.5.1, EC:3.6.5.2, EC:3.6.5.3, EC:3.6.5.4,	9	GO:0003924, GO:0006897, GO:0007264, GO:0008372, GO:0006886, GO:0005097, GO:0017157, GO:0005795, GO:0005525,
gi|62897579|dbj|BAD96729.1|	RAB4A, member RAS oncogene family variant	218	40	1e-121	0.91	EC:3.6.5.1, EC:3.6.5.2, EC:3.6.5.3, EC:3.6.5.4,	26	GO:0005886, GO:0005525, GO:0006886, GO:0030100, GO:0003924, GO:0030140, GO:0005791, GO:0005515, GO:0007269, GO:0005524, GO:0005769, GO:0005770, GO:0005624, GO:0051301, GO:0005795, GO:0007264, GO:0006909, GO:0007049, GO:0008372, GO:0048471, GO:0042175, GO:0007041, GO:0005764, GO:0008565, GO:0005829, GO:0006895,
gi|22651417|gb|AAL12244.1|	Rab39	213	40	1e-112	0.81	EC:3.6.5.1, EC:3.6.5.2, EC:3.6.5.3, EC:3.6.5.4,	14	GO:0003924, GO:0051301, GO:0006355, GO:0007264, GO:0008372, GO:0000004, GO:0006886, GO:0008565, GO:0007049, GO:0003677, GO:0005525, GO:0000160, GO:0006909, GO:0007041,
gi|33150586|gb|AAP97171.1|	rab4b	213	40	1e-118	0.89	EC:3.6.5.1, EC:3.6.5.2, EC:3.6.5.3, EC:3.6.5.4,	16	GO:0003924, GO:0051301, GO:0007264, GO:0030100, GO:0008372, GO:0005829, GO:0006886, GO:0005524, GO:0008565, GO:0007049, GO:0005515, GO:0005886, GO:0005525, GO:0006909, GO:0005768, GO:0007041,
gi|49065350|emb|CAG38493.1|	RAB1B	201	40	1e-112	0.93	EC:3.6.5.1, EC:3.6.5.2, EC:3.6.5.3, EC:3.6.5.4,	17	GO:0005525, GO:0005783, GO:0006886, GO:0003924, GO:0006897, GO:0007155, GO:0003677, GO:0017157, GO:0005795, GO:0006355, GO:0007264, GO:0008360, GO:0007015, GO:0008372, GO:0006888, GO:0000160, GO:0008565,
gi|30585329|gb|AAP36937.1|	Homo sapiens actinin, alpha 1	893	40	1e-170	0.95		11	GO:0015629, GO:0008372, GO:0005634, GO:0051017, GO:0000004, GO:0051015, GO:0047485, GO:0005509, GO:0030863, GO:0005200, GO:0006928,
gi|30583253|gb|AAP35871.1|	Actinin, alpha 1	892	40	1e-170	0.95		11	GO:0015629, GO:0008372, GO:0005634, GO:0051017, GO:0000004, GO:0051015, GO:0047485, GO:0005509, GO:0030863, GO:0005200, GO:0006928,
gi|28723|emb|CAA38970.1|	alpha-actinin	596	40	1e-170	0.94		10	GO:0015629, GO:0005634, GO:0051017, GO:0000004, GO:0051015, GO:0047485, GO:0005509, GO:0030863, GO:0005200, GO:0006928,
gi|28334|emb|CAA33803.1|	unnamed protein product	892	40	1e-170	0.95		11	GO:0015629, GO:0008372, GO:0005634, GO:0051017, GO:0000004, GO:0051015, GO:0047485, GO:0005509, GO:0030863, GO:0005200, GO:0006928,
gi|73535681|pdb|1YDI|B	-	24	0	-	-	-	0
gi|54304187|emb|CAH59747.2|	alpha-actinin	86	40	1e-44	0.98		6	GO:0005200, GO:0015629, GO:0005509, GO:0051015, GO:0000004, GO:0008372,
gi|21669593|dbj|BAC01821.1|	immunoglobulin lambda light chain VLJ region	264	40	1e-128	0.91	-	0
gi|21669591|dbj|BAC01820.1|	immunoglobulin lambda light chain VLJ region	264	40	1e-129	0.91	-	0
gi|21669589|dbj|BAC01819.1|	immunoglobulin lambda light chain VLJ region	264	40	1e-128	0.91	-	0
gi|306451|gb|AAA35521.1|	neural alfa2 tubulin	98	40	1e-41	1	EC:3.6.5.1, EC:3.6.5.2, EC:3.6.5.3, EC:3.6.5.4,	8	GO:0005874, GO:0003924, GO:0000226, GO:0051258, GO:0005525, GO:0043234, GO:0007018, GO:0005200,
gi|1335270|emb|CAA26834.1|	unnamed protein product	167	40	1e-93	0.96		6	GO:0008372, GO:0000004, GO:0005554, GO:0030170, GO:0005980, GO:0008184,
gi|1419577|emb|CAA67407.1|	immunoglobulin gamma heavy chain	117	40	1e-63	0.88	-	0
gi|21928354|dbj|BAC05775.1|	seven transmembrane helix receptor	294	40	1e-167	0.74		4	GO:0007187, GO:0050911, GO:0004984, GO:0016021,
gi|33946075|gb|AAQ55701.1|	elongation factor-1 alpha	161	40	1e-89	0.95		7	GO:0006448, GO:0005840, GO:0006118, GO:0005489, GO:0005507, GO:0005525, GO:0003746,
gi|44955929|ref|NP_982284.1|	calmodulin regulated spectrin-associated protein 1-like 1	1478	40	1e-172	0.75	-	3	PGO:0000004, FGO:0005554, CGO:0008372,
gi|55959958|emb|CAI17077.1|	novel protein	1489	40	1e-172	0.75	-	3	PGO:0000004, FGO:0005554, CGO:0008372,
gi|55959957|emb|CAI17076.1|	novel protein	818	40	1e-170	0.73	-	3	PGO:0000004, FGO:0005554, CGO:0008372,
gi|16552261|dbj|BAB71275.1|	unnamed protein product	410	40	1e-180	0.94		7	GO:0005871, GO:0005200, GO:0005515, GO:0005737, GO:0000004, GO:0045103, GO:0045098,
gi|21757045|dbj|BAC05002.1|	unnamed protein product	454	40	1e-180	0.96		7	GO:0005871, GO:0005200, GO:0005515, GO:0005737, GO:0000004, GO:0045103, GO:0045098,
gi|62896523|dbj|BAD96202.1|	vimentin variant	466	40	1e-179	0.97		7	GO:0005871, GO:0005200, GO:0005515, GO:0005737, GO:0000004, GO:0045103, GO:0045098,
gi|5030431|gb|AAA61281.2|	vimentin	354	40	1e-175	0.96		7	GO:0005871, GO:0005200, GO:0005515, GO:0005737, GO:0000004, GO:0045103, GO:0045098,
gi|57471646|emb|CAI39485.1|	vimentin	431	40	1e-179	0.97		7	GO:0005871, GO:0005200, GO:0005515, GO:0005737, GO:0000004, GO:0045103, GO:0045098,
gi|37852|emb|CAA79613.1|	vimentin	466	40	1e-180	0.97		7	GO:0005871, GO:0005200, GO:0005515, GO:0005737, GO:0000004, GO:0045103, GO:0045098,
gi|47115317|emb|CAG28618.1|	VIM	466	40	1e-179	0.97		7	GO:0005871, GO:0005200, GO:0005515, GO:0005737, GO:0000004, GO:0045103, GO:0045098,
gi|44890587|gb|AAH66956.1|	Vimentin	466	40	1e-180	0.97		7	GO:0005871, GO:0005200, GO:0005515, GO:0005737, GO:0000004, GO:0045103, GO:0045098,
gi|57471647|emb|CAI39486.1|	vimentin	173	40	1e-80	0.97		7	GO:0005871, GO:0005200, GO:0005515, GO:0005737, GO:0000004, GO:0045103, GO:0045098,
gi|57471648|emb|CAI39487.1|	vimentin	228	40	1e-111	0.97		7	GO:0005871, GO:0005200, GO:0005515, GO:0005737, GO:0000004, GO:0045103, GO:0045098,
gi|34784462|gb|AAH56887.1|	Chromosome 5 open reading frame 5	915	40	1e-180	0.76		1	GO:0005096,
gi|7706137|ref|NP_057687.1|	chromosome 5 open reading frame 5	915	40	1e-180	0.76		1	GO:0005096,
gi|15559494|gb|AAH14112.1|	Aminoacylase 1	408	40	1e-170	0.76	EC:3.5.1.14,	7	GO:0000051, GO:0008237, GO:0005829, GO:0004046, GO:0046983, GO:0008652, GO:0006508,
gi|42543420|pdb|1Q7L|D	DChain D, Zn-Binding Domain Of The T347g Mutant Of Human Aminoacylase- I	88	40	1e-38	0.79	EC:3.5.1.14,	10	GO:0000051, GO:0005739, GO:0008237, GO:0005829, GO:0045045, GO:0004046, GO:0046983, GO:0008652, GO:0016023, GO:0006508,
gi|55664255|emb|CAH72995.1|	bile acid Coenzyme A: amino acid N-acyltransferase (glycine N-choloyltransferase)	418	40	1e-170	0.69	EC:2.3.1.65, EC:3.1.2.2,	17	GO:0042967, GO:0019530, GO:0006699, GO:0016410, GO:0006637, GO:0006953, GO:0016290, GO:0007586, GO:0006605, GO:0047963, GO:0006544, GO:0004759, GO:0005739, GO:0005777, GO:0008372, GO:0005829, GO:0016291,
gi|16306985|gb|AAH09567.1|	Bile acid Coenzyme A: amino acid N-acyltransferase	418	40	1e-170	0.69	EC:2.3.1.65, EC:3.1.2.2,	17	GO:0042967, GO:0019530, GO:0006699, GO:0016410, GO:0006637, GO:0006953, GO:0016290, GO:0007586, GO:0006605, GO:0047963, GO:0006544, GO:0004759, GO:0005739, GO:0005777, GO:0008372, GO:0005829, GO:0016291,
gi|56206149|emb|CAI22458.1|	aldo-keto reductase family 1, member A1 (aldehyde reductase)	147	40	1e-85	0.87	EC:1.1.1.2, EC:1.1.1.21,	15	GO:0006118, GO:0006013, GO:0006012, GO:0006000, GO:0046486, GO:0019384, GO:0006096, GO:0006094, GO:0006081, GO:0005489, GO:0004032, GO:0005554, GO:0000004, GO:0008106, GO:0008372,
gi|30582845|gb|AAP35649.1|	aldo-keto reductase family 1, member A1 (aldehyde reductase)	325	40	1e-179	0.87	EC:1.1.1.2, EC:1.1.1.21,	16	GO:0006118, GO:0006013, GO:0006012, GO:0006000, GO:0046486, GO:0019384, GO:0006096, GO:0006094, GO:0006081, GO:0005489, GO:0004032, GO:0005554, GO:0000004, GO:0005615, GO:0008106, GO:0008372,
gi|30584269|gb|AAP36383.1|	Homo sapiens aldo-keto reductase family 1, member A1 (aldehyde reductase)	326	40	1e-179	0.87	EC:1.1.1.2, EC:1.1.1.21,	15	GO:0006118, GO:0006013, GO:0006012, GO:0006000, GO:0046486, GO:0019384, GO:0006096, GO:0006094, GO:0006081, GO:0005489, GO:0004032, GO:0005554, GO:0000004, GO:0008106, GO:0008372,
gi|1335082|emb|CAA47830.1|	-	19	0	-	-	-	0
gi|62896629|dbj|BAD96255.1|	formyltetrahydrofolate dehydrogenase isoform a variant	902	40	1e-171	0.88	EC:1.2.1.5, EC:2.1.2.9, EC:1.5.1.6, EC:3.6.5.3,	18	GO:0006118, GO:0046653, GO:0006555, GO:0006400, GO:0006570, GO:0006558, GO:0006547, GO:0006096, GO:0006094, GO:0006412, GO:0048037, GO:0016155, GO:0005489, GO:0006730, GO:0004479, GO:0004030, GO:0009258, GO:0005737,
gi|59802911|sp|O75891|FTHFD_HUMAN	aldehyde dehydrogenase 1 family, member L1	902	40	1e-171	0.88	EC:1.2.1.5, EC:2.1.2.9, EC:1.5.1.6, EC:3.6.5.3,	18	GO:0006118, GO:0046653, GO:0006555, GO:0006400, GO:0006570, GO:0006558, GO:0006547, GO:0006096, GO:0006094, GO:0006412, GO:0048037, GO:0016155, GO:0005489, GO:0006730, GO:0004479, GO:0004030, GO:0009258, GO:0005737,
gi|51491203|emb|CAH18667.1|	hypothetical protein	912	40	1e-171	0.88	EC:1.2.1.5, EC:2.1.2.9, EC:1.5.1.6, EC:3.6.5.3,	18	GO:0006118, GO:0046653, GO:0006555, GO:0006400, GO:0006570, GO:0006558, GO:0006547, GO:0006096, GO:0006094, GO:0006412, GO:0048037, GO:0016155, GO:0005489, GO:0006730, GO:0004479, GO:0004030, GO:0009258, GO:0005737,
gi|3560541|gb|AAC35000.1|	10-formyltetrahydrofolate dehydrogenase	902	40	1e-170	0.88	EC:1.2.1.5, EC:2.1.2.9, EC:1.5.1.6, EC:3.6.5.3,	18	GO:0006118, GO:0046653, GO:0006555, GO:0006400, GO:0006570, GO:0006558, GO:0006547, GO:0006096, GO:0006094, GO:0006412, GO:0048037, GO:0016155, GO:0005489, GO:0006730, GO:0004479, GO:0004030, GO:0009258, GO:0005737,
gi|62896947|dbj|BAD96414.1|	formyltetrahydrofolate dehydrogenase isoform a variant	902	40	1e-171	0.88	EC:1.2.1.5, EC:2.1.2.9, EC:1.5.1.6, EC:3.6.5.3,	18	GO:0006118, GO:0046653, GO:0006555, GO:0006400, GO:0006570, GO:0006558, GO:0006547, GO:0006096, GO:0006094, GO:0006412, GO:0048037, GO:0016155, GO:0005489, GO:0006730, GO:0004479, GO:0004030, GO:0009258, GO:0005737,
gi|62088178|dbj|BAD92536.1|	aldehyde dehydrogenase 1 family, member L1 variant	954	40	1e-171	0.88	EC:1.2.1.5, EC:2.1.2.9, EC:1.5.1.6, EC:3.6.5.3,	18	GO:0006118, GO:0046653, GO:0006555, GO:0006400, GO:0006570, GO:0006558, GO:0006547, GO:0006096, GO:0006094, GO:0006412, GO:0048037, GO:0016155, GO:0005489, GO:0006730, GO:0004479, GO:0004030, GO:0009258, GO:0005737,
gi|62897607|dbj|BAD96743.1|	3-hydroxyisobutyryl-Coenzyme A hydrolase isoform 1 variant	385	40	1e-180	0.77	EC:3.1.2.4,	6	GO:0019482, GO:0006574, GO:0006552, GO:0006550, GO:0016853, GO:0003860,
gi|37594471|ref|NP_055177.2|	3-hydroxyisobutyryl-Coenzyme A hydrolase isoform 1	386	40	1e-180	0.77	EC:3.1.2.4,	6	GO:0019482, GO:0006574, GO:0006552, GO:0006550, GO:0016853, GO:0003860,
gi|37594469|ref|NP_932164.1|	3-hydroxyisobutyryl-Coenzyme A hydrolase isoform 2	338	40	1e-180	0.78	EC:3.1.2.4,	9	GO:0019482, GO:0006574, GO:0006552, GO:0006550, GO:0005554, GO:0003860, GO:0016853, GO:0008372, GO:0000004,
gi|62702310|gb|AAX93234.1|	3-hydroxyisobutyryl-Coenzyme A hydrolase, isoform 1	240	40	1e-133	0.77	EC:3.1.2.4,	8	GO:0019482, GO:0006574, GO:0006552, GO:0006550, GO:0005554, GO:0000004, GO:0003860, GO:0008372,
gi|62897519|dbj|BAD96699.1|	3-hydroxyisobutyryl-Coenzyme A hydrolase isoform 1 variant	385	40	1e-179	0.77	EC:3.1.2.4,	6	GO:0019482, GO:0006574, GO:0006552, GO:0006550, GO:0016853, GO:0003860,
gi|52790425|gb|AAH05190.2|	HIBCH protein	362	40	1e-180	0.78	EC:3.1.2.4,	9	GO:0019482, GO:0006574, GO:0006552, GO:0006550, GO:0005554, GO:0003860, GO:0016853, GO:0008372, GO:0000004,
gi|45767881|gb|AAH67822.1|	3-hydroxyisobutyryl-Coenzyme A hydrolase, isoform 1	386	40	1e-180	0.77	EC:3.1.2.4,	6	GO:0019482, GO:0006574, GO:0006552, GO:0006550, GO:0016853, GO:0003860,
gi|3320120|gb|AAC52114.1|	3-hydroxyisobutyryl-coenzyme A hydrolase	381	40	1e-170	0.75	EC:3.1.2.4,	6	GO:0019482, GO:0006574, GO:0006552, GO:0006550, GO:0003860, GO:0016853,
gi|51466870|ref|XP_498275.1|	PREDICTED: similar to Plasma membrane calcium-transporting ATPase 3 (PMCA3) (Plasma membrane calcium pump isoform 3) (Plasma membrane calcium ATPase isoform 3)	778	40	1e-170	0.61	EC:3.6.3.8,	10	GO:0016529, GO:0005516, GO:0005388, GO:0016021, GO:0008152, GO:0000287, GO:0005524, GO:0005509, GO:0005886, GO:0006816,
gi|66774007|sp|Q7Z794|K2C1B_HUMAN	K2C1B_HUMANKeratin, type II cytoskeletal 1b	576	40	1e-170	0.85		16	GO:0007165, GO:0005554, GO:0016020, GO:0005529, GO:0005882, GO:0001867, GO:0000004, GO:0045765, GO:0005200, GO:0005515, GO:0004872, GO:0008544, GO:0042730, GO:0007010, GO:0008372, GO:0006979,
gi|27764561|tpg|DAA00402.1|	TPA: keratin 1b	502	40	1e-170	0.86		16	GO:0007165, GO:0005554, GO:0016020, GO:0005529, GO:0005882, GO:0001867, GO:0000004, GO:0045765, GO:0005200, GO:0005515, GO:0004872, GO:0008544, GO:0042730, GO:0007010, GO:0008372, GO:0006979,
gi|10436345|dbj|BAB14809.1|	RNA U, small nuclear RNA export adaptor (phosphorylation regulated)	394	33	1e-173	0.71		3	GO:0005634, GO:0006408, GO:0005737,
gi|10435105|dbj|BAB14489.1|	unnamed protein product	394	33	1e-171	0.71		3	GO:0005634, GO:0006408, GO:0005737,
gi|2995608|gb|AAC08318.1|	CAMP-dependent protein kinase, regulatory subunit beta 2	112	40	1e-57	0.92		19	GO:0045859, GO:0009069, GO:0006468, GO:0005886, GO:0005952, GO:0005737, GO:0008283, GO:0007242, GO:0005215, GO:0030552, GO:0005515, GO:0008603, GO:0005624, GO:0009887, GO:0004872, GO:0007612, GO:0004674, GO:0006810, GO:0006631,
gi|51095152|gb|EAL24395.1|	cAMP-dependent protein kinase, regulatory subunit beta 2	418	40	1e-172	0.85		19	GO:0045859, GO:0009069, GO:0006468, GO:0005886, GO:0005952, GO:0005737, GO:0008283, GO:0007242, GO:0005215, GO:0030552, GO:0005515, GO:0008603, GO:0005624, GO:0009887, GO:0004872, GO:0007612, GO:0004674, GO:0006810, GO:0006631,
gi|49904154|gb|AAH75800.1|	CAMP-dependent protein kinase, regulatory subunit beta 2	418	40	1e-172	0.85		19	GO:0045859, GO:0009069, GO:0006468, GO:0005886, GO:0005952, GO:0005737, GO:0008283, GO:0007242, GO:0005215, GO:0030552, GO:0005515, GO:0008603, GO:0005624, GO:0009887, GO:0004872, GO:0007612, GO:0004674, GO:0006810, GO:0006631,
gi|15865358|emb|CAC82670.1|	gp120	170	40	1e-96	0.92		3	GO:0019031, GO:0016021, GO:0005198,
gi|2228322|gb|AAB61809.1|	envelope glycoprotein V3 region	95	40	1e-49	0.91		3	GO:0019031, GO:0016021, GO:0005198,
gi|38892768|gb|AAR27760.1|	rev protein	107	40	1e-34	0.9		4	GO:0005667, GO:0006355, GO:0003700, GO:0042025,
gi|431857|emb|CAA82193.1|	delta 4-3-oxosteroid 5 beta-reductase	326	40	1e-177	0.81	EC:1.1.1.188, EC:1.1.1.189, EC:1.1.1.213, EC:1.1.1.62, EC:1.3.1.20, EC:1.1.1.149, EC:1.3.99.6,	23	GO:0008207, GO:0008210, GO:0008209, GO:0006118, GO:0006691, GO:0047568, GO:0047006, GO:0006805, GO:0001516, GO:0047115, GO:0015125, GO:0004303, GO:0007586, GO:0030573, GO:0047026, GO:0015722, GO:0005489, GO:0004033, GO:0006699, GO:0008372, GO:0050221, GO:0005488, GO:0047017,
gi|16554192|dbj|BAB71682.1|	unnamed protein product	146	40	1e-84	0.81	EC:1.1.1.188, EC:1.1.1.50, EC:1.1.1.213, EC:1.1.1.225, EC:1.1.1.62, EC:1.3.1.20, EC:1.1.1.149, EC:1.3.99.6,	25	GO:0008210, GO:0008209, GO:0008207, GO:0006118, GO:0006691, GO:0047568, GO:0047006, GO:0006805, GO:0008283, GO:0047115, GO:0015125, GO:0004303, GO:0047743, GO:0007586, GO:0030573, GO:0047026, GO:0047042, GO:0015722, GO:0005489, GO:0004033, GO:0006699, GO:0006693, GO:0008372, GO:0005488, GO:0047017,
gi|39939613|gb|AAR32296.1|	immunoglobulin heavy chain variable region	131	40	1e-75	0.83	-	0
gi|55732546|emb|CAH92973.1|	hypothetical protein	184	33	1e-59	0.8		9	GO:0006469, GO:0008372, GO:0019901, GO:0000004, GO:0005554, GO:0042326, GO:0004860, GO:0003725, GO:0005730,
gi|15679980|gb|AAH14298.1|	PRKR interacting protein 1 (IL11 inducible)	184	32	1e-60	0.78		9	GO:0006469, GO:0008372, GO:0019901, GO:0000004, GO:0005554, GO:0042326, GO:0004860, GO:0003725, GO:0005730,
gi|284102|pir||A38228	-	533	40	1e-178	0.82	EC:1.14.13.8,	9	GO:0005783, GO:0016021, GO:0000287, GO:0006800, GO:0006118, GO:0015036, GO:0005615, GO:0005792, GO:0004499,
gi|4099613|gb|AAD00659.1|	N-methyl-D-aspartate receptor subunit 2B	1484	40	1e-170	0.8		15	GO:0006812, GO:0005234, GO:0007611, GO:0005261, GO:0046982, GO:0045211, GO:0000287, GO:0007268, GO:0004972, GO:0005624, GO:0017146, GO:0005615, GO:0008021, GO:0005509, GO:0007215,
gi|4504127|ref|NP_000825.1|	N-methyl-D-aspartate receptor subunit 2B precursor	1484	40	1e-170	0.8		15	GO:0006812, GO:0005234, GO:0007611, GO:0005261, GO:0046982, GO:0045211, GO:0000287, GO:0007268, GO:0004972, GO:0005624, GO:0017146, GO:0005615, GO:0008021, GO:0005509, GO:0007215,
gi|14548162|sp|Q13224|NMDE2_HUMAN	NMDE2_HUMANGlutamate	1484	40	1e-170	0.8		15	GO:0006812, GO:0005234, GO:0007611, GO:0005261, GO:0046982, GO:0045211, GO:0000287, GO:0007268, GO:0004972, GO:0005624, GO:0017146, GO:0005615, GO:0008021, GO:0005509, GO:0007215,
gi|62087280|dbj|BAD92087.1|	Glutamate	1136	40	1e-170	0.81		15	GO:0006812, GO:0005234, GO:0007611, GO:0005261, GO:0046982, GO:0045211, GO:0000287, GO:0007268, GO:0004972, GO:0005624, GO:0017146, GO:0005615, GO:0008021, GO:0005509, GO:0007215,
gi|21755528|dbj|BAC04704.1|	unnamed protein product	258	40	1e-149	0.89	EC:6.2.1.3, EC:6.2.1.1,	16	GO:0019643, GO:0006096, GO:0006094, GO:0008372, GO:0007586, GO:0005741, GO:0003987, GO:0016021, GO:0000004, GO:0000287, GO:0004467, GO:0005554, GO:0005778, GO:0005886, GO:0006637, GO:0005792,
gi|6331328|dbj|BAA86594.1|	KIAA1280 protein	1032	40	1e-170	0.67	-	1	CGO:0016020,
gi|38570149|ref|NP_056506.2|	hypothetical protein LOC55841	1092	40	1e-170	0.68	-	1	CGO:0016020,
gi|4165890|gb|AAD08810.1|	Serpin peptidase inhibitor, clade A, member 3, precursor	407	40	1e-170	0.83		8	GO:0030569, GO:0019216, GO:0005515, GO:0006953, GO:0005622, GO:0003677, GO:0006954, GO:0005615,
gi|21961493|gb|AAH34554.1|	Serpin peptidase inhibitor, clade A, member 3, precursor	423	40	1e-170	0.83		8	GO:0030569, GO:0019216, GO:0005515, GO:0006953, GO:0005622, GO:0003677, GO:0006954, GO:0005615,
gi|1340142|emb|CAA48671.1|	alpha1-antichymotrypsin	442	40	1e-170	0.82		8	GO:0030569, GO:0019216, GO:0005515, GO:0006953, GO:0005622, GO:0003677, GO:0006954, GO:0005615,
gi|62087700|dbj|BAD92297.1|	serine (or cysteine) proteinase inhibitor, clade A, member 3 precursor variant	233	40	1e-119	0.82		8	GO:0030569, GO:0019216, GO:0005515, GO:0006953, GO:0005622, GO:0003677, GO:0006954, GO:0005615,
gi|14714766|gb|AAH10530.1|	Serpin peptidase inhibitor, clade A, member 3, precursor	423	40	1e-170	0.83		8	GO:0030569, GO:0019216, GO:0005515, GO:0006953, GO:0005622, GO:0003677, GO:0006954, GO:0005615,
gi|57014043|gb|AAW32538.1|	lamin A/C transcript variant 1	664	40	1e-170	0.96		7	GO:0005198, GO:0005871, GO:0007517, GO:0005515, GO:0005638, GO:0006998, GO:0007283,
gi|55957502|emb|CAI15526.1|	lamin A/C	513	40	1e-180	0.99		7	GO:0005198, GO:0005871, GO:0007517, GO:0005515, GO:0005638, GO:0006998, GO:0007283,
gi|34228|emb|CAA27173.1|	unnamed protein product	702	40	1e-170	0.97		7	GO:0005198, GO:0005871, GO:0007517, GO:0005515, GO:0005638, GO:0006998, GO:0007283,
gi|57014045|gb|AAW32539.1|	lamin A/C transcript variant 1	480	40	1e-180	0.98		7	GO:0005198, GO:0005871, GO:0007517, GO:0005515, GO:0005638, GO:0006998, GO:0007283,
gi|21619981|gb|AAH33088.1|	LMNA protein	465	40	1e-178	0.98		7	GO:0005198, GO:0005871, GO:0007517, GO:0005515, GO:0005638, GO:0006998, GO:0007283,
gi|55957496|emb|CAI15520.1|	lamin A/C transcript variant 1	465	40	1e-178	0.98		7	GO:0005198, GO:0005871, GO:0007517, GO:0005515, GO:0005638, GO:0006998, GO:0007283,
gi|27436948|ref|NP_733822.1|	lamin A/C isoform 3	634	40	1e-180	0.95		7	GO:0005198, GO:0005871, GO:0007517, GO:0005515, GO:0005638, GO:0006998, GO:0007283,
gi|5031875|ref|NP_005563.1|	lamin A/C	572	40	1e-170	0.98		7	GO:0005198, GO:0005871, GO:0007517, GO:0005515, GO:0005638, GO:0006998, GO:0007283,
gi|30584609|gb|AAP36557.1|	lamin A/C	573	40	1e-170	0.98		7	GO:0005198, GO:0005871, GO:0007517, GO:0005515, GO:0005638, GO:0006998, GO:0007283,
gi|57014047|gb|AAW32540.1|	lamin A/C transcript variant 1	664	40	1e-170	0.96		7	GO:0005198, GO:0005871, GO:0007517, GO:0005515, GO:0005638, GO:0006998, GO:0007283,
gi|27436946|ref|NP_733821.1|	lamin A/C isoform 1 precursor	664	40	1e-170	0.97		7	GO:0005198, GO:0005871, GO:0007517, GO:0005515, GO:0005638, GO:0006998, GO:0007283,
gi|55957503|emb|CAI15527.1|	lamin A/C	491	40	1e-180	0.99		7	GO:0005198, GO:0005871, GO:0007517, GO:0005515, GO:0005638, GO:0006998, GO:0007283,
gi|55957499|emb|CAI15523.1|	lamin A/C	614	40	1e-170	0.97		7	GO:0005198, GO:0005871, GO:0007517, GO:0005515, GO:0005638, GO:0006998, GO:0007283,
gi|62421047|gb|AAX82242.1|	actin-like protein	103	40	1e-54	0.96		5	GO:0005200, GO:0005515, GO:0003774, GO:0005524, GO:0005884,
gi|62420949|gb|AAX82193.1|	actin-like protein	103	40	1e-54	0.98		5	GO:0005200, GO:0005515, GO:0003774, GO:0005524, GO:0005884,
gi|62421082|gb|AAX82259.1|	actin-like protein	103	40	1e-53	0.96		5	GO:0005200, GO:0005515, GO:0003774, GO:0005524, GO:0005884,
gi|62421084|gb|AAX82260.1|	actin-like protein	103	40	1e-54	0.96		5	GO:0005200, GO:0005515, GO:0003774, GO:0005524, GO:0005884,
gi|66347811|emb|CAI95408.1|	Ornithine carbamoyltransferase, precursor	354	40	1e-179	0.84	EC:2.1.3.3, EC:2.1.3.2,	16	GO:0009347, GO:0006531, GO:0006522, GO:0006560, GO:0019546, GO:0016597, GO:0006221, GO:0005759, GO:0006207, GO:0009348, GO:0007155, GO:0042450, GO:0004070, GO:0009289, GO:0000050, GO:0004585,
gi|13786681|pdb|1FVO|B	BChain B, Crystal Structure Of Human Ornithine Transcarbamylase Complexed With Carbamoyl Phosphate	321	40	1e-180	0.85	EC:2.1.3.3, EC:2.1.3.2,	16	GO:0009347, GO:0006531, GO:0006522, GO:0006560, GO:0019546, GO:0016597, GO:0006221, GO:0005759, GO:0006207, GO:0009348, GO:0007155, GO:0042450, GO:0004070, GO:0009289, GO:0000050, GO:0004585,
gi|219959|dbj|BAA00161.1|	ornithine transcarbamylase	354	40	1e-178	0.84	EC:2.1.3.3, EC:2.1.3.2,	16	GO:0009347, GO:0006531, GO:0006522, GO:0006560, GO:0019546, GO:0016597, GO:0006221, GO:0005759, GO:0006207, GO:0009348, GO:0007155, GO:0042450, GO:0004070, GO:0009289, GO:0000050, GO:0004585,
gi|296653|emb|CAA25248.1|	hp2-alpha	373	40	1e-172	0.93	EC:3.4.21.4, EC:3.4.21.1,	8	GO:0005833, GO:0030492, GO:0006879, GO:0006953, GO:0004263, GO:0004295, GO:0005615, GO:0006508,
gi|1212947|emb|CAA25926.1|	haptoglobin	347	40	1e-179	0.93	EC:3.4.21.4, EC:3.4.21.1,	8	GO:0005833, GO:0030492, GO:0006879, GO:0006953, GO:0004263, GO:0004295, GO:0005615, GO:0006508,
gi|4826762|ref|NP_005134.1|	haptoglobin alpha(2FS)-beta precursor	406	40	1e-175	0.93	EC:3.4.21.4, EC:3.4.21.1,	8	GO:0005833, GO:0030492, GO:0006879, GO:0006953, GO:0004263, GO:0004295, GO:0005615, GO:0006508,
gi|123510|sp|P00739|HPTR_HUMAN	HPTR_HUMANHaptoglobin-related protein precursor	348	40	1e-178	0.91	EC:3.4.21.4, EC:3.4.21.1,	8	GO:0005833, GO:0030492, GO:0006879, GO:0006953, GO:0004263, GO:0004295, GO:0005615, GO:0006508,
gi|3337391|gb|AAC27433.1|	haptoglobin-related protein	346	40	1e-180	0.91	EC:3.4.21.4, EC:3.4.21.1,	8	GO:0005833, GO:0030492, GO:0006879, GO:0006953, GO:0004263, GO:0004295, GO:0005615, GO:0006508,
gi|1620396|emb|CAA25927.1|	haptoglobin	348	40	1e-180	0.91	EC:3.4.21.4, EC:3.4.21.1,	8	GO:0005833, GO:0030492, GO:0006879, GO:0006953, GO:0004263, GO:0004295, GO:0005615, GO:0006508,
gi|1495458|emb|CAA61501.1|	haptoglobin-related protein	385	40	1e-180	0.91	EC:3.4.21.4, EC:3.4.21.1,	8	GO:0005833, GO:0030492, GO:0006879, GO:0006953, GO:0004263, GO:0004295, GO:0005615, GO:0006508,
gi|45580723|ref|NP_066275.3|	haptoglobin-related protein	348	40	1e-180	0.91	EC:3.4.21.4, EC:3.4.21.1,	8	GO:0005833, GO:0030492, GO:0006879, GO:0006953, GO:0004263, GO:0004295, GO:0005615, GO:0006508,
gi|41351087|gb|AAH65510.1|	carbamoylphosphate synthetase 2/aspartate transcarbamylase/dihydroorotase	2225	40	1e-170	0.79	EC:2.1.3.2, EC:3.5.2.3, EC:4.1.3.27, EC:6.3.5.5, EC:3.6.5.1, EC:3.6.5.2, EC:3.6.5.3, EC:3.6.5.4, EC:6.3.4.16,	41	GO:0006560, GO:0005951, GO:0009094, GO:0006571, GO:0005950, GO:0000162, GO:0005667, GO:0006531, GO:0006522, GO:0000910, GO:0006526, GO:0004087, GO:0046328, GO:0005524, GO:0030713, GO:0003924, GO:0004088, GO:0006221, GO:0019003, GO:0004049, GO:0007186, GO:0003700, GO:0007067, GO:0007264, GO:0004151, GO:0007391, GO:0046872, GO:0006886, GO:0006536, GO:0005525, GO:0006355, GO:0016597, GO:0006207, GO:…
gi|1228049|dbj|BAA11423.1|	multifunctional protein CAD	2225	40	1e-170	0.79	EC:2.1.3.2, EC:3.5.2.3, EC:4.1.3.27, EC:6.3.5.5, EC:3.6.5.1, EC:3.6.5.2, EC:3.6.5.3, EC:3.6.5.4, EC:6.3.4.16,	41	GO:0006560, GO:0005951, GO:0009094, GO:0006571, GO:0005950, GO:0000162, GO:0005667, GO:0006531, GO:0006522, GO:0000910, GO:0006526, GO:0004087, GO:0046328, GO:0005524, GO:0030713, GO:0003924, GO:0004088, GO:0006221, GO:0019003, GO:0004049, GO:0007186, GO:0003700, GO:0007067, GO:0007264, GO:0004151, GO:0007391, GO:0046872, GO:0006886, GO:0006536, GO:0005525, GO:0006355, GO:0016597, GO:0006207, GO:…
gi|62988906|gb|AAY24293.1|	unknown	2151	40	1e-170	0.83	EC:3.5.2.3, EC:6.3.5.5, EC:2.1.3.2,	16	GO:0006531, GO:0006522, GO:0006536, GO:0005951, GO:0004070, GO:0004088, GO:0009347, GO:0005524, GO:0006526, GO:0016597, GO:0004151, GO:0006541, GO:0006221, GO:0046872, GO:0006207, GO:0005737,
gi|33989959|gb|AAH14178.2|	CAD protein	851	40	1e-177	0.81	EC:3.5.2.3, EC:6.3.5.5, EC:2.1.3.2,	16	GO:0006531, GO:0006522, GO:0006536, GO:0005951, GO:0004070, GO:0004088, GO:0009347, GO:0005524, GO:0006526, GO:0016597, GO:0004151, GO:0006541, GO:0006221, GO:0046872, GO:0006207, GO:0005737,
gi|55959198|emb|CAI15068.1|	guanylate kinase 1	242	40	1e-121	0.84	EC:2.7.4.8,	12	GO:0005667, GO:0000004, GO:0006144, GO:0003700, GO:0005524, GO:0004385, GO:0016491, GO:0006183, GO:0006355, GO:0008372, GO:0006810, GO:0008144,
gi|55959194|emb|CAI15064.1|	guanylate kinase 1	253	40	1e-142	0.86	EC:2.7.4.8,	12	GO:0005667, GO:0000004, GO:0006144, GO:0003700, GO:0005524, GO:0004385, GO:0016491, GO:0006183, GO:0006355, GO:0008372, GO:0006810, GO:0008144,
gi|60551637|gb|AAH91480.1|	guanylate kinase 1	197	40	1e-106	0.85	EC:2.7.4.8,	12	GO:0005667, GO:0000004, GO:0006144, GO:0003700, GO:0005524, GO:0004385, GO:0016491, GO:0006183, GO:0006355, GO:0008372, GO:0006810, GO:0008144,
gi|39644669|gb|AAH07369.2|	GUK1 protein	182	40	1e-97	0.85	EC:2.7.4.8,	12	GO:0005667, GO:0000004, GO:0006144, GO:0003700, GO:0005524, GO:0004385, GO:0016491, GO:0006183, GO:0006355, GO:0008372, GO:0006810, GO:0008144,
gi|55959197|emb|CAI15067.1|	guanylate kinase 1	199	40	1e-106	0.78	EC:2.7.4.8,	10	GO:0005667, GO:0006144, GO:0003700, GO:0005524, GO:0004385, GO:0016491, GO:0006183, GO:0006355, GO:0006810, GO:0008144,
gi|55959192|emb|CAI15062.1|	guanylate kinase 1	217	40	1e-107	0.85	EC:2.7.4.8,	12	GO:0005667, GO:0000004, GO:0006144, GO:0003700, GO:0005524, GO:0004385, GO:0016491, GO:0006183, GO:0006355, GO:0008372, GO:0006810, GO:0008144,
gi|38491482|gb|AAR21894.1|	vif protein	192	40	1e-115	0.92	EC:3.6.3.14,	6	GO:0045259, GO:0016469, GO:0019058, GO:0046961, GO:0015986, GO:0046933,
gi|1017427|emb|CAA62189.1|	-	7962	-	-	-	-	-	-
gi|37987937|emb|CAD89852.1|	immunoglobulin heavy chain variable region	85	40	1e-45	0.77	-	0
gi|3337390|gb|AAC27432.1|	haptoglobin alpha 1S	345	40	1e-179	0.93	EC:3.4.21.4, EC:3.4.21.1,	8	GO:0005833, GO:0030492, GO:0006879, GO:0006953, GO:0004263, GO:0004295, GO:0005615, GO:0006508,
gi|758071|emb|CAA25267.1|	haptoglobin alpha 1S	347	40	1e-180	0.93	EC:3.4.21.4, EC:3.4.21.1,	8	GO:0005833, GO:0030492, GO:0006879, GO:0006953, GO:0004263, GO:0004295, GO:0005615, GO:0006508,
gi|47124562|gb|AAH70299.1|	HP protein	281	40	1e-163	0.95	EC:3.4.21.4, EC:3.4.21.1,	8	GO:0005833, GO:0030492, GO:0006879, GO:0006953, GO:0004263, GO:0004295, GO:0005615, GO:0006508,
