# Supplementary material for: Dramatic down-regulation of oxidoreductases in human hepatocellular carcinoma hepG2 cells: proteomics and gene ontology unveiling new frontiers in cancer enzymology
Source: Proteome Sci. 2008 Oct 24;6:29. doi: 10.1186/1477-5956-6-29 (PMC2614416; doi:10.1186/1477-5956-6-29)
Supplement: Additional file 6 — HepG2_Sequence Table_BLASTP 2.2.15_ [Oct-15-2006]. Description of Sequence Table same as for Additional file 4. [file 1477-5956-6-29-S6.xls]

## Sheet: HepG2_020405_121006_ANNEX_Seque
sequence name	seq description	length	#hits	max eValue	sim mean	#GOs	#GO IDs	Enzyme
gi|11935049|gb|AAG41947.1|	keratin 1	644	40	1e-172	0.92	12	P:GO:0006979 P:GO:0007010 P:GO:0042730 P:GO:0008544 F:GO:0004872 F:GO:0005515 F:GO:0005200 P:GO:0045765 P:GO:0001867 C:GO:0005882 F:GO:0005529 C:GO:0016020
gi|1346343|sp|P04264|K2C1_HUMAN	K2C1_HUMANKeratin, type II cytoskeletal 1 (Cytokeratin-1) (CK-1) (Keratin-1) (K1) (67 kDa cytokeratin) (Hair alpha protein)	644	40	1e-180	0.92	12	P:GO:0006979 P:GO:0007010 P:GO:0042730 P:GO:0008544 F:GO:0004872 F:GO:0005515 F:GO:0005200 P:GO:0045765 P:GO:0001867 C:GO:0005882 F:GO:0005529 C:GO:0016020
gi|693933|emb|CAA59331.1|	2-phosphopyruvate-hydratase alpha-enolase; carbonate dehydratase	434	40	1e-170	0.96	8	P:GO:0006355 C:GO:0000015 F:GO:0003677 F:GO:0000287 P:GO:0006096 F:GO:0008243 F:GO:0004634 C:GO:0005634	EC:3.4.21.68, EC:3.4.21.73, EC:4.2.1.11,
gi|62896593|dbj|BAD96237.1|	enolase 1 variant	434	40	1e-170	0.96	8	P:GO:0006355 C:GO:0000015 F:GO:0003677 F:GO:0000287 P:GO:0006096 F:GO:0008243 F:GO:0004634 C:GO:0005634	EC:3.4.21.68, EC:3.4.21.73, EC:4.2.1.11,
gi|62897945|dbj|BAD96912.1|	enolase 1 variant	434	40	1e-170	0.97	8	P:GO:0006355 C:GO:0000015 F:GO:0003677 F:GO:0000287 P:GO:0006096 F:GO:0008243 F:GO:0004634 C:GO:0005634	EC:3.4.21.68, EC:3.4.21.73, EC:4.2.1.11,
gi|29792061|gb|AAH50642.1|	Homo sapiens enolase 1, (alpha)	434	40	1e-170	0.97	8	P:GO:0006355 C:GO:0000015 F:GO:0003677 F:GO:0000287 P:GO:0006096 F:GO:0008243 F:GO:0004634 C:GO:0005634	EC:3.4.21.68, EC:3.4.21.73, EC:4.2.1.11,
gi|30583767|gb|AAP36132.1|	Homo sapiens enolase 1, (alpha)	435	40	1e-170	0.97	8	P:GO:0006355 C:GO:0000015 F:GO:0003677 F:GO:0000287 P:GO:0006096 F:GO:0008243 F:GO:0004634 C:GO:0005634	EC:3.4.21.68, EC:3.4.21.73, EC:4.2.1.11,
gi|31873302|emb|CAD97642.1|	hypothetical protein	434	40	1e-170	0.96	8	P:GO:0006355 C:GO:0000015 F:GO:0003677 F:GO:0000287 P:GO:0006096 F:GO:0008243 F:GO:0004634 C:GO:0005634	EC:3.4.21.68, EC:3.4.21.73, EC:4.2.1.11,
gi|31167|emb|CAA40163.1|	PREDICTED: enolase 3	434	40	1e-170	0.94	8	P:GO:0006355 C:GO:0000015 F:GO:0003677 F:GO:0000287 P:GO:0006096 F:GO:0008243 F:GO:0004634 C:GO:0005634	EC:3.4.21.68, EC:3.4.21.73, EC:4.2.1.11,
gi|16878083|gb|AAH17249.1|	Enolase 3 (beta, muscle)	434	40	1e-170	0.94	8	P:GO:0006355 C:GO:0000015 F:GO:0003677 F:GO:0000287 P:GO:0006096 F:GO:0008243 F:GO:0004634 C:GO:0005634	EC:3.4.21.68, EC:3.4.21.73, EC:4.2.1.11,
gi|31170|emb|CAA34513.1|	unnamed protein product	434	40	1e-170	0.94	8	P:GO:0006355 C:GO:0000015 F:GO:0003677 F:GO:0000287 P:GO:0006096 F:GO:0008243 F:GO:0004634 C:GO:0005634	EC:3.4.21.68, EC:3.4.21.73, EC:4.2.1.11,
gi|16554592|ref|NP_443739.1|	enolase 3	434	40	1e-170	0.94	8	P:GO:0006355 C:GO:0000015 F:GO:0003677 F:GO:0000287 P:GO:0006096 F:GO:0008243 F:GO:0004634 C:GO:0005634	EC:3.4.21.68, EC:3.4.21.73, EC:4.2.1.11,
gi|930101|emb|CAA32505.1|	neurone-specific enolase	433	40	1e-170	0.94	8	P:GO:0006355 C:GO:0000015 F:GO:0003677 F:GO:0000287 P:GO:0006096 F:GO:0008243 F:GO:0004634 C:GO:0005634	EC:3.4.21.68, EC:3.4.21.73, EC:4.2.1.11,
gi|55669907|pdb|1TE6|B	AChain A, Crystal Structure Of Human Neuron Specific Enolase At 1.8 Angstrom	439	40	1e-170	0.94	8	P:GO:0006355 C:GO:0000015 F:GO:0003677 F:GO:0000287 P:GO:0006096 F:GO:0008243 F:GO:0004634 C:GO:0005634	EC:3.4.21.68, EC:3.4.21.73, EC:4.2.1.11,
gi|30583605|gb|AAP36047.1|	enolase 2, (gamma, neuronal)	434	40	1e-170	0.94	8	P:GO:0006355 C:GO:0000015 F:GO:0003677 F:GO:0000287 P:GO:0006096 F:GO:0008243 F:GO:0004634 C:GO:0005634	EC:3.4.21.68, EC:3.4.21.73, EC:4.2.1.11,
gi|62897413|dbj|BAD96647.1|	pyruvate kinase 3 isoform 1 variant	531	40	1e-170	0.98	5	F:GO:0004743 F:GO:0005515 F:GO:0000287 P:GO:0006096 C:GO:0005829	EC:2.7.1.40,
gi|35505|emb|CAA39849.1|	pyruvate kinase	531	40	1e-170	0.98	5	F:GO:0004743 F:GO:0005515 F:GO:0000287 P:GO:0006096 C:GO:0005829	EC:2.7.1.40,
gi|33873708|gb|AAH07952.2|	PKM2 protein	564	40	1e-170	0.98	5	F:GO:0004743 F:GO:0005515 F:GO:0000287 P:GO:0006096 C:GO:0005829	EC:2.7.1.40,
gi|73535281|pdb|1T5A|D	AChain A, Human Pyruvate Kinase M2	567	40	1e-170	0.98	5	F:GO:0004743 F:GO:0005515 F:GO:0000287 P:GO:0006096 C:GO:0005829	EC:2.7.1.40,
gi|33870117|gb|AAH12811.2|	PKM2 protein	564	40	1e-170	0.98	5	F:GO:0004743 F:GO:0005515 F:GO:0000287 P:GO:0006096 C:GO:0005829	EC:2.7.1.40,
gi|67464392|pdb|1ZJH|A	AChain A, Structure Of Human Muscle Pyruvate Kinase (Pkm2)	548	40	1e-170	0.98	5	F:GO:0004743 F:GO:0005515 F:GO:0000287 P:GO:0006096 C:GO:0005829	EC:2.7.1.40,
gi|33875497|gb|AAH00481.2|	PKM2 protein	565	40	1e-170	0.98	5	F:GO:0004743 F:GO:0005515 F:GO:0000287 P:GO:0006096 C:GO:0005829	EC:2.7.1.40,
gi|33346925|gb|AAQ15274.1|	PREDICTED: hypothetical protein isoform 11	531	40	1e-170	0.98	5	F:GO:0004743 F:GO:0005515 F:GO:0000287 P:GO:0006096 C:GO:0005829	EC:2.7.1.40,
gi|31416989|gb|AAH35198.1|	Pyruvate kinase, muscle	531	40	1e-170	0.98	5	F:GO:0004743 F:GO:0005515 F:GO:0000287 P:GO:0006096 C:GO:0005829	EC:2.7.1.40,
gi|34782802|gb|AAH19265.2|	PREDICTED: pyruvate kinase 3 isoform 3	343	40	1e-170	0.99	5	F:GO:0004743 F:GO:0005515 F:GO:0000287 P:GO:0006096 C:GO:0005829	EC:2.7.1.40,
gi|6018096|gb|AAF01766.1|	pyruvate kinase M2	56	40	1e-23	0.99	5	F:GO:0004743 F:GO:0005515 F:GO:0000287 P:GO:0006096 C:GO:0005829	EC:2.7.1.40,
gi|2815606|gb|AAC39559.1|	PREDICTED: pyruvate kinase 3 isoform 3	164	40	1e-90	0.98	5	F:GO:0004743 F:GO:0005515 F:GO:0000287 P:GO:0006096 C:GO:0005829	EC:2.7.1.40,
gi|5702302|gb|AAD47248.1|	PREDICTED: pyruvate kinase 3 isoform 3	56	40	1e-23	0.99	5	F:GO:0004743 F:GO:0005515 F:GO:0000287 P:GO:0006096 C:GO:0005829	EC:2.7.1.40,
gi|67464305|pdb|1YJX|L	AChain A, Crystal Structure Of Human B Type Phosphoglycerate Mutase	262	40	1e-139	0.96	7	F:GO:0004083 F:GO:0004619 P:GO:0006941 F:GO:0004082 P:GO:0006096 C:GO:0005829 F:GO:0042803	EC:3.1.3.13, EC:5.4.2.1, EC:5.4.2.4,
gi|44890768|gb|AAH66959.1|	AChain A, Crystal Structure Of Human B Type Phosphoglycerate Mutase	254	40	1e-138	0.96	7	F:GO:0004083 F:GO:0004619 P:GO:0006941 F:GO:0004082 P:GO:0006096 C:GO:0005829 F:GO:0042803	EC:3.1.3.13, EC:5.4.2.1, EC:5.4.2.4,
gi|38566176|gb|AAH62302.1|	Phosphoglycerate mutase 1 (brain)	254	40	1e-138	0.95	7	F:GO:0004083 F:GO:0004619 P:GO:0006941 F:GO:0004082 P:GO:0006096 C:GO:0005829 F:GO:0042803	EC:3.1.3.13, EC:5.4.2.1, EC:5.4.2.4,
gi|49456447|emb|CAG46544.1|	PGAM1	254	40	1e-138	0.95	7	F:GO:0004083 F:GO:0004619 P:GO:0006941 F:GO:0004082 P:GO:0006096 C:GO:0005829 F:GO:0042803	EC:3.1.3.13, EC:5.4.2.1, EC:5.4.2.4,
gi|62897753|dbj|BAD96816.1|	phosphoglycerate mutase 1 (brain) variant	254	40	1e-138	0.96	7	F:GO:0004083 F:GO:0004619 P:GO:0006941 F:GO:0004082 P:GO:0006096 C:GO:0005829 F:GO:0042803	EC:3.1.3.13, EC:5.4.2.1, EC:5.4.2.4,
gi|4503483|ref|NP_001952.1|	eukaryotic translation elongation factor 2	858	40	1e-170	0.95	3	F:GO:0003746 P:GO:0006414 F:GO:0005525
gi|19353009|gb|AAH24689.1|	PREDICTED: eukaryotic translation elongation factor 2	517	40	1e-170	0.97	3	F:GO:0003746 P:GO:0006414 F:GO:0005525
gi|33869643|gb|AAH06547.1|	EEF2 protein	583	40	1e-170	0.96	3	F:GO:0003746 P:GO:0006414 F:GO:0005525
gi|6470150|gb|AAF13605.1|	AF188611_1BiP protein	639	40	1e-170	0.97	14	F:GO:0030674 C:GO:0048471 C:GO:0030176 F:GO:0005509 C:GO:0005793 P:GO:0043154 C:GO:0009986 P:GO:0006916 F:GO:0005524 C:GO:0005788 F:GO:0043027 C:GO:0008303 F:GO:0051082 C:GO:0005634
gi|16507237|ref|NP_005338.1|	heat shock 70kDa protein 5	654	40	1e-170	0.97	14	F:GO:0030674 C:GO:0048471 C:GO:0030176 F:GO:0005509 C:GO:0005793 P:GO:0043154 C:GO:0009986 P:GO:0006916 F:GO:0005524 C:GO:0005788 F:GO:0043027 C:GO:0008303 F:GO:0051082 C:GO:0005634
gi|62897671|dbj|BAD96775.1|	beta actin variant	375	40	1e-170	0.99	5	F:GO:0005200 C:GO:0035267 C:GO:0005884 F:GO:0005515 F:GO:0005524
gi|62897409|dbj|BAD96645.1|	beta actin variant	375	40	1e-170	0.99	5	F:GO:0005200 C:GO:0035267 C:GO:0005884 F:GO:0005515 F:GO:0005524
gi|16924319|gb|AAH17450.1|	AAH17450Unknown (protein for IMAGE:3538275)	363	40	1e-170	0.99	5	F:GO:0005200 C:GO:0035267 C:GO:0005884 F:GO:0005515 F:GO:0005524
gi|14250401|gb|AAH08633.1|	cytoskeletal beta actin	368	40	1e-170	0.99	5	F:GO:0005200 C:GO:0035267 C:GO:0005884 F:GO:0005515 F:GO:0005524
gi|62897625|dbj|BAD96752.1|	beta actin variant	375	40	1e-170	0.99	5	F:GO:0005200 C:GO:0035267 C:GO:0005884 F:GO:0005515 F:GO:0005524
gi|15277503|gb|AAH12854.1|	ACTB protein	360	40	1e-170	0.99	5	F:GO:0005200 C:GO:0035267 C:GO:0005884 F:GO:0005515 F:GO:0005524
gi|16359158|gb|AAH16045.1|	Actin, beta	375	40	1e-170	0.99	5	F:GO:0005200 C:GO:0035267 C:GO:0005884 F:GO:0005515 F:GO:0005524
gi|28336|emb|CAA45026.1|	mutant beta-actin (beta'-actin)	375	40	1e-170	0.99	5	F:GO:0005200 C:GO:0035267 C:GO:0005884 F:GO:0005515 F:GO:0005524
gi|40226101|gb|AAH23548.1|	beta-actin	263	40	1e-148	1	5	F:GO:0005200 C:GO:0035267 C:GO:0005884 F:GO:0005515 F:GO:0005524
gi|9955213|pdb|1ESV|A	actin alpha 1	377	40	1e-170	0.99	8	F:GO:0005200 F:GO:0043531 C:GO:0005884 F:GO:0005524 C:GO:0005865 F:GO:0017022 C:GO:0001725 P:GO:0030240
gi|7245526|pdb|1DEJ|A	AChain A, Crystal Structure Of A DictyosteliumTETRAHYMENA CHIMERA Actin (Mutant 646: Q228kT229AA230YA231KS232EE360H) IN Complex With Human Gelsolin Segment 1	375	40	1e-170	0.96	4	C:GO:0005884 F:GO:0005524 F:GO:0005515 F:GO:0005200
gi|38492552|pdb|1NWK|A	actin alpha 1	376	40	1e-170	0.99	8	F:GO:0005200 F:GO:0043531 C:GO:0005884 F:GO:0005524 C:GO:0005865 F:GO:0017022 C:GO:0001725 P:GO:0030240
gi|24159004|pdb|1M8Q|5	actin alpha 1	375	40	1e-170	0.99	8	F:GO:0005200 F:GO:0043531 C:GO:0005884 F:GO:0005524 C:GO:0005865 F:GO:0017022 C:GO:0001725 P:GO:0030240
gi|28374049|pdb|1NLV|A	AChain A, Crystal Structure Of Dictyostelium Discoideum Actin Complexed With Ca Atp And Human Gelsolin Segment 1	375	40	1e-170	0.98	4	C:GO:0005884 F:GO:0005524 F:GO:0005515 F:GO:0005200
gi|56204818|emb|CAI19052.1|	actin, alpha 1, skeletal muscle	342	40	1e-180	0.87	4	C:GO:0005884 F:GO:0005524 F:GO:0005515 F:GO:0005200
gi|49168516|emb|CAG38753.1|	ACTG2	376	40	1e-170	0.98	10	F:GO:0005200 C:GO:0005625 F:GO:0043531 C:GO:0005884 F:GO:0005524 C:GO:0005865 F:GO:0017022 C:GO:0001725 P:GO:0030240 C:GO:0005829
gi|56204817|emb|CAI19051.1|	actin, alpha 1, skeletal muscle	287	40	1e-167	0.96	10	F:GO:0005200 C:GO:0005625 F:GO:0043531 C:GO:0005884 F:GO:0005524 C:GO:0005865 F:GO:0017022 C:GO:0001725 P:GO:0030240 C:GO:0005829
gi|7546413|pdb|1YVN|A	AChain A, The Yeast Actin Val 159 Asn Mutant Complex With Human Gelsolin Segment 1.	375	40	1e-170	0.97	4	C:GO:0005884 F:GO:0005524 F:GO:0005515 F:GO:0005200
gi|14318479|ref|NP_116614.1|	Actin, structural protein involved in cell polarization, endocytosis, and other cytoskeletal functions; Act1p	375	40	1e-170	0.97	4	C:GO:0005884 F:GO:0005524 F:GO:0005515 F:GO:0005200
gi|40225338|gb|AAH10417.2|	beta-actin	165	40	1e-91	1	5	F:GO:0005200 C:GO:0035267 C:GO:0005884 F:GO:0005515 F:GO:0005524
gi|16306948|gb|AAH09544.1|	beta-actin	159	40	1e-88	1	4	C:GO:0005884 F:GO:0005524 F:GO:0005515 F:GO:0005200
gi|63055057|ref|NP_001017992.1|	hypothetical protein LOC345651	376	40	1e-170	0.96	5	F:GO:0005200 C:GO:0035267 C:GO:0005884 F:GO:0005515 F:GO:0005524
gi|12408252|gb|AAG50355.1|	actin-like protein	375	40	1e-170	0.95	5	F:GO:0005200 C:GO:0035267 C:GO:0005884 F:GO:0005515 F:GO:0005524
gi|998467|gb|AAB34251.1|	-	27	0	-	-	0		-
gi|55661047|emb|CAH74034.1|	RRBP1_HUMANRibosome-binding protein 1 (Ribosome receptor protein) (180 kDa ribosome receptor homolog) (ES/130-related protein)	1410	40	1e-179	0.77	7	F:GO:0004872 C:GO:0030176 C:GO:0005840 F:GO:0005201 P:GO:0007165 P:GO:0006605 P:GO:0006412	EC:3.6.5.3,
gi|3299885|gb|AAC25977.1|	ES/130	977	40	1e-173	0.75	9	P:GO:0006412 C:GO:0005840 C:GO:0030176 F:GO:0004872 P:GO:0006605 P:GO:0007018 P:GO:0007165 F:GO:0005201 ND:GO:0005554	EC:3.6.5.3,
gi|14133249|dbj|BAA92636.2|	KIAA1398 protein	1586	40	1e-172	0.76	7	F:GO:0004872 C:GO:0030176 C:GO:0005840 F:GO:0005201 P:GO:0007165 P:GO:0006605 P:GO:0006412	EC:3.6.5.3,
gi|21739272|emb|CAD38684.1|	-	799	-	-	-	-	-	-
gi|62896815|dbj|BAD96348.1|	heat shock 70kDa protein 8 isoform 2 variant	493	40	1e-170	0.98	7	C:GO:0009986 P:GO:0006457 P:GO:0006986 F:GO:0005524 F:GO:0051082 F:GO:0042623 C:GO:0005634
gi|24234686|ref|NP_694881.1|	heat shock 70kDa protein 8 isoform 2	493	40	1e-170	0.99	7	C:GO:0009986 P:GO:0006457 P:GO:0006986 F:GO:0005524 F:GO:0051082 F:GO:0042623 C:GO:0005634
gi|62897129|dbj|BAD96505.1|	heat shock 70kDa protein 8 isoform 1 variant	646	40	1e-170	0.99	7	C:GO:0009986 P:GO:0006457 P:GO:0006986 F:GO:0005524 F:GO:0051082 F:GO:0042623 C:GO:0005634
gi|48257068|gb|AAH07276.2|	HSPA8 protein	587	40	1e-170	0.99	7	C:GO:0009986 P:GO:0006457 P:GO:0006986 F:GO:0005524 F:GO:0051082 F:GO:0042623 C:GO:0005634
gi|62988842|gb|AAY24229.1|	spectrin, beta, non-erythrocytic 1 isoform 1	2314	40	1e-170	0.85	7	P:GO:0016192 F:GO:0005516 P:GO:0051016 C:GO:0008091 F:GO:0003779 F:GO:0005200 C:GO:0016020
gi|62089082|dbj|BAD92985.1|	spectrin, beta, non-erythrocytic 1 isoform 1 variant	2377	40	1e-170	0.85	7	P:GO:0016192 F:GO:0005516 P:GO:0051016 C:GO:0008091 F:GO:0003779 F:GO:0005200 C:GO:0016020
gi|27462180|gb|AAO15362.1|	AF327441_1beta-spectrin 2 isoform 2	2155	40	1e-170	0.8	7	P:GO:0016192 F:GO:0005516 P:GO:0051016 C:GO:0008091 F:GO:0003779 F:GO:0005200 C:GO:0016020
gi|425553|gb|AAB28324.1|	PREDICTED: spectrin, beta, non-erythrocytic 1 isoform 2	1252	40	1e-170	0.55	7	P:GO:0016192 F:GO:0005516 P:GO:0051016 C:GO:0008091 F:GO:0003779 F:GO:0005200 C:GO:0016020
gi|2493434|sp|Q01082|SPTB2_HUMAN	beta-spectrin	2364	40	1e-170	0.86	7	P:GO:0016192 F:GO:0005516 P:GO:0051016 C:GO:0008091 F:GO:0003779 F:GO:0005200 C:GO:0016020
gi|62896661|dbj|BAD96271.1|	eukaryotic translation elongation factor 1 alpha 1 variant	462	40	1e-170	0.98	5	C:GO:0005737 F:GO:0003746 F:GO:0005515 P:GO:0006414 F:GO:0005525
gi|31092|emb|CAA34756.1|	unnamed protein product	462	40	1e-170	0.98	5	C:GO:0005737 F:GO:0003746 F:GO:0005515 P:GO:0006414 F:GO:0005525
gi|62897525|dbj|BAD96702.1|	eukaryotic translation elongation factor 1 alpha 1 variant	462	40	1e-170	0.98	5	C:GO:0005737 F:GO:0003746 F:GO:0005515 P:GO:0006414 F:GO:0005525
gi|62896605|dbj|BAD96243.1|	eukaryotic translation elongation factor 1 alpha 1 variant	462	40	1e-170	0.98	5	C:GO:0005737 F:GO:0003746 F:GO:0005515 P:GO:0006414 F:GO:0005525
gi|48734966|gb|AAH71841.1|	Eukaryotic translation elongation factor 1 alpha 1	462	40	1e-170	0.98	5	C:GO:0005737 F:GO:0003746 F:GO:0005515 P:GO:0006414 F:GO:0005525
gi|62896589|dbj|BAD96235.1|	eukaryotic translation elongation factor 1 alpha 1 variant	462	40	1e-170	0.98	5	C:GO:0005737 F:GO:0003746 F:GO:0005515 P:GO:0006414 F:GO:0005525
gi|62897653|dbj|BAD96766.1|	eukaryotic translation elongation factor 1 alpha 1 variant	462	40	1e-170	0.98	5	C:GO:0005737 F:GO:0003746 F:GO:0005515 P:GO:0006414 F:GO:0005525
gi|48735185|gb|AAH71619.1|	PREDICTED: similar to eukaryotic translation elongation factor 1 alpha 1 isoform 4	441	40	1e-170	0.95	5	C:GO:0005737 F:GO:0003746 F:GO:0005515 P:GO:0006414 F:GO:0005525
gi|55665593|emb|CAH73620.1|	eukaryotic translation elongation factor 1 alpha-like 3	462	40	1e-170	0.98	5	C:GO:0005737 F:GO:0003746 F:GO:0005515 P:GO:0006414 F:GO:0005525
gi|48734733|gb|AAH71727.1|	Eukaryotic translation elongation factor 1 alpha 1	462	40	1e-170	0.98	5	C:GO:0005737 F:GO:0003746 F:GO:0005515 P:GO:0006414 F:GO:0005525
gi|15277711|gb|AAK93966.1|	AF397403_1translation elongation factor 1 alpha 1-like 14	398	40	1e-170	0.98	5	C:GO:0005737 F:GO:0003746 F:GO:0005515 P:GO:0006414 F:GO:0005525
gi|7108915|gb|AAF36537.1|	glucocorticoid receptor AF-1 specific elongation factor	426	40	1e-170	0.97	5	C:GO:0005737 F:GO:0003746 F:GO:0005515 P:GO:0006414 F:GO:0005525
gi|24210508|gb|AAN51932.1|	AF397403_1translation elongation factor 1 alpha 1-like 14	361	40	1e-170	0.99	5	C:GO:0005737 F:GO:0003746 F:GO:0005515 P:GO:0006414 F:GO:0005525
gi|18490649|gb|AAH22412.1|	Unknown (protein for IMAGE:4134193)	250	40	1e-127	0.99	5	C:GO:0005737 F:GO:0003746 F:GO:0005515 P:GO:0006414 F:GO:0005525
gi|63102227|gb|AAH94687.1|	PREDICTED: similar to eukaryotic translation elongation factor 1 alpha 1 isoform 5	308	40	1e-164	0.99	5	C:GO:0005737 F:GO:0003746 F:GO:0005515 P:GO:0006414 F:GO:0005525
gi|15680095|gb|AAH14377.1|	AAH14377Unknown (protein for IMAGE:4041545)	287	40	1e-151	0.99	5	C:GO:0005737 F:GO:0003746 F:GO:0005515 P:GO:0006414 F:GO:0005525
gi|41388906|gb|AAH65761.1|	EEF1A1 protein	251	40	1e-128	0.99	5	C:GO:0005737 F:GO:0003746 F:GO:0005515 P:GO:0006414 F:GO:0005525
gi|15928862|gb|AAH14892.1|	PREDICTED: similar to eukaryotic translation elongation factor 1 alpha 1 isoform 3	248	40	1e-125	0.99	5	C:GO:0005737 F:GO:0003746 F:GO:0005515 P:GO:0006414 F:GO:0005525
gi|39795379|gb|AAH63511.1|	PREDICTED: similar to eukaryotic translation elongation factor 1 alpha 1 isoform 3	290	40	1e-153	0.99	5	C:GO:0005737 F:GO:0003746 F:GO:0005515 P:GO:0006414 F:GO:0005525
gi|62897645|dbj|BAD96762.1|	eukaryotic translation elongation factor 1 alpha 1 variant	433	40	1e-170	0.98	5	C:GO:0005737 F:GO:0003746 F:GO:0005515 P:GO:0006414 F:GO:0005525
gi|2119925|pir||I54251	elongation factor 1 alpha	227	40	1e-111	0.93	6	C:GO:0005737 F:GO:0003746 F:GO:0005525 F:GO:0005515 P:GO:0006414 F:GO:0003924	EC:3.6.5.1, EC:3.6.5.2, EC:3.6.5.3, EC:3.6.5.4,
gi|30584593|gb|AAP36549.1|	Homo sapiens glyceraldehyde-3-phosphate dehydrogenase	336	40	1e-180	0.96	7	F:GO:0004365 F:GO:0051287 C:GO:0005739 P:GO:0000740 P:GO:0006096 P:GO:0006094 P:GO:0043066	EC:1.2.1.12,
gi|31645|emb|CAA25833.1|	glyceraldehyde-3-phosphate dehydrogenase	335	40	1e-180	0.96	7	F:GO:0004365 F:GO:0051287 C:GO:0005739 P:GO:0000740 P:GO:0006096 P:GO:0006094 P:GO:0043066	EC:1.2.1.12,
gi|67464046|pdb|1ZNQ|Q	OChain O, Crsytal Structure Of Human Liver Gapdh	338	40	1e-180	0.96	7	F:GO:0004365 F:GO:0051287 C:GO:0005739 P:GO:0000740 P:GO:0006096 P:GO:0006094 P:GO:0043066	EC:1.2.1.12,
gi|35053|emb|CAA37794.1|	uracil DNA glycosylase	331	40	1e-174	0.92	7	F:GO:0004365 F:GO:0051287 C:GO:0005739 P:GO:0000740 P:GO:0006096 P:GO:0006094 P:GO:0043066	EC:1.2.1.12,
gi|230868|pdb|3GPD|G	RChain R, Twinning In Crystals Of Human Skeletal Muscle D- Glyceraldehyde-3-Phosphate Dehydrogenase	334	40	1e-178	0.93	7	F:GO:0004365 F:GO:0051287 C:GO:0005739 P:GO:0000740 P:GO:0006096 P:GO:0006094 P:GO:0043066	EC:1.2.1.12,
gi|51479141|ref|NP_001003701.1|	ATP synthase, H+ transporting, mitochondrial F0 complex, subunit F6 isoform b precursor	116	40	1e-60	0.83	7	F:GO:0046933 C:GO:0005743 P:GO:0015986 C:GO:0045263 F:GO:0046961 C:GO:0005624 C:GO:0016469	EC:3.6.3.14,
gi|30583327|gb|AAP35908.1|	Homo sapiens ATP synthase, H+ transporting, mitochondrial F0 complex, subunit F6	108	40	1e-54	0.83	7	F:GO:0046933 C:GO:0005743 P:GO:0015986 C:GO:0045263 F:GO:0046961 C:GO:0005624 C:GO:0016469	EC:3.6.3.14,
gi|42490988|gb|AAH66310.1|	ATP synthase, H+ transporting, mitochondrial F0 complex, subunit F6	108	40	1e-55	0.82	7	F:GO:0046933 C:GO:0005743 P:GO:0015986 C:GO:0045263 F:GO:0046961 C:GO:0005624 C:GO:0016469	EC:3.6.3.14,
gi|30584737|gb|AAP36621.1|	Homo sapiens ATP synthase, H+ transporting, mitochondrial F0 complex, subunit F6	109	40	1e-55	0.83	7	F:GO:0046933 C:GO:0005743 P:GO:0015986 C:GO:0045263 F:GO:0046961 C:GO:0005624 C:GO:0016469	EC:3.6.3.14,
gi|4930291|pdb|4ALD|	aldolase A	363	40	1e-179	0.97	4	P:GO:0006941 P:GO:0006096 P:GO:0006000 F:GO:0004332	EC:4.1.2.13,
gi|49456715|emb|CAG46678.1|	aldolase A	364	40	1e-179	0.97	4	P:GO:0006941 P:GO:0006096 P:GO:0006000 F:GO:0004332	EC:4.1.2.13,
gi|16877049|gb|AAH16800.1|	aldolase A	364	40	1e-179	0.97	4	P:GO:0006941 P:GO:0006096 P:GO:0006000 F:GO:0004332	EC:4.1.2.13,
gi|28614|emb|CAA30979.1|	aldolase A	364	40	1e-178	0.96	4	P:GO:0006941 P:GO:0006096 P:GO:0006000 F:GO:0004332	EC:4.1.2.13,
gi|38197498|gb|AAH00367.2|	AAH16170Similar to aldolase A, fructose-bisphosphate	260	40	1e-147	0.98	4	P:GO:0006941 P:GO:0006096 P:GO:0006000 F:GO:0004332	EC:4.1.2.13,
gi|15079839|gb|AAH11721.1|	tubulin alpha 2	418	40	1e-170	0.99	8	P:GO:0007018 C:GO:0043234 F:GO:0005525 F:GO:0005515 P:GO:0051258 F:GO:0005198 F:GO:0003924 C:GO:0005874	EC:3.6.5.1, EC:3.6.5.2, EC:3.6.5.3, EC:3.6.5.4,
gi|34784746|gb|AAH57810.1|	alpha-tubulin isotype H2-alpha	450	40	1e-170	0.99	8	P:GO:0007018 C:GO:0043234 F:GO:0005525 F:GO:0005515 P:GO:0051258 F:GO:0005198 F:GO:0003924 C:GO:0005874	EC:3.6.5.1, EC:3.6.5.2, EC:3.6.5.3, EC:3.6.5.4,
gi|2843123|gb|AAC39578.1|	PREDICTED: similar to Tubulin alpha-3 chain (Alpha-tubulin 3)	449	40	1e-170	0.99	8	P:GO:0007018 C:GO:0043234 F:GO:0005525 F:GO:0005515 P:GO:0051258 F:GO:0005198 F:GO:0003924 C:GO:0005874	EC:3.6.5.1, EC:3.6.5.2, EC:3.6.5.3, EC:3.6.5.4,
gi|37492|emb|CAA25855.1|	alpha-tubulin	451	40	1e-170	0.99	7	P:GO:0007018 C:GO:0043234 F:GO:0005525 P:GO:0051258 F:GO:0003924 F:GO:0005198 C:GO:0005874	EC:3.6.5.1, EC:3.6.5.2, EC:3.6.5.3, EC:3.6.5.4,
gi|62897609|dbj|BAD96744.1|	tubulin alpha 6 variant	449	40	1e-170	0.99	7	P:GO:0007018 C:GO:0043234 F:GO:0005525 P:GO:0051258 F:GO:0003924 F:GO:0005198 C:GO:0005874	EC:3.6.5.1, EC:3.6.5.2, EC:3.6.5.3, EC:3.6.5.4,
gi|34785523|gb|AAH57811.1|	hypothetical protein LOC112714	450	40	1e-170	0.98	8	P:GO:0007018 C:GO:0043234 F:GO:0005525 F:GO:0005515 P:GO:0051258 F:GO:0005198 F:GO:0003924 C:GO:0005874	EC:3.6.5.1, EC:3.6.5.2, EC:3.6.5.3, EC:3.6.5.4,
gi|38648679|gb|AAH63036.1|	tubulin alpha 6 variant	449	40	1e-170	0.99	7	P:GO:0007018 C:GO:0043234 F:GO:0005525 P:GO:0051258 F:GO:0003924 F:GO:0005198 C:GO:0005874	EC:3.6.5.1, EC:3.6.5.2, EC:3.6.5.3, EC:3.6.5.4,
gi|18204869|gb|AAH21564.1|	PREDICTED: alpha tubulin isoform 2	335	40	1e-170	0.95	7	P:GO:0007018 C:GO:0043234 F:GO:0005525 P:GO:0051258 F:GO:0003924 F:GO:0005198 C:GO:0005874	EC:3.6.5.1, EC:3.6.5.2, EC:3.6.5.3, EC:3.6.5.4,
gi|21619816|gb|AAH33064.1|	TUBA6 protein	325	40	1e-170	0.97	7	P:GO:0007018 C:GO:0043234 F:GO:0005525 P:GO:0051258 F:GO:0003924 F:GO:0005198 C:GO:0005874	EC:3.6.5.1, EC:3.6.5.2, EC:3.6.5.3, EC:3.6.5.4,
gi|52001478|sp|P50991|TCPD_HUMAN	chaperonin containing TCP1, subunit 4 (delta)	539	40	1e-170	0.92	5	P:GO:0006457 C:GO:0005737 P:GO:0000074 F:GO:0051082 F:GO:0005524
gi|4929136|gb|AAD33872.1|	AF141348_1alpha-tubulin	328	40	1e-172	0.99	7	P:GO:0007018 C:GO:0043234 F:GO:0005525 P:GO:0051258 F:GO:0003924 F:GO:0005198 C:GO:0005874	EC:3.6.5.1, EC:3.6.5.2, EC:3.6.5.3, EC:3.6.5.4,
gi|32015|emb|CAA30026.1|	PREDICTED: similar to alpha-tubulin isotype M-alpha-6	447	40	1e-170	0.97	8	P:GO:0007018 C:GO:0043234 F:GO:0005525 F:GO:0005515 P:GO:0051258 F:GO:0005198 F:GO:0003924 C:GO:0005874	EC:3.6.5.1, EC:3.6.5.2, EC:3.6.5.3, EC:3.6.5.4,
gi|30584771|gb|AAP36638.1|	Homo sapiens tubulin, alpha 1 (testis specific)	449	40	1e-170	0.97	8	P:GO:0007018 C:GO:0043234 F:GO:0005525 F:GO:0005515 P:GO:0051258 F:GO:0005198 F:GO:0003924 C:GO:0005874	EC:3.6.5.1, EC:3.6.5.2, EC:3.6.5.3, EC:3.6.5.4,
gi|12804743|gb|AAH01805.1|	PREDICTED: tubulin, alpha, ubiquitous isoform 6	198	40	1e-103	1	7	P:GO:0007018 C:GO:0043234 F:GO:0005525 P:GO:0051258 F:GO:0003924 F:GO:0005198 C:GO:0005874	EC:3.6.5.1, EC:3.6.5.2, EC:3.6.5.3, EC:3.6.5.4,
gi|21361657|ref|NP_005304.3|	PDIA3 protein	505	40	1e-170	0.91	9	P:GO:0006606 F:GO:0004629 F:GO:0009055 P:GO:0007165 F:GO:0003756 F:GO:0004197 F:GO:0015035 C:GO:0005783 P:GO:0006621	EC:3.1.4.3, EC:5.3.4.1, EC:3.4.22,
gi|303618|dbj|BAA03759.1|	phospholipase C-alpha	505	40	1e-170	0.91	9	P:GO:0006606 F:GO:0004629 F:GO:0009055 P:GO:0007165 F:GO:0003756 F:GO:0004197 F:GO:0015035 C:GO:0005783 P:GO:0006621	EC:3.1.4.3, EC:5.3.4.1, EC:3.4.22,
gi|30584243|gb|AAP36370.1|	Homo sapiens glucose regulated protein, 58kDa	506	40	1e-170	0.91	9	P:GO:0006606 F:GO:0004629 F:GO:0009055 P:GO:0007165 F:GO:0003756 F:GO:0004197 F:GO:0015035 C:GO:0005783 P:GO:0006621	EC:3.1.4.3, EC:5.3.4.1, EC:3.4.22,
gi|2135267|pir||S63994	S63994protein disulfide-isomerase (EC 5.3.4.1) ER60 precursor - human	505	40	1e-170	0.9	9	P:GO:0006606 F:GO:0004629 F:GO:0009055 P:GO:0007165 F:GO:0003756 F:GO:0004197 F:GO:0015035 C:GO:0005783 P:GO:0006621	EC:3.1.4.3, EC:5.3.4.1, EC:3.4.22,
gi|2245365|gb|AAC51518.1|	ER-60 protein	505	40	1e-170	0.91	9	P:GO:0006606 F:GO:0004629 F:GO:0009055 P:GO:0007165 F:GO:0003756 F:GO:0004197 F:GO:0015035 C:GO:0005783 P:GO:0006621	EC:3.1.4.3, EC:5.3.4.1, EC:3.4.22,
gi|860986|emb|CAA89996.1|	protein disulfide isomerase	505	40	1e-170	0.91	9	P:GO:0006606 F:GO:0004629 F:GO:0009055 P:GO:0007165 F:GO:0003756 F:GO:0004197 F:GO:0015035 C:GO:0005783 P:GO:0006621	EC:3.1.4.3, EC:5.3.4.1, EC:3.4.22,
gi|1208427|dbj|BAA11928.1|	PDIA3 protein	505	40	1e-170	0.91	9	P:GO:0006606 F:GO:0004629 F:GO:0009055 P:GO:0007165 F:GO:0003756 F:GO:0004197 F:GO:0015035 C:GO:0005783 P:GO:0006621	EC:3.1.4.3, EC:5.3.4.1, EC:3.4.22,
gi|67464628|pdb|2BQ0|B	AChain A, 14-3-3 Protein Beta (Human)	245	40	1e-135	0.95	3	F:GO:0008134 F:GO:0019904 C:GO:0048471
gi|12655023|gb|AAH01359.1|	tyrosine 3-monooxygenase/tryptophan 5-monooxygenase activation protein, beta polypeptide	246	40	1e-135	0.95	3	F:GO:0008134 F:GO:0019904 C:GO:0048471
gi|34327775|gb|AAQ63629.1|	PREDICTED: similar to heterogeneous nuclear ribonucleoprotein A3 isoform 3	378	40	1e-106	0.86	4	F:GO:0003723 C:GO:0030529 C:GO:0005634 F:GO:0000166
gi|55958451|emb|CAI12730.1|	OTTHUMP00000018488	276	40	1e-54	0.8	3	F:GO:0003676 F:GO:0000166 C:GO:0030529
gi|21397154|gb|AAM51824.1|	-	63	0	-	-	0		-
gi|51493076|ref|XP_370728.2|	OTTHUMP00000018488	319	40	1e-54	0.8	3	F:GO:0003676 F:GO:0000166 C:GO:0030529
gi|51873980|gb|AAH80591.1|	-	189	0	-	-	0		-
gi|32111|emb|CAA24951.1|	H2A1B_HUMANHistone H2A type 1-B	130	40	1e-54	0.98	4	C:GO:0000786 F:GO:0003677 P:GO:0006334 C:GO:0005634
gi|70686|pir||HSHUA5	PREDICTED: similar to histone 2a	129	40	1e-52	0.97	4	C:GO:0000786 F:GO:0003677 P:GO:0006334 C:GO:0005634
gi|7264004|emb|CAB81656.1|	H2A histone family, member E	128	40	1e-52	0.98	4	C:GO:0000786 F:GO:0003677 P:GO:0006334 C:GO:0005634
gi|2183299|gb|AAC51652.1|	aldehyde dehydrogenase 1	501	40	1e-170	0.94	10	F:GO:0004028 C:GO:0005737 P:GO:0006776 F:GO:0004030 P:GO:0006081 F:GO:0004029 F:GO:0009055 F:GO:0005497 F:GO:0005099 F:GO:0001758	EC:1.2.1.5, EC:1.2.1.3, EC:1.2.1.36,
gi|30584455|gb|AAP36480.1|	Homo sapiens aldehyde dehydrogenase 1 family, member A1	502	40	1e-170	0.94	10	F:GO:0004028 C:GO:0005737 P:GO:0006776 F:GO:0004030 P:GO:0006081 F:GO:0004029 F:GO:0009055 F:GO:0005497 F:GO:0005099 F:GO:0001758	EC:1.2.1.5, EC:1.2.1.3, EC:1.2.1.36,
gi|32815082|gb|AAP88039.1|	Homo sapiens aldehyde dehydrogenase 1 family, member A1	501	40	1e-170	0.94	10	F:GO:0004028 C:GO:0005737 P:GO:0006776 F:GO:0004030 P:GO:0006081 F:GO:0004029 F:GO:0009055 F:GO:0005497 F:GO:0005099 F:GO:0001758	EC:1.2.1.5, EC:1.2.1.3, EC:1.2.1.36,
gi|31542947|ref|NP_002147.2|	chaperonin	573	40	1e-170	0.95	8	P:GO:0042981 P:GO:0006457 F:GO:0051087 P:GO:0030150 P:GO:0006986 F:GO:0005524 F:GO:0051082 C:GO:0005739
gi|37674412|gb|AAQ96863.1|	protein disulfide isomerase-associated 4	645	40	1e-170	0.74	12	F:GO:0047961 F:GO:0004629 F:GO:0003756 P:GO:0009306 F:GO:0005509 P:GO:0006606 P:GO:0006621 F:GO:0009055 F:GO:0004197 C:GO:0005788 P:GO:0007165 F:GO:0015035	EC:2.3.1.13, EC:3.1.4.3, EC:5.3.4.1, EC:3.4.22,
gi|14250367|gb|AAH08615.1|	TKT protein	395	40	1e-172	0.9	3	P:GO:0040008 F:GO:0004802 F:GO:0005509	EC:2.2.1.1,
gi|14602962|gb|AAH09970.1|	transketolase	623	40	1e-170	0.9	3	P:GO:0040008 F:GO:0004802 F:GO:0005509	EC:2.2.1.1,
gi|38013966|gb|AAH24026.2|	TKT protein	536	40	1e-170	0.9	3	P:GO:0040008 F:GO:0004802 F:GO:0005509	EC:2.2.1.1,
gi|37267|emb|CAA47919.1|	transketolase	623	40	1e-170	0.9	3	P:GO:0040008 F:GO:0004802 F:GO:0005509	EC:2.2.1.1,
gi|31417921|gb|AAH02433.1|	TKT protein	457	40	1e-176	0.9	3	P:GO:0040008 F:GO:0004802 F:GO:0005509	EC:2.2.1.1,
gi|62898960|dbj|BAD97334.1|	transketolase variant	623	40	1e-170	0.9	3	P:GO:0040008 F:GO:0004802 F:GO:0005509	EC:2.2.1.1,
gi|54696534|gb|AAV38639.1|	ATP synthase, H+ transporting, mitochondrial F1 complex, O subunit (oligomycin sensitivity conferring protein)	213	40	1e-111	0.87	7	C:GO:0045261 F:GO:0046933 P:GO:0015986 F:GO:0046872 F:GO:0046961 C:GO:0005624 C:GO:0005753	EC:3.6.3.14,
gi|62896775|dbj|BAD96328.1|	mitochondrial ATP synthase, O subunit precursor variant	213	40	1e-111	0.86	7	C:GO:0045261 F:GO:0046933 P:GO:0015986 F:GO:0046872 F:GO:0046961 C:GO:0005624 C:GO:0005753	EC:3.6.3.14,
gi|14043688|gb|AAH07812.1|	triosephosphate isomerase 1	249	40	1e-141	0.95	5	P:GO:0006094 F:GO:0004807 P:GO:0006633 P:GO:0006098 P:GO:0006096	EC:5.3.1.1,
gi|62896835|dbj|BAD96358.1|	triosephosphate isomerase 1 variant	249	40	1e-141	0.95	5	P:GO:0006094 F:GO:0004807 P:GO:0006633 P:GO:0006098 P:GO:0006096	EC:5.3.1.1,
gi|17389815|gb|AAH17917.1|	Triosephosphate isomerase 1	249	40	1e-141	0.95	5	P:GO:0006094 F:GO:0004807 P:GO:0006633 P:GO:0006098 P:GO:0006096	EC:5.3.1.1,
gi|66360366|pdb|1WYI|B	AChain A, Human Triosephosphate Isomerase Of New Crystal Form	250	40	1e-141	0.96	5	P:GO:0006094 F:GO:0004807 P:GO:0006633 P:GO:0006098 P:GO:0006096	EC:5.3.1.1,
gi|47682755|gb|AAH70129.1|	TPI1 protein	252	40	1e-147	0.96	5	P:GO:0006094 F:GO:0004807 P:GO:0006633 P:GO:0006098 P:GO:0006096	EC:5.3.1.1,
gi|62898892|dbj|BAD97300.1|	DKFZP586B1621 protein variant	575	40	1e-175	0.77	4	P:GO:0006071 F:GO:0005524 F:GO:0004371 F:GO:0016829	EC:2.7.1.29,
gi|10435998|dbj|BAB14722.1|	unnamed protein product	575	40	1e-174	0.77	4	P:GO:0006071 F:GO:0005524 F:GO:0004371 F:GO:0016829	EC:2.7.1.29,
gi|20149621|ref|NP_056348.2|	dihydroxyacetone kinase 2	575	40	1e-175	0.77	4	P:GO:0006071 F:GO:0005524 F:GO:0004371 F:GO:0016829	EC:2.7.1.29,
gi|49119653|gb|AAH73141.1|	YWHAZ protein	265	40	1e-127	0.96	3	F:GO:0008134 F:GO:0019904 C:GO:0048471
gi|68085578|gb|AAH68456.2|	Tyrosine 3-monooxygenase/tryptophan 5-monooxygenase activation protein, zeta polypeptide	245	40	1e-126	0.96	3	F:GO:0008134 F:GO:0019904 C:GO:0048471
gi|30354619|gb|AAH51814.1|	YWHAZ protein	320	40	1e-143	0.96	3	F:GO:0008134 F:GO:0019904 C:GO:0048471
gi|62897747|dbj|BAD96813.1|	keratin 18 variant	430	40	1e-179	0.89	4	C:GO:0005882 P:GO:0009653 F:GO:0005515 F:GO:0005200
gi|4557888|ref|NP_000215.1|	keratin 18	430	40	1e-180	0.89	4	C:GO:0005882 P:GO:0009653 F:GO:0005515 F:GO:0005200
gi|30311|emb|CAA31377.1|	cytokeratin 18 (424 AA)	424	40	1e-180	0.89	4	C:GO:0005882 P:GO:0009653 F:GO:0005515 F:GO:0005200
gi|12653819|gb|AAH00698.1|	Keratin 18	430	40	1e-179	0.89	4	C:GO:0005882 P:GO:0009653 F:GO:0005515 F:GO:0005200
gi|54696884|gb|AAV38814.1|	stress-induced-phosphoprotein 1 (Hsp70/Hsp90-organizing protein)	543	40	1e-170	0.78	4	P:GO:0006950 C:GO:0005794 F:GO:0005488 C:GO:0005634
gi|12653427|gb|AAH00484.1|	ubiquinol-cytochrome c reductase core protein II	453	40	1e-174	0.83	7	P:GO:0009060 F:GO:0008121 F:GO:0004222 C:GO:0005746 P:GO:0006119 P:GO:0006118 P:GO:0006508	EC:1.10.2.2, EC:3.4.24,
gi|31377775|ref|NP_036216.2|	glutamate dehydrogenase 2	558	40	1e-170	0.96	8	F:GO:0004353 F:GO:0005525 P:GO:0006118 F:GO:0004352 F:GO:0005524 P:GO:0006538 P:GO:0007169 C:GO:0005739	EC:1.4.1.3, EC:1.4.1.2,
gi|30749718|pdb|1NR1|F	AChain A, Crystal Structure Of The R463a Mutant Of Human Glutamate Dehydrogenase	496	40	1e-170	0.97	8	F:GO:0004353 F:GO:0005525 P:GO:0006118 F:GO:0004352 F:GO:0005524 P:GO:0006538 P:GO:0007169 C:GO:0005739	EC:1.4.1.3, EC:1.4.1.2,
gi|62897195|dbj|BAD96538.1|	glutamate dehydrogenase 1 variant	558	40	1e-170	0.97	8	F:GO:0004353 F:GO:0005525 P:GO:0006118 F:GO:0004352 F:GO:0005524 P:GO:0006538 P:GO:0007169 C:GO:0005739	EC:1.4.1.3, EC:1.4.1.2,
gi|24849930|gb|AAN64821.1|	TAT-human glutamate dehydrogenase	519	40	1e-170	0.97	8	F:GO:0004353 F:GO:0005525 P:GO:0006118 F:GO:0004352 F:GO:0005524 P:GO:0006538 P:GO:0007169 C:GO:0005739	EC:1.4.1.3, EC:1.4.1.2,
gi|31815|emb|CAA46995.1|	glutamate dehydrogenase (NAD(P)+)	558	40	1e-170	0.96	8	F:GO:0004353 F:GO:0005525 P:GO:0006118 F:GO:0004352 F:GO:0005524 P:GO:0006538 P:GO:0007169 C:GO:0005739	EC:1.4.1.3, EC:1.4.1.2,
gi|20151194|pdb|1L1F|F	AChain A, Structure Of Human Glutamate Dehydrogenase-Apo Form	505	40	1e-170	0.97	8	F:GO:0004353 F:GO:0005525 P:GO:0006118 F:GO:0004352 F:GO:0005524 P:GO:0006538 P:GO:0007169 C:GO:0005739	EC:1.4.1.3, EC:1.4.1.2,
gi|4885281|ref|NP_005262.1|	glutamate dehydrogenase 1	558	40	1e-170	0.97	8	F:GO:0004353 F:GO:0005525 P:GO:0006118 F:GO:0004352 F:GO:0005524 P:GO:0006538 P:GO:0007169 C:GO:0005739	EC:1.4.1.3, EC:1.4.1.2,
gi|13477275|gb|AAH05111.1|	glutamate dehydrogenase 2	264	40	1e-150	0.97	8	F:GO:0004353 F:GO:0005525 P:GO:0006118 F:GO:0004352 F:GO:0005524 P:GO:0006538 P:GO:0007169 C:GO:0005739	EC:1.4.1.3, EC:1.4.1.2,
gi|41058276|ref|XP_371261.1|	PREDICTED: similar to Triosephosphate isomerase (TIM) (Triose-phosphate isomerase) isoform 2	249	40	1e-141	0.93	5	P:GO:0006094 F:GO:0004807 P:GO:0006633 P:GO:0006098 P:GO:0006096	EC:5.3.1.1,
gi|16877874|gb|AAH17165.1|	AAH17165Similar to triosephosphate isomerase 1	177	40	1e-97	0.97	5	P:GO:0006094 F:GO:0004807 P:GO:0006633 P:GO:0006098 P:GO:0006096	EC:5.3.1.1,
gi|38230585|ref|NP_938149.1|	alpha glucosidase II alpha subunit isoform 3	963	40	1e-170	0.85	4	P:GO:0005975 F:GO:0004558 C:GO:0005783 F:GO:0005515	EC:3.2.1.20,
gi|7672977|gb|AAF66685.1|	alpha glucosidase II alpha subunit isoform 3	966	40	1e-170	0.85	4	P:GO:0005975 F:GO:0004558 C:GO:0005783 F:GO:0005515	EC:3.2.1.20,
gi|38371758|ref|NP_055425.3|	alpha glucosidase II alpha subunit isoform 3	755	40	1e-170	0.84	4	P:GO:0005975 F:GO:0004558 C:GO:0005783 F:GO:0005515	EC:3.2.1.20,
gi|38202257|ref|NP_938148.1|	alpha glucosidase II alpha subunit isoform 2	944	40	1e-170	0.86	4	P:GO:0005975 F:GO:0004558 C:GO:0005783 F:GO:0005515	EC:3.2.1.20,
gi|2274968|emb|CAA04006.1|	KIAA0088	944	40	1e-170	0.86	4	P:GO:0005975 F:GO:0004558 C:GO:0005783 F:GO:0005515	EC:3.2.1.20,
gi|577295|dbj|BAA07642.1|	KIAA0088	943	40	1e-170	0.86	4	P:GO:0005975 F:GO:0004558 C:GO:0005783 F:GO:0005515	EC:3.2.1.20,
gi|40807091|gb|AAH65266.1|	GANAB protein	847	40	1e-170	0.86	4	P:GO:0005975 F:GO:0004558 C:GO:0005783 F:GO:0005515	EC:3.2.1.20,
gi|55670226|pdb|1U81|A	ADP-ribosylation factor 1	164	40	1e-90	0.98	10	F:GO:0005057 F:GO:0005525 C:GO:0005794 C:GO:0005886 F:GO:0005515 P:GO:0006364 P:GO:0006888 P:GO:0007264 F:GO:0003924 P:GO:0015031	EC:3.6.5.1, EC:3.6.5.2, EC:3.6.5.3, EC:3.6.5.4,
gi|30585213|gb|AAP36879.1|	Homo sapiens ADP-ribosylation factor 3	182	40	1e-100	0.96	10	F:GO:0005057 F:GO:0005525 C:GO:0005794 C:GO:0005886 F:GO:0005515 P:GO:0006364 P:GO:0006888 P:GO:0007264 F:GO:0003924 P:GO:0015031	EC:3.6.5.1, EC:3.6.5.2, EC:3.6.5.3, EC:3.6.5.4,
gi|1065362|pdb|1HUR|B	AChain A, Human Adp-Ribosylation Factor 1 Complexed With Gdp, Full Length Non-Myristoylated	180	40	1e-100	0.97	10	F:GO:0005057 F:GO:0005525 C:GO:0005794 C:GO:0005886 F:GO:0005515 P:GO:0006364 P:GO:0006888 P:GO:0007264 F:GO:0003924 P:GO:0015031	EC:3.6.5.1, EC:3.6.5.2, EC:3.6.5.3, EC:3.6.5.4,
gi|62630160|gb|AAX88905.1|	fatty acid binding protein 1	127	40	1e-65	0.84	9	C:GO:0005737 F:GO:0005319 P:GO:0009887 F:GO:0008289 F:GO:0003676 P:GO:0006810 P:GO:0007267 F:GO:0008270 P:GO:0006631
gi|55956899|ref|NP_000217.2|	keratin 9	623	40	1e-174	0.78	4	C:GO:0005882 P:GO:0008544 F:GO:0005515 F:GO:0005200
gi|435476|emb|CAA82315.1|	keratin 9	623	40	1e-174	0.78	4	C:GO:0005882 P:GO:0008544 F:GO:0005515 F:GO:0005200
gi|453155|emb|CAA52924.1|	keratin 9	622	40	1e-174	0.78	4	C:GO:0005882 P:GO:0008544 F:GO:0005515 F:GO:0005200
gi|30583417|gb|AAP35953.1|	S100 calcium binding protein P	95	40	1e-36	0.76	30	F:GO:0019210 P:GO:0043542 F:GO:0008270 C:GO:0016529 P:GO:0007417 P:GO:0008016 P:GO:0006112 P:GO:0007611 P:GO:0007409 F:GO:0048306 P:GO:0008283 P:GO:0048151 F:GO:0005509 F:GO:0048156 C:GO:0005576 P:GO:0006874 F:GO:0048154 C:GO:0001726 F:GO:0051117 P:GO:0007242 C:GO:0043234 P:GO:0006917 F:GO:0000287 P:GO:0048143 P:GO:0042035 P:GO:0045917 P:GO:0048169 F:GO:0042803 F:GO:0048155 C:GO:0005634
gi|245850|gb|AAB21475.1|	S-100P=Ca(2+)-binding protein	91	40	1e-33	0.74	30	F:GO:0019210 P:GO:0043542 F:GO:0008270 C:GO:0016529 P:GO:0007417 P:GO:0008016 P:GO:0006112 P:GO:0007611 P:GO:0007409 F:GO:0048306 P:GO:0008283 P:GO:0048151 F:GO:0005509 F:GO:0048156 C:GO:0005576 P:GO:0006874 F:GO:0048154 C:GO:0001726 F:GO:0051117 P:GO:0007242 C:GO:0043234 P:GO:0006917 F:GO:0000287 P:GO:0048143 P:GO:0042035 P:GO:0045917 P:GO:0048169 F:GO:0042803 F:GO:0048155 C:GO:0005634
gi|41350399|gb|AAS00487.1|	migration-inducing gene 9 protein	88	40	1e-32	0.75	30	F:GO:0019210 P:GO:0043542 F:GO:0008270 C:GO:0016529 P:GO:0007417 P:GO:0008016 P:GO:0006112 P:GO:0007611 P:GO:0007409 F:GO:0048306 P:GO:0008283 P:GO:0048151 F:GO:0005509 F:GO:0048156 C:GO:0005576 P:GO:0006874 F:GO:0048154 C:GO:0001726 F:GO:0051117 P:GO:0007242 C:GO:0043234 P:GO:0006917 F:GO:0000287 P:GO:0048143 P:GO:0042035 P:GO:0045917 P:GO:0048169 F:GO:0042803 F:GO:0048155 C:GO:0005634
gi|1403050|emb|CAA63380.1|	phosphoenolpyruvate carboxykinase (GTP)	640	40	1e-170	0.93	5	P:GO:0006094 F:GO:0030145 F:GO:0005525 F:GO:0004613 C:GO:0005739	EC:4.1.1.32,
gi|28207893|emb|CAD62600.1|	unnamed protein product	457	40	1e-177	0.95	5	P:GO:0006094 F:GO:0030145 F:GO:0005525 F:GO:0004613 C:GO:0005739	EC:4.1.1.32,
gi|66346723|ref|NP_001018083.1|	unnamed protein product	441	40	1e-177	0.95	5	P:GO:0006094 F:GO:0030145 F:GO:0005525 F:GO:0004613 C:GO:0005739	EC:4.1.1.32,
gi|66346721|ref|NP_004554.2|	mitochondrial phosphoenolpyruvate carboxykinase 2 isoform 1 precursor	640	40	1e-170	0.94	5	P:GO:0006094 F:GO:0030145 F:GO:0005525 F:GO:0004613 C:GO:0005739	EC:4.1.1.32,
gi|12655193|gb|AAH01454.1|	Phosphoenolpyruvate carboxykinase 2 (mitochondrial)	640	40	1e-170	0.94	5	P:GO:0006094 F:GO:0030145 F:GO:0005525 F:GO:0004613 C:GO:0005739	EC:4.1.1.32,
gi|2661752|emb|CAA72272.1|	PPCKM_HUMANPhosphoenolpyruvate carboxykinase	640	40	1e-170	0.93	5	P:GO:0006094 F:GO:0030145 F:GO:0005525 F:GO:0004613 C:GO:0005739	EC:4.1.1.32,
gi|48145943|emb|CAG33194.1|	PCK2	640	40	1e-170	0.94	5	P:GO:0006094 F:GO:0030145 F:GO:0005525 F:GO:0004613 C:GO:0005739	EC:4.1.1.32,
gi|5911817|emb|CAB55863.1|	PPCKC_HUMANPhosphoenolpyruvate carboxykinase, cytosolic	622	40	1e-170	0.9	6	P:GO:0006094 F:GO:0030145 F:GO:0005525 F:GO:0004613 C:GO:0005829 C:GO:0005739	EC:4.1.1.32,
gi|55375977|gb|AAV50001.1|	phosphoenolpyruvate carboxykinase 1 (soluble)	622	40	1e-170	0.9	6	P:GO:0006094 F:GO:0030145 F:GO:0005525 F:GO:0004613 C:GO:0005829 C:GO:0005739	EC:4.1.1.32,
gi|18645161|gb|AAH23978.1|	phosphoenolpyruvate carboxykinase 1	622	40	1e-170	0.9	6	P:GO:0006094 F:GO:0030145 F:GO:0005525 F:GO:0004613 C:GO:0005829 C:GO:0005739	EC:4.1.1.32,
gi|62113341|gb|AAX63425.1|	serum albumin	609	40	1e-170	0.92	21	F:GO:0050824 F:GO:0008144 F:GO:0005507 P:GO:0006810 P:GO:0051659 C:GO:0043234 P:GO:0050891 P:GO:0009267 C:GO:0005615 F:GO:0003677 F:GO:0019825 F:GO:0005386 F:GO:0005515 P:GO:0019836 P:GO:0043072 F:GO:0016209 P:GO:0043066 F:GO:0030170 F:GO:0005504 P:GO:0030104 F:GO:0015643
gi|6013427|gb|AAF01333.1|	AF190168_1serum albumin precursor	609	40	1e-170	0.92	21	F:GO:0050824 F:GO:0008144 F:GO:0005507 P:GO:0006810 P:GO:0051659 C:GO:0043234 P:GO:0050891 P:GO:0009267 C:GO:0005615 F:GO:0003677 F:GO:0019825 F:GO:0005386 F:GO:0005515 P:GO:0019836 P:GO:0043072 F:GO:0016209 P:GO:0043066 F:GO:0030170 F:GO:0005504 P:GO:0030104 F:GO:0015643
gi|4502027|ref|NP_000468.1|	albumin	609	40	1e-170	0.93	21	F:GO:0050824 F:GO:0008144 F:GO:0005507 P:GO:0006810 P:GO:0051659 C:GO:0043234 P:GO:0050891 P:GO:0009267 C:GO:0005615 F:GO:0003677 F:GO:0019825 F:GO:0005386 F:GO:0005515 P:GO:0019836 P:GO:0043072 F:GO:0016209 P:GO:0043066 F:GO:0030170 F:GO:0005504 P:GO:0030104 F:GO:0015643
gi|25058739|gb|AAH39235.1|	ALB protein	627	40	1e-170	0.91	21	F:GO:0050824 F:GO:0008144 F:GO:0005507 P:GO:0006810 P:GO:0051659 C:GO:0043234 P:GO:0050891 P:GO:0009267 C:GO:0005615 F:GO:0003677 F:GO:0019825 F:GO:0005386 F:GO:0005515 P:GO:0019836 P:GO:0043072 F:GO:0016209 P:GO:0043066 F:GO:0030170 F:GO:0005504 P:GO:0030104 F:GO:0015643
gi|4389275|pdb|1BKE|	albumin	581	40	1e-170	0.92	21	F:GO:0050824 F:GO:0008144 F:GO:0005507 P:GO:0006810 P:GO:0051659 C:GO:0043234 P:GO:0050891 P:GO:0009267 C:GO:0005615 F:GO:0003677 F:GO:0019825 F:GO:0005386 F:GO:0005515 P:GO:0019836 P:GO:0043072 F:GO:0016209 P:GO:0043066 F:GO:0030170 F:GO:0005504 P:GO:0030104 F:GO:0015643
gi|29726905|pdb|1O9X|A	albumin	585	40	1e-170	0.92	21	F:GO:0050824 F:GO:0008144 F:GO:0005507 P:GO:0006810 P:GO:0051659 C:GO:0043234 P:GO:0050891 P:GO:0009267 C:GO:0005615 F:GO:0003677 F:GO:0019825 F:GO:0005386 F:GO:0005515 P:GO:0019836 P:GO:0043072 F:GO:0016209 P:GO:0043066 F:GO:0030170 F:GO:0005504 P:GO:0030104 F:GO:0015643
gi|55669910|pdb|1TF0|A	ALB protein	572	40	1e-170	0.91	21	F:GO:0050824 F:GO:0008144 F:GO:0005507 P:GO:0006810 P:GO:0051659 C:GO:0043234 P:GO:0050891 P:GO:0009267 C:GO:0005615 F:GO:0003677 F:GO:0019825 F:GO:0005386 F:GO:0005515 P:GO:0019836 P:GO:0043072 F:GO:0016209 P:GO:0043066 F:GO:0030170 F:GO:0005504 P:GO:0030104 F:GO:0015643
gi|763431|gb|AAA64922.1|	similar to human albumin, Swiss-Prot Accession Number P02768; Method: conceptual translation supplied by author	455	40	1e-170	0.7	21	F:GO:0050824 F:GO:0008144 F:GO:0005507 P:GO:0006810 P:GO:0051659 C:GO:0043234 P:GO:0050891 P:GO:0009267 C:GO:0005615 F:GO:0003677 F:GO:0019825 F:GO:0005386 F:GO:0005515 P:GO:0019836 P:GO:0043072 F:GO:0016209 P:GO:0043066 F:GO:0030170 F:GO:0005504 P:GO:0030104 F:GO:0015643
gi|23307793|gb|AAN17825.1|	serum albumin	609	40	1e-170	0.92	21	F:GO:0050824 F:GO:0008144 F:GO:0005507 P:GO:0006810 P:GO:0051659 C:GO:0043234 P:GO:0050891 P:GO:0009267 C:GO:0005615 F:GO:0003677 F:GO:0019825 F:GO:0005386 F:GO:0005515 P:GO:0019836 P:GO:0043072 F:GO:0016209 P:GO:0043066 F:GO:0030170 F:GO:0005504 P:GO:0030104 F:GO:0015643
gi|31615331|pdb|1HK3|A	AChain A, Human Serum Albumin Mutant R218p Complexed With Thyroxine (3,3',5,5'-Tetraiodo-L-Thyronine)	585	40	1e-170	0.92	21	F:GO:0050824 F:GO:0008144 F:GO:0005507 P:GO:0006810 P:GO:0051659 C:GO:0043234 P:GO:0050891 P:GO:0009267 C:GO:0005615 F:GO:0003677 F:GO:0019825 F:GO:0005386 F:GO:0005515 P:GO:0019836 P:GO:0043072 F:GO:0016209 P:GO:0043066 F:GO:0030170 F:GO:0005504 P:GO:0030104 F:GO:0015643
gi|51476390|emb|CAH18185.1|	hypothetical protein	609	40	1e-170	0.92	21	F:GO:0050824 F:GO:0008144 F:GO:0005507 P:GO:0006810 P:GO:0051659 C:GO:0043234 P:GO:0050891 P:GO:0009267 C:GO:0005615 F:GO:0003677 F:GO:0019825 F:GO:0005386 F:GO:0005515 P:GO:0019836 P:GO:0043072 F:GO:0016209 P:GO:0043066 F:GO:0030170 F:GO:0005504 P:GO:0030104 F:GO:0015643
gi|31615333|pdb|1HK5|A	AChain A, Human Serum Albumin Mutant R218h Complexed With Thyroxine (3,3',5,5'-Tetraiodo-L-Thyronine)	585	40	1e-170	0.92	21	F:GO:0050824 F:GO:0008144 F:GO:0005507 P:GO:0006810 P:GO:0051659 C:GO:0043234 P:GO:0050891 P:GO:0009267 C:GO:0005615 F:GO:0003677 F:GO:0019825 F:GO:0005386 F:GO:0005515 P:GO:0019836 P:GO:0043072 F:GO:0016209 P:GO:0043066 F:GO:0030170 F:GO:0005504 P:GO:0030104 F:GO:0015643
gi|28592|emb|CAA23754.1|	serum albumin	609	40	1e-170	0.93	21	F:GO:0050824 F:GO:0008144 F:GO:0005507 P:GO:0006810 P:GO:0051659 C:GO:0043234 P:GO:0050891 P:GO:0009267 C:GO:0005615 F:GO:0003677 F:GO:0019825 F:GO:0005386 F:GO:0005515 P:GO:0019836 P:GO:0043072 F:GO:0016209 P:GO:0043066 F:GO:0030170 F:GO:0005504 P:GO:0030104 F:GO:0015643
gi|28590|emb|CAA23753.1|	unnamed protein product	609	40	1e-170	0.92	21	F:GO:0050824 F:GO:0008144 F:GO:0005507 P:GO:0006810 P:GO:0051659 C:GO:0043234 P:GO:0050891 P:GO:0009267 C:GO:0005615 F:GO:0003677 F:GO:0019825 F:GO:0005386 F:GO:0005515 P:GO:0019836 P:GO:0043072 F:GO:0016209 P:GO:0043066 F:GO:0030170 F:GO:0005504 P:GO:0030104 F:GO:0015643
gi|23241675|gb|AAH35969.1|	ALB protein	396	40	1e-170	0.7	21	F:GO:0050824 F:GO:0008144 F:GO:0005507 P:GO:0006810 P:GO:0051659 C:GO:0043234 P:GO:0050891 P:GO:0009267 C:GO:0005615 F:GO:0003677 F:GO:0019825 F:GO:0005386 F:GO:0005515 P:GO:0019836 P:GO:0043072 F:GO:0016209 P:GO:0043066 F:GO:0030170 F:GO:0005504 P:GO:0030104 F:GO:0015643
gi|11493459|gb|AAG35503.1|	albumin	499	40	1e-170	0.72	21	F:GO:0050824 F:GO:0008144 F:GO:0005507 P:GO:0006810 P:GO:0051659 C:GO:0043234 P:GO:0050891 P:GO:0009267 C:GO:0005615 F:GO:0003677 F:GO:0019825 F:GO:0005386 F:GO:0005515 P:GO:0019836 P:GO:0043072 F:GO:0016209 P:GO:0043066 F:GO:0030170 F:GO:0005504 P:GO:0030104 F:GO:0015643
gi|7959791|gb|AAF71067.1|	AF116721_45PRO1708	283	40	1e-164	0.7	21	F:GO:0050824 F:GO:0008144 F:GO:0005507 P:GO:0006810 P:GO:0051659 C:GO:0043234 P:GO:0050891 P:GO:0009267 C:GO:0005615 F:GO:0003677 F:GO:0019825 F:GO:0005386 F:GO:0005515 P:GO:0019836 P:GO:0043072 F:GO:0016209 P:GO:0043066 F:GO:0030170 F:GO:0005504 P:GO:0030104 F:GO:0015643
gi|15679996|gb|AAH14308.1|	AAH14308Unknown (protein for IMAGE:3934797)	201	40	1e-113	0.7	21	F:GO:0050824 F:GO:0008144 F:GO:0005507 P:GO:0006810 P:GO:0051659 C:GO:0043234 P:GO:0050891 P:GO:0009267 C:GO:0005615 F:GO:0003677 F:GO:0019825 F:GO:0005386 F:GO:0005515 P:GO:0019836 P:GO:0043072 F:GO:0016209 P:GO:0043066 F:GO:0030170 F:GO:0005504 P:GO:0030104 F:GO:0015643
gi|6650826|gb|AAF22034.1|	PREDICTED: albumin	257	40	1e-148	0.68	21	F:GO:0050824 F:GO:0008144 F:GO:0005507 P:GO:0006810 P:GO:0051659 C:GO:0043234 P:GO:0050891 P:GO:0009267 C:GO:0005615 F:GO:0003677 F:GO:0019825 F:GO:0005386 F:GO:0005515 P:GO:0019836 P:GO:0043072 F:GO:0016209 P:GO:0043066 F:GO:0030170 F:GO:0005504 P:GO:0030104 F:GO:0015643
gi|7770217|gb|AAF69644.1|	albumin	288	40	1e-166	0.71	21	F:GO:0050824 F:GO:0008144 F:GO:0005507 P:GO:0006810 P:GO:0051659 C:GO:0043234 P:GO:0050891 P:GO:0009267 C:GO:0005615 F:GO:0003677 F:GO:0019825 F:GO:0005386 F:GO:0005515 P:GO:0019836 P:GO:0043072 F:GO:0016209 P:GO:0043066 F:GO:0030170 F:GO:0005504 P:GO:0030104 F:GO:0015643
gi|27692693|gb|AAH41789.1|	ALB protein	417	40	1e-180	0.65	21	F:GO:0050824 F:GO:0008144 F:GO:0005507 P:GO:0006810 P:GO:0051659 C:GO:0043234 P:GO:0050891 P:GO:0009267 C:GO:0005615 F:GO:0003677 F:GO:0019825 F:GO:0005386 F:GO:0005515 P:GO:0019836 P:GO:0043072 F:GO:0016209 P:GO:0043066 F:GO:0030170 F:GO:0005504 P:GO:0030104 F:GO:0015643
gi|71042087|pdb|1YSX|A	PREDICTED: albumin	201	40	1e-113	0.7	21	F:GO:0050824 F:GO:0008144 F:GO:0005507 P:GO:0006810 P:GO:0051659 C:GO:0043234 P:GO:0050891 P:GO:0009267 C:GO:0005615 F:GO:0003677 F:GO:0019825 F:GO:0005386 F:GO:0005515 P:GO:0019836 P:GO:0043072 F:GO:0016209 P:GO:0043066 F:GO:0030170 F:GO:0005504 P:GO:0030104 F:GO:0015643
gi|54696890|gb|AAV38817.1|	tyrosine 3-monooxygenase/tryptophan 5-monooxygenase activation protein, theta polypeptide	245	40	1e-126	0.96	5	F:GO:0008426 F:GO:0019904 C:GO:0048471 P:GO:0006887 P:GO:0000074
gi|71042777|pdb|2BTP|B	AChain A, 14-3-3 Protein Theta (Human) Complexed To Peptide	256	40	1e-137	0.95	5	F:GO:0008426 F:GO:0019904 C:GO:0048471 P:GO:0006887 P:GO:0000074
gi|62988939|gb|AAY24326.1|	PREDICTED: similar to 14.3.3 protein	98	40	1e-47	0.95	5	P:GO:0000074 F:GO:0008134 F:GO:0008426 F:GO:0019904 P:GO:0006887
gi|14715077|gb|AAH10703.1|	Stomatin	288	40	1e-149	0.9	2	C:GO:0005856 C:GO:0005887
gi|55663697|emb|CAH70728.1|	stomatin	288	40	1e-148	0.91	2	C:GO:0005856 C:GO:0005887
gi|16924317|gb|AAH17449.1|	PREDICTED: SERPINE1 mRNA binding protein 1 isoform 4	387	40	1e-120	0.92	4	P:GO:0043488 F:GO:0003730 F:GO:0005515 C:GO:0005634
gi|12803339|gb|AAH02488.1|	PREDICTED: SERPINE1 mRNA binding protein 1 isoform 2	402	40	1e-128	0.9	4	P:GO:0043488 F:GO:0003730 F:GO:0005515 C:GO:0005634
gi|20072478|gb|AAH26916.1|	PREDICTED: SERPINE1 mRNA binding protein 1 isoform 3	408	40	1e-133	0.91	4	P:GO:0043488 F:GO:0003730 F:GO:0005515 C:GO:0005634
gi|55665496|emb|CAH73326.1|	PREDICTED: hypothetical protein LOC456928 isoform 4	393	40	1e-124	0.92	4	P:GO:0043488 F:GO:0003730 F:GO:0005515 C:GO:0005634
gi|55665494|emb|CAH73324.1|	PREDICTED: SERPINE1 mRNA binding protein 1 isoform 2	402	40	1e-129	0.91	4	P:GO:0043488 F:GO:0003730 F:GO:0005515 C:GO:0005634
gi|52545921|emb|CAH56188.1|	hypothetical protein	387	40	1e-120	0.92	4	P:GO:0043488 F:GO:0003730 F:GO:0005515 C:GO:0005634
gi|22760762|dbj|BAC11324.1|	unnamed protein product	408	40	1e-133	0.91	4	P:GO:0043488 F:GO:0003730 F:GO:0005515 C:GO:0005634
gi|38014595|gb|AAH00099.4|	RRBP1 protein	655	40	1e-170	0.74	9	P:GO:0006412 C:GO:0005840 C:GO:0030176 F:GO:0004872 P:GO:0006605 P:GO:0007018 P:GO:0007165 F:GO:0005201 ND:GO:0005554	EC:3.6.5.3,
gi|37786755|gb|AAP47269.1|	UDP-glucose dehydrogenase	494	40	1e-173	0.92	6	F:GO:0009055 F:GO:0003979 P:GO:0006118 P:GO:0006065 P:GO:0006024 P:GO:0006011	EC:1.1.1.22,
gi|7431380|pir||JE0353	JE0353uridine diphosphoglucose dehydrogenase (EC 1.-.-.-) - human	494	40	1e-180	0.92	6	F:GO:0009055 F:GO:0003979 P:GO:0006118 P:GO:0006065 P:GO:0006024 P:GO:0006011	EC:1.1.1.22,
gi|54304028|emb|CAH59756.1|	PREDICTED: glyceraldehyde-3-phosphate dehydrogenase isoform 2	86	40	1e-42	0.98	4	C:GO:0005737 F:GO:0051287 P:GO:0006096 F:GO:0004365	EC:1.2.1.12,
gi|41350401|gb|AAS00488.1|	phosphoglycerate kinase 1	417	40	1e-170	0.96	5	F:GO:0004618 P:GO:0016310 F:GO:0005524 P:GO:0006096 C:GO:0005829	EC:2.7.2.3,
gi|48145549|emb|CAG32997.1|	PGK1	417	40	1e-170	0.96	5	F:GO:0004618 P:GO:0016310 F:GO:0005524 P:GO:0006096 C:GO:0005829	EC:2.7.2.3,
gi|8546856|emb|CAB94588.1|	ENO3, muscle enolase 3 beta	154	40	1e-83	0.93	8	P:GO:0006355 C:GO:0000015 F:GO:0003677 F:GO:0000287 P:GO:0006096 F:GO:0008243 F:GO:0004634 C:GO:0005634	EC:3.4.21.68, EC:3.4.21.73, EC:4.2.1.11,
gi|57210032|emb|CAI42653.1|	hydroxyacyl-Coenzyme A dehydrogenase, type II isoform 1	261	40	1e-134	0.85	7	P:GO:0006629 F:GO:0003857 F:GO:0008709 C:GO:0005739 F:GO:0005515 C:GO:0005886 F:GO:0047015	EC:1.1.1.35, EC:1.1.1.159, EC:1.1.1.178,
gi|20336350|gb|AAM18189.1|	endoplasmic reticulum-associated amyloid beta peptide-binding protein	196	40	1e-106	0.86	7	P:GO:0006629 F:GO:0003857 F:GO:0008709 C:GO:0005739 F:GO:0005515 C:GO:0005886 F:GO:0047015	EC:1.1.1.35, EC:1.1.1.159, EC:1.1.1.178,
gi|57210030|emb|CAI42651.1|	hydroxyacyl-Coenzyme A dehydrogenase, type II	169	40	1e-82	0.84	7	P:GO:0006629 F:GO:0003857 F:GO:0008709 C:GO:0005739 F:GO:0005515 C:GO:0005886 F:GO:0047015	EC:1.1.1.35, EC:1.1.1.159, EC:1.1.1.178,
gi|14250516|gb|AAH08708.1|	hydroxyacyl-Coenzyme A dehydrogenase, type II isoform 2	252	40	1e-129	0.84	7	P:GO:0006629 F:GO:0003857 F:GO:0008709 C:GO:0005739 F:GO:0005515 C:GO:0005886 F:GO:0047015	EC:1.1.1.35, EC:1.1.1.159, EC:1.1.1.178,
gi|66365795|gb|AAH96170.1|	Histone cluster 1, H1e	219	40	1e-25	0.93	5	C:GO:0000786 F:GO:0003677 P:GO:0006334 C:GO:0005634 P:GO:0006355
gi|22770675|gb|AAN06703.1|	PREDICTED: similar to Histone H1.4 (Histone H1b)	221	40	1e-25	0.98	5	C:GO:0000786 F:GO:0003677 P:GO:0006334 C:GO:0005634 P:GO:0006355
gi|22770669|gb|AAN06700.1|	PREDICTED: similar to histone H1	213	40	1e-33	0.96	5	C:GO:0000786 F:GO:0003677 P:GO:0006334 C:GO:0005634 P:GO:0006355
gi|37843|emb|CAA31386.1|	villin 1	827	40	1e-170	0.79	8	P:GO:0051017 F:GO:0005509 P:GO:0051016 P:GO:0051014 P:GO:0006461 P:GO:0007399 F:GO:0003779 C:GO:0008290
gi|62898357|dbj|BAD97118.1|	villin 1 variant	827	40	1e-170	0.79	8	P:GO:0051017 F:GO:0005509 P:GO:0051016 P:GO:0051014 P:GO:0006461 P:GO:0007399 F:GO:0003779 C:GO:0008290
gi|16878197|gb|AAH17303.1|	VIL1 protein	421	40	1e-170	0.65	8	P:GO:0051017 F:GO:0005509 P:GO:0051016 P:GO:0051014 P:GO:0006461 P:GO:0007399 F:GO:0003779 C:GO:0008290
gi|14278147|pdb|1D4X|A	AChain A, Crystal Structure Of Caenorhabditis Elegans Mg-Atp Actin Complexed With Human Gelsolin Segment 1 At 1.75 A Resolution.	375	40	1e-170	0.99	5	F:GO:0005200 C:GO:0035267 C:GO:0005884 F:GO:0005515 F:GO:0005524
gi|62421021|gb|AAX82229.1|	actin-like protein	103	40	1e-54	0.99	4	C:GO:0005884 F:GO:0005524 F:GO:0005515 F:GO:0005200
gi|62421065|gb|AAX82251.1|	actin-like protein	103	40	1e-54	0.99	4	C:GO:0005884 F:GO:0005524 F:GO:0005515 F:GO:0005200
gi|62420995|gb|AAX82216.1|	actin-like protein	103	40	1e-54	0.98	4	C:GO:0005884 F:GO:0005524 F:GO:0005515 F:GO:0005200
gi|62421128|gb|AAX82281.1|	actin-like protein	103	40	1e-54	0.99	4	C:GO:0005884 F:GO:0005524 F:GO:0005515 F:GO:0005200
gi|62420933|gb|AAX82185.1|	actin-like protein	103	40	1e-54	0.99	4	C:GO:0005884 F:GO:0005524 F:GO:0005515 F:GO:0005200
gi|62421136|gb|AAX82285.1|	actin-like protein	103	40	1e-54	0.98	4	C:GO:0005884 F:GO:0005524 F:GO:0005515 F:GO:0005200
gi|62421069|gb|AAX82253.1|	actin-like protein	103	40	1e-54	1	4	C:GO:0005884 F:GO:0005524 F:GO:0005515 F:GO:0005200
gi|62421178|gb|AAX82306.1|	actin-like protein	103	40	1e-54	0.99	4	C:GO:0005884 F:GO:0005524 F:GO:0005515 F:GO:0005200
gi|62421132|gb|AAX82283.1|	actin-like protein	103	40	1e-54	0.99	4	C:GO:0005884 F:GO:0005524 F:GO:0005515 F:GO:0005200
gi|62421140|gb|AAX82287.1|	actin-like protein	103	40	1e-54	0.91	4	C:GO:0005884 F:GO:0005524 F:GO:0005515 F:GO:0005200
gi|62421170|gb|AAX82302.1|	actin-like protein	103	40	1e-54	0.99	4	C:GO:0005884 F:GO:0005524 F:GO:0005515 F:GO:0005200
gi|62421176|gb|AAX82305.1|	actin-like protein	103	40	1e-54	0.97	4	C:GO:0005884 F:GO:0005524 F:GO:0005515 F:GO:0005200
gi|62421180|gb|AAX82307.1|	beta-actin	103	40	1e-54	1	4	C:GO:0005884 F:GO:0005524 F:GO:0005515 F:GO:0005200
gi|62421109|gb|AAX82272.1|	actin-like protein	103	40	1e-54	0.9	4	C:GO:0005884 F:GO:0005524 F:GO:0005515 F:GO:0005200
gi|62420947|gb|AAX82192.1|	actin-like protein	103	40	1e-54	0.99	4	C:GO:0005884 F:GO:0005524 F:GO:0005515 F:GO:0005200
gi|62420916|gb|AAX82177.1|	actin-like protein	103	40	1e-54	0.99	4	C:GO:0005884 F:GO:0005524 F:GO:0005515 F:GO:0005200
gi|62421148|gb|AAX82291.1|	actin-like protein	103	40	1e-54	0.99	4	C:GO:0005884 F:GO:0005524 F:GO:0005515 F:GO:0005200
gi|19911772|dbj|BAB88649.1|	Acyl-CoA synthetase 4	670	40	1e-170	0.9	7	F:GO:0004321 C:GO:0005777 P:GO:0007611 F:GO:0004467 F:GO:0000287 C:GO:0016021 P:GO:0006631	EC:2.3.1.86, EC:6.2.1.3,
gi|2960069|emb|CAA73314.1|	acyl-CoA synthetase-like protein	670	40	1e-170	0.9	7	F:GO:0004321 C:GO:0005777 P:GO:0007611 F:GO:0004467 F:GO:0000287 C:GO:0016021 P:GO:0006631	EC:2.3.1.86, EC:6.2.1.3,
gi|12669909|ref|NP_075266.1|	acyl-CoA synthetase long-chain family member 4 isoform 2	711	40	1e-170	0.9	7	F:GO:0004321 C:GO:0005777 P:GO:0007611 F:GO:0004467 F:GO:0000287 C:GO:0016021 P:GO:0006631	EC:2.3.1.86, EC:6.2.1.3,
gi|23273827|gb|AAH34959.1|	acyl-CoA synthetase long-chain family member 4 isoform 2	670	40	1e-170	0.9	7	F:GO:0004321 C:GO:0005777 P:GO:0007611 F:GO:0004467 F:GO:0000287 C:GO:0016021 P:GO:0006631	EC:2.3.1.86, EC:6.2.1.3,
gi|27469830|gb|AAH41692.1|	acyl-CoA synthetase long-chain family member 3	720	40	1e-170	0.87	7	F:GO:0004321 C:GO:0005777 P:GO:0007611 F:GO:0004467 F:GO:0000287 C:GO:0016021 P:GO:0006631	EC:2.3.1.86, EC:6.2.1.3,
gi|40226145|gb|AAH32144.1|	PREDICTED: acyl-CoA synthetase long-chain family member 3 isoform 8	164	40	1e-91	0.91	7	F:GO:0004321 C:GO:0005777 P:GO:0007611 F:GO:0004467 F:GO:0000287 C:GO:0016021 P:GO:0006631	EC:2.3.1.86, EC:6.2.1.3,
gi|17026088|dbj|BAB72139.1|	Acyl-CoA synthetase 3	720	40	1e-170	0.87	7	F:GO:0004321 C:GO:0005777 P:GO:0007611 F:GO:0004467 F:GO:0000287 C:GO:0016021 P:GO:0006631	EC:2.3.1.86, EC:6.2.1.3,
gi|21706701|gb|AAH34378.1|	PREDICTED: similar to RPL23 protein isoform 1	77	40	1e-31	0.98	4	C:GO:0005840 F:GO:0003735 P:GO:0006412 P:GO:0006610	EC:3.6.5.3,
gi|38571606|gb|AAH62716.1|	Ribosomal protein L23	140	40	1e-68	0.96	4	C:GO:0005840 F:GO:0003735 P:GO:0006412 P:GO:0006610	EC:3.6.5.3,
gi|13097600|gb|AAH03518.1|	PREDICTED: similar to HL23 ribosomal protein isoform 4	134	40	1e-71	0.96	4	C:GO:0005840 F:GO:0003735 P:GO:0006412 P:GO:0006610	EC:3.6.5.3,
gi|34785048|gb|AAH09427.2|	unnamed protein product	247	40	1e-114	0.98	6	F:GO:0003735 F:GO:0005515 C:GO:0005843 P:GO:0042593 C:GO:0005634 P:GO:0006412	EC:3.6.5.3,
gi|15342049|gb|AAH13296.1|	Ribosomal protein S6	249	40	1e-115	0.98	6	F:GO:0003735 F:GO:0005515 C:GO:0005843 P:GO:0042593 C:GO:0005634 P:GO:0006412	EC:3.6.5.3,
gi|20381196|gb|AAH27620.1|	Ribosomal protein S6	249	40	1e-115	0.98	6	F:GO:0003735 F:GO:0005515 C:GO:0005843 P:GO:0042593 C:GO:0005634 P:GO:0006412	EC:3.6.5.3,
gi|5817221|emb|CAB53701.1|	hypothetical protein	165	40	1e-58	0.76	4	P:GO:0006071 F:GO:0005524 F:GO:0004371 F:GO:0016829	EC:2.7.1.29,
gi|4529892|gb|AAD21815.1|	heat shock 70kDa protein 1B	641	40	1e-170	0.98	9	P:GO:0006402 P:GO:0006457 P:GO:0006986 F:GO:0005524 P:GO:0006916 F:GO:0051082 C:GO:0005634 C:GO:0005783 C:GO:0005739
gi|14424588|gb|AAH09322.1|	heat shock 70kDa protein 1A	641	40	1e-170	0.98	9	P:GO:0006402 P:GO:0006457 P:GO:0006986 F:GO:0005524 P:GO:0006916 F:GO:0051082 C:GO:0005634 C:GO:0005783 C:GO:0005739
gi|5123454|ref|NP_005336.2|	heat shock 70kDa protein 1A	641	40	1e-170	0.98	9	P:GO:0006402 P:GO:0006457 P:GO:0006986 F:GO:0005524 P:GO:0006916 F:GO:0051082 C:GO:0005634 C:GO:0005783 C:GO:0005739
gi|62089222|dbj|BAD93055.1|	heat shock 70kDa protein 1A variant	709	40	1e-170	0.97	9	P:GO:0006402 P:GO:0006457 P:GO:0006986 F:GO:0005524 P:GO:0006916 F:GO:0051082 C:GO:0005634 C:GO:0005783 C:GO:0005739
gi|42543698|pdb|1S3X|A	AChain A, The Crystal Structure Of The Human Hsp70 Atpase Domain	382	40	1e-170	0.98	9	P:GO:0006402 P:GO:0006457 P:GO:0006986 F:GO:0005524 P:GO:0006916 F:GO:0051082 C:GO:0005634 C:GO:0005783 C:GO:0005739
gi|1574942|gb|AAB17510.1|	ribosomal protein L23a	156	40	1e-66	0.96	5	C:GO:0005840 F:GO:0003735 P:GO:0006412 F:GO:0019843 F:GO:0000166	EC:3.6.5.3,
gi|14336695|gb|AAK61228.1|	PREDICTED: similar to 60S ribosomal protein L23a	156	40	1e-64	0.88	5	C:GO:0005840 F:GO:0003735 P:GO:0006412 F:GO:0019843 F:GO:0000166	EC:3.6.5.3,
gi|31873439|emb|CAD97815.1|	hypothetical protein	479	40	1e-170	0.95	8	P:GO:0007018 C:GO:0043234 F:GO:0005525 F:GO:0005515 P:GO:0051258 F:GO:0005198 F:GO:0003924 C:GO:0005874	EC:3.6.5.1, EC:3.6.5.2, EC:3.6.5.3, EC:3.6.5.4,
gi|50959900|gb|AAH74827.1|	tubulin, alpha 8	449	40	1e-170	0.95	8	P:GO:0007018 C:GO:0043234 F:GO:0005525 F:GO:0005515 P:GO:0051258 F:GO:0005198 F:GO:0003924 C:GO:0005874	EC:3.6.5.1, EC:3.6.5.2, EC:3.6.5.3, EC:3.6.5.4,
gi|10436240|dbj|BAB14767.1|	unnamed protein product	241	40	1e-140	0.93	7	P:GO:0007018 C:GO:0043234 F:GO:0005525 P:GO:0051258 F:GO:0003924 F:GO:0005198 C:GO:0005874	EC:3.6.5.1, EC:3.6.5.2, EC:3.6.5.3, EC:3.6.5.4,
gi|62896539|dbj|BAD96210.1|	chaperonin containing TCP1, subunit 8 (theta) variant	548	40	1e-170	0.93	5	P:GO:0006457 F:GO:0005524 F:GO:0051082 F:GO:0042623 C:GO:0005829
gi|31418053|gb|AAH12584.1|	CCT8 protein	497	40	1e-176	0.93	5	P:GO:0006457 F:GO:0005524 F:GO:0051082 F:GO:0042623 C:GO:0005829
gi|40789055|dbj|BAA02792.2|	KIAA0002	555	40	1e-170	0.93	5	P:GO:0006457 F:GO:0005524 F:GO:0051082 F:GO:0042623 C:GO:0005829
gi|1136741|dbj|BAA07652.1|	KIAA0002	539	40	1e-170	0.93	5	P:GO:0006457 F:GO:0005524 F:GO:0051082 F:GO:0042623 C:GO:0005829
gi|7717311|emb|CAB90433.1|	chaperonin containing TCP1, subunit 8 (theta)	548	40	1e-170	0.93	5	P:GO:0006457 F:GO:0005524 F:GO:0051082 F:GO:0042623 C:GO:0005829
gi|38305346|gb|AAR16191.1|	antigen MLAA-42	151	40	1e-82	0.92	3	F:GO:0003746 P:GO:0006414 F:GO:0005525
gi|51465474|ref|XP_294070.4|	Homo sapiens glyceraldehyde-3-phosphate dehydrogenase	517	40	1e-120	0.88	4	C:GO:0005737 F:GO:0051287 P:GO:0006096 F:GO:0004365	EC:1.2.1.12,
gi|3202000|gb|AAC19382.1|	HNRPU_HUMANHeterogeneous nuclear ribonucleoprotein U (hnRNP U) (Scaffold attachment factor A) (SAF-A) (p120) (pp120)	824	40	1e-170	0.93	5	C:GO:0030530 F:GO:0003677 F:GO:0003723 F:GO:0005524 P:GO:0006396
gi|16041796|gb|AAH15782.1|	heterogeneous nuclear ribonucleoprotein U isoform a	722	40	1e-170	0.94	5	C:GO:0030530 F:GO:0003677 F:GO:0003723 F:GO:0005524 P:GO:0006396
gi|55859529|emb|CAI11058.1|	heterogeneous nuclear ribonucleoprotein U isoform b	806	40	1e-170	0.93	5	C:GO:0030530 F:GO:0003677 F:GO:0003723 F:GO:0005524 P:GO:0006396
gi|39645240|gb|AAH07950.2|	HNRPU protein	705	40	1e-170	0.94	5	C:GO:0030530 F:GO:0003677 F:GO:0003723 F:GO:0005524 P:GO:0006396
gi|32358|emb|CAA46472.1|	heterogeneous nuclear ribonucleoprotein U isoform b	806	40	1e-170	0.93	5	C:GO:0030530 F:GO:0003677 F:GO:0003723 F:GO:0005524 P:GO:0006396
gi|55859528|emb|CAI11057.1|	heterogeneous nuclear ribonucleoprotein U isoform a	723	40	1e-170	0.94	5	C:GO:0030530 F:GO:0003677 F:GO:0003723 F:GO:0005524 P:GO:0006396
gi|55859526|emb|CAI11055.1|	heterogeneous nuclear ribonucleoprotein U (scaffold attachment factor A)	549	40	1e-178	0.94	5	C:GO:0030530 F:GO:0003677 F:GO:0003723 F:GO:0005524 P:GO:0006396
gi|22028256|gb|AAH34925.1|	PREDICTED: heterogeneous nuclear ribonucleoprotein U	520	40	1e-173	0.95	5	C:GO:0030530 F:GO:0003677 F:GO:0003723 F:GO:0005524 P:GO:0006396
gi|33187705|gb|AAP97707.1|	PREDICTED: heterogeneous nuclear ribonucleoprotein U	513	40	1e-170	0.95	5	C:GO:0030530 F:GO:0003677 F:GO:0003723 F:GO:0005524 P:GO:0006396
gi|338043|gb|AAA73055.1|	complement component 1, q subcomponent binding protein	278	40	1e-144	0.82	4	P:GO:0006955 C:GO:0005759 F:GO:0005515 C:GO:0005886
gi|8699626|gb|AAF78763.1|	complement component 1, q subcomponent binding protein	197	40	1e-110	0.85	4	P:GO:0006955 C:GO:0005759 F:GO:0005515 C:GO:0005886
gi|54696660|gb|AAV38702.1|	complement component 1, q subcomponent binding protein	282	40	1e-146	0.82	4	P:GO:0006955 C:GO:0005759 F:GO:0005515 C:GO:0005886
gi|4930075|pdb|1P32|C	AChain A, Crystal Structure Of Human P32, A Doughnut-Shaped Acidic Mitochondrial Matrix Protein	209	40	1e-118	0.84	4	P:GO:0006955 C:GO:0005759 F:GO:0005515 C:GO:0005886
gi|37403|emb|CAA27243.1|	unnamed protein product	641	40	1e-170	0.89	9	C:GO:0005737 P:GO:0006468 P:GO:0030154 C:GO:0005887 F:GO:0004714 P:GO:0007399 F:GO:0005524 F:GO:0043121 P:GO:0007169
gi|55665783|emb|CAH71268.1|	PREDICTED: similar to tropomyosin 3, gamma isoform 1 isoform 17	247	40	1e-89	0.92	3	C:GO:0005856 F:GO:0003779 F:GO:0008017
gi|55665780|emb|CAH71265.1|	hypothetical protein	232	40	1e-87	0.86	0		-
gi|19072649|gb|AAL84570.1|	PREDICTED: similar to tropomyosin 3 isoform 2 isoform 22	247	40	1e-97	0.93	1	F:GO:0008017
gi|55665781|emb|CAH71266.1|	PREDICTED: similar to tropomyosin 3 isoform 2 isoform 22	248	40	1e-97	0.93	1	F:GO:0008017
gi|9508585|gb|AAF87083.1|	PREDICTED: similar to tropomyosin 3, gamma isoform 1 isoform 21	247	40	1e-97	0.92	1	F:GO:0008017
gi|55665782|emb|CAH71267.1|	PREDICTED: similar to tropomyosin 3 isoform 2 isoform 17	248	40	1e-90	0.92	1	F:GO:0008017
gi|57997573|emb|CAI46046.1|	hypothetical protein	232	40	1e-87	0.86	0		-
gi|51460979|ref|XP_496620.1|	PREDICTED: similar to tropomyosin 3, gamma	209	40	1e-32	0.93	1	F:GO:0008017
gi|51094986|gb|EAL24230.1|	similar to tropomyosin 3	210	40	1e-96	0.8	0		-
gi|51475813|ref|XP_167254.4|	similar to tropomyosin 3	206	40	1e-92	0.78	0		-
gi|55665778|emb|CAH71263.1|	PREDICTED: similar to tropomyosin 3 isoform 2 isoform 13	224	40	1e-98	0.87	0		-
gi|21751375|dbj|BAC03956.1|	PREDICTED: similar to tropomyosin 3, gamma isoform 2 isoform 11	183	40	1e-88	0.8	0		-
gi|4929855|pdb|1A7A|B	S-adenosylhomocysteine hydrolase	432	40	1e-178	0.9	3	F:GO:0004013 C:GO:0005737 P:GO:0006730	EC:3.3.1.1,
gi|10241525|emb|CAC09529.1|	AHCY	285	40	1e-158	0.94	3	F:GO:0004013 C:GO:0005737 P:GO:0006730	EC:3.3.1.1,
gi|30584089|gb|AAP36293.1|	Homo sapiens S-adenosylhomocysteine hydrolase	433	40	1e-170	0.93	3	F:GO:0004013 C:GO:0005737 P:GO:0006730	EC:3.3.1.1,
gi|30582233|gb|AAP35343.1|	Homo sapiens S-adenosylhomocysteine hydrolase	432	40	1e-170	0.93	3	F:GO:0004013 C:GO:0005737 P:GO:0006730	EC:3.3.1.1,
gi|19344052|gb|AAH25751.1|	phosphatidate cytidylyltransferase 2	445	40	1e-180	0.89	9	C:GO:0005743 P:GO:0008654 F:GO:0004142 F:GO:0000287 P:GO:0007165 P:GO:0007601 C:GO:0016021 F:GO:0004605 C:GO:0005783	EC:2.7.8.2, EC:2.7.7.41,
gi|3892191|gb|AAC78305.1|	CDP-diacylglycerol synthase 2	421	40	1e-178	0.91	9	C:GO:0005743 P:GO:0008654 F:GO:0004142 F:GO:0000287 P:GO:0007165 P:GO:0007601 C:GO:0016021 F:GO:0004605 C:GO:0005783	EC:2.7.8.2, EC:2.7.7.41,
gi|18088719|gb|AAH20946.1|	Tubulin, beta	444	40	1e-170	0.99	11	C:GO:0043234 C:GO:0005874 F:GO:0042288 P:GO:0042267 P:GO:0051258 P:GO:0007018 F:GO:0003924 F:GO:0051082 F:GO:0005198 C:GO:0005737 F:GO:0005525	EC:3.6.5.1, EC:3.6.5.2, EC:3.6.5.3, EC:3.6.5.4,
gi|897763|emb|CAA23844.1|	beta-tubulin	437	40	1e-170	0.98	11	C:GO:0043234 C:GO:0005874 F:GO:0042288 P:GO:0042267 P:GO:0051258 P:GO:0007018 F:GO:0003924 F:GO:0051082 F:GO:0005198 C:GO:0005737 F:GO:0005525	EC:3.6.5.1, EC:3.6.5.2, EC:3.6.5.3, EC:3.6.5.4,
gi|57209813|emb|CAI41893.1|	tubulin, beta polypeptide	426	40	1e-170	0.99	11	C:GO:0043234 C:GO:0005874 F:GO:0042288 P:GO:0042267 P:GO:0051258 P:GO:0007018 F:GO:0003924 F:GO:0051082 F:GO:0005198 C:GO:0005737 F:GO:0005525	EC:3.6.5.1, EC:3.6.5.2, EC:3.6.5.3, EC:3.6.5.4,
gi|27227551|gb|AAN85571.1|	class II beta tubulin isotype	445	40	1e-170	0.98	11	C:GO:0043234 C:GO:0005874 F:GO:0042288 P:GO:0042267 P:GO:0051258 P:GO:0007018 F:GO:0003924 F:GO:0005200 F:GO:0051082 C:GO:0005737 F:GO:0005525	EC:3.6.5.1, EC:3.6.5.2, EC:3.6.5.3, EC:3.6.5.4,
gi|49456871|emb|CAG46756.1|	TUBB	445	40	1e-170	0.98	11	C:GO:0043234 C:GO:0005874 F:GO:0042288 P:GO:0042267 P:GO:0051258 P:GO:0007018 F:GO:0003924 F:GO:0005200 F:GO:0051082 C:GO:0005737 F:GO:0005525	EC:3.6.5.1, EC:3.6.5.2, EC:3.6.5.3, EC:3.6.5.4,
gi|7441369|pir||T08726	TBB1_CHICKTubulin beta-1 chain (Beta-tubulin class-I)	445	40	1e-170	0.99	11	C:GO:0043234 C:GO:0005874 F:GO:0042288 P:GO:0042267 P:GO:0051258 P:GO:0007018 F:GO:0003924 F:GO:0005200 F:GO:0051082 C:GO:0005737 F:GO:0005525	EC:3.6.5.1, EC:3.6.5.2, EC:3.6.5.3, EC:3.6.5.4,
gi|1297274|gb|AAC52035.1|	beta-tubulin	450	40	1e-170	0.97	14	C:GO:0043234 F:GO:0004980 C:GO:0016021 C:GO:0005874 P:GO:0007186 F:GO:0042288 P:GO:0042267 P:GO:0051258 P:GO:0007018 F:GO:0003924 F:GO:0005200 F:GO:0051082 C:GO:0005737 F:GO:0005525	EC:3.6.5.1, EC:3.6.5.2, EC:3.6.5.3, EC:3.6.5.4,
gi|38014278|gb|AAH01678.2|	TUBB3 protein	406	40	1e-170	0.98	14	C:GO:0043234 F:GO:0004980 C:GO:0016021 C:GO:0005874 P:GO:0007186 F:GO:0042288 P:GO:0042267 P:GO:0051258 P:GO:0007018 F:GO:0003924 F:GO:0005200 F:GO:0051082 C:GO:0005737 F:GO:0005525	EC:3.6.5.1, EC:3.6.5.2, EC:3.6.5.3, EC:3.6.5.4,
gi|30582781|gb|AAP35617.1|	Homo sapiens tubulin, beta, 4	797	40	1e-170	0.97	14	C:GO:0043234 F:GO:0004980 C:GO:0016021 C:GO:0005874 P:GO:0007186 F:GO:0042288 P:GO:0042267 P:GO:0051258 P:GO:0007018 F:GO:0003924 F:GO:0005200 F:GO:0051082 C:GO:0005737 F:GO:0005525	EC:3.6.5.1, EC:3.6.5.2, EC:3.6.5.3, EC:3.6.5.4,
gi|30584215|gb|AAP36356.1|	Homo sapiens tubulin, beta, 4	798	40	1e-170	0.97	14	C:GO:0043234 F:GO:0004980 C:GO:0016021 C:GO:0005874 P:GO:0007186 F:GO:0042288 P:GO:0042267 P:GO:0051258 P:GO:0007018 F:GO:0003924 F:GO:0005200 F:GO:0051082 C:GO:0005737 F:GO:0005525	EC:3.6.5.1, EC:3.6.5.2, EC:3.6.5.3, EC:3.6.5.4,
gi|62897639|dbj|BAD96759.1|	tubulin, beta, 4 variant	450	40	1e-170	0.97	14	C:GO:0043234 F:GO:0004980 C:GO:0016021 C:GO:0005874 P:GO:0007186 F:GO:0042288 P:GO:0042267 P:GO:0051258 P:GO:0007018 F:GO:0003924 F:GO:0005200 F:GO:0051082 C:GO:0005737 F:GO:0005525	EC:3.6.5.1, EC:3.6.5.2, EC:3.6.5.3, EC:3.6.5.4,
gi|913159|gb|AAB32876.1|	PREDICTED: similar to phosphatidylethanolamine binding protein	186	40	1e-108	0.88	3	F:GO:0004867 F:GO:0005524 F:GO:0008429
gi|4505621|ref|NP_002558.1|	PREDICTED: similar to phosphatidylethanolamine binding protein	187	40	1e-109	0.87	3	F:GO:0004867 F:GO:0005524 F:GO:0008429
gi|4261934|gb|AAD14234.1|	PREDICTED: similar to phosphatidylethanolamine binding protein	140	40	1e-81	0.9	3	F:GO:0004867 F:GO:0005524 F:GO:0008429
gi|12804931|gb|AAH01918.1|	THIM_HUMAN3-ketoacyl-CoA thiolase, mitochondrial (Beta-ketothiolase) (Acetyl-CoA acyltransferase) (Mitochondrial 3-oxoacyl-CoA thiolase) (T1)	397	40	1e-172	0.8	5	P:GO:0006695 F:GO:0003985 P:GO:0006631 C:GO:0005739 F:GO:0003988	EC:2.3.1.9, EC:2.3.1.16,
gi|509676|dbj|BAA03800.1|	acetyl-coenzyme A acyltransferase 2	397	40	1e-171	0.8	5	P:GO:0006695 F:GO:0003985 P:GO:0006631 C:GO:0005739 F:GO:0003988	EC:2.3.1.9, EC:2.3.1.16,
gi|15010550|gb|AAK74072.1|	heat shock protein gp96 precursor	782	40	1e-170	0.96	20	P:GO:0001666 P:GO:0051208 C:GO:0005829 F:GO:0003723 C:GO:0048471 F:GO:0005509 P:GO:0006457 F:GO:0046790 P:GO:0006916 F:GO:0005524 C:GO:0005792 C:GO:0005788 F:GO:0050750 F:GO:0003918 F:GO:0051082 P:GO:0006986 C:GO:0005694 P:GO:0006265 C:GO:0005789 P:GO:0015031	EC:5.99.1.3,
gi|61656607|emb|CAI64497.1|	PREDICTED: tumor rejection antigen (gp96) 1 isoform 9	802	40	1e-170	0.96	20	P:GO:0001666 P:GO:0051208 C:GO:0005829 F:GO:0003723 C:GO:0048471 F:GO:0005509 P:GO:0006457 F:GO:0046790 P:GO:0006916 F:GO:0005524 C:GO:0005792 C:GO:0005788 F:GO:0050750 F:GO:0003918 F:GO:0051082 P:GO:0006986 C:GO:0005694 P:GO:0006265 C:GO:0005789 P:GO:0015031	EC:5.99.1.3,
gi|37261|emb|CAA33261.1|	PREDICTED: tumor rejection antigen (gp96) 1 isoform 9	803	40	1e-170	0.96	20	P:GO:0001666 P:GO:0051208 C:GO:0005829 F:GO:0003723 C:GO:0048471 F:GO:0005509 P:GO:0006457 F:GO:0046790 P:GO:0006916 F:GO:0005524 C:GO:0005792 C:GO:0005788 F:GO:0050750 F:GO:0003918 F:GO:0051082 P:GO:0006986 C:GO:0005694 P:GO:0006265 C:GO:0005789 P:GO:0015031	EC:5.99.1.3,
gi|62088648|dbj|BAD92771.1|	tumor rejection antigen (gp96) 1 variant	576	40	1e-170	0.96	20	P:GO:0001666 P:GO:0051208 C:GO:0005829 F:GO:0003723 C:GO:0048471 F:GO:0005509 P:GO:0006457 F:GO:0046790 P:GO:0006916 F:GO:0005524 C:GO:0005792 C:GO:0005788 F:GO:0050750 F:GO:0003918 F:GO:0051082 P:GO:0006986 C:GO:0005694 P:GO:0006265 C:GO:0005789 P:GO:0015031	EC:5.99.1.3,
gi|62089230|dbj|BAD93059.1|	ADP,ATP carrier protein, liver isoform T2 variant	323	40	1e-175	0.95	9	C:GO:0005887 P:GO:0006915 F:GO:0005488 F:GO:0015207 P:GO:0006839 F:GO:0005471 C:GO:0005744 P:GO:0000002 P:GO:0006091
gi|21594693|gb|AAH31912.1|	ADP,ATP carrier protein, liver isoform T2 variant	298	40	1e-162	0.95	9	C:GO:0005887 P:GO:0006915 F:GO:0005488 F:GO:0015207 P:GO:0006839 F:GO:0005471 C:GO:0005744 P:GO:0000002 P:GO:0006091
gi|45829841|gb|AAH68199.1|	SLC25A5 protein	323	40	1e-176	0.96	7	C:GO:0005887 P:GO:0006915 F:GO:0005488 F:GO:0015207 P:GO:0006839 F:GO:0005471 C:GO:0005744
gi|15928608|gb|AAH14775.1|	solute carrier family 25, member A6	298	40	1e-162	0.95	9	C:GO:0005887 P:GO:0006915 F:GO:0005488 F:GO:0015207 P:GO:0006839 F:GO:0005471 C:GO:0005744 P:GO:0000002 P:GO:0006091
gi|39645762|gb|AAH63643.1|	solute carrier family 25 (mitochondrial carrier; adenine nucleotide translocator), member 4	298	40	1e-163	0.95	9	C:GO:0005887 P:GO:0006915 F:GO:0005488 F:GO:0015207 P:GO:0006839 F:GO:0005471 C:GO:0005744 P:GO:0000002 P:GO:0006091
gi|62089114|dbj|BAD93001.1|	solute carrier family 25 member 4 variant	261	40	1e-121	0.96	9	C:GO:0005887 P:GO:0006915 F:GO:0005488 F:GO:0015207 P:GO:0006839 F:GO:0005471 C:GO:0005744 P:GO:0000002 P:GO:0006091
gi|57162660|emb|CAI39844.1|	ADP,ATP carrier protein, liver isoform T2 variant	158	40	1e-77	0.88	7	C:GO:0005887 P:GO:0006915 F:GO:0005488 F:GO:0015207 P:GO:0006839 F:GO:0005471 C:GO:0005744
gi|18314638|gb|AAH22032.1|	solute carrier family 25 (mitochondrial carrier; adenine nucleotide translocator), member 31	315	40	1e-170	0.87	9	C:GO:0005887 C:GO:0019861 P:GO:0006915 F:GO:0005488 C:GO:0005743 F:GO:0015207 P:GO:0006839 P:GO:0000002 P:GO:0006091
gi|2772564|gb|AAB96347.1|	SLC25A5 protein	298	40	1e-162	0.96	7	C:GO:0005887 P:GO:0006915 F:GO:0005488 F:GO:0015207 P:GO:0006839 F:GO:0005471 C:GO:0005744
gi|33525218|gb|AAH56160.1|	solute carrier family 25, member 5	298	40	1e-162	0.96	7	C:GO:0005887 P:GO:0006915 F:GO:0005488 F:GO:0015207 P:GO:0006839 F:GO:0005471 C:GO:0005744
gi|19851919|gb|AAL99919.1|	AF432212_1CLL-associated antigen KW-12	176	40	1e-98	0.96	4	C:GO:0005840 F:GO:0003735 P:GO:0006412 F:GO:0019843	EC:3.6.5.3,
gi|4432750|dbj|BAA25831.1|	PREDICTED: similar to ribosomal protein L11	36	40	1e-12	0.99	4	C:GO:0005840 F:GO:0003735 P:GO:0006412 F:GO:0019843	EC:3.6.5.3,
gi|55665353|emb|CAH71474.1|	ribosomal protein L11	174	40	1e-96	0.95	4	C:GO:0005840 F:GO:0003735 P:GO:0006412 F:GO:0019843	EC:3.6.5.3,
gi|17512001|gb|AAH18970.1|	ribosomal protein L11	177	40	1e-98	0.96	4	C:GO:0005840 F:GO:0003735 P:GO:0006412 F:GO:0019843	EC:3.6.5.3,
gi|55665352|emb|CAH71473.1|	ribosomal protein L11	131	40	1e-70	0.98	4	C:GO:0005840 F:GO:0003735 P:GO:0006412 F:GO:0019843	EC:3.6.5.3,
gi|495126|emb|CAA55816.1|	ribosomal protein L11	178	40	1e-99	0.94	4	C:GO:0005840 F:GO:0003735 P:GO:0006412 F:GO:0019843	EC:3.6.5.3,
gi|45751590|gb|AAH68059.1|	PREDICTED: myristoylated alanine-rich protein kinase C substrate	157	24	1e-16	0.93	5	F:GO:0005516 P:GO:0006928 F:GO:0051015 C:GO:0015629 C:GO:0005886
gi|11125772|ref|NP_002347.4|	PREDICTED: myristoylated alanine-rich protein kinase C substrate	332	24	1e-15	0.93	5	F:GO:0005516 P:GO:0006928 F:GO:0051015 C:GO:0015629 C:GO:0005886
gi|56203645|emb|CAI19942.1|	PREDICTED: myristoylated alanine-rich protein kinase C substrate	332	24	1e-15	0.93	5	F:GO:0005516 P:GO:0006928 F:GO:0051015 C:GO:0015629 C:GO:0005886
gi|1710248|gb|AAB50217.1|	unnamed protein product	421	40	1e-173	0.91	6	P:GO:0006457 C:GO:0005793 F:GO:0009055 F:GO:0003756 F:GO:0015035 C:GO:0005783	EC:5.3.4.1,
gi|12654931|gb|AAH01312.1|	protein disulfide isomerase-associated 6	440	40	1e-176	0.9	6	P:GO:0006457 C:GO:0005793 F:GO:0009055 F:GO:0003756 F:GO:0015035 C:GO:0005783	EC:5.3.4.1,
gi|34534342|dbj|BAC86977.1|	unnamed protein product	492	40	1e-175	0.91	6	P:GO:0006457 C:GO:0005793 F:GO:0009055 F:GO:0003756 F:GO:0015035 C:GO:0005783	EC:5.3.4.1,
gi|55665441|emb|CAH71391.1|	capping protein (actin filament) muscle Z-line, beta	301	40	1e-174	0.9	4	P:GO:0006928 P:GO:0051016 F:GO:0003779 C:GO:0008290
gi|55665442|emb|CAH71392.1|	CAPZB_HUMANF-actin capping protein subunit beta (CapZ beta)	277	40	1e-159	0.88	4	P:GO:0006928 P:GO:0051016 F:GO:0003779 C:GO:0008290
gi|55665440|emb|CAH71390.1|	capping protein (actin filament) muscle Z-line, beta	260	40	1e-148	0.9	4	P:GO:0006928 F:GO:0003779 P:GO:0051016 C:GO:0008290
gi|55665437|emb|CAH71387.1|	capping protein (actin filament) muscle Z-line, beta	121	40	1e-67	0.92	4	P:GO:0006928 F:GO:0003779 P:GO:0051016 C:GO:0008290
gi|55665438|emb|CAH71388.1|	capping protein (actin filament) muscle Z-line, beta	260	40	1e-151	0.91	4	P:GO:0006928 F:GO:0003779 P:GO:0051016 C:GO:0008290
gi|55665439|emb|CAH71389.1|	capping protein (actin filament) muscle Z-line, beta	206	40	1e-117	0.92	4	P:GO:0006928 F:GO:0003779 P:GO:0051016 C:GO:0008290
gi|54695812|gb|AAV38278.1|	capping protein (actin filament) muscle Z-line, beta	272	40	1e-156	0.89	4	P:GO:0006928 F:GO:0003779 P:GO:0051016 C:GO:0008290
gi|15126766|gb|AAH12304.1|	PREDICTED: DEAD (Asp-Glu-Ala-Asp) box polypeptide 46	1031	40	1e-177	0.82	5	F:GO:0008026 F:GO:0003723 F:GO:0005524 C:GO:0005634 P:GO:0000398
gi|40788370|dbj|BAA34521.2|	KIAA0801 protein	1058	40	1e-177	0.82	5	F:GO:0008026 F:GO:0003723 F:GO:0005524 C:GO:0005634 P:GO:0000398
gi|5410326|gb|AAD43033.1|	RNA helicase	1031	40	1e-175	0.81	5	F:GO:0008026 F:GO:0003723 F:GO:0005524 C:GO:0005634 P:GO:0000398
gi|23336902|tpg|DAA00076.1|	KIAA0801 protein	1032	40	1e-177	0.82	5	F:GO:0008026 F:GO:0003723 F:GO:0005524 C:GO:0005634 P:GO:0000398
gi|28334|emb|CAA33803.1|	unnamed protein product	892	40	1e-170	0.96	22	F:GO:0043495 C:GO:0048471 P:GO:0051271 C:GO:0043234 F:GO:0017166 C:GO:0005856 P:GO:0048041 F:GO:0005509 P:GO:0043462 P:GO:0042981 F:GO:0051015 P:GO:0051272 F:GO:0001882 C:GO:0031143 C:GO:0005925 C:GO:0012506 F:GO:0005178 F:GO:0042803 P:GO:0000074 P:GO:0046928 C:GO:0005634 F:GO:0005523
gi|30583253|gb|AAP35871.1|	Homo sapiens actinin, alpha 1	892	40	1e-170	0.96	22	F:GO:0043495 C:GO:0048471 P:GO:0051271 C:GO:0043234 F:GO:0017166 C:GO:0005856 P:GO:0048041 F:GO:0005509 P:GO:0043462 P:GO:0042981 F:GO:0051015 P:GO:0051272 F:GO:0001882 C:GO:0031143 C:GO:0005925 C:GO:0012506 F:GO:0005178 F:GO:0042803 P:GO:0000074 P:GO:0046928 C:GO:0005634 F:GO:0005523
gi|30585329|gb|AAP36937.1|	Homo sapiens actinin, alpha 1	893	40	1e-170	0.96	22	F:GO:0043495 C:GO:0048471 P:GO:0051271 C:GO:0043234 F:GO:0017166 C:GO:0005856 P:GO:0048041 F:GO:0005509 P:GO:0043462 P:GO:0042981 F:GO:0051015 P:GO:0051272 F:GO:0001882 C:GO:0031143 C:GO:0005925 C:GO:0012506 F:GO:0005178 F:GO:0042803 P:GO:0000074 P:GO:0046928 C:GO:0005634 F:GO:0005523
gi|13477151|gb|AAH05033.1|	actinin, alpha 4	911	40	1e-170	0.96	22	F:GO:0043495 C:GO:0048471 P:GO:0051271 C:GO:0043234 F:GO:0017166 C:GO:0005856 P:GO:0048041 F:GO:0005509 P:GO:0043462 P:GO:0042981 F:GO:0051015 P:GO:0051272 F:GO:0001882 C:GO:0031143 C:GO:0005925 C:GO:0012506 F:GO:0005178 F:GO:0042803 P:GO:0000074 P:GO:0046928 C:GO:0005634 F:GO:0005523
gi|2804273|dbj|BAA24447.1|	actinin, alpha 4	884	40	1e-170	0.96	22	F:GO:0043495 C:GO:0048471 P:GO:0051271 C:GO:0043234 F:GO:0017166 C:GO:0005856 P:GO:0048041 F:GO:0005509 P:GO:0043462 P:GO:0042981 F:GO:0051015 P:GO:0051272 F:GO:0001882 C:GO:0031143 C:GO:0005925 C:GO:0012506 F:GO:0005178 F:GO:0042803 P:GO:0000074 P:GO:0046928 C:GO:0005634 F:GO:0005523
gi|3157976|gb|AAC17470.1|	alpha actinin	912	40	1e-170	0.92	17	C:GO:0048471 P:GO:0051271 C:GO:0043234 F:GO:0017166 C:GO:0005856 P:GO:0048041 F:GO:0005509 P:GO:0042981 F:GO:0051015 P:GO:0051272 F:GO:0001882 C:GO:0031143 C:GO:0005925 F:GO:0005178 F:GO:0042803 P:GO:0000074 C:GO:0005634
gi|33874637|gb|AAH15620.2|	PREDICTED: similar to actinin, alpha 4 isoform 3	634	40	1e-170	0.98	12	P:GO:0042981 C:GO:0043234 F:GO:0005178 F:GO:0001882 C:GO:0048471 C:GO:0031143 P:GO:0051272 F:GO:0005509 P:GO:0000074 F:GO:0051015 C:GO:0005634 F:GO:0042803
gi|28723|emb|CAA38970.1|	alpha-actinin	596	40	1e-170	0.95	15	F:GO:0043495 P:GO:0051271 F:GO:0017166 C:GO:0005856 P:GO:0048041 F:GO:0005509 P:GO:0043462 P:GO:0042981 F:GO:0051015 C:GO:0031143 C:GO:0005925 C:GO:0012506 F:GO:0005178 P:GO:0046928 F:GO:0005523
gi|62088766|dbj|BAD92830.1|	CD68 antigen variant	375	40	1e-179	0.88	6	F:GO:0008026 F:GO:0003723 F:GO:0005515 F:GO:0005524 F:GO:0003743 P:GO:0006412	EC:3.6.5.3,
gi|16198386|gb|AAH15842.1|	Eukaryotic translation initiation factor 4A, isoform 2	407	40	1e-170	0.97	7	C:GO:0016281 F:GO:0008026 F:GO:0003723 F:GO:0005515 P:GO:0006446 F:GO:0005524 F:GO:0003743
gi|4503531|ref|NP_001958.1|	eukaryotic initiation factor 4AII	407	40	1e-170	0.96	7	C:GO:0016281 F:GO:0008026 F:GO:0003723 F:GO:0005515 P:GO:0006446 F:GO:0005524 F:GO:0003743
gi|51477152|ref|XP_497117.1|	PREDICTED: hypothetical protein LOC465645	259	40	1e-108	0.72	7	C:GO:0016281 F:GO:0008026 F:GO:0003723 F:GO:0005515 P:GO:0006446 F:GO:0005524 F:GO:0003743
gi|29169170|gb|AAO66460.1|	eukaryotic translation initiation factor 4A isoform 2-like protein	101	40	1e-51	0.96	7	C:GO:0016281 F:GO:0008026 F:GO:0003723 F:GO:0005515 P:GO:0006446 F:GO:0005524 F:GO:0003743
gi|6807647|emb|CAB66478.1|	hypothetical protein	737	40	1e-170	0.97	8	P:GO:0006457 F:GO:0030235 F:GO:0030911 P:GO:0006986 F:GO:0005524 P:GO:0045429 F:GO:0051082 C:GO:0005829
gi|34304590|gb|AAQ63401.1|	PREDICTED: similar to heat shock protein 90	724	40	1e-170	0.97	8	P:GO:0006457 F:GO:0030235 F:GO:0030911 P:GO:0006986 F:GO:0005524 P:GO:0045429 F:GO:0051082 C:GO:0005829
gi|39644662|gb|AAH09206.2|	PREDICTED: similar to heat shock protein 90	650	40	1e-170	0.97	8	P:GO:0006457 F:GO:0030235 F:GO:0030911 P:GO:0006986 F:GO:0005524 P:GO:0045429 F:GO:0051082 C:GO:0005829
gi|9082289|gb|AAF82792.1|	PREDICTED: similar to heat shock protein 90	632	40	1e-170	0.97	8	P:GO:0006457 F:GO:0030235 F:GO:0030911 P:GO:0006986 F:GO:0005524 P:GO:0045429 F:GO:0051082 C:GO:0005829
gi|33987931|gb|AAH07327.1|	PREDICTED: similar to heat shock protein 90	351	40	1e-149	0.97	8	P:GO:0006457 F:GO:0030235 F:GO:0030911 P:GO:0006986 F:GO:0005524 P:GO:0045429 F:GO:0051082 C:GO:0005829
gi|14250132|gb|AAH08482.1|	voltage-dependent anion channel 1	283	40	1e-162	0.95	7	F:GO:0015283 F:GO:0008308 P:GO:0006820 F:GO:0015482 C:GO:0016021 C:GO:0005741 P:GO:0008632
gi|3273386|gb|AAC24723.1|	PREDICTED: voltage-dependent anion channel 1	107	40	1e-56	0.96	7	F:GO:0015283 F:GO:0008308 P:GO:0006820 F:GO:0015482 C:GO:0016021 C:GO:0005741 P:GO:0008632
gi|6063691|emb|CAB58127.1|	porin isoform 1	283	40	1e-162	0.95	7	F:GO:0015283 F:GO:0008308 P:GO:0006820 F:GO:0015482 C:GO:0016021 C:GO:0005741 P:GO:0008632
gi|238427|gb|AAB20246.1|	Porin 31HM	282	40	1e-162	0.95	7	F:GO:0015283 F:GO:0008308 P:GO:0006820 F:GO:0015482 C:GO:0016021 C:GO:0005741 P:GO:0008632
gi|14042688|dbj|BAB55354.1|	PREDICTED: similar to epidermal growth factor receptor pathway substrate 8-like protein 2	327	40	1e-170	0.66	3	P:GO:0007173 F:GO:0005070 P:GO:0008283
gi|18655333|gb|AAL76118.1|	PREDICTED: similar to epidermal growth factor receptor pathway substrate 8-like protein 2	715	40	1e-170	0.7	3	P:GO:0007173 F:GO:0005070 P:GO:0008283
gi|62897365|dbj|BAD96623.1|	epidermal growth factor receptor pathway substrate 8-like protein 2 variant	715	40	1e-170	0.7	3	P:GO:0007173 F:GO:0005070 P:GO:0008283
gi|58423714|emb|CAI48011.1|	Glutamine-fructose-6-phosphate transaminase 1	681	40	1e-170	0.89	10	C:GO:0005737 P:GO:0006112 F:GO:0005529 P:GO:0006002 P:GO:0006541 P:GO:0016051 P:GO:0006810 F:GO:0004360 C:GO:0030288 F:GO:0005215	EC:2.6.1.16,
gi|62822278|gb|AAY14827.1|	Glutamine-fructose-6-phosphate transaminase 1	681	40	1e-170	0.89	10	C:GO:0005737 P:GO:0006112 F:GO:0005529 P:GO:0006002 P:GO:0006541 P:GO:0016051 P:GO:0006810 F:GO:0004360 C:GO:0030288 F:GO:0005215	EC:2.6.1.16,
gi|30923274|sp|Q06210|GFPT1_HUMAN	PREDICTED: glucosamine-fructose-6-phosphate aminotransferase	699	40	1e-170	0.88	10	C:GO:0005737 P:GO:0006112 F:GO:0005529 P:GO:0006002 P:GO:0006541 P:GO:0016051 P:GO:0006810 F:GO:0004360 C:GO:0030288 F:GO:0005215	EC:2.6.1.16,
gi|58423718|emb|CAI48013.1|	PREDICTED: glucosamine-fructose-6-phosphate aminotransferase	699	40	1e-170	0.88	10	C:GO:0005737 P:GO:0006112 F:GO:0005529 P:GO:0006002 P:GO:0006541 P:GO:0016051 P:GO:0006810 F:GO:0004360 C:GO:0030288 F:GO:0005215	EC:2.6.1.16,
gi|4503981|ref|NP_002047.1|	glucosamine-fructose-6-phosphate aminotransferase	681	40	1e-170	0.89	10	C:GO:0005737 P:GO:0006112 F:GO:0005529 P:GO:0006002 P:GO:0006541 P:GO:0016051 P:GO:0006810 F:GO:0004360 C:GO:0030288 F:GO:0005215	EC:2.6.1.16,
gi|13183791|gb|AAK15342.1|	PREDICTED: glucosamine-fructose-6-phosphate aminotransferase	152	40	1e-82	0.83	10	C:GO:0005737 P:GO:0006112 F:GO:0005529 P:GO:0006002 P:GO:0006541 P:GO:0016051 P:GO:0006810 F:GO:0004360 C:GO:0030288 F:GO:0005215	EC:2.6.1.16,
gi|1890020|dbj|BAA19418.1|	mutant keratin 9	226	40	1e-116	0.8	4	C:GO:0005882 P:GO:0008544 F:GO:0005515 F:GO:0005200
gi|38045913|ref|NP_937818.1|	non-metastatic cells 1, protein (NM23A) expressed in isoform a	177	40	1e-100	0.94	18	P:GO:0006241 F:GO:0004550 P:GO:0006228 C:GO:0001726 P:GO:0042981 P:GO:0006355 P:GO:0006183 F:GO:0004536 P:GO:0008285 F:GO:0005524 P:GO:0007155 F:GO:0005515 F:GO:0003700 F:GO:0000287 P:GO:0045786 C:GO:0030027 C:GO:0005737 C:GO:0005634	EC:2.7.4.6,
gi|35068|emb|CAA35621.1|	Nm23 protein	180	40	1e-104	0.94	18	P:GO:0006241 F:GO:0004550 P:GO:0006228 C:GO:0001726 P:GO:0042981 P:GO:0006355 P:GO:0006183 F:GO:0004536 P:GO:0008285 F:GO:0005524 P:GO:0007155 F:GO:0005515 F:GO:0003700 F:GO:0000287 P:GO:0045786 C:GO:0030027 C:GO:0005737 C:GO:0005634	EC:2.7.4.6,
gi|30582929|gb|AAP35694.1|	NME1-NME2 protein	152	40	1e-84	0.96	18	P:GO:0006241 F:GO:0004550 P:GO:0006228 C:GO:0001726 P:GO:0042981 P:GO:0006355 P:GO:0006183 F:GO:0004536 P:GO:0008285 F:GO:0005524 P:GO:0007155 F:GO:0005515 F:GO:0003700 F:GO:0000287 P:GO:0045786 C:GO:0030027 C:GO:0005737 C:GO:0005634	EC:2.7.4.6,
gi|66392203|ref|NP_001018146.1|	NME1-NME2 protein	267	40	1e-154	0.96	18	P:GO:0006241 F:GO:0004550 P:GO:0006228 C:GO:0001726 P:GO:0042981 P:GO:0006355 P:GO:0006183 F:GO:0004536 P:GO:0008285 F:GO:0005524 P:GO:0007155 F:GO:0005515 F:GO:0003700 F:GO:0000287 P:GO:0045786 C:GO:0030027 C:GO:0005737 C:GO:0005634	EC:2.7.4.6,
gi|312824|emb|CAA51527.1|	non-metastatic cells 1, protein (NM23A) expressed in isoform a	152	40	1e-85	0.95	18	P:GO:0006241 F:GO:0004550 P:GO:0006228 C:GO:0001726 P:GO:0042981 P:GO:0006355 P:GO:0006183 F:GO:0004536 P:GO:0008285 F:GO:0005524 P:GO:0007155 F:GO:0005515 F:GO:0003700 F:GO:0000287 P:GO:0045786 C:GO:0030027 C:GO:0005737 C:GO:0005634	EC:2.7.4.6,
gi|30584391|gb|AAP36444.1|	Homo sapiens non-metastatic cells 2, protein (NM23B) expressed in	153	40	1e-85	0.96	18	P:GO:0006241 F:GO:0004550 P:GO:0006228 C:GO:0001726 P:GO:0042981 P:GO:0006355 P:GO:0006183 F:GO:0004536 P:GO:0008285 F:GO:0005524 P:GO:0007155 F:GO:0005515 F:GO:0003700 F:GO:0000287 P:GO:0045786 C:GO:0030027 C:GO:0005737 C:GO:0005634	EC:2.7.4.6,
gi|37928161|pdb|1UCN|C	AChain A, X-Ray Structure Of Human Nucleoside Diphosphate Kinase A Complexed With Adp At 2 A Resolution	152	40	1e-85	0.94	18	P:GO:0006241 F:GO:0004550 P:GO:0006228 C:GO:0001726 P:GO:0042981 P:GO:0006355 P:GO:0006183 F:GO:0004536 P:GO:0008285 F:GO:0005524 P:GO:0007155 F:GO:0005515 F:GO:0003700 F:GO:0000287 P:GO:0045786 C:GO:0030027 C:GO:0005737 C:GO:0005634	EC:2.7.4.6,
gi|2935619|gb|AAC05177.1|	NDK8_HUMANPutative nucleoside diphosphate kinase (NDK) (NDP kinase)	137	40	1e-76	0.94	18	P:GO:0006241 F:GO:0004550 P:GO:0006228 C:GO:0001726 P:GO:0042981 P:GO:0006355 P:GO:0006183 F:GO:0004536 P:GO:0008285 F:GO:0005524 P:GO:0007155 F:GO:0005515 F:GO:0003700 F:GO:0000287 P:GO:0045786 C:GO:0030027 C:GO:0005737 C:GO:0005634	EC:2.7.4.6,
gi|72679750|gb|AAI00285.1|	ribosomal protein S3	243	40	1e-135	0.96	4	F:GO:0003735 F:GO:0003723 C:GO:0005843 P:GO:0006412	EC:3.6.5.3,
gi|7765076|gb|AAB19349.2|	S3 ribosomal protein	243	40	1e-135	0.96	4	F:GO:0003735 F:GO:0003723 C:GO:0005843 P:GO:0006412	EC:3.6.5.3,
gi|15341992|gb|AAH13196.1|	ribosomal protein S3	242	40	1e-134	0.96	4	F:GO:0003735 F:GO:0003723 C:GO:0005843 P:GO:0006412	EC:3.6.5.3,
gi|62897657|dbj|BAD96768.1|	RS3_PONPY40S ribosomal protein S3	243	40	1e-135	0.96	4	F:GO:0003735 F:GO:0003723 C:GO:0005843 P:GO:0006412	EC:3.6.5.3,
gi|48734953|gb|AAH71669.1|	ribosomal protein S3	117	40	1e-58	0.98	4	F:GO:0003735 F:GO:0003723 C:GO:0005843 P:GO:0006412	EC:3.6.5.3,
gi|56966861|pdb|1WH9|A	AChain A, Solution Structure Of The Kh Domain Of Human Ribosomal Protein S3	92	40	1e-44	0.99	4	F:GO:0003735 F:GO:0003723 C:GO:0005843 P:GO:0006412
gi|32532|emb|CAA39248.1|	unnamed protein product	243	40	1e-135	0.95	5	F:GO:0003735 F:GO:0003723 C:GO:0005843 P:GO:0006412 P:GO:0042254	EC:3.6.5.3,
gi|37589128|gb|AAH58912.1|	butyrate-induced transcript 1	362	40	1e-177	0.85	4	F:GO:0005096 P:GO:0007257 P:GO:0007249 P:GO:0007264
gi|6735452|emb|CAB69070.1|	B-ind1 protein	370	40	1e-180	0.84	4	F:GO:0005096 P:GO:0007257 P:GO:0007249 P:GO:0007264
gi|22760643|dbj|BAC11277.1|	unnamed protein product	362	40	1e-177	0.84	4	F:GO:0005096 P:GO:0007257 P:GO:0007249 P:GO:0007264
gi|27370575|gb|AAH35508.1|	PTPLAD1 protein	361	40	1e-176	0.84	4	F:GO:0005096 P:GO:0007257 P:GO:0007249 P:GO:0007264
gi|14042086|dbj|BAB55101.1|	unnamed protein product	362	40	1e-177	0.85	4	F:GO:0005096 P:GO:0007257 P:GO:0007249 P:GO:0007264
gi|6841464|gb|AAF29085.1|	AF161470_1HSPC121	373	40	1e-178	0.84	4	F:GO:0005096 P:GO:0007257 P:GO:0007249 P:GO:0007264
gi|460771|emb|CAA55016.1|	poly(rC) binding protein 1	356	40	1e-170	0.85	7	F:GO:0003723 F:GO:0003697 C:GO:0005737 C:GO:0030529 C:GO:0005634 F:GO:0005515 P:GO:0016071
gi|444021|emb|CAA82631.1|	sub2.3	299	40	1e-169	0.84	7	F:GO:0003723 F:GO:0003697 C:GO:0005737 C:GO:0030529 C:GO:0005634 F:GO:0005515 P:GO:0016071
gi|4204880|gb|AAD11466.1|	heat shock protein	639	40	1e-170	0.95	11	C:GO:0005625 C:GO:0009986 P:GO:0006457 P:GO:0007140 P:GO:0006986 F:GO:0005524 P:GO:0007286 F:GO:0051082 F:GO:0042623 C:GO:0005634 P:GO:0009408
gi|55961919|emb|CAI18215.1|	HS70L_HUMANHeat shock 70 kDa protein 1L (Heat shock 70 kDa protein 1-like) (Heat shock 70 kDa protein 1-Hom) (HSP70-Hom)	641	40	1e-170	0.95	9	P:GO:0006402 P:GO:0006457 P:GO:0006986 F:GO:0005524 P:GO:0006916 F:GO:0051082 C:GO:0005634 C:GO:0005783 C:GO:0005739
gi|3461866|dbj|BAA32521.1|	Heat shock protein 70 testis variant	641	40	1e-170	0.95	9	P:GO:0006402 P:GO:0006457 P:GO:0006986 F:GO:0005524 P:GO:0006916 F:GO:0051082 C:GO:0005634 C:GO:0005783 C:GO:0005739
gi|55962550|emb|CAI18463.1|	heat shock 70kDa protein 1-like	641	40	1e-170	0.95	9	P:GO:0006402 P:GO:0006457 P:GO:0006986 F:GO:0005524 P:GO:0006916 F:GO:0051082 C:GO:0005634 C:GO:0005783 C:GO:0005739
gi|61363828|gb|AAX42450.1|	heat shock 70kDa protein 1-like	641	40	1e-170	0.95	9	P:GO:0006402 P:GO:0006457 P:GO:0006986 F:GO:0005524 P:GO:0006916 F:GO:0051082 C:GO:0005634 C:GO:0005783 C:GO:0005739
gi|23271312|gb|AAH36107.1|	HSPA2 protein	639	40	1e-170	0.95	11	C:GO:0005625 C:GO:0009986 P:GO:0006457 P:GO:0007140 P:GO:0006986 F:GO:0005524 P:GO:0007286 F:GO:0051082 F:GO:0042623 C:GO:0005634 P:GO:0009408
gi|62898333|dbj|BAD97106.1|	heat shock 70kDa protein 1-like variant	641	40	1e-170	0.95	9	P:GO:0006402 P:GO:0006457 P:GO:0006986 F:GO:0005524 P:GO:0006916 F:GO:0051082 C:GO:0005634 C:GO:0005783 C:GO:0005739
gi|32879973|gb|AAP88817.1|	heat shock 70kDa protein 2	639	40	1e-170	0.96	11	C:GO:0005625 C:GO:0009986 P:GO:0006457 P:GO:0007140 P:GO:0006986 F:GO:0005524 P:GO:0007286 F:GO:0051082 F:GO:0042623 C:GO:0005634 P:GO:0009408
gi|639910|gb|AAC50076.1|	I37564dnaK-type molecular chaperone HSPA-2 - human (fragment)	125	40	1e-67	0.96	11	C:GO:0005625 C:GO:0009986 P:GO:0006457 C:GO:0005622 P:GO:0007140 P:GO:0006986 F:GO:0005524 P:GO:0007286 F:GO:0051082 F:GO:0042623 P:GO:0009408
gi|62898285|dbj|BAD97082.1|	heat shock 70kDa protein 6 (HSP70B') variant	643	40	1e-170	0.91	9	P:GO:0006402 P:GO:0006457 P:GO:0006986 F:GO:0005524 P:GO:0006916 F:GO:0051082 C:GO:0005634 C:GO:0005783 C:GO:0005739
gi|23274232|gb|AAH35665.1|	heat shock 70kDa protein 6 (HSP70B')	643	40	1e-170	0.91	9	P:GO:0006402 P:GO:0006457 P:GO:0006986 F:GO:0005524 P:GO:0006916 F:GO:0051082 C:GO:0005634 C:GO:0005783 C:GO:0005739
gi|1346317|sp|P48741|HSP77_HUMAN	HSP77_HUMANHeat shock 70 kDa protein 7 (Heat shock 70 kDa protein B)	247	40	1e-138	0.91	10	P:GO:0006402 P:GO:0006457 P:GO:0006986 F:GO:0005524 P:GO:0006916 F:GO:0051082 C:GO:0005634 ND:GO:0008372 C:GO:0005783 C:GO:0005739
gi|35222|emb|CAA36061.1|	unnamed protein product	643	40	1e-170	0.91	9	P:GO:0006402 P:GO:0006457 P:GO:0006986 F:GO:0005524 P:GO:0006916 F:GO:0051082 C:GO:0005634 C:GO:0005783 C:GO:0005739
gi|4262000|gb|AAD14300.1|	PREDICTED: similar to YWHAZ protein	69	40	1e-31	0.98	3	F:GO:0019904 F:GO:0008134 C:GO:0005667
gi|1143492|emb|CAA61201.1|	GRP78 precursor	653	40	1e-170	0.96	14	F:GO:0030674 C:GO:0048471 C:GO:0030176 F:GO:0005509 C:GO:0005793 P:GO:0043154 C:GO:0009986 P:GO:0006916 F:GO:0005524 C:GO:0005788 F:GO:0043027 C:GO:0008303 F:GO:0051082 C:GO:0005634
gi|57284201|emb|CAI43225.1|	FLNA_HUMANFilamin-A (Alpha-filamin) (Filamin-1) (Endothelial actin-binding protein) (Actin-binding protein 280) (ABP-280) (Nonmuscle filamin)	2647	40	1e-170	0.87	8	P:GO:0006928 P:GO:0030036 F:GO:0004871 P:GO:0043123 P:GO:0007399 F:GO:0051015 P:GO:0007166 C:GO:0015629
gi|53791221|dbj|BAD52436.1|	filamin A	2620	40	1e-170	0.87	8	P:GO:0006928 P:GO:0030036 F:GO:0004871 P:GO:0043123 P:GO:0007399 F:GO:0051015 P:GO:0007166 C:GO:0015629
gi|57284202|emb|CAI43226.1|	filamin A, alpha (actin binding protein 280)	2607	40	1e-170	0.87	1	F:GO:0003779
gi|21748542|dbj|BAC03408.1|	FLJ00343 protein	2651	40	1e-170	0.87	8	P:GO:0006928 P:GO:0030036 F:GO:0004871 P:GO:0043123 P:GO:0007399 F:GO:0051015 P:GO:0007166 C:GO:0015629
gi|4503745|ref|NP_001447.1|	unnamed protein product	2647	40	1e-170	0.87	8	P:GO:0006928 P:GO:0030036 F:GO:0004871 P:GO:0043123 P:GO:0007399 F:GO:0051015 P:GO:0007166 C:GO:0015629
gi|53791219|dbj|BAD52435.1|	filamin 1 (actin-binding protein-280)	2612	40	1e-170	0.87	8	P:GO:0006928 P:GO:0030036 F:GO:0004871 P:GO:0043123 P:GO:0007399 F:GO:0051015 P:GO:0007166 C:GO:0015629
gi|57284203|emb|CAI43227.1|	filamin 1 (actin-binding protein-280)	2639	40	1e-170	0.87	8	P:GO:0006928 P:GO:0030036 F:GO:0004871 P:GO:0043123 P:GO:0007399 F:GO:0051015 P:GO:0007166 C:GO:0015629
gi|18676444|dbj|BAB84874.1|	filamin 1 (actin-binding protein-280)	1455	40	1e-170	0.54	8	P:GO:0006928 P:GO:0030036 F:GO:0004871 P:GO:0043123 P:GO:0007399 F:GO:0051015 P:GO:0007166 C:GO:0015629
gi|9368442|emb|CAB98179.1|	PREDICTED: UDP-glucose dehydrogenase isoform 3	164	40	1e-87	0.95	9	F:GO:0009055 F:GO:0003979 P:GO:0006118 P:GO:0006065 P:GO:0006024 P:GO:0006011 P:GO:0005982 P:GO:0005985 P:GO:0009117	EC:1.1.1.22,
gi|7428712|pir||KRHU2	KRHU2keratin 1, type II, cytoskeletal - human	643	40	1e-176	0.91	13	P:GO:0006979 P:GO:0007010 P:GO:0042730 P:GO:0008544 F:GO:0004872 F:GO:0005515 F:GO:0005200 P:GO:0045765 P:GO:0001867 C:GO:0005882 F:GO:0005529 C:GO:0016020 P:GO:0007165
gi|24660110|gb|AAH39135.1|	ATP synthase, H+ transporting, mitochondrial F1 complex, alpha subunit, precursor	564	40	1e-170	0.95	9	C:GO:0045261 F:GO:0046933 P:GO:0015986 F:GO:0046872 F:GO:0046961 C:GO:0005624 F:GO:0005524 C:GO:0005753 F:GO:0005515	EC:3.6.3.14,
gi|30583257|gb|AAP35873.1|	Homo sapiens ATP synthase, H+ transporting, mitochondrial F1 complex, alpha subunit, isoform 1, cardiac muscle	553	40	1e-170	0.96	9	C:GO:0045261 F:GO:0046933 P:GO:0015986 F:GO:0046872 F:GO:0046961 C:GO:0005624 F:GO:0005524 C:GO:0005753 F:GO:0005515	EC:3.6.3.14,
gi|30585339|gb|AAP36942.1|	Homo sapiens ATP synthase, H+ transporting, mitochondrial F1 complex, alpha subunit, isoform 1, cardiac muscle	554	40	1e-170	0.96	9	C:GO:0045261 F:GO:0046933 P:GO:0015986 F:GO:0046872 F:GO:0046961 C:GO:0005624 F:GO:0005524 C:GO:0005753 F:GO:0005515	EC:3.6.3.14,
gi|15030240|gb|AAH11384.1|	ATP synthase, H+ transporting, mitochondrial F1 complex, alpha subunit 1, cardiac muscle	553	40	1e-170	0.96	9	C:GO:0045261 F:GO:0046933 P:GO:0015986 F:GO:0046872 F:GO:0046961 C:GO:0005624 F:GO:0005524 C:GO:0005753 F:GO:0005515	EC:3.6.3.14,
gi|50345982|ref|NP_001001935.1|	Homo sapiens ATP synthase, H+ transporting, mitochondrial F1 complex, alpha subunit, isoform 1, cardiac muscle	503	40	1e-170	0.96	9	C:GO:0045261 F:GO:0046933 P:GO:0015986 F:GO:0046872 F:GO:0046961 C:GO:0005624 F:GO:0005524 C:GO:0005753 F:GO:0005515	EC:3.6.3.14,
gi|34782901|gb|AAH08028.2|	Homo sapiens ATP synthase, H+ transporting, mitochondrial F1 complex, alpha subunit, isoform 1, cardiac muscle	450	40	1e-170	0.97	9	C:GO:0045261 F:GO:0046933 P:GO:0015986 F:GO:0046872 F:GO:0046961 C:GO:0005624 F:GO:0005524 C:GO:0005753 F:GO:0005515	EC:3.6.3.14,
gi|13938339|gb|AAH07299.1|	Homo sapiens ATP synthase, H+ transporting, mitochondrial F1 complex, alpha subunit, isoform 1, cardiac muscle	408	40	1e-170	0.97	9	C:GO:0045261 F:GO:0046933 P:GO:0015986 F:GO:0046872 F:GO:0046961 C:GO:0005624 F:GO:0005524 C:GO:0005753 F:GO:0005515	EC:3.6.3.14,
gi|32451593|gb|AAH54489.1|	KIAA0034	1675	40	1e-170	0.97	9	P:GO:0009653 C:GO:0030125 F:GO:0004871 F:GO:0005515 P:GO:0006898 P:GO:0006886 F:GO:0005198 C:GO:0030132 P:GO:0007165
gi|40788952|dbj|BAA04801.2|	KIAA0034	1685	40	1e-170	0.97	9	P:GO:0009653 C:GO:0030125 F:GO:0004871 F:GO:0005515 P:GO:0006898 P:GO:0006886 F:GO:0005198 C:GO:0030132 P:GO:0007165
gi|30353925|gb|AAH51800.1|	PREDICTED: clathrin heavy chain 1 isoform 3	1639	40	1e-170	0.97	9	P:GO:0009653 C:GO:0030125 F:GO:0004871 F:GO:0005515 P:GO:0006898 P:GO:0006886 F:GO:0005198 C:GO:0030132 P:GO:0007165
gi|34364629|emb|CAE45761.1|	hypothetical protein	1675	40	1e-170	0.97	9	P:GO:0009653 C:GO:0030125 F:GO:0004871 F:GO:0005515 P:GO:0006898 P:GO:0006886 F:GO:0005198 C:GO:0030132 P:GO:0007165
gi|14326412|gb|AAK60261.1|	AF380943_2short heat shock protein 60 Hsp60s2	258	40	1e-129	0.93	8	P:GO:0042981 P:GO:0006457 F:GO:0051087 P:GO:0030150 P:GO:0006986 F:GO:0005524 F:GO:0051082 C:GO:0005739
gi|51467131|ref|XP_372050.2|	PREDICTED: similar to Heterogeneous nuclear ribonucleoprotein A1 (Helix-destabilizing protein) (Single-strand binding protein) (hnRNP core protein A1) (HDP-1) (Topoisomerase-inhibitor suppressed)	263	40	1e-68	0.85	9	C:GO:0005737 C:GO:0005681 C:GO:0030530 C:GO:0005654 P:GO:0006406 F:GO:0003723 F:GO:0005515 P:GO:0000398 F:GO:0000166
gi|13436308|gb|AAH04945.1|	PREDICTED: heterogeneous nuclear ribonucleoprotein A1 isoform 2	298	40	1e-95	0.85	9	C:GO:0005737 C:GO:0005681 C:GO:0030530 C:GO:0005654 P:GO:0006406 F:GO:0003723 F:GO:0005515 P:GO:0000398 F:GO:0000166
gi|133254|sp|P09651|ROA1_HUMAN	PREDICTED: heterogeneous nuclear ribonucleoprotein A1 isoform 2	372	40	1e-105	0.99	9	C:GO:0005737 C:GO:0005681 C:GO:0030530 C:GO:0005654 P:GO:0006406 F:GO:0003723 F:GO:0005515 P:GO:0000398 F:GO:0000166
gi|41150277|ref|XP_370982.1|	PREDICTED: heterogeneous nuclear ribonucleoprotein A1 isoform 2	320	40	1e-106	0.98	9	C:GO:0005737 C:GO:0005681 C:GO:0030530 C:GO:0005654 P:GO:0006406 F:GO:0003723 F:GO:0005515 P:GO:0000398 F:GO:0000166
gi|14043070|ref|NP_112420.1|	PREDICTED: heterogeneous nuclear ribonucleoprotein A1 isoform 2	372	40	1e-105	0.99	9	C:GO:0005737 C:GO:0005681 C:GO:0030530 C:GO:0005654 P:GO:0006406 F:GO:0003723 F:GO:0005515 P:GO:0000398 F:GO:0000166
gi|36102|emb|CAA29922.1|	unnamed protein product	320	40	1e-107	0.99	9	C:GO:0005737 C:GO:0005681 C:GO:0030530 C:GO:0005654 P:GO:0006406 F:GO:0003723 F:GO:0005515 P:GO:0000398 F:GO:0000166
gi|37610|emb|CAA27874.1|	unnamed protein product	196	40	1e-32	0.84	9	C:GO:0005737 C:GO:0005681 C:GO:0030530 C:GO:0005654 P:GO:0006406 F:GO:0003723 F:GO:0005515 P:GO:0000398 F:GO:0000166
gi|47939618|gb|AAH71945.1|	Heterogeneous nuclear ribonucleoprotein A1	320	40	1e-107	0.99	9	C:GO:0005737 C:GO:0005681 C:GO:0030530 C:GO:0005654 P:GO:0006406 F:GO:0003723 F:GO:0005515 P:GO:0000398 F:GO:0000166
gi|51474201|ref|XP_496190.1|	PREDICTED: similar to amino acid starvation-induced protein	91	40	1e-36	0.92	5	F:GO:0003735 F:GO:0003723 C:GO:0015934 P:GO:0006412 P:GO:0042254	EC:3.6.5.3,
gi|42542645|gb|AAH66324.1|	Ribosomal protein L17	184	40	1e-94	0.97	5	F:GO:0003735 F:GO:0003723 C:GO:0015934 P:GO:0006412 P:GO:0042254	EC:3.6.5.3,
gi|48145663|emb|CAG33054.1|	RPL7	248	40	1e-121	0.96	7	F:GO:0030528 F:GO:0003735 F:GO:0003723 P:GO:0006412 C:GO:0005842 P:GO:0045449 P:GO:0042254	EC:3.6.5.3,
gi|4176369|gb|AAD08846.1|	similar to 60S ribosomal protein L7; similar to P18124 (PID:d133021)	247	40	1e-130	0.96	7	F:GO:0030528 F:GO:0003735 F:GO:0003723 P:GO:0006412 C:GO:0005842 P:GO:0045449 P:GO:0042254	EC:3.6.5.3,
gi|35903|emb|CAA41027.1|	ribosomal protein L7	248	40	1e-121	0.96	7	F:GO:0030528 F:GO:0003735 F:GO:0003723 P:GO:0006412 C:GO:0005842 P:GO:0045449 P:GO:0042254	EC:3.6.5.3,
gi|15431301|ref|NP_000962.2|	ribosomal protein L7	248	40	1e-121	0.97	7	F:GO:0030528 F:GO:0003735 F:GO:0003723 P:GO:0006412 C:GO:0005842 P:GO:0045449 P:GO:0042254	EC:3.6.5.3,
gi|51464969|ref|XP_371757.2|	PREDICTED: similar to 60S ribosomal protein L7 isoform 1	259	40	1e-126	0.95	7	F:GO:0030528 F:GO:0003735 F:GO:0003723 P:GO:0006412 C:GO:0005842 P:GO:0045449 P:GO:0042254	EC:3.6.5.3,
gi|28193204|emb|CAD62344.1|	unnamed protein product	533	40	1e-170	0.85	17	F:GO:0043495 P:GO:0051271 F:GO:0017166 C:GO:0005856 P:GO:0048041 F:GO:0005509 P:GO:0043462 P:GO:0042981 F:GO:0051015 C:GO:0031143 C:GO:0005925 C:GO:0012506 F:GO:0005178 P:GO:0046928 F:GO:0005523 P:GO:0007165 C:GO:0008305
gi|48255891|ref|NP_001001329.1|	protein kinase C substrate 80K-H isoform 2	525	40	1e-170	0.7	8	P:GO:0007243 C:GO:0016023 P:GO:0045045 ND:GO:0005554 F:GO:0005509 F:GO:0016787 C:GO:0005783 C:GO:0005739
gi|7672979|gb|AAF66686.1|	protein kinase C substrate 80K-H isoform 1	528	40	1e-170	0.71	8	P:GO:0007243 C:GO:0016023 P:GO:0045045 ND:GO:0005554 F:GO:0005509 F:GO:0016787 C:GO:0005783 C:GO:0005739
gi|15488917|gb|AAH13586.1|	PRKCSH protein	398	40	1e-156	0.7	9	P:GO:0007243 C:GO:0016023 F:GO:0005515 P:GO:0045045 ND:GO:0005554 F:GO:0005509 F:GO:0016787 C:GO:0005783 C:GO:0005739
gi|1438753|gb|AAB36431.1|	80K-H protein	527	40	1e-170	0.7	8	P:GO:0007243 C:GO:0016023 P:GO:0045045 ND:GO:0005554 F:GO:0005509 F:GO:0016787 C:GO:0005783 C:GO:0005739
gi|30582607|gb|AAP35530.1|	Homo sapiens Rho GDP dissociation inhibitor (GDI) alpha	204	40	1e-114	0.92	12	C:GO:0005856 P:GO:0006928 C:GO:0016023 P:GO:0030036 P:GO:0007162 P:GO:0006916 P:GO:0007275 P:GO:0006955 F:GO:0005515 F:GO:0005094 F:GO:0005096 P:GO:0007266
gi|36038|emb|CAA45344.1|	rho GDP dissociation inhibitor (GDI)	204	40	1e-114	0.92	12	C:GO:0005856 P:GO:0006928 C:GO:0016023 P:GO:0030036 P:GO:0007162 P:GO:0006916 P:GO:0007275 P:GO:0006955 F:GO:0005515 F:GO:0005094 F:GO:0005096 P:GO:0007266
gi|30584021|gb|AAP36259.1|	Homo sapiens Rho GDP dissociation inhibitor (GDI) alpha	205	40	1e-114	0.92	12	C:GO:0005856 P:GO:0006928 C:GO:0016023 P:GO:0030036 P:GO:0007162 P:GO:0006916 P:GO:0007275 P:GO:0006955 F:GO:0005515 F:GO:0005094 F:GO:0005096 P:GO:0007266
gi|14278161|pdb|1FST|B	AChain A, Crystal Structure Of Truncated Human Rhogdi Triple Mutant	182	40	1e-101	0.91	12	C:GO:0005856 P:GO:0006928 C:GO:0016023 P:GO:0030036 P:GO:0007162 P:GO:0006916 P:GO:0007275 P:GO:0006955 F:GO:0005515 F:GO:0005094 F:GO:0005096 P:GO:0007266
gi|14278159|pdb|1FSO|A	AChain A, Crystal Structure Of Truncated Human Rhogdi Quadruple Mutant	139	40	1e-76	0.91	12	C:GO:0005856 P:GO:0006928 C:GO:0016023 P:GO:0030036 P:GO:0007162 P:GO:0006916 P:GO:0007275 P:GO:0006955 F:GO:0005515 F:GO:0005094 F:GO:0005096 P:GO:0007266
gi|14278163|pdb|1FT0|B	AChain A, Crystal Structure Of Truncated Human Rhogdi K113a Mutant	139	40	1e-76	0.92	12	C:GO:0005856 P:GO:0006928 C:GO:0016023 P:GO:0030036 P:GO:0007162 P:GO:0006916 P:GO:0007275 P:GO:0006955 F:GO:0005515 F:GO:0005094 F:GO:0005096 P:GO:0007266
gi|61656605|emb|CAI64496.1|	heat shock 90kDa protein 1, alpha	732	40	1e-170	0.98	12	C:GO:0005737 C:GO:0005625 P:GO:0006457 F:GO:0030235 F:GO:0030911 ND:GO:0005554 P:GO:0006986 F:GO:0005524 P:GO:0045429 ND:GO:0000004 F:GO:0051082 ND:GO:0008372
gi|63029937|ref|NP_001017963.1|	heat shock protein 90kDa alpha (cytosolic), class A member 1 isoform 1	854	40	1e-170	0.97	12	C:GO:0005737 C:GO:0005625 P:GO:0006457 F:GO:0030235 F:GO:0030911 ND:GO:0005554 P:GO:0006986 F:GO:0005524 P:GO:0045429 ND:GO:0000004 F:GO:0051082 ND:GO:0008372
gi|40254816|ref|NP_005339.2|	heat shock protein 90kDa alpha (cytosolic), class A member 1 isoform 2	732	40	1e-170	0.98	12	C:GO:0005737 C:GO:0005625 P:GO:0006457 F:GO:0030235 F:GO:0030911 ND:GO:0005554 P:GO:0006986 F:GO:0005524 P:GO:0045429 ND:GO:0000004 F:GO:0051082 ND:GO:0008372
gi|32486|emb|CAA30255.1|	HSP90AA1 protein	312	40	1e-131	0.99	9	C:GO:0005737 C:GO:0005625 P:GO:0006457 F:GO:0030235 F:GO:0030911 P:GO:0006986 F:GO:0005524 P:GO:0045429 F:GO:0051082
gi|31615893|pdb|1OSF|A	AChain A, Structure Of Human Hsp90-Alpha Bound To The Potent Water Soluble Inhibitor Pu-H64	215	40	1e-117	0.99	9	C:GO:0005737 C:GO:0005625 P:GO:0006457 F:GO:0030235 F:GO:0030911 P:GO:0006986 F:GO:0005524 P:GO:0045429 F:GO:0051082
gi|58177659|pdb|1UYI|A	AChain A, Human Hsp90-Alpha With 8-(2,5-Dimethoxy-Benzyl)-2-Fluoro-9- Pent-9h-Purin-6-Ylamine	236	40	1e-130	0.98	9	C:GO:0005737 C:GO:0005625 P:GO:0006457 F:GO:0030235 F:GO:0030911 P:GO:0006986 F:GO:0005524 P:GO:0045429 F:GO:0051082
gi|50513864|pdb|1UYL|A	AChain A, Structure Of Human Hsp90-Alpha Bound To The Potent Water Soluble Inhibitor Pu-H64	236	40	1e-129	0.99	9	C:GO:0005737 C:GO:0005625 P:GO:0006457 F:GO:0030235 F:GO:0030911 P:GO:0006986 F:GO:0005524 P:GO:0045429 F:GO:0051082
gi|3891633|pdb|1BYQ|A	AChain A, Human Hsp90 With 4-Chloro-6-(4-Piperazin-1-Yl-1h-Pyrazol-3- Yl)-Benzene-1,2-Diol	228	40	1e-124	0.99	9	C:GO:0005737 C:GO:0005625 P:GO:0006457 F:GO:0030235 F:GO:0030911 P:GO:0006986 F:GO:0005524 P:GO:0045429 F:GO:0051082
gi|61680585|pdb|1YC4|A	AChain A, Crystal Structures Of Human Hsp90alpha Complexed With Dihydroxyphenylpyrazoles	264	40	1e-136	0.99	9	C:GO:0005737 C:GO:0005625 P:GO:0006457 F:GO:0030235 F:GO:0030911 P:GO:0006986 F:GO:0005524 P:GO:0045429 F:GO:0051082
gi|28375499|emb|CAD66568.1|	unnamed protein product	262	40	1e-138	0.99	7	P:GO:0006457 F:GO:0030235 F:GO:0030911 P:GO:0006986 F:GO:0005524 P:GO:0045429 F:GO:0051082
gi|61104905|gb|AAX38247.1|	heat shock protein 90Ad	418	40	1e-170	0.82	12	C:GO:0005737 C:GO:0005625 P:GO:0006457 F:GO:0030235 F:GO:0030911 ND:GO:0005554 P:GO:0006986 F:GO:0005524 P:GO:0045429 ND:GO:0000004 F:GO:0051082 ND:GO:0008372
gi|1040970|gb|AAA79948.1|	PREDICTED: similar to pigpen isoform 4	528	40	1e-74	0.95	6	F:GO:0003723 C:GO:0005634 F:GO:0003677 F:GO:0000166 F:GO:0008270 F:GO:0005515
gi|30583101|gb|AAP35795.1|	PREDICTED: similar to pigpen isoform 4	526	40	1e-74	0.95	6	F:GO:0003723 C:GO:0005634 F:GO:0003677 F:GO:0000166 F:GO:0008270 F:GO:0005515
gi|62087384|dbj|BAD92139.1|	fusion (involved in t(12;16) in malignant liposarcoma) isoform a variant	300	40	1e-76	0.95	6	F:GO:0003723 C:GO:0005634 F:GO:0003677 F:GO:0000166 F:GO:0008270 F:GO:0005515
gi|3763907|dbj|BAA33812.1|	TAF15 protein	589	40	1e-85	0.88	7	F:GO:0003702 C:GO:0005669 F:GO:0003697 F:GO:0003727 F:GO:0008270 F:GO:0000166 P:GO:0006357
gi|28279785|gb|AAH46099.1|	TAF15 protein	501	40	1e-85	0.88	7	F:GO:0003702 C:GO:0005669 F:GO:0003697 F:GO:0003727 F:GO:0008270 F:GO:0000166 P:GO:0006357
gi|4210363|emb|CAA50559.1|	PREDICTED: similar to pigpen isoform 4	525	40	1e-74	0.95	6	F:GO:0003723 C:GO:0005634 F:GO:0003677 F:GO:0000166 F:GO:0008270 F:GO:0005515
gi|34481861|emb|CAD79346.1|	BBF2H7/FUS protein	157	40	1e-58	0.98	6	F:GO:0003723 C:GO:0005634 F:GO:0003677 F:GO:0000166 F:GO:0008270 F:GO:0005515
gi|30584649|gb|AAP36577.1|	Homo sapiens fusion, derived from t(12;16) malignant liposarcoma	527	40	1e-75	0.95	6	F:GO:0003723 C:GO:0005634 F:GO:0003677 F:GO:0000166 F:GO:0008270 F:GO:0005515
gi|3763906|dbj|BAA33811.1|	TAF15 protein	592	40	1e-85	0.88	7	F:GO:0003702 C:GO:0005669 F:GO:0003697 F:GO:0003727 F:GO:0008270 F:GO:0000166 P:GO:0006357
gi|19913512|gb|AAH26062.1|	PREDICTED: similar to pigpen isoform 4	526	40	1e-74	0.95	6	F:GO:0003723 C:GO:0005634 F:GO:0003677 F:GO:0000166 F:GO:0008270 F:GO:0005515
gi|833999|gb|AAC60647.1|	S68466translation elongation factor EF-Tu-like protein P43 precursor, mitochondrial - human	452	40	1e-180	0.87	5	F:GO:0003746 F:GO:0005525 C:GO:0005739 C:GO:0005840 P:GO:0006448
gi|32425705|gb|AAH01633.2|	Tu translation elongation factor, mitochondrial	455	40	1e-178	0.87	5	F:GO:0003746 F:GO:0005525 C:GO:0005739 C:GO:0005840 P:GO:0006448
gi|51474359|ref|XP_371034.2|	PREDICTED: Tu translation elongation factor, mitochondrial isoform 1	491	40	1e-43	0.81	5	F:GO:0003746 F:GO:0005525 C:GO:0005739 C:GO:0005840 P:GO:0006448
gi|899285|emb|CAA59169.1|	Tu translation elongation factor, mitochondrial	452	40	1e-178	0.87	5	F:GO:0003746 F:GO:0005525 C:GO:0005739 C:GO:0005840 P:GO:0006448
gi|62897731|dbj|BAD96805.1|	nascent-polypeptide-associated complex alpha polypeptide variant	215	40	1e-88	0.92	6	F:GO:0003677 P:GO:0006350 C:GO:0005854 C:GO:0005634 P:GO:0006412 P:GO:0015031	EC:3.6.5.3,
gi|56181368|gb|AAV83778.1|	HSD48	185	40	1e-81	0.92	6	F:GO:0003677 P:GO:0006350 C:GO:0005854 C:GO:0005634 P:GO:0006412 P:GO:0015031	EC:3.6.5.3,
gi|40548328|ref|NP_954984.1|	alpha-NAC protein	215	40	1e-90	0.89	6	F:GO:0003677 P:GO:0006350 C:GO:0005854 C:GO:0005634 P:GO:0006412 P:GO:0015031	EC:3.6.5.3,
gi|62702219|gb|AAX93145.1|	PREDICTED: chaperonin isoform 2	233	40	1e-125	0.97	8	P:GO:0042981 P:GO:0006457 F:GO:0051087 P:GO:0030150 P:GO:0006986 F:GO:0005524 F:GO:0051082 C:GO:0005739
gi|4758950|ref|NP_000933.1|	peptidylprolyl isomerase B	216	40	1e-112	0.9	6	P:GO:0006457 C:GO:0005788 F:GO:0016018 P:GO:0007165 F:GO:0051082 F:GO:0003755	EC:5.2.1.8,
gi|48145775|emb|CAG33110.1|	PPIB	216	40	1e-112	0.9	6	P:GO:0006457 C:GO:0005788 F:GO:0016018 P:GO:0007165 F:GO:0051082 F:GO:0003755	EC:5.2.1.8,
gi|68399|pir||CSHUB	peptidylprolyl isomerase B	208	40	1e-107	0.9	6	P:GO:0006457 C:GO:0005788 F:GO:0016018 P:GO:0007165 F:GO:0051082 F:GO:0003755	EC:5.2.1.8,
gi|1942688|pdb|1GBV|D	BChain B, (Alpha-Oxy, Beta-(C112g)deoxy) T-State Human Hemoglobin	146	40	1e-81	0.98	10	P:GO:0015671 F:GO:0005344 C:GO:0005833 F:GO:0008430 F:GO:0005506 F:GO:0020037 F:GO:0030492 P:GO:0045429 P:GO:0030185 F:GO:0019825
gi|46014948|pdb|1NQP|D	BChain B, Crystal Structure Of Human Hemoglobin E At 1.73 A Resolution	146	40	1e-81	0.99	10	P:GO:0015671 F:GO:0005344 C:GO:0005833 F:GO:0008430 F:GO:0005506 F:GO:0020037 F:GO:0030492 P:GO:0045429 P:GO:0030185 F:GO:0019825
gi|1431652|pdb|1HDB|D	BChain B, Analysis Of The Crystal Structure, Molecular Modeling And Infrared Spectroscopy Of The Distal Beta-Heme Pocket Valine67(E11)-Threonine Mutation Of Hemoglobin	146	40	1e-81	0.98	10	P:GO:0015671 F:GO:0005344 C:GO:0005833 F:GO:0008430 F:GO:0005506 F:GO:0020037 F:GO:0030492 P:GO:0045429 P:GO:0030185 F:GO:0019825
gi|61679639|pdb|1Y5F|D	BChain B, T-To-T(High) Quaternary Transitions In Human Hemoglobin: Betal96a Deoxy Low-Salt (1 Test Set)	146	40	1e-81	0.98	10	P:GO:0015671 F:GO:0005344 C:GO:0005833 F:GO:0008430 F:GO:0005506 F:GO:0020037 F:GO:0030492 P:GO:0045429 P:GO:0030185 F:GO:0019825
gi|13549112|gb|AAK29639.1|	AF349114_1beta globin chain variant	147	40	1e-82	0.97	10	P:GO:0015671 F:GO:0005344 C:GO:0005833 F:GO:0008430 F:GO:0005506 F:GO:0020037 F:GO:0030492 P:GO:0045429 P:GO:0030185 F:GO:0019825
gi|61679659|pdb|1Y7G|D	BChain B, T-To-T(High) Quaternary Transitions In Human Hemoglobin: Betan102a Deoxy Low-Salt (1 Test Set)	146	40	1e-81	0.98	10	P:GO:0015671 F:GO:0005344 C:GO:0005833 F:GO:0008430 F:GO:0005506 F:GO:0020037 F:GO:0030492 P:GO:0045429 P:GO:0030185 F:GO:0019825
gi|40889698|pdb|1RQ4|D	hemoglobin beta	146	40	1e-80	0.98	10	P:GO:0015671 F:GO:0005344 C:GO:0005833 F:GO:0008430 F:GO:0005506 F:GO:0020037 F:GO:0030492 P:GO:0045429 P:GO:0030185 F:GO:0019825
gi|6003532|gb|AAF00488.1|	AF181832_1hemoglobin beta subunit variant	128	40	1e-71	0.98	10	P:GO:0015671 F:GO:0005344 C:GO:0005833 F:GO:0008430 F:GO:0005506 F:GO:0020037 F:GO:0030492 P:GO:0045429 P:GO:0030185 F:GO:0019825
gi|1942684|pdb|1GBU|D	BChain B, Deoxy (Beta-(C93a,C112g)) Human Hemoglobin	146	40	1e-80	0.97	10	P:GO:0015671 F:GO:0005344 C:GO:0005833 F:GO:0008430 F:GO:0005506 F:GO:0020037 F:GO:0030492 P:GO:0045429 P:GO:0030185 F:GO:0019825
gi|18418633|gb|AAL68978.1|	AF083883_1mutant beta-globin	147	40	1e-81	0.98	10	P:GO:0015671 F:GO:0005344 C:GO:0005833 F:GO:0008430 F:GO:0005506 F:GO:0020037 F:GO:0030492 P:GO:0045429 P:GO:0030185 F:GO:0019825
gi|34810630|pdb|1M9P|D	beta globin	146	40	1e-81	0.99	10	P:GO:0015671 F:GO:0005344 C:GO:0005833 F:GO:0008430 F:GO:0005506 F:GO:0020037 F:GO:0030492 P:GO:0045429 P:GO:0030185 F:GO:0019825
gi|56553729|pdb|1SI4|D	BChain B, Crystal Structure Of Ferrocyanide Bound Human Hemoglobin A2 At 1.88a Resolution	146	40	1e-81	0.96	10	P:GO:0015671 F:GO:0005344 C:GO:0005833 F:GO:0008430 F:GO:0005506 F:GO:0020037 F:GO:0030492 P:GO:0045429 P:GO:0030185 F:GO:0019825
gi|61679602|pdb|1Y83|D	BChain B, T-To-T(High) Quaternary Transitions In Human Hemoglobin: Betay145g Deoxy Low-Salt (1 Test Set)	146	40	1e-81	0.98	10	P:GO:0015671 F:GO:0005344 C:GO:0005833 F:GO:0008430 F:GO:0005506 F:GO:0020037 F:GO:0030492 P:GO:0045429 P:GO:0030185 F:GO:0019825
gi|60594356|pdb|1YGF|D	BChain B, T-To-T(High) Quaternary Transitions In Human Hemoglobin: Betah97a Oxy (2mm Ihp, 20% Peg) (1 Test Set)	146	40	1e-81	0.98	10	P:GO:0015671 F:GO:0005344 C:GO:0005833 F:GO:0008430 F:GO:0005506 F:GO:0020037 F:GO:0030492 P:GO:0045429 P:GO:0030185 F:GO:0019825
gi|61679647|pdb|1Y5K|D	BChain B, T-To-T(High) Quaternary Transitions In Human Hemoglobin: Betad99a Deoxy Low-Salt (10 Test Sets)	146	40	1e-81	0.98	10	P:GO:0015671 F:GO:0005344 C:GO:0005833 F:GO:0008430 F:GO:0005506 F:GO:0020037 F:GO:0030492 P:GO:0045429 P:GO:0030185 F:GO:0019825
gi|3660436|pdb|6HBW|D	BChain B, Crystal Structure Of Deoxy-Human Hemoglobin Beta6 Glu-	146	40	1e-82	0.98	10	P:GO:0015671 F:GO:0005344 C:GO:0005833 F:GO:0008430 F:GO:0005506 F:GO:0020037 F:GO:0030492 P:GO:0045429 P:GO:0030185 F:GO:0019825
gi|6003534|gb|AAF00489.1|	AF181989_1hemoglobin beta subunit variant	147	40	1e-82	0.98	10	P:GO:0015671 F:GO:0005344 C:GO:0005833 F:GO:0008430 F:GO:0005506 F:GO:0020037 F:GO:0030492 P:GO:0045429 P:GO:0030185 F:GO:0019825
gi|61679598|pdb|1Y7Z|D	BChain B, T-To-T(High) Quaternary Transitions In Human Hemoglobin: Betan108a Deoxy Low-Salt (1 Test Set)	146	40	1e-81	0.98	10	P:GO:0015671 F:GO:0005344 C:GO:0005833 F:GO:0008430 F:GO:0005506 F:GO:0020037 F:GO:0030492 P:GO:0045429 P:GO:0030185 F:GO:0019825
gi|61679766|pdb|1Y4Q|D	BChain B, T-To-T(High) Quaternary Transitions In Human Hemoglobin: Betaf42a Deoxy Low-Salt (1 Test Set)	146	40	1e-81	0.98	10	P:GO:0015671 F:GO:0005344 C:GO:0005833 F:GO:0008430 F:GO:0005506 F:GO:0020037 F:GO:0030492 P:GO:0045429 P:GO:0030185 F:GO:0019825
gi|60594387|pdb|1YIH|D	BChain B, T-To-T(High) Quaternary Transitions In Human Hemoglobin: Betap100a Oxy (2.2mm Ihp, 20% Peg) (1 Test Set)	146	40	1e-81	0.98	10	P:GO:0015671 F:GO:0005344 C:GO:0005833 F:GO:0008430 F:GO:0005506 F:GO:0020037 F:GO:0030492 P:GO:0045429 P:GO:0030185 F:GO:0019825
gi|61679655|pdb|1Y7D|D	BChain B, T-To-T(High) Quaternary Transitions In Human Hemoglobin: Betap100g Deoxy Low-Salt (1 Test Set)	146	40	1e-81	0.98	10	P:GO:0015671 F:GO:0005344 C:GO:0005833 F:GO:0008430 F:GO:0005506 F:GO:0020037 F:GO:0030492 P:GO:0045429 P:GO:0030185 F:GO:0019825
gi|4378804|gb|AAD19696.1|	hemoglobin beta chain	147	40	1e-82	0.98	10	P:GO:0015671 F:GO:0005344 C:GO:0005833 F:GO:0008430 F:GO:0005506 F:GO:0020037 F:GO:0030492 P:GO:0045429 P:GO:0030185 F:GO:0019825
gi|40889142|pdb|1NEJ|D	BChain B, Hemoglobin S (Deoxy)	146	40	1e-81	0.98	10	P:GO:0015671 F:GO:0005344 C:GO:0005833 F:GO:0008430 F:GO:0005506 F:GO:0020037 F:GO:0030492 P:GO:0045429 P:GO:0030185 F:GO:0019825
gi|61679770|pdb|1Y4R|D	BChain B, T-To-T(High) Quaternary Transitions In Human Hemoglobin: Betaf45a Deoxy Low-Salt (1 Test Set)	146	40	1e-81	0.98	10	P:GO:0015671 F:GO:0005344 C:GO:0005833 F:GO:0008430 F:GO:0005506 F:GO:0020037 F:GO:0030492 P:GO:0045429 P:GO:0030185 F:GO:0019825
gi|58177627|pdb|1YE2|D	BChain B, T-To-T(High) Quaternary Transitions In Human Hemoglobin: Betay35f Oxy (2mm Ihp, 20% Peg) (1 Test Set)	146	40	1e-81	0.99	10	P:GO:0015671 F:GO:0005344 C:GO:0005833 F:GO:0008430 F:GO:0005506 F:GO:0020037 F:GO:0030492 P:GO:0045429 P:GO:0030185 F:GO:0019825
gi|61679774|pdb|1Y4V|D	BChain B, T-To-T(High) Quaternary Transitions In Human Hemoglobin: Betac93a Deoxy Low-Salt (1 Test Set)	146	40	1e-81	0.98	10	P:GO:0015671 F:GO:0005344 C:GO:0005833 F:GO:0008430 F:GO:0005506 F:GO:0020037 F:GO:0030492 P:GO:0045429 P:GO:0030185 F:GO:0019825
gi|60594343|pdb|1YG5|D	BChain B, T-To-T(High) Quaternary Transitions In Human Hemoglobin: Betaw37h Oxy (2mm Ihp, 20% Peg) (10 Test Sets)	146	40	1e-81	0.98	10	P:GO:0015671 F:GO:0005344 C:GO:0005833 F:GO:0008430 F:GO:0005506 F:GO:0020037 F:GO:0030492 P:GO:0045429 P:GO:0030185 F:GO:0019825
gi|26892090|gb|AAN84548.1|	beta globin chain variant	147	40	1e-82	0.99	10	P:GO:0015671 F:GO:0005344 C:GO:0005833 F:GO:0008430 F:GO:0005506 F:GO:0020037 F:GO:0030492 P:GO:0045429 P:GO:0030185 F:GO:0019825
gi|61679730|pdb|1Y2Z|D	BChain B, T-To-T(High) Quaternary Transitions In Human Hemoglobin: Betav34g Deoxy Low-Salt (1 Test Set)	146	40	1e-82	0.98	10	P:GO:0015671 F:GO:0005344 C:GO:0005833 F:GO:0008430 F:GO:0005506 F:GO:0020037 F:GO:0030492 P:GO:0045429 P:GO:0030185 F:GO:0019825
gi|58177619|pdb|1YE0|D	BChain B, T-To-T(High) Quaternary Transitions In Human Hemoglobin: Betav33a Oxy (2mm Ihp, 20% Peg) (1 Test Set)	146	40	1e-81	0.98	10	P:GO:0015671 F:GO:0005344 C:GO:0005833 F:GO:0008430 F:GO:0005506 F:GO:0020037 F:GO:0030492 P:GO:0045429 P:GO:0030185 F:GO:0019825
gi|58177623|pdb|1YE1|D	BChain B, T-To-T(High) Quaternary Transitions In Human Hemoglobin: Betay35a Oxy (2mm Ihp, 20% Peg) (1 Test Set)	146	40	1e-81	0.98	10	P:GO:0015671 F:GO:0005344 C:GO:0005833 F:GO:0008430 F:GO:0005506 F:GO:0020037 F:GO:0030492 P:GO:0045429 P:GO:0030185 F:GO:0019825
gi|60594304|pdb|1YEN|D	BChain B, T-To-T(High) Quaternary Transitions In Human Hemoglobin: Betap36a Oxy (2mm Ihp, 20% Peg) (10 Test Sets)	146	40	1e-81	0.98	10	P:GO:0015671 F:GO:0005344 C:GO:0005833 F:GO:0008430 F:GO:0005506 F:GO:0020037 F:GO:0030492 P:GO:0045429 P:GO:0030185 F:GO:0019825
gi|40886941|gb|AAR96398.1|	hemoglobin beta	147	40	1e-82	0.97	10	P:GO:0015671 F:GO:0005344 C:GO:0005833 F:GO:0008430 F:GO:0005506 F:GO:0020037 F:GO:0030492 P:GO:0045429 P:GO:0030185 F:GO:0019825
gi|62738860|pdb|1YZI|B	hemoglobin beta	146	40	1e-81	0.99	10	P:GO:0015671 F:GO:0005344 C:GO:0005833 F:GO:0008430 F:GO:0005506 F:GO:0020037 F:GO:0030492 P:GO:0045429 P:GO:0030185 F:GO:0019825
gi|33694204|gb|AAQ24847.1|	hemoglobin beta chain	42	40	1e-17	1	4	F:GO:0020037 C:GO:0005833 P:GO:0015671 F:GO:0019825
gi|18462105|gb|AAL72117.1|	delta-globin	147	40	1e-81	0.96	10	P:GO:0015671 F:GO:0005344 C:GO:0005833 F:GO:0008430 F:GO:0005506 F:GO:0020037 F:GO:0030492 P:GO:0045429 P:GO:0030185 F:GO:0019825
gi|33694206|gb|AAQ24848.1|	hemoglobin beta	42	40	1e-17	1	4	F:GO:0020037 C:GO:0005833 P:GO:0015671 F:GO:0019825
gi|71727271|gb|AAZ39800.1|	beta globin	147	40	1e-82	0.99	10	P:GO:0015671 F:GO:0005344 C:GO:0005833 F:GO:0008430 F:GO:0005506 F:GO:0020037 F:GO:0030492 P:GO:0045429 P:GO:0030185 F:GO:0019825
gi|60594312|pdb|1YEQ|D	BChain B, Hemoglobin (Val Beta1 Met, Trp Beta37 Tyr) Mutant	146	40	1e-81	0.99	10	P:GO:0015671 F:GO:0005344 C:GO:0005833 F:GO:0008430 F:GO:0005506 F:GO:0020037 F:GO:0030492 P:GO:0045429 P:GO:0030185 F:GO:0019825
gi|60594379|pdb|1YIE|D	BChain B, Hemoglobin (Val Beta1 Met, Trp Beta37 Ala) Mutant	146	40	1e-81	0.98	10	P:GO:0015671 F:GO:0005344 C:GO:0005833 F:GO:0008430 F:GO:0005506 F:GO:0020037 F:GO:0030492 P:GO:0045429 P:GO:0030185 F:GO:0019825
gi|61679719|pdb|1Y0W|D	BChain B, Hemoglobin (Deoxy) Mutant With Val 1 Replaced By Met In The Beta Chains (Beta V1m)	146	40	1e-81	0.99	10	P:GO:0015671 F:GO:0005344 C:GO:0005833 F:GO:0008430 F:GO:0005506 F:GO:0020037 F:GO:0030492 P:GO:0045429 P:GO:0030185 F:GO:0019825
gi|30585179|gb|AAP36862.1|	Homo sapiens vesicle amine transport protein 1 homolog (T californica)	394	40	1e-177	0.84	4	C:GO:0016021 C:GO:0008021 F:GO:0016491 F:GO:0008270
gi|1698401|gb|AAC37596.1|	VatI	300	40	1e-155	0.86	4	C:GO:0016021 C:GO:0008021 F:GO:0016491 F:GO:0008270
gi|32425722|gb|AAH01913.2|	VAT1 protein	389	40	1e-180	0.84	4	C:GO:0016021 C:GO:0008021 F:GO:0016491 F:GO:0008270
gi|30583577|gb|AAP36033.1|	Homo sapiens vesicle amine transport protein 1 homolog (T californica)	393	40	1e-177	0.84	4	C:GO:0016021 C:GO:0008021 F:GO:0016491 F:GO:0008270
gi|51491176|emb|CAH18654.1|	hypothetical protein	2409	40	1e-170	0.94	8	P:GO:0030154 P:GO:0030036 P:GO:0007016 F:GO:0003779 P:GO:0007519 P:GO:0007165 C:GO:0016021 C:GO:0015629
gi|53791217|dbj|BAD52434.1|	filamin B	2591	40	1e-170	0.91	8	P:GO:0030154 P:GO:0030036 P:GO:0007016 F:GO:0003779 P:GO:0007519 P:GO:0007165 C:GO:0016021 C:GO:0015629
gi|3282771|gb|AAC33845.1|	actin-binding protein homolog ABP-278	2602	40	1e-170	0.96	8	P:GO:0030154 P:GO:0030036 P:GO:0007016 F:GO:0003779 P:GO:0007519 P:GO:0007165 C:GO:0016021 C:GO:0015629
gi|8100574|gb|AAF72339.1|	FLNB_HUMANFilamin-B (FLN-B) (Beta-filamin) (Actin-binding-like protein) (Thyroid autoantigen) (Truncated actin-binding protein) (Truncated ABP) (ABP-280 homolog) (ABP-278) (Filamin 3) (Filamin homolog 1) (Fh1)	2602	40	1e-170	0.96	8	P:GO:0030154 P:GO:0030036 P:GO:0007016 F:GO:0003779 P:GO:0007519 P:GO:0007165 C:GO:0016021 C:GO:0015629
gi|34365016|emb|CAE46040.1|	hypothetical protein	2422	40	1e-170	0.91	8	P:GO:0030154 P:GO:0030036 P:GO:0007016 F:GO:0003779 P:GO:0007519 P:GO:0007165 C:GO:0016021 C:GO:0015629
gi|18490813|gb|AAH22244.1|	AChain A, Crystal Structure And Oxidative Mechanism Of Human Pyrroline-5-Carboxylate Reductase	171	40	1e-90	0.93	4	F:GO:0004735 P:GO:0006561 P:GO:0006118 P:GO:0006525	EC:1.5.1.2,
gi|49456495|emb|CAG46568.1|	PYCR1	319	40	1e-175	0.92	4	F:GO:0004735 P:GO:0006561 P:GO:0006118 P:GO:0006525	EC:1.5.1.2,
gi|55729404|emb|CAH91434.1|	AChain A, Crystal Structure And Oxidative Mechanism Of Human Pyrroline-5-Carboxylate Reductase	319	40	1e-175	0.92	4	F:GO:0004735 P:GO:0006561 P:GO:0006118 P:GO:0006525	EC:1.5.1.2,
gi|24797095|ref|NP_722546.1|	pyrroline-5-carboxylate reductase 1 isoform 2	316	40	1e-174	0.93	4	F:GO:0004735 P:GO:0006561 P:GO:0006118 P:GO:0006525	EC:1.5.1.2,
gi|2055427|gb|AAB53222.1|	PREDICTED: KH-type splicing regulatory protein (FUSE binding protein 2)	711	40	1e-180	0.82	11	F:GO:0003730 P:GO:0006355 F:GO:0003700 P:GO:0008298 P:GO:0000398 P:GO:0006406 F:GO:0003697 F:GO:0031202 C:GO:0005737 P:GO:0006366 C:GO:0005667
gi|54648253|gb|AAH85004.1|	KHSRP protein	710	40	1e-172	0.82	11	F:GO:0003730 P:GO:0006355 F:GO:0003700 P:GO:0008298 P:GO:0000398 P:GO:0006406 F:GO:0003697 F:GO:0031202 C:GO:0005737 P:GO:0006366 C:GO:0005667
gi|4808585|gb|AAD29861.1|	PREDICTED: KH-type splicing regulatory protein (FUSE binding protein 2)	115	37	1e-19	0.9	6	C:GO:0005737 P:GO:0006406 F:GO:0003730 P:GO:0006397 P:GO:0008298 C:GO:0005634
gi|17390420|gb|AAH18189.1|	PREDICTED: similar to SUB1 homolog (S. cerevisiae) isoform 2	127	40	1e-44	0.85	6	F:GO:0003713 P:GO:0006357 C:GO:0005667 F:GO:0003697 C:GO:0005739 P:GO:0045941
gi|16307067|gb|AAH09610.1|	PREDICTED: similar to SUB1 homolog (S. cerevisiae) isoform 2	127	40	1e-51	0.83	6	F:GO:0003713 P:GO:0006357 C:GO:0005667 F:GO:0003697 C:GO:0005739 P:GO:0045941
gi|62088150|dbj|BAD92522.1|	activated RNA polymerase II transcription cofactor 4 variant	134	40	1e-47	0.85	6	F:GO:0003713 P:GO:0006357 C:GO:0005667 F:GO:0003697 C:GO:0005739 P:GO:0045941
gi|2981808|pdb|1PCF|H	AChain A, Human Transcriptional Coactivator Pc4 C-Terminal Domain	66	40	1e-31	0.87	6	F:GO:0003713 P:GO:0006357 C:GO:0005667 F:GO:0003697 C:GO:0005739 P:GO:0045941
gi|68533031|dbj|BAE06070.1|	fatty acid synthase	2548	40	1e-170	0.85	13	F:GO:0004320 F:GO:0004316 F:GO:0004314 F:GO:0004317 F:GO:0004319 P:GO:0006633 F:GO:0004313 F:GO:0004315 F:GO:0048037 F:GO:0019901 F:GO:0031177 C:GO:0005835 P:GO:0042967	EC:3.1.2.14, EC:1.1.1.100, EC:2.3.1.39, EC:4.2.1.61, EC:1.3.1.10, EC:2.3.1.38, EC:2.3.1.41,
gi|38648667|gb|AAH63242.1|	fatty acid synthase	2511	40	1e-170	0.85	13	F:GO:0004320 F:GO:0004316 F:GO:0004314 F:GO:0004317 F:GO:0004319 P:GO:0006633 F:GO:0004313 F:GO:0004315 F:GO:0048037 F:GO:0019901 F:GO:0031177 C:GO:0005835 P:GO:0042967	EC:3.1.2.14, EC:1.1.1.100, EC:2.3.1.39, EC:4.2.1.61, EC:1.3.1.10, EC:2.3.1.38, EC:2.3.1.41,
gi|41872631|ref|NP_004095.4|	fatty acid synthase	2511	40	1e-170	0.85	13	F:GO:0004320 F:GO:0004316 F:GO:0004314 F:GO:0004317 F:GO:0004319 P:GO:0006633 F:GO:0004313 F:GO:0004315 F:GO:0048037 F:GO:0019901 F:GO:0031177 C:GO:0005835 P:GO:0042967	EC:3.1.2.14, EC:1.1.1.100, EC:2.3.1.39, EC:4.2.1.61, EC:1.3.1.10, EC:2.3.1.38, EC:2.3.1.41,
gi|41584442|gb|AAS09886.1|	fatty acid synthase	2511	40	1e-170	0.85	13	F:GO:0004320 F:GO:0004316 F:GO:0004314 F:GO:0004317 F:GO:0004319 P:GO:0006633 F:GO:0004313 F:GO:0004315 F:GO:0048037 F:GO:0019901 F:GO:0031177 C:GO:0005835 P:GO:0042967	EC:3.1.2.14, EC:1.1.1.100, EC:2.3.1.39, EC:4.2.1.61, EC:1.3.1.10, EC:2.3.1.38, EC:2.3.1.41,
gi|13938279|gb|AAH07267.1|	fatty acid synthase	930	40	1e-170	0.88	13	F:GO:0004320 F:GO:0004316 F:GO:0004314 F:GO:0004317 F:GO:0004319 P:GO:0006633 F:GO:0004313 F:GO:0004315 F:GO:0048037 F:GO:0019901 F:GO:0031177 C:GO:0005835 P:GO:0042967	EC:3.1.2.14, EC:1.1.1.100, EC:2.3.1.39, EC:4.2.1.61, EC:1.3.1.10, EC:2.3.1.38, EC:2.3.1.41,
gi|38196957|gb|AAH14631.1|	FASN protein	774	40	1e-170	0.82	13	F:GO:0004320 F:GO:0004316 F:GO:0004314 F:GO:0004317 F:GO:0004319 P:GO:0006633 F:GO:0004313 F:GO:0004315 F:GO:0048037 F:GO:0019901 F:GO:0031177 C:GO:0005835 P:GO:0042967	EC:3.1.2.14, EC:1.1.1.100, EC:2.3.1.39, EC:4.2.1.61, EC:1.3.1.10, EC:2.3.1.38, EC:2.3.1.41,
gi|51475879|ref|XP_376576.2|	Chain , Heat-Shock Cognate 70kd Protein (44kd Atpase N-Terminal Fragment) (E.C.3.6.1.3) Mutant With Asp 206 Replaced By Asn (D206n)	384	40	1e-170	0.92	7	C:GO:0009986 P:GO:0006457 P:GO:0006986 F:GO:0005524 F:GO:0051082 F:GO:0042623 C:GO:0005634
gi|51095055|gb|EAL24299.1|	similar to Chain , Heat-Shock Cognate 70kd Protein (44kd Atpase N-Terminal Fragment) (E.C.3.6.1.3) Mutant With Asp 206 Replaced By Ser (D206s)	231	40	1e-127	0.94	7	C:GO:0009986 P:GO:0006457 P:GO:0006986 F:GO:0005524 F:GO:0051082 F:GO:0042623 C:GO:0005634
gi|51466060|ref|XP_379786.2|	similar to Chain , Heat-Shock Cognate 70kd Protein (44kd Atpase N-Terminal Fragment) (E.C.3.6.1.3) Mutant With Asp 206 Replaced By Ser (D206s)	150	40	1e-77	0.94	7	C:GO:0009986 P:GO:0006457 P:GO:0006986 F:GO:0005524 F:GO:0051082 F:GO:0042623 C:GO:0005634
gi|18042923|gb|AAH20169.1|	AAH20169Unknown (protein for IMAGE:3543815)	147	40	1e-69	0.95	5	F:GO:0003735 F:GO:0003723 P:GO:0006412 C:GO:0005842 P:GO:0042254	EC:3.6.5.3,
gi|42542700|gb|AAH66326.1|	Ribosomal protein L27a	148	40	1e-69	0.94	5	F:GO:0003735 F:GO:0003723 P:GO:0006412 C:GO:0005842 P:GO:0042254	EC:3.6.5.3,
gi|4432754|dbj|BAA25837.1|	PREDICTED: similar to ribosomal protein L27a isoform 1	34	37	1e-11	0.98	5	F:GO:0003735 F:GO:0003723 P:GO:0006412 C:GO:0005842 P:GO:0042254	EC:3.6.5.3,
gi|51465328|ref|XP_371853.2|	PREDICTED: similar to 60S ribosomal protein L27a	148	40	1e-70	0.94	5	F:GO:0003735 F:GO:0003723 P:GO:0006412 C:GO:0005842 P:GO:0042254	EC:3.6.5.3,
gi|13509323|emb|CAC35388.1|	PREDICTED: similar to ribosomal protein L27a isoform 1	106	40	1e-45	0.96	5	F:GO:0003735 F:GO:0003723 P:GO:0006412 C:GO:0005842 P:GO:0042254	EC:3.6.5.3,
gi|55725789|emb|CAH89675.1|	ribosomal protein L27a	148	40	1e-70	0.95	5	F:GO:0003735 F:GO:0003723 P:GO:0006412 C:GO:0005842 P:GO:0042254	EC:3.6.5.3,
gi|10434704|dbj|BAB14351.1|	unnamed protein product	327	40	1e-180	0.9	6	C:GO:0016020 C:GO:0005829 P:GO:0006886 F:GO:0008565 F:GO:0005515 P:GO:0042147
gi|3342000|gb|AAC39912.1|	AF175266_1vacuolar sorting protein 26	327	40	1e-178	0.9	6	C:GO:0016020 C:GO:0005829 P:GO:0006886 F:GO:0008565 F:GO:0005515 P:GO:0042147
gi|66347393|emb|CAI95751.1|	phosphogluconate dehydrogenase	483	40	1e-170	0.89	6	F:GO:0050661 F:GO:0005515 P:GO:0006118 F:GO:0004616 P:GO:0009051 P:GO:0019521	EC:1.1.1.44,
gi|27436946|ref|NP_733821.1|	lamin A/C isoform 1 precursor	664	40	1e-179	0.97	4	C:GO:0005882 F:GO:0005198 C:GO:0005634 F:GO:0005515
gi|55957502|emb|CAI15526.1|	lamin A/C	513	40	1e-180	0.99	4	C:GO:0005882 F:GO:0005198 C:GO:0005634 F:GO:0005515
gi|5031875|ref|NP_005563.1|	progerin	572	40	1e-179	0.98	4	C:GO:0005882 F:GO:0005198 C:GO:0005634 F:GO:0005515
gi|34228|emb|CAA27173.1|	unnamed protein product	702	40	1e-179	0.98	4	C:GO:0005882 F:GO:0005198 C:GO:0005634 F:GO:0005515
gi|30584609|gb|AAP36557.1|	progerin	573	40	1e-179	0.98	4	C:GO:0005882 F:GO:0005198 C:GO:0005634 F:GO:0005515
gi|55957503|emb|CAI15527.1|	lamin A/C	491	40	1e-180	0.99	4	C:GO:0005882 F:GO:0005198 C:GO:0005634 F:GO:0005515
gi|57014043|gb|AAW32538.1|	lamin A/C transcript variant 1	664	40	1e-179	0.97	4	C:GO:0005882 F:GO:0005198 C:GO:0005634 F:GO:0005515
gi|55957499|emb|CAI15523.1|	progerin	614	40	1e-180	0.97	4	C:GO:0005882 F:GO:0005198 C:GO:0005634 F:GO:0005515
gi|23200154|pdb|1IVT|A	PREDICTED: lamin A/C	122	40	1e-65	0.99	4	C:GO:0005882 F:GO:0005198 C:GO:0005634 F:GO:0005515
gi|21735621|ref|NP_005909.2|	mitochondrial malate dehydrogenase precursor	338	40	1e-180	0.97	10	P:GO:0006108 F:GO:0030060 F:GO:0004459 P:GO:0006096 C:GO:0005759 ND:GO:0000004 P:GO:0019643 P:GO:0046487 P:GO:0006094 P:GO:0006534	EC:1.1.1.37, EC:1.1.1.27,
gi|49168580|emb|CAG38785.1|	MDH2	338	40	1e-180	0.96	10	P:GO:0006108 F:GO:0030060 F:GO:0004459 P:GO:0006096 C:GO:0005759 ND:GO:0000004 P:GO:0019643 P:GO:0046487 P:GO:0006094 P:GO:0006534	EC:1.1.1.37, EC:1.1.1.27,
gi|12804929|gb|AAH01917.1|	MDHM_HUMANMalate dehydrogenase, mitochondrial precursor	338	40	1e-180	0.96	10	P:GO:0006108 F:GO:0030060 F:GO:0004459 P:GO:0006096 C:GO:0005759 ND:GO:0000004 P:GO:0019643 P:GO:0046487 P:GO:0006094 P:GO:0006534	EC:1.1.1.37, EC:1.1.1.27,
gi|41472053|gb|AAS07425.1|	AChain A, Crystal Structure Of Human Malate Dehydrogenase Type 2	316	40	1e-177	0.97	10	P:GO:0006108 F:GO:0030060 F:GO:0004459 P:GO:0006096 C:GO:0005759 ND:GO:0000004 P:GO:0019643 P:GO:0046487 P:GO:0006094 P:GO:0006534	EC:1.1.1.37, EC:1.1.1.27,
gi|3413293|emb|CAA64397.1|	endoplasmic reticulum protein 29 isoform 1 precursor	261	39	1e-132	0.67	9	P:GO:0006457 C:GO:0016023 F:GO:0009055 P:GO:0045045 P:GO:0006118 P:GO:0006886 F:GO:0003756 F:GO:0015035 C:GO:0005783	EC:5.3.4.1,
gi|40788974|dbj|BAA74909.2|	KIAA0886 protein	1233	40	1e-170	0.84	6	C:GO:0030176 P:GO:0030517 P:GO:0019987 F:GO:0005515 C:GO:0005635 ND:GO:0005554
gi|5821140|dbj|BAA83712.1|	ASY	373	40	1e-89	0.96	6	C:GO:0030176 P:GO:0030517 P:GO:0019987 F:GO:0005515 C:GO:0005635 ND:GO:0005554
gi|62988641|gb|AAY24029.1|	PREDICTED: reticulon 4	185	22	1e-17	0.89	6	C:GO:0030176 P:GO:0030517 P:GO:0019987 F:GO:0005515 C:GO:0005635 ND:GO:0005554
gi|26800573|gb|AAM64248.1|	KIAA0886 protein	1192	40	1e-170	0.84	6	C:GO:0030176 P:GO:0030517 P:GO:0019987 F:GO:0005515 C:GO:0005635 ND:GO:0005554
gi|47939582|gb|AAH71848.1|	RTN4 protein	343	40	1e-74	0.97	6	C:GO:0030176 P:GO:0030517 P:GO:0019987 F:GO:0005515 C:GO:0005635 ND:GO:0005554
gi|26800569|gb|AAM64247.1|	reticulon 4 isoform D	392	40	1e-99	0.95	6	C:GO:0030176 P:GO:0030517 P:GO:0019987 F:GO:0005515 C:GO:0005635 ND:GO:0005554
gi|26800562|gb|AAM64246.1|	reticulon 4 isoform B	373	40	1e-88	0.96	6	C:GO:0030176 P:GO:0030517 P:GO:0019987 F:GO:0005515 C:GO:0005635 ND:GO:0005554
gi|9408096|emb|CAB99248.1|	Nogo-A protein	1192	40	1e-170	0.83	6	C:GO:0030176 P:GO:0030517 P:GO:0019987 F:GO:0005515 C:GO:0005635 ND:GO:0005554
gi|27368062|gb|AAN87335.1|	class IVb beta tubulin	445	40	1e-170	0.99	12	C:GO:0005874 F:GO:0042288 P:GO:0042267 P:GO:0051258 P:GO:0007018 F:GO:0003924 F:GO:0005200 F:GO:0051082 C:GO:0005737 F:GO:0005525 P:GO:0007165 C:GO:0042612	EC:3.6.5.1, EC:3.6.5.2, EC:3.6.5.3, EC:3.6.5.4,
gi|23958133|gb|AAH24038.1|	Tubulin, beta 2C	445	40	1e-170	0.99	12	C:GO:0005874 F:GO:0042288 P:GO:0042267 P:GO:0051258 P:GO:0007018 F:GO:0003924 F:GO:0005200 F:GO:0051082 C:GO:0005737 F:GO:0005525 P:GO:0007165 C:GO:0042612	EC:3.6.5.1, EC:3.6.5.2, EC:3.6.5.3, EC:3.6.5.4,
gi|20809886|gb|AAH29529.1|	Tubulin, beta 2C	445	40	1e-170	0.99	12	C:GO:0005874 F:GO:0042288 P:GO:0042267 P:GO:0051258 P:GO:0007018 F:GO:0003924 F:GO:0005200 F:GO:0051082 C:GO:0005737 F:GO:0005525 P:GO:0007165 C:GO:0042612	EC:3.6.5.1, EC:3.6.5.2, EC:3.6.5.3, EC:3.6.5.4,
gi|57209814|emb|CAI41894.1|	tubulin, beta polypeptide	372	40	1e-170	0.99	12	C:GO:0005874 F:GO:0042288 P:GO:0042267 P:GO:0051258 P:GO:0007018 F:GO:0003924 F:GO:0051082 F:GO:0005198 C:GO:0005737 F:GO:0005525 P:GO:0007165 C:GO:0042612	EC:3.6.5.1, EC:3.6.5.2, EC:3.6.5.3, EC:3.6.5.4,
gi|12804891|gb|AAH01896.1|	tubulin, beta polypeptide	340	40	1e-174	0.99	12	C:GO:0005874 F:GO:0042288 P:GO:0042267 P:GO:0051258 P:GO:0007018 F:GO:0003924 F:GO:0051082 F:GO:0005198 C:GO:0005737 F:GO:0005525 P:GO:0007165 C:GO:0042612	EC:3.6.5.1, EC:3.6.5.2, EC:3.6.5.3, EC:3.6.5.4,
gi|35959|emb|CAA25318.1|	tubulin 5-beta	444	40	1e-170	0.98	12	C:GO:0005874 F:GO:0042288 P:GO:0042267 P:GO:0051258 P:GO:0007018 F:GO:0003924 F:GO:0005200 F:GO:0051082 C:GO:0005737 F:GO:0005525 P:GO:0007165 C:GO:0042612	EC:3.6.5.1, EC:3.6.5.2, EC:3.6.5.3, EC:3.6.5.4,
gi|2661079|gb|AAB88188.1|	PREDICTED: similar to tubulin, beta isoform 3	342	40	1e-176	0.99	12	C:GO:0005874 F:GO:0042288 P:GO:0042267 P:GO:0051258 P:GO:0007018 F:GO:0003924 F:GO:0005200 F:GO:0051082 C:GO:0005737 F:GO:0005525 P:GO:0007165 C:GO:0042612	EC:3.6.5.1, EC:3.6.5.2, EC:3.6.5.3, EC:3.6.5.4,
gi|14124960|gb|AAH08006.1|	PREDICTED: hypothetical protein	227	40	1e-119	0.99	12	C:GO:0005874 F:GO:0042288 P:GO:0042267 P:GO:0051258 P:GO:0007018 F:GO:0003924 F:GO:0051082 F:GO:0005198 C:GO:0005737 F:GO:0005525 P:GO:0007165 C:GO:0042612	EC:3.6.5.1, EC:3.6.5.2, EC:3.6.5.3, EC:3.6.5.4,
gi|4884102|emb|CAB43252.1|	hypothetical protein	325	40	1e-166	0.99	12	C:GO:0005874 F:GO:0042288 P:GO:0042267 P:GO:0051258 P:GO:0007018 F:GO:0003924 F:GO:0005200 F:GO:0051082 C:GO:0005737 F:GO:0005525 P:GO:0007165 C:GO:0042612	EC:3.6.5.1, EC:3.6.5.2, EC:3.6.5.3, EC:3.6.5.4,
gi|16198437|gb|AAH15889.1|	tubulin, beta polypeptide	266	40	1e-143	0.99	12	C:GO:0005874 F:GO:0042288 P:GO:0042267 P:GO:0051258 P:GO:0007018 F:GO:0003924 F:GO:0051082 F:GO:0005198 C:GO:0005737 F:GO:0005525 P:GO:0007165 C:GO:0042612	EC:3.6.5.1, EC:3.6.5.2, EC:3.6.5.3, EC:3.6.5.4,
gi|38511503|gb|AAH62532.1|	tubulin, beta polypeptide	124	40	1e-56	0.99	11	C:GO:0005874 F:GO:0042288 P:GO:0042267 P:GO:0051258 P:GO:0007018 F:GO:0003924 F:GO:0005198 C:GO:0005737 F:GO:0005525 P:GO:0007165 C:GO:0042612	EC:3.6.5.1, EC:3.6.5.2, EC:3.6.5.3, EC:3.6.5.4,
gi|10433717|dbj|BAB14016.1|	unnamed protein product	446	40	1e-170	0.97	8	C:GO:0005737 F:GO:0005200 P:GO:0007018 C:GO:0043234 F:GO:0005525 P:GO:0051258 F:GO:0003924 C:GO:0005874	EC:3.6.5.1, EC:3.6.5.2, EC:3.6.5.3, EC:3.6.5.4,
gi|41202625|ref|XP_370723.1|	PREDICTED: similar to tubulin, beta 5	106	40	1e-57	0.96	11	C:GO:0005874 F:GO:0042288 P:GO:0042267 P:GO:0051258 P:GO:0007018 F:GO:0003924 F:GO:0005198 C:GO:0005737 F:GO:0005525 P:GO:0007165 C:GO:0042612	EC:3.6.5.1, EC:3.6.5.2, EC:3.6.5.3, EC:3.6.5.4,
gi|12803639|gb|AAH02654.1|	tubulin, beta 6	446	40	1e-170	0.97	8	C:GO:0005737 F:GO:0005200 P:GO:0007018 C:GO:0043234 F:GO:0005525 P:GO:0051258 F:GO:0003924 C:GO:0005874	EC:3.6.5.1, EC:3.6.5.2, EC:3.6.5.3, EC:3.6.5.4,
gi|62897621|dbj|BAD96750.1|	eukaryotic translation elongation factor 1 alpha 1 variant	462	40	1e-170	0.98	5	F:GO:0003746 F:GO:0005515 F:GO:0005525 C:GO:0005840 P:GO:0006448
gi|12006049|gb|AAG44730.1|	AF267861_1EF1a-like protein	427	40	1e-170	0.97	5	F:GO:0003746 F:GO:0005515 F:GO:0005525 C:GO:0005840 P:GO:0006448
gi|51464172|ref|XP_496711.1|	eukaryotic translation elongation factor 1 alpha 1 variant	473	40	1e-170	0.95	5	F:GO:0003746 F:GO:0005515 F:GO:0005525 C:GO:0005840 P:GO:0006448
gi|4503475|ref|NP_001949.1|	eukaryotic translation elongation factor 1 alpha 2	463	40	1e-170	0.96	6	F:GO:0003746 F:GO:0005525 F:GO:0005515 C:GO:0005634 C:GO:0005840 P:GO:0006448
gi|57209443|emb|CAI40951.1|	PREDICTED: similar to eukaryotic translation elongation factor 1 alpha 1 isoform 2	145	40	1e-79	1	5	F:GO:0003746 F:GO:0005515 F:GO:0005525 C:GO:0005840 P:GO:0006448
gi|47122516|gb|AAH70500.1|	EEF1A1 protein	67	40	1e-24	1	5	F:GO:0003746 F:GO:0005525 C:GO:0005634 C:GO:0005840 P:GO:0006448
gi|47123372|gb|AAH70131.1|	EEF1A1 protein	111	40	1e-50	0.98	5	F:GO:0003746 F:GO:0005515 F:GO:0005525 C:GO:0005840 P:GO:0006448
gi|51464204|ref|XP_496717.1|	PREDICTED: similar to eukaryotic translation elongation factor 1 alpha 2 isoform 4	161	40	1e-37	0.9	4	F:GO:0003746 F:GO:0005525 C:GO:0005840 P:GO:0006448
gi|62988630|gb|AAY24018.1|	chaperonin (HSP60)	55	40	1e-22	0.99	8	P:GO:0042981 P:GO:0006457 F:GO:0051087 P:GO:0030150 P:GO:0006986 F:GO:0005524 F:GO:0051082 C:GO:0005739
gi|21410970|gb|AAH31009.1|	Ribosomal protein L6	288	40	1e-127	0.92	7	F:GO:0003677 F:GO:0003735 F:GO:0003723 P:GO:0006412 C:GO:0005842 P:GO:0006355 P:GO:0042254	EC:3.6.5.3,
gi|36138|emb|CAA49188.1|	ribosomal protein L6	288	40	1e-123	0.88	7	F:GO:0003677 F:GO:0003735 F:GO:0003723 P:GO:0006412 C:GO:0005842 P:GO:0006355 P:GO:0042254	EC:3.6.5.3,
gi|18088374|gb|AAH20679.1|	Ribosomal protein L6	288	40	1e-126	0.92	7	F:GO:0003677 F:GO:0003735 F:GO:0003723 P:GO:0006412 C:GO:0005842 P:GO:0006355 P:GO:0042254	EC:3.6.5.3,
gi|18490263|gb|AAH22444.1|	Ribosomal protein L6	288	40	1e-127	0.93	7	F:GO:0003677 F:GO:0003735 F:GO:0003723 P:GO:0006412 C:GO:0005842 P:GO:0006355 P:GO:0042254	EC:3.6.5.3,
gi|9802306|gb|AAF99680.1|	AF261087_1DNA-binding protein TAXREB107	289	40	1e-128	0.91	7	F:GO:0003677 F:GO:0003735 F:GO:0003723 P:GO:0006412 C:GO:0005842 P:GO:0006355 P:GO:0042254	EC:3.6.5.3,
gi|546831|gb|AAB30819.1|	neoplasm-related C140 product	207	40	1e-96	0.84	7	F:GO:0003677 F:GO:0003735 F:GO:0003723 P:GO:0006412 C:GO:0005842 P:GO:0006355 P:GO:0042254	EC:3.6.5.3,
gi|42658397|ref|XP_379851.1|	PREDICTED: similar to 60S ribosomal protein L6 (TAX-responsive enhancer element-binding protein 107) (TAXREB107) (Neoplasm-related protein C140)	181	40	1e-51	0.92	7	F:GO:0003677 F:GO:0003735 F:GO:0003723 P:GO:0006412 C:GO:0005842 P:GO:0006355 P:GO:0042254	EC:3.6.5.3,
gi|51463946|ref|XP_047355.4|	PREDICTED: similar to doublecortin and CaM kinase-like 3	1504	40	1e-170	0.9	12	F:GO:0004674 C:GO:0005739 P:GO:0006457 P:GO:0030150 P:GO:0042981 F:GO:0051087 F:GO:0005524 F:GO:0051082 P:GO:0006986 P:GO:0007242 P:GO:0006468 P:GO:0009069
gi|51461007|ref|XP_497894.1|	heat shock 70kD protein binding protein	343	40	1e-144	0.8	4	P:GO:0006457 F:GO:0030674 F:GO:0051082 C:GO:0005737
gi|47940462|gb|AAH71629.1|	heat shock 70kD protein binding protein	369	40	1e-158	0.92	4	P:GO:0006457 F:GO:0030674 F:GO:0051082 C:GO:0005737
gi|23267143|gb|AAN16377.1|	F10A4_HUMANProtein FAM10A4	240	40	1e-134	0.9	4	P:GO:0006457 F:GO:0030674 F:GO:0051082 C:GO:0005737
gi|51460863|ref|XP_496544.1|	FAM10A4 protein	509	40	1e-95	0.8	4	P:GO:0006457 F:GO:0030674 F:GO:0051082 C:GO:0005737
gi|14326411|gb|AAK60260.1|	AF380943_1short heat shock protein 60 Hsp60s1	220	40	1e-117	0.96	8	P:GO:0042981 P:GO:0006457 F:GO:0051087 P:GO:0030150 P:GO:0006986 F:GO:0005524 F:GO:0051082 C:GO:0005739
gi|23274223|gb|AAH35857.1|	peroxiredoxin 6	224	40	1e-127	0.86	6	F:GO:0004623 P:GO:0006979 C:GO:0005764 P:GO:0009395 F:GO:0051920 C:GO:0005829	EC:3.1.1.4, EC:1.11.1.15,
gi|54303999|emb|CAH59743.1|	PREDICTED: peroxiredoxin 6 isoform 1	86	40	1e-45	0.91	6	F:GO:0004623 P:GO:0006979 C:GO:0005764 P:GO:0009395 F:GO:0051920 C:GO:0005829	EC:3.1.1.4, EC:1.11.1.15,
gi|181402|gb|AAC83410.1|	keratin 2	645	40	1e-170	0.87	13	P:GO:0006979 P:GO:0007010 P:GO:0042730 P:GO:0008544 F:GO:0004872 F:GO:0005515 F:GO:0005200 P:GO:0045765 P:GO:0001867 C:GO:0005882 F:GO:0005529 C:GO:0016020 P:GO:0007165
gi|47132620|ref|NP_000414.2|	keratin 2	639	40	1e-170	0.87	13	P:GO:0006979 P:GO:0007010 P:GO:0042730 P:GO:0008544 F:GO:0004872 F:GO:0005515 F:GO:0005200 P:GO:0045765 P:GO:0001867 C:GO:0005882 F:GO:0005529 C:GO:0016020 P:GO:0007165
gi|128841|sp|P19338|NUCL_HUMAN	nucleolin	707	40	1e-178	0.9	4	C:GO:0005730 F:GO:0003723 F:GO:0003677 F:GO:0000166
gi|21750187|dbj|BAC03738.1|	unnamed protein product	687	40	1e-180	0.89	4	C:GO:0005730 F:GO:0003723 F:GO:0003677 F:GO:0000166
gi|55956788|ref|NP_005372.2|	PREDICTED: similar to nucleolin	710	40	1e-178	0.9	4	C:GO:0005730 F:GO:0003723 F:GO:0003677 F:GO:0000166
gi|34534595|dbj|BAC87055.1|	unnamed protein product	603	40	1e-180	0.9	4	C:GO:0005730 F:GO:0003723 F:GO:0003677 F:GO:0000166
gi|31455242|gb|AAH02343.3|	PREDICTED: similar to nucleolin	482	40	1e-117	0.74	4	C:GO:0005730 F:GO:0003723 F:GO:0003677 F:GO:0000166
gi|998709|gb|AAB34093.1|	-	15	0	-	-	0		-
gi|1085310|pir||S53728	S53728fructosyllysine-specific binding protein - human	35	1	1e-12	1	0		-
gi|62897725|dbj|BAD96802.1|	ribosomal protein L19 variant	196	40	1e-70	0.96	4	C:GO:0005840 F:GO:0003735 P:GO:0006412 P:GO:0042254	EC:3.6.5.3,
gi|31873372|emb|CAD97677.1|	PREDICTED: similar to ribosomal protein L19 isoform 1	205	40	1e-68	0.96	4	C:GO:0005840 F:GO:0003735 P:GO:0006412 P:GO:0042254	EC:3.6.5.3,
gi|26224932|gb|AAN76366.1|	PREDICTED: similar to ribosomal protein L19 isoform 1	173	40	1e-58	0.97	4	C:GO:0005840 F:GO:0003735 P:GO:0006412 P:GO:0042254	EC:3.6.5.3,
gi|51493118|ref|XP_497376.1|	PREDICTED: similar to eukaryotic translation initiation factor 4A, isoform 1 isoform 3	238	40	1e-85	0.77	7	F:GO:0008026 F:GO:0003723 F:GO:0005515 F:GO:0005524 F:GO:0003743 C:GO:0005840 P:GO:0006446	EC:3.6.5.3,
gi|49065470|emb|CAG38553.1|	IDH1	414	40	1e-170	0.97	8	C:GO:0005777 F:GO:0004450 P:GO:0006102 F:GO:0016652 C:GO:0005829 P:GO:0006097 P:GO:0006749 P:GO:0019643	EC:1.1.1.42,
gi|6807655|emb|CAB66637.1|	hypothetical protein	414	40	1e-170	0.98	8	C:GO:0005777 F:GO:0004450 P:GO:0006102 F:GO:0016652 C:GO:0005829 P:GO:0006097 P:GO:0006749 P:GO:0019643	EC:1.1.1.42,
gi|3641398|gb|AAD02918.1|	NADP-dependent isocitrate dehydrogenase	414	40	1e-170	0.97	8	C:GO:0005777 F:GO:0004450 P:GO:0006102 F:GO:0016652 C:GO:0005829 P:GO:0006097 P:GO:0006749 P:GO:0019643	EC:1.1.1.42,
gi|15277488|gb|AAH12846.1|	isocitrate dehydrogenase 1 (NADP+), soluble	414	40	1e-170	0.98	8	C:GO:0005777 F:GO:0004450 P:GO:0006102 F:GO:0016652 C:GO:0005829 P:GO:0006097 P:GO:0006749 P:GO:0019643	EC:1.1.1.42,
gi|31873324|emb|CAD97653.1|	hypothetical protein	414	40	1e-170	0.97	8	C:GO:0005777 F:GO:0004450 P:GO:0006102 F:GO:0016652 C:GO:0005829 P:GO:0006097 P:GO:0006749 P:GO:0019643	EC:1.1.1.42,
gi|49168486|emb|CAG38738.1|	IDH1	414	40	1e-170	0.98	8	C:GO:0005777 F:GO:0004450 P:GO:0006102 F:GO:0016652 C:GO:0005829 P:GO:0006097 P:GO:0006749 P:GO:0019643	EC:1.1.1.42,
gi|47679341|gb|AAT36651.1|	hemoglobin beta	105	40	1e-56	0.98	10	P:GO:0015671 F:GO:0005344 C:GO:0005833 F:GO:0008430 F:GO:0005506 F:GO:0020037 F:GO:0030492 P:GO:0045429 P:GO:0030185 F:GO:0019825
gi|34224021|gb|AAQ63175.1|	mutant hemoglobin beta chain	105	40	1e-56	0.98	10	P:GO:0015671 F:GO:0005344 C:GO:0005833 F:GO:0008430 F:GO:0005506 F:GO:0020037 F:GO:0030492 P:GO:0045429 P:GO:0030185 F:GO:0019825
gi|12083483|gb|AAG46185.1|	hemoglobin beta	115	40	1e-62	0.99	10	P:GO:0015671 F:GO:0005344 C:GO:0005833 F:GO:0008430 F:GO:0005506 F:GO:0020037 F:GO:0030492 P:GO:0045429 P:GO:0030185 F:GO:0019825
gi|13432059|gb|AAK20080.1|	mutant beta globin	111	40	1e-60	0.99	10	P:GO:0015671 F:GO:0005344 C:GO:0005833 F:GO:0008430 F:GO:0005506 F:GO:0020037 F:GO:0030492 P:GO:0045429 P:GO:0030185 F:GO:0019825
gi|62823011|gb|AAY15222.1|	beta globin	105	40	1e-56	0.99	10	P:GO:0015671 F:GO:0005344 C:GO:0005833 F:GO:0008430 F:GO:0005506 F:GO:0020037 F:GO:0030492 P:GO:0045429 P:GO:0030185 F:GO:0019825
gi|66731527|gb|AAY51976.1|	hemoglobin beta chain	101	40	1e-54	0.99	10	P:GO:0015671 F:GO:0005344 C:GO:0005833 F:GO:0008430 F:GO:0005506 F:GO:0020037 F:GO:0030492 P:GO:0045429 P:GO:0030185 F:GO:0019825
gi|66473265|gb|AAY46275.1|	hemoglobin	105	40	1e-55	0.98	10	P:GO:0015671 F:GO:0005344 C:GO:0005833 F:GO:0008430 F:GO:0005506 F:GO:0020037 F:GO:0030492 P:GO:0045429 P:GO:0030185 F:GO:0019825
gi|51594277|gb|AAU08171.1|	hemoglobin Lepore-Baltimore	105	40	1e-56	0.98	10	P:GO:0015671 F:GO:0005344 C:GO:0005833 F:GO:0008430 F:GO:0005506 F:GO:0020037 F:GO:0030492 P:GO:0045429 P:GO:0030185 F:GO:0019825
gi|23268449|gb|AAN11320.1|	hemoglobin beta chain variant Hb S-Wake	147	40	1e-81	0.98	10	P:GO:0015671 F:GO:0005344 C:GO:0005833 F:GO:0008430 F:GO:0005506 F:GO:0020037 F:GO:0030492 P:GO:0045429 P:GO:0030185 F:GO:0019825
gi|68005524|gb|AAY84735.1|	hemoglobin beta chain	105	40	1e-56	0.98	10	P:GO:0015671 F:GO:0005344 C:GO:0005833 F:GO:0008430 F:GO:0005506 F:GO:0020037 F:GO:0030492 P:GO:0045429 P:GO:0030185 F:GO:0019825
gi|23268683|gb|AAN16468.1|	hemoglobin beta chain variant Hb.Sinai-Bel Air	105	40	1e-56	0.98	10	P:GO:0015671 F:GO:0005344 C:GO:0005833 F:GO:0008430 F:GO:0005506 F:GO:0020037 F:GO:0030492 P:GO:0045429 P:GO:0030185 F:GO:0019825
gi|23268451|gb|AAN11321.1|	hemoglobin beta chain variant Hb-I_Toulouse	105	40	1e-56	0.99	10	P:GO:0015671 F:GO:0005344 C:GO:0005833 F:GO:0008430 F:GO:0005506 F:GO:0020037 F:GO:0030492 P:GO:0045429 P:GO:0030185 F:GO:0019825
gi|17390171|gb|AAH18079.1|	ATP synthase, H+ transporting, mitochondrial F1 complex, delta subunit precursor	168	40	1e-68	0.74	6	F:GO:0046933 C:GO:0005754 P:GO:0015986 F:GO:0046872 F:GO:0046961 C:GO:0005624	EC:3.6.3.14,
gi|6166493|gb|AAF04856.1|	AF197952_1thioredoxin peroxidase PMP20	214	40	1e-109	0.85	5	P:GO:0006954 P:GO:0006979 C:GO:0005777 F:GO:0051920 C:GO:0005739	EC:1.11.1.15,
gi|46015020|pdb|1OC3|C	AChain A, Human Peroxiredoxin 5	172	40	1e-89	0.88	5	P:GO:0006954 P:GO:0006979 C:GO:0005777 F:GO:0051920 C:GO:0005739	EC:1.11.1.15,
gi|16975162|pdb|1H4O|H	PREDICTED: peroxiredoxin 5 isoform 5	161	40	1e-87	0.88	5	P:GO:0006954 P:GO:0006979 C:GO:0005777 F:GO:0051920 C:GO:0005739	EC:1.11.1.15,
gi|6103724|gb|AAF03750.1|	peroxiredoxin 5 precursor, isoform a	214	40	1e-109	0.86	5	P:GO:0006954 P:GO:0006979 C:GO:0005777 F:GO:0051920 C:GO:0005739	EC:1.11.1.15,
gi|6523289|emb|CAB62210.1|	PREDICTED: peroxiredoxin 5 isoform 5	162	40	1e-88	0.88	5	P:GO:0006954 P:GO:0006979 C:GO:0005777 F:GO:0051920 C:GO:0005739	EC:1.11.1.15,
gi|32455260|ref|NP_857634.1|	peroxiredoxin 5 precursor, isoform b	170	40	1e-83	0.7	5	P:GO:0006954 P:GO:0006979 C:GO:0005777 F:GO:0051920 C:GO:0005739	EC:1.11.1.15,
gi|55670364|pdb|1URM|A	AChain A, Human Peroxiredoxin 5, C47s Mutant	172	40	1e-89	0.87	5	P:GO:0006954 P:GO:0006979 C:GO:0005777 F:GO:0051920 C:GO:0005739	EC:1.11.1.15,
gi|38201710|ref|NP_006377.2|	DEAD box polypeptide 17 isoform p82	729	40	1e-170	0.95	7	F:GO:0003724 F:GO:0008026 F:GO:0003723 F:GO:0008186 F:GO:0005524 C:GO:0005634 P:GO:0006396
gi|12653635|gb|AAH00595.1|	PREDICTED: similar to DEAD box polypeptide 17 isoform p82	650	40	1e-170	0.95	7	F:GO:0003724 F:GO:0008026 F:GO:0003723 F:GO:0008186 F:GO:0005524 C:GO:0005634 P:GO:0006396
gi|52545677|emb|CAH10627.2|	PREDICTED: similar to Probable RNA-dependent helicase p72 (DEAD-box protein p72) (DEAD-box protein 17) isoform 2	652	40	1e-170	0.96	7	F:GO:0003724 F:GO:0008026 F:GO:0003723 F:GO:0008186 F:GO:0005524 C:GO:0005634 P:GO:0006396
gi|62088770|dbj|BAD92832.1|	DEAD box polypeptide 17 isoform p82 variant	737	40	1e-170	0.96	7	F:GO:0003724 F:GO:0008026 F:GO:0003723 F:GO:0008186 F:GO:0005524 C:GO:0005634 P:GO:0006396
gi|47678395|emb|CAG30318.1|	DDX17	652	40	1e-170	0.96	7	F:GO:0003724 F:GO:0008026 F:GO:0003723 F:GO:0008186 F:GO:0005524 C:GO:0005634 P:GO:0006396
gi|62089424|dbj|BAD93156.1|	Hypothetical protein DKFZp686J01190 variant	457	40	1e-179	0.96	6	F:GO:0003724 F:GO:0008026 F:GO:0003723 P:GO:0016049 F:GO:0005524 C:GO:0005634
gi|30582725|gb|AAP35589.1|	Homo sapiens DEAD/H (Asp-Glu-Ala-Asp/His) box polypeptide 5 (RNA helicase, 68kDa)	614	40	1e-170	0.93	6	F:GO:0003724 F:GO:0008026 F:GO:0003723 P:GO:0016049 F:GO:0005524 C:GO:0005634
gi|30584123|gb|AAP36310.1|	Homo sapiens DEAD/H (Asp-Glu-Ala-Asp/His) box polypeptide 5 (RNA helicase, 68kDa)	615	40	1e-170	0.93	6	F:GO:0003724 F:GO:0008026 F:GO:0003723 P:GO:0016049 F:GO:0005524 C:GO:0005634
gi|33096800|emb|CAE11890.1|	hypothetical protein	406	40	1e-179	0.95	6	F:GO:0003724 F:GO:0008026 F:GO:0003723 P:GO:0016049 F:GO:0005524 C:GO:0005634
gi|7020184|dbj|BAA91026.1|	unnamed protein product	931	40	1e-170	0.74	6	F:GO:0008289 F:GO:0003677 P:GO:0006810 C:GO:0005634 F:GO:0008270 P:GO:0006355
gi|48145915|emb|CAG33180.1|	RPN2	631	40	1e-170	0.88	4	C:GO:0008250 C:GO:0016021 F:GO:0004579 P:GO:0018279	EC:2.4.1.119,
gi|38197008|gb|AAH13028.2|	RPN2 protein	281	40	1e-149	0.9	4	C:GO:0008250 C:GO:0016021 F:GO:0004579 P:GO:0018279	EC:2.4.1.119,
gi|88567|pir||B26168	B26168ribophorin II precursor - human	631	40	1e-170	0.89	4	C:GO:0008250 C:GO:0016021 F:GO:0004579 P:GO:0018279	EC:2.4.1.119,
gi|57208255|emb|CAI42668.1|	RPN2	615	40	1e-170	0.85	4	C:GO:0008250 C:GO:0016021 F:GO:0004579 P:GO:0018279	EC:2.4.1.119,
gi|4730801|emb|CAB41763.1|	ribophorin II precursor	631	40	1e-170	0.89	4	C:GO:0008250 C:GO:0016021 F:GO:0004579 P:GO:0018279	EC:2.4.1.119,
gi|36049|emb|CAA68393.1|	unnamed protein product	631	40	1e-170	0.88	4	C:GO:0008250 C:GO:0016021 F:GO:0004579 P:GO:0018279	EC:2.4.1.119,
gi|38197201|gb|AAH02380.2|	RPN2 protein	492	40	1e-170	0.91	4	C:GO:0008250 C:GO:0016021 F:GO:0004579 P:GO:0018279	EC:2.4.1.119,
gi|10720185|sp|Q9Y4L1|OXRP_HUMAN	oxygen regulated protein precursor	999	40	1e-172	0.79	15	P:GO:0006457 P:GO:0006986 F:GO:0005524 P:GO:0006096 F:GO:0051082 F:GO:0004396 C:GO:0005783 P:GO:0005982 P:GO:0005985 P:GO:0006000 P:GO:0006012 P:GO:0006013 P:GO:0006040 P:GO:0006094 P:GO:0019872	EC:2.7.1.1,
gi|62897071|dbj|BAD96476.1|	oxygen regulated protein precursor variant	999	40	1e-172	0.79	15	P:GO:0006457 P:GO:0006986 F:GO:0005524 P:GO:0006096 F:GO:0051082 F:GO:0004396 C:GO:0005783 P:GO:0005982 P:GO:0005985 P:GO:0006000 P:GO:0006012 P:GO:0006013 P:GO:0006040 P:GO:0006094 P:GO:0019872	EC:2.7.1.1,
gi|14250818|gb|AAH08879.1|	5-aminoimidazole-4-carboxamide ribonucleotide formyltransferase/IMP cyclohydrolase	592	40	1e-170	0.93	6	F:GO:0003937 P:GO:0006164 F:GO:0004643 P:GO:0006144 P:GO:0006807 C:GO:0042720	EC:3.5.4.10, EC:2.1.2.3,
gi|62203298|gb|AAH93020.1|	Isocitrate dehydrogenase 1 (NADP+), soluble	414	40	1e-170	0.98	8	C:GO:0005777 F:GO:0004450 P:GO:0006102 F:GO:0016652 C:GO:0005829 P:GO:0006097 P:GO:0006749 P:GO:0019643	EC:1.1.1.42,
gi|1628569|gb|AAB17375.1|	isocitrate dehydrogenase 1	154	40	1e-87	0.98	8	C:GO:0005777 F:GO:0004450 P:GO:0006102 F:GO:0016652 C:GO:0005829 P:GO:0006097 P:GO:0006749 P:GO:0019643	EC:1.1.1.42,
gi|825616|emb|CAA23745.1|	beta-actin	124	40	1e-67	1	4	C:GO:0005884 F:GO:0005524 F:GO:0005515 F:GO:0005200
gi|178024|gb|AAB16906.1|	beta-actin	71	40	1e-34	1	4	C:GO:0005884 F:GO:0005524 F:GO:0005515 F:GO:0005200
gi|62897353|dbj|BAD96617.1|	WD repeat-containing protein 1 isoform 1 variant	606	40	1e-170	0.95	3	C:GO:0005856 F:GO:0003779 P:GO:0007605
gi|12803341|gb|AAH02489.1|	WD repeat-containing protein 1 isoform 1	606	40	1e-170	0.95	3	C:GO:0005856 F:GO:0003779 P:GO:0007605
gi|62089078|dbj|BAD92983.1|	WD repeat-containing protein 1 isoform 1 variant	624	40	1e-170	0.95	3	C:GO:0005856 F:GO:0003779 P:GO:0007605
gi|4884326|emb|CAB43276.1|	WD repeat-containing protein 1 isoform 1 variant	549	40	1e-170	0.96	3	C:GO:0005856 F:GO:0003779 P:GO:0007605
gi|62897087|dbj|BAD96484.1|	WD repeat-containing protein 1 isoform 1 variant	606	40	1e-170	0.95	3	C:GO:0005856 F:GO:0003779 P:GO:0007605
gi|3420181|gb|AAD05045.1|	WDR1 protein	534	40	1e-170	0.93	3	C:GO:0005856 F:GO:0003779 P:GO:0007605
gi|12751055|gb|AAK07522.1|	AF274945_1PNAS-20	79	40	1e-37	0.97	7	F:GO:0003735 F:GO:0005515 C:GO:0005843 P:GO:0042593 C:GO:0005634 P:GO:0006412 P:GO:0042254	EC:3.6.5.3,
gi|16307090|gb|AAH09623.1|	PREDICTED: similar to nucleophosmin 1 isoform 2	265	40	1e-116	0.9	21	F:GO:0003723 C:GO:0005730 F:GO:0030957 P:GO:0006913 C:GO:0005813 P:GO:0006916 F:GO:0051059 P:GO:0008285 P:GO:0007569 P:GO:0051092 P:GO:0007098 P:GO:0007165 F:GO:0046982 F:GO:0051082 F:GO:0003713 F:GO:0042803 P:GO:0006886 P:GO:0006950 P:GO:0042255 C:GO:0005667 P:GO:0045941
gi|58220461|gb|AAW67754.1|	nucleophosmin	298	40	1e-134	0.96	21	F:GO:0003723 C:GO:0005730 F:GO:0030957 P:GO:0006913 C:GO:0005813 P:GO:0006916 F:GO:0051059 P:GO:0008285 P:GO:0007569 P:GO:0051092 P:GO:0007098 P:GO:0007165 F:GO:0046982 F:GO:0051082 F:GO:0003713 F:GO:0042803 P:GO:0006886 P:GO:0006950 P:GO:0042255 C:GO:0005667 P:GO:0045941
gi|58220467|gb|AAW67757.1|	nucleophosmin	298	40	1e-135	0.96	21	F:GO:0003723 C:GO:0005730 F:GO:0030957 P:GO:0006913 C:GO:0005813 P:GO:0006916 F:GO:0051059 P:GO:0008285 P:GO:0007569 P:GO:0051092 P:GO:0007098 P:GO:0007165 F:GO:0046982 F:GO:0051082 F:GO:0003713 F:GO:0042803 P:GO:0006886 P:GO:0006950 P:GO:0042255 C:GO:0005667 P:GO:0045941
gi|33694244|gb|AAQ24860.1|	nucleophosmin	294	40	1e-134	0.95	21	F:GO:0003723 C:GO:0005730 F:GO:0030957 P:GO:0006913 C:GO:0005813 P:GO:0006916 F:GO:0051059 P:GO:0008285 P:GO:0007569 P:GO:0051092 P:GO:0007098 P:GO:0007165 F:GO:0046982 F:GO:0051082 F:GO:0003713 F:GO:0042803 P:GO:0006886 P:GO:0006950 P:GO:0042255 C:GO:0005667 P:GO:0045941
gi|16876992|gb|AAH16768.1|	Nucleophosmin (nucleolar phosphoprotein B23, numatrin)	294	40	1e-135	0.96	21	F:GO:0003723 C:GO:0005730 F:GO:0030957 P:GO:0006913 C:GO:0005813 P:GO:0006916 F:GO:0051059 P:GO:0008285 P:GO:0007569 P:GO:0051092 P:GO:0007098 P:GO:0007165 F:GO:0046982 F:GO:0051082 F:GO:0003713 F:GO:0042803 P:GO:0006886 P:GO:0006950 P:GO:0042255 C:GO:0005667 P:GO:0045941
gi|15214852|gb|AAH12566.1|	Nucleophosmin (nucleolar phosphoprotein B23, numatrin)	294	40	1e-134	0.94	21	F:GO:0003723 C:GO:0005730 F:GO:0030957 P:GO:0006913 C:GO:0005813 P:GO:0006916 F:GO:0051059 P:GO:0008285 P:GO:0007569 P:GO:0051092 P:GO:0007098 P:GO:0007165 F:GO:0046982 F:GO:0051082 F:GO:0003713 F:GO:0042803 P:GO:0006886 P:GO:0006950 P:GO:0042255 C:GO:0005667 P:GO:0045941
gi|62913985|gb|AAH03670.2|	PREDICTED: similar to nucleophosmin - human isoform 2	228	40	1e-93	0.96	21	F:GO:0003723 C:GO:0005730 F:GO:0030957 P:GO:0006913 C:GO:0005813 P:GO:0006916 F:GO:0051059 P:GO:0008285 P:GO:0007569 P:GO:0051092 P:GO:0007098 P:GO:0007165 F:GO:0046982 F:GO:0051082 F:GO:0003713 F:GO:0042803 P:GO:0006886 P:GO:0006950 P:GO:0042255 C:GO:0005667 P:GO:0045941
gi|1483131|dbj|BAA08343.1|	p80 protein	680	40	1e-176	0.82	9	C:GO:0005625 P:GO:0006487 P:GO:0007420 F:GO:0004716 P:GO:0007169 F:GO:0005524 F:GO:0004714 C:GO:0005887 P:GO:0006468
gi|825671|emb|CAA34809.1|	PREDICTED: similar to nucleophosmin - human isoform 2	280	40	1e-125	0.95	21	F:GO:0003723 C:GO:0005730 F:GO:0030957 P:GO:0006913 C:GO:0005813 P:GO:0006916 F:GO:0051059 P:GO:0008285 P:GO:0007569 P:GO:0051092 P:GO:0007098 P:GO:0007165 F:GO:0046982 F:GO:0051082 F:GO:0003713 F:GO:0042803 P:GO:0006886 P:GO:0006950 P:GO:0042255 C:GO:0005667 P:GO:0045941
gi|58220469|gb|AAW67758.1|	nucleophosmin	293	40	1e-134	0.96	21	F:GO:0003723 C:GO:0005730 F:GO:0030957 P:GO:0006913 C:GO:0005813 P:GO:0006916 F:GO:0051059 P:GO:0008285 P:GO:0007569 P:GO:0051092 P:GO:0007098 P:GO:0007165 F:GO:0046982 F:GO:0051082 F:GO:0003713 F:GO:0042803 P:GO:0006886 P:GO:0006950 P:GO:0042255 C:GO:0005667 P:GO:0045941
gi|58220463|gb|AAW67755.1|	nucleophosmin	298	40	1e-134	0.96	21	F:GO:0003723 C:GO:0005730 F:GO:0030957 P:GO:0006913 C:GO:0005813 P:GO:0006916 F:GO:0051059 P:GO:0008285 P:GO:0007569 P:GO:0051092 P:GO:0007098 P:GO:0007165 F:GO:0046982 F:GO:0051082 F:GO:0003713 F:GO:0042803 P:GO:0006886 P:GO:0006950 P:GO:0042255 C:GO:0005667 P:GO:0045941
gi|58220465|gb|AAW67756.1|	nucleophosmin	298	40	1e-135	0.96	21	F:GO:0003723 C:GO:0005730 F:GO:0030957 P:GO:0006913 C:GO:0005813 P:GO:0006916 F:GO:0051059 P:GO:0008285 P:GO:0007569 P:GO:0051092 P:GO:0007098 P:GO:0007165 F:GO:0046982 F:GO:0051082 F:GO:0003713 F:GO:0042803 P:GO:0006886 P:GO:0006950 P:GO:0042255 C:GO:0005667 P:GO:0045941
gi|30582861|gb|AAP35657.1|	Homo sapiens nucleophosmin (nucleolar phosphoprotein B23, numatrin)	294	40	1e-134	0.95	21	F:GO:0003723 C:GO:0005730 F:GO:0030957 P:GO:0006913 C:GO:0005813 P:GO:0006916 F:GO:0051059 P:GO:0008285 P:GO:0007569 P:GO:0051092 P:GO:0007098 P:GO:0007165 F:GO:0046982 F:GO:0051082 F:GO:0003713 F:GO:0042803 P:GO:0006886 P:GO:0006950 P:GO:0042255 C:GO:0005667 P:GO:0045941
gi|13536991|dbj|BAB40600.1|	nucleophosmin 1 isoform 3	259	40	1e-112	0.96	21	F:GO:0003723 C:GO:0005730 F:GO:0030957 P:GO:0006913 C:GO:0005813 P:GO:0006916 F:GO:0051059 P:GO:0008285 P:GO:0007569 P:GO:0051092 P:GO:0007098 P:GO:0007165 F:GO:0046982 F:GO:0051082 F:GO:0003713 F:GO:0042803 P:GO:0006886 P:GO:0006950 P:GO:0042255 C:GO:0005667 P:GO:0045941
gi|30584325|gb|AAP36411.1|	Homo sapiens nucleophosmin (nucleolar phosphoprotein B23, numatrin)	295	40	1e-134	0.95	21	F:GO:0003723 C:GO:0005730 F:GO:0030957 P:GO:0006913 C:GO:0005813 P:GO:0006916 F:GO:0051059 P:GO:0008285 P:GO:0007569 P:GO:0051092 P:GO:0007098 P:GO:0007165 F:GO:0046982 F:GO:0051082 F:GO:0003713 F:GO:0042803 P:GO:0006886 P:GO:0006950 P:GO:0042255 C:GO:0005667 P:GO:0045941
gi|58220459|gb|AAW67753.1|	nucleophosmin	298	40	1e-135	0.96	21	F:GO:0003723 C:GO:0005730 F:GO:0030957 P:GO:0006913 C:GO:0005813 P:GO:0006916 F:GO:0051059 P:GO:0008285 P:GO:0007569 P:GO:0051092 P:GO:0007098 P:GO:0007165 F:GO:0046982 F:GO:0051082 F:GO:0003713 F:GO:0042803 P:GO:0006886 P:GO:0006950 P:GO:0042255 C:GO:0005667 P:GO:0045941
gi|7020584|dbj|BAA91188.1|	nucleophosmin 1 isoform 3	179	40	1e-64	0.95	21	F:GO:0003723 C:GO:0005730 F:GO:0030957 P:GO:0006913 C:GO:0005813 P:GO:0006916 F:GO:0051059 P:GO:0008285 P:GO:0007569 P:GO:0051092 P:GO:0007098 P:GO:0007165 F:GO:0046982 F:GO:0051082 F:GO:0003713 F:GO:0042803 P:GO:0006886 P:GO:0006950 P:GO:0042255 C:GO:0005667 P:GO:0045941
gi|59381084|gb|AAW84289.1|	heterogeneous nuclear ribonucleoprotein K transcript variant	464	40	1e-180	0.96	5	F:GO:0003723 C:GO:0030529 C:GO:0005634 F:GO:0003677 F:GO:0005515
gi|460789|emb|CAA51267.1|	transformation upregulated nuclear protein	464	40	1e-180	0.96	5	F:GO:0003723 C:GO:0030529 C:GO:0005634 F:GO:0003677 F:GO:0005515
gi|62088704|dbj|BAD92799.1|	heterogeneous nuclear ribonucleoprotein K isoform a variant	442	40	1e-169	0.95	5	F:GO:0003723 C:GO:0030529 C:GO:0005634 F:GO:0003677 F:GO:0005515
gi|55958544|emb|CAI16019.1|	heterogeneous nuclear ribonucleoprotein K	428	40	1e-161	0.93	5	F:GO:0003723 C:GO:0030529 C:GO:0005634 F:GO:0003677 F:GO:0005515
gi|55958547|emb|CAI16022.1|	PREDICTED: hypothetical protein isoform 1	379	40	1e-151	0.95	5	F:GO:0003723 C:GO:0030529 C:GO:0005634 F:GO:0003677 F:GO:0005515
gi|32097|emb|CAA24918.1|	Hist2h4 protein	103	40	1e-40	0.97	6	C:GO:0000786 F:GO:0003677 P:GO:0006334 F:GO:0005515 P:GO:0048015 C:GO:0005634
gi|33284843|emb|CAE17590.1|	novel protein similar to human member of RAS oncogene family (RAB35)	76	40	1e-36	0.97	9	F:GO:0005525 F:GO:0005524 F:GO:0008134 C:GO:0016020 P:GO:0007264 P:GO:0006355 F:GO:0003924 P:GO:0015031 C:GO:0005667	EC:3.6.5.1, EC:3.6.5.2, EC:3.6.5.3, EC:3.6.5.4,
gi|48735337|gb|AAH71892.1|	prolyl 4-hydroxylase, beta subunit	508	40	1e-170	0.94	16	C:GO:0009986 P:GO:0006457 C:GO:0005793 P:GO:0018401 F:GO:0009055 F:GO:0004656 F:GO:0003756 F:GO:0051082 C:GO:0005576 F:GO:0004579 F:GO:0015035 P:GO:0006118 P:GO:0006525 P:GO:0006560 C:GO:0008250 P:GO:0018279	EC:1.14.11.2, EC:5.3.4.1, EC:2.4.1.119,
gi|35655|emb|CAA28775.1|	unnamed protein product	508	40	1e-170	0.93	16	C:GO:0009986 P:GO:0006457 C:GO:0005793 P:GO:0018401 F:GO:0009055 F:GO:0004656 F:GO:0003756 F:GO:0051082 C:GO:0005576 F:GO:0004579 F:GO:0015035 P:GO:0006118 P:GO:0006525 P:GO:0006560 C:GO:0008250 P:GO:0018279	EC:1.14.11.2, EC:5.3.4.1, EC:2.4.1.119,
gi|31746|emb|CAA30112.1|	glutathione-insulin transhydrogenase (216 AA)	216	40	1e-106	0.83	16	C:GO:0009986 P:GO:0006457 C:GO:0005793 P:GO:0018401 F:GO:0009055 F:GO:0004656 F:GO:0003756 F:GO:0051082 C:GO:0005576 F:GO:0004579 F:GO:0015035 P:GO:0006118 P:GO:0006525 P:GO:0006560 C:GO:0008250 P:GO:0018279	EC:1.14.11.2, EC:5.3.4.1, EC:2.4.1.119,
gi|15680282|gb|AAH14504.1|	P4HB protein	185	40	1e-89	0.82	15	C:GO:0009986 P:GO:0006457 C:GO:0005793 P:GO:0018401 F:GO:0009055 F:GO:0004656 F:GO:0003756 F:GO:0051082 C:GO:0005576 C:GO:0016020 F:GO:0015035 C:GO:0005783 P:GO:0006118 P:GO:0006525 P:GO:0006560	EC:1.14.11.2, EC:5.3.4.1,
gi|33286422|ref|NP_872271.1|	pyruvate kinase 3 isoform 2	531	40	1e-170	0.97	8	F:GO:0004743 F:GO:0005515 F:GO:0000287 P:GO:0006096 C:GO:0005829 P:GO:0006094 P:GO:0006144 P:GO:0015976	EC:2.7.1.40,
gi|2117873|pir||S64635	S64635pyruvate kinase (EC 2.7.1.40), muscle splice form M1 - human	531	40	1e-170	0.97	8	F:GO:0004743 F:GO:0005515 F:GO:0000287 P:GO:0006096 C:GO:0005829 P:GO:0006094 P:GO:0006144 P:GO:0015976	EC:2.7.1.40,
gi|66910342|gb|AAH96823.1|	PREDICTED: hypothetical protein isoform 12	281	40	1e-157	0.98	8	F:GO:0004743 F:GO:0005515 F:GO:0000287 P:GO:0006096 C:GO:0005829 P:GO:0006094 P:GO:0006144 P:GO:0015976	EC:2.7.1.40,
gi|45501029|gb|AAH67228.1|	MAP4 protein	492	40	1e-170	0.69	4	C:GO:0005875 P:GO:0007026 F:GO:0005198 C:GO:0005874
gi|539639|pir||A53253	A53253microtubule-associated protein 4 - human (fragment)	982	40	1e-170	0.74	4	C:GO:0005875 P:GO:0007026 F:GO:0005198 C:GO:0005874
gi|62088334|dbj|BAD92614.1|	microtubule-associated protein 4 isoform 1 variant	1163	40	1e-175	0.71	4	C:GO:0005875 P:GO:0007026 F:GO:0005198 C:GO:0005874
gi|15215383|gb|AAH12794.1|	MAP4 protein	979	40	1e-170	0.71	4	C:GO:0005875 P:GO:0007026 F:GO:0005198 C:GO:0005874
gi|20455500|sp|P27816|MAP4_HUMAN	MAP4_HUMANMicrotubule-associated protein 4 (MAP 4)	1152	40	1e-175	0.76	4	C:GO:0005875 P:GO:0007026 F:GO:0005198 C:GO:0005874
gi|47519639|ref|NP_002366.2|	microtubule-associated protein 4 isoform 1	1152	40	1e-175	0.76	4	C:GO:0005875 P:GO:0007026 F:GO:0005198 C:GO:0005874
gi|4691418|dbj|BAA77235.1|	heat shock protein 72	151	40	1e-82	0.98	9	P:GO:0006402 P:GO:0006457 P:GO:0006986 F:GO:0005524 P:GO:0006916 F:GO:0051082 C:GO:0005634 C:GO:0005783 C:GO:0005739
gi|51471019|ref|XP_497352.1|	PREDICTED: similar to ribosomal protein L29 isoform 3	155	40	1e-52	0.89	7	F:GO:0008201 F:GO:0003735 F:GO:0003723 P:GO:0006412 C:GO:0005842 P:GO:0007566 P:GO:0042254	EC:3.6.5.3,
gi|48734757|gb|AAH71909.1|	Ribosomal protein L29	161	40	1e-55	0.93	7	F:GO:0008201 F:GO:0003735 F:GO:0003723 P:GO:0006412 C:GO:0005842 P:GO:0007566 P:GO:0042254	EC:3.6.5.3,
gi|37540882|ref|XP_063630.5|	PREDICTED: similar to 60S ribosomal protein L29 (Cell surface heparin-binding protein HIP)	232	40	1e-87	0.86	7	F:GO:0008201 F:GO:0003735 F:GO:0003723 P:GO:0006412 C:GO:0005842 P:GO:0007566 P:GO:0042254	EC:3.6.5.3,
gi|793843|emb|CAA89008.1|	ribosomal protein L29	159	40	1e-55	0.93	7	F:GO:0008201 F:GO:0003735 F:GO:0003723 P:GO:0006412 C:GO:0005842 P:GO:0007566 P:GO:0042254	EC:3.6.5.3,
gi|55959755|emb|CAI16223.1|	OTTHUMP00000017090	172	40	1e-65	0.91	7	F:GO:0008201 F:GO:0003735 F:GO:0003723 P:GO:0006412 C:GO:0005842 P:GO:0007566 P:GO:0042254	EC:3.6.5.3,
gi|51468801|ref|XP_497302.1|	solute carrier family 22, member 10	323	40	1e-52	0.66	3	P:GO:0006810 C:GO:0016021 F:GO:0005215
gi|27482992|ref|XP_210334.1|	PREDICTED: similar to 60S ribosomal protein L29 (Cell surface heparin-binding protein HIP)	155	40	1e-59	0.88	7	F:GO:0008201 F:GO:0003735 F:GO:0003723 P:GO:0006412 C:GO:0005842 P:GO:0007566 P:GO:0042254	EC:3.6.5.3,
gi|60656425|gb|AAX32776.1|	ribosomal protein L29	159	40	1e-55	0.93	7	F:GO:0008201 F:GO:0003735 F:GO:0003723 P:GO:0006412 C:GO:0005842 P:GO:0007566 P:GO:0042254	EC:3.6.5.3,
gi|13432177|sp|P35749|MYH11_HUMAN	KIAA0866 protein	1972	40	1e-170	0.94	7	C:GO:0005859 C:GO:0005863 F:GO:0003779 P:GO:0006941 F:GO:0005524 F:GO:0003774 F:GO:0005516
gi|2104553|gb|AAC31665.1|	Myosin heavy chain (MHY11) (5'partial)	1857	40	1e-170	0.95	7	C:GO:0005859 C:GO:0005863 F:GO:0003779 P:GO:0006941 F:GO:0005524 F:GO:0003774 F:GO:0005516
gi|13124875|ref|NP_074035.1|	smooth muscle myosin heavy chain 11 isoform SM2A	1938	40	1e-170	0.87	7	C:GO:0005859 C:GO:0005863 F:GO:0003779 P:GO:0006941 F:GO:0005524 F:GO:0003774 F:GO:0005516
gi|30268331|emb|CAD89954.1|	hypothetical protein	1331	40	1e-170	0.7	8	P:GO:0008360 P:GO:0007605 F:GO:0003779 P:GO:0000910 F:GO:0005524 F:GO:0003774 F:GO:0005516 C:GO:0016459
gi|27529744|dbj|BAA74889.2|	KIAA0866 protein	1984	40	1e-170	0.94	7	C:GO:0005859 C:GO:0005863 F:GO:0003779 P:GO:0006941 F:GO:0005524 F:GO:0003774 F:GO:0005516
gi|29436380|gb|AAH49849.1|	Unknown (protein for IMAGE:5563109)	1374	40	1e-170	0.72	10	P:GO:0008360 P:GO:0007605 C:GO:0005863 F:GO:0003779 P:GO:0000910 P:GO:0006941 F:GO:0005524 F:GO:0003774 F:GO:0005516 C:GO:0016459
gi|3169000|emb|CAB05105.1|	myosin, heavy polypeptide 9, non-muscle	1960	40	1e-170	0.9	10	P:GO:0008360 P:GO:0007605 C:GO:0005863 F:GO:0003779 P:GO:0000910 P:GO:0006941 F:GO:0005524 F:GO:0003774 F:GO:0005516 C:GO:0016459
gi|49457374|emb|CAG46986.1|	HIST1H4F	103	40	1e-39	0.98	6	C:GO:0000786 F:GO:0003677 P:GO:0006334 F:GO:0005515 P:GO:0048015 C:GO:0005634
gi|45767731|gb|AAH67496.1|	HIST1H4I protein	103	40	1e-39	0.98	6	C:GO:0000786 F:GO:0003677 P:GO:0006334 F:GO:0005515 P:GO:0048015 C:GO:0005634
gi|22770667|gb|AAN06699.1|	PREDICTED: similar to Histone H1.1	215	40	1e-28	0.93	6	P:GO:0007283 C:GO:0000786 F:GO:0003677 P:GO:0006334 C:GO:0005634 P:GO:0006355
gi|62550747|gb|AAH69517.2|	testicular H1 histone	207	40	1e-69	0.68	7	P:GO:0007283 P:GO:0030154 C:GO:0000786 F:GO:0003677 P:GO:0006334 C:GO:0005634 P:GO:0006355
gi|2627129|dbj|BAA23486.1|	Unknown (protein for IMAGE:2822684)	609	40	1e-170	0.98	1	P:GO:0006464
gi|11528469|gb|AAG37291.1|	humanized L1/ubiqutin hybrid protein	575	40	1e-170	0.93	2	F:GO:0005198 C:GO:0019028
gi|1304128|dbj|BAA09860.1|	polyubiquitin	611	40	1e-170	0.98	1	P:GO:0006464
gi|13021896|gb|AAK11574.1|	humanized ubiquitin/L1 delta/H-2 Db CTL epitope hybrid protein	558	40	1e-170	0.93	2	F:GO:0005198 C:GO:0019028
gi|13569612|gb|AAK31162.1|	ubiquitin A-52 residue ribosomal protein fusion product 1	141	40	1e-77	0.97	5	C:GO:0005840 F:GO:0003735 P:GO:0006412 P:GO:0006464 P:GO:0042254	EC:3.6.5.3,
gi|48425523|pdb|1S1Q|D	PREDICTED: similar to polyubiquitin	76	40	1e-35	0.99	5	C:GO:0005840 F:GO:0003735 P:GO:0006412 P:GO:0006464 P:GO:0042254	EC:3.6.5.3,
gi|62089150|dbj|BAD93019.1|	-	1309	-	-	-	-	-	-
gi|16552475|dbj|BAB71316.1|	unnamed protein product	388	40	1e-170	0.84	1	P:GO:0006464
gi|51473011|ref|XP_086494.3|	PREDICTED: similar to RPS27A protein	152	40	1e-35	0.96	7	P:GO:0019082 C:GO:0005840 F:GO:0004252 F:GO:0003735 P:GO:0006508 P:GO:0006412 P:GO:0042254	EC:3.4.21, EC:3.6.5.3,
gi|51458856|ref|XP_371330.2|	PREDICTED: similar to RPS27A protein	179	40	1e-67	0.93	5	C:GO:0005840 F:GO:0003735 P:GO:0006412 P:GO:0006464 P:GO:0042254	EC:3.6.5.3,
gi|17932994|dbj|BAB79488.1|	PREDICTED: similar to RPS27A protein	121	40	1e-45	0.96	5	C:GO:0005840 F:GO:0003735 P:GO:0006412 P:GO:0006464 P:GO:0042254	EC:3.6.5.3,
gi|825728|emb|CAA68439.1|	PREDICTED: similar to ubiquitin A-52 residue ribosomal protein fusion product 1	89	40	1e-46	0.97	5	C:GO:0005840 F:GO:0003735 P:GO:0006412 P:GO:0006464 P:GO:0042254	EC:3.6.5.3,
gi|21595548|gb|AAH32330.1|	Lectin, mannose-binding, 1	510	40	1e-170	0.81	10	P:GO:0006457 C:GO:0016021 C:GO:0000139 F:GO:0005537 C:GO:0005793 P:GO:0006888 F:GO:0051082 C:GO:0005789 P:GO:0015031 P:GO:0007596
gi|5031873|ref|NP_005561.1|	lectin, mannose-binding, 1 precursor	510	40	1e-170	0.81	10	P:GO:0006457 C:GO:0016021 C:GO:0000139 F:GO:0005537 C:GO:0005793 P:GO:0006888 F:GO:0051082 C:GO:0005789 P:GO:0015031 P:GO:0007596
gi|62897977|dbj|BAD96928.1|	lectin, mannose-binding, 1 precursor variant	510	40	1e-170	0.81	10	P:GO:0006457 C:GO:0016021 C:GO:0000139 F:GO:0005537 C:GO:0005793 P:GO:0006888 F:GO:0051082 C:GO:0005789 P:GO:0015031 P:GO:0007596
gi|433938|emb|CAA50653.1|	ERGIC53	510	40	1e-170	0.81	10	P:GO:0006457 C:GO:0016021 C:GO:0000139 F:GO:0005537 C:GO:0005793 P:GO:0006888 F:GO:0051082 C:GO:0005789 P:GO:0015031 P:GO:0007596
gi|62087534|dbj|BAD92214.1|	ribosomal protein L4 variant	441	40	1e-179	0.96	6	F:GO:0003735 F:GO:0003723 F:GO:0005515 P:GO:0006412 C:GO:0005842 P:GO:0042254	EC:3.6.5.3,
gi|16579885|ref|NP_000959.2|	PREDICTED: similar to ribosomal protein L4 isoform 2	427	40	1e-180	0.96	6	F:GO:0003735 F:GO:0003723 F:GO:0005515 P:GO:0006412 C:GO:0005842 P:GO:0042254	EC:3.6.5.3,
gi|40889023|gb|AAA60281.2|	ribosomal protein L4	426	40	1e-180	0.96	6	F:GO:0003735 F:GO:0003723 F:GO:0005515 P:GO:0006412 C:GO:0005842 P:GO:0042254	EC:3.6.5.3,
gi|30962031|gb|AAP37955.1|	MARCKS-like 1	195	13	1e-44	0.89	1	F:GO:0005516
gi|44890424|gb|AAH66915.1|	MARCKS-like 1	195	13	1e-44	0.88	1	F:GO:0005516
gi|30582777|gb|AAP35615.1|	Homo sapiens t-complex 1	556	40	1e-170	0.97	4	C:GO:0005829 F:GO:0051082 F:GO:0005524 P:GO:0007021
gi|30584211|gb|AAP36354.1|	Homo sapiens t-complex 1	557	40	1e-170	0.97	4	C:GO:0005829 F:GO:0051082 F:GO:0005524 P:GO:0007021
gi|36796|emb|CAA37064.1|	t-complex polypeptide 1	556	40	1e-170	0.96	4	C:GO:0005829 F:GO:0051082 F:GO:0005524 P:GO:0007021
gi|13937888|gb|AAH07052.1|	Heterogeneous nuclear ribonucleoproteins C1/C2 variant	306	40	1e-97	0.92	5	C:GO:0005681 F:GO:0042802 F:GO:0003723 P:GO:0000398 F:GO:0000166
gi|33877030|gb|AAH02696.1|	HNRPCL1 protein	207	40	1e-81	0.93	5	C:GO:0005681 F:GO:0042802 F:GO:0003723 P:GO:0000398 F:GO:0000166
gi|3171899|emb|CAA17879.1|	heterogeneous nuclear ribonucleoprotein C-like 1	293	40	1e-90	0.93	5	C:GO:0005681 F:GO:0042802 F:GO:0003723 P:GO:0000398 F:GO:0000166
gi|62088634|dbj|BAD92764.1|	Heterogeneous nuclear ribonucleoproteins C1/C2 variant	313	40	1e-105	0.92	5	C:GO:0005681 F:GO:0042802 F:GO:0003723 P:GO:0000398 F:GO:0000166
gi|20455507|sp|P07910|HNRPC_HUMAN	Heterogeneous nuclear ribonucleoproteins C1/C2 variant	306	40	1e-100	0.92	5	C:GO:0005681 F:GO:0042802 F:GO:0003723 P:GO:0000398 F:GO:0000166
gi|28193116|emb|CAD62300.1|	unnamed protein product	226	40	1e-61	0.93	5	C:GO:0005681 F:GO:0042802 F:GO:0003723 P:GO:0000398 F:GO:0000166
gi|4758544|ref|NP_004491.1|	C protein	290	40	1e-98	0.94	5	C:GO:0005681 F:GO:0042802 F:GO:0003723 P:GO:0000398 F:GO:0000166
gi|13097279|gb|AAH03394.1|	PREDICTED: heterogeneous nuclear ribonucleoprotein C (C1/C2) isoform 7	293	40	1e-100	0.94	5	C:GO:0005681 F:GO:0042802 F:GO:0003723 P:GO:0000398 F:GO:0000166
gi|14249959|gb|AAH08364.1|	Heterogeneous nuclear ribonucleoprotein C (C1/C2)	293	40	1e-106	0.94	5	C:GO:0005681 F:GO:0042802 F:GO:0003723 P:GO:0000398 F:GO:0000166
gi|14110428|ref|NP_112604.1|	hnRNP C2 protein	303	40	1e-99	0.92	5	C:GO:0005681 F:GO:0042802 F:GO:0003723 P:GO:0000398 F:GO:0000166
gi|51458365|ref|XP_496344.1|	PREDICTED: similar to Heterogeneous nuclear ribonucleoprotein C-like 1 (hnRNP core protein C-like 1)	293	40	1e-97	0.91	5	C:GO:0005681 F:GO:0042802 F:GO:0003723 P:GO:0000398 F:GO:0000166
gi|58476967|gb|AAH89438.1|	PREDICTED: heterogeneous nuclear ribonucleoprotein C (C1/C2) isoform 2	250	40	1e-88	0.83	5	C:GO:0005681 F:GO:0042802 F:GO:0003723 P:GO:0000398 F:GO:0000166
gi|14250048|gb|AAH08423.1|	Heterogeneous nuclear ribonucleoprotein C (C1/C2)	306	40	1e-101	0.92	5	C:GO:0005681 F:GO:0042802 F:GO:0003723 P:GO:0000398 F:GO:0000166
gi|62201594|gb|AAH92433.1|	HNRPC protein	102	40	1e-24	1	5	C:GO:0005681 F:GO:0042802 F:GO:0003723 P:GO:0000398 F:GO:0000166
gi|39645331|gb|AAH63513.1|	KRT8 protein	505	40	1e-180	0.93	4	C:GO:0005882 P:GO:0007010 F:GO:0005198 F:GO:0005515
gi|4504919|ref|NP_002264.1|	Keratin 8	483	40	1e-180	0.93	4	C:GO:0005882 P:GO:0007010 F:GO:0005198 F:GO:0005515
gi|2506774|sp|P05787|K2C8_HUMAN	Keratin 8	483	40	1e-180	0.93	4	C:GO:0005882 P:GO:0007010 F:GO:0005198 F:GO:0005515
gi|33875698|gb|AAH00654.2|	KRT8 protein	504	40	1e-180	0.93	4	C:GO:0005882 P:GO:0007010 F:GO:0005198 F:GO:0005515
gi|49256423|gb|AAH73760.1|	Keratin 8	483	40	1e-180	0.93	4	C:GO:0005882 P:GO:0007010 F:GO:0005198 F:GO:0005515
gi|62913980|gb|AAH11373.2|	PREDICTED: similar to KRT8 protein isoform 3	365	40	1e-159	0.93	0	-
gi|62897441|dbj|BAD96661.1|	keratin 8 variant	483	40	1e-180	0.93	4	C:GO:0005882 P:GO:0007010 F:GO:0005198 F:GO:0005515
gi|1419564|emb|CAA67203.1|	cytokeratin	279	40	1e-101	0.93	4	C:GO:0005882 P:GO:0007010 F:GO:0005198 F:GO:0005515
gi|14198278|gb|AAH08200.1|	hypothetical protein	279	40	1e-108	0.94	4	C:GO:0005882 P:GO:0007010 F:GO:0005198 F:GO:0005515
gi|30313|emb|CAA31376.1|	cytokeratin 8 (279 AA)	279	40	1e-111	0.94	4	C:GO:0005882 P:GO:0007010 F:GO:0005198 F:GO:0005515
gi|51464263|ref|XP_371701.2|	PREDICTED: similar to Protein SET (Phosphatase 2A inhibitor I2PP2A) (I-2PP2A) (Template-activating factor I) (TAF-I) (HLA-DR-associated protein II) (PHAPII) (Inhibitor of granzyme A-activated DNase) (IGAAD)	385	40	1e-170	0.88	11	F:GO:0008601 C:GO:0048471 F:GO:0042393 P:GO:0035067 F:GO:0004864 P:GO:0006260 P:GO:0006913 P:GO:0006334 C:GO:0005783 C:GO:0005634 P:GO:0006337
gi|55663124|emb|CAH71408.1|	PREDICTED: similar to Protein SET (Phosphatase 2A inhibitor I2PP2A) (I-2PP2A) (Template-activating factor I) (TAF-I) (HLA-DR-associated protein II) (PHAPII) (Inhibitor of granzyme A-activated DNase) (IGAAD) isoform 2	290	40	1e-124	0.95	11	F:GO:0008601 C:GO:0048471 F:GO:0042393 P:GO:0035067 F:GO:0004864 P:GO:0006260 P:GO:0006913 P:GO:0006334 C:GO:0005783 C:GO:0005634 P:GO:0006337
gi|4506891|ref|NP_003002.1|	SET translocation	277	40	1e-128	0.96	11	F:GO:0008601 C:GO:0048471 F:GO:0042393 P:GO:0035067 F:GO:0004864 P:GO:0006260 P:GO:0006913 P:GO:0006334 C:GO:0005783 C:GO:0005634 P:GO:0006337
gi|34604766|gb|AAQ79833.1|	SET translocation (myeloid leukemia-associated)	277	40	1e-128	0.96	11	F:GO:0008601 C:GO:0048471 F:GO:0042393 P:GO:0035067 F:GO:0004864 P:GO:0006260 P:GO:0006913 P:GO:0006334 C:GO:0005783 C:GO:0005634 P:GO:0006337
gi|55663125|emb|CAH71409.1|	SET translocation (myeloid leukemia-associated)	266	40	1e-122	0.98	11	F:GO:0008601 C:GO:0048471 F:GO:0042393 P:GO:0035067 F:GO:0004864 P:GO:0006260 P:GO:0006913 P:GO:0006334 C:GO:0005783 C:GO:0005634 P:GO:0006337
gi|51492667|ref|XP_371672.2|	PREDICTED: similar to Protein SET (Phosphatase 2A inhibitor I2PP2A) (I-2PP2A) (Template-activating factor I) (TAF-I) (HLA-DR-associated protein II) (PHAPII) (Inhibitor of granzyme A-activated DNase) (IGAAD) isoform 2	242	40	1e-113	0.95	11	F:GO:0008601 C:GO:0048471 F:GO:0042393 P:GO:0035067 F:GO:0004864 P:GO:0006260 P:GO:0006913 P:GO:0006334 C:GO:0005783 C:GO:0005634 P:GO:0006337
gi|56554590|pdb|1XKT|B	AChain A, Human Fatty Acid Synthase: Structure And Substrate Selectivity Of The Thioesterase Domain	289	40	1e-153	0.91	13	F:GO:0004320 F:GO:0004316 F:GO:0004314 F:GO:0004317 F:GO:0004319 P:GO:0006633 F:GO:0004313 F:GO:0004315 F:GO:0048037 F:GO:0019901 F:GO:0031177 C:GO:0005835 P:GO:0042967	EC:3.1.2.14, EC:1.1.1.100, EC:2.3.1.39, EC:4.2.1.61, EC:1.3.1.10, EC:2.3.1.38, EC:2.3.1.41,
gi|38196977|gb|AAH14634.2|	FASN protein	353	40	1e-180	0.89	13	F:GO:0004320 F:GO:0004316 F:GO:0004314 F:GO:0004317 F:GO:0004319 P:GO:0006633 F:GO:0004313 F:GO:0004315 F:GO:0048037 F:GO:0019901 F:GO:0031177 C:GO:0005835 P:GO:0042967	EC:3.1.2.14, EC:1.1.1.100, EC:2.3.1.39, EC:4.2.1.61, EC:1.3.1.10, EC:2.3.1.38, EC:2.3.1.41,
gi|30583803|gb|AAP36150.1|	Homo sapiens fatty acid synthase	440	40	1e-176	0.89	13	F:GO:0004320 F:GO:0004316 F:GO:0004314 F:GO:0004317 F:GO:0004319 P:GO:0006633 F:GO:0004313 F:GO:0004315 F:GO:0048037 F:GO:0019901 F:GO:0031177 C:GO:0005835 P:GO:0042967	EC:3.1.2.14, EC:1.1.1.100, EC:2.3.1.39, EC:4.2.1.61, EC:1.3.1.10, EC:2.3.1.38, EC:2.3.1.41,
gi|14043943|gb|AAH07909.1|	FASN protein	439	40	1e-176	0.89	13	F:GO:0004320 F:GO:0004316 F:GO:0004314 F:GO:0004317 F:GO:0004319 P:GO:0006633 F:GO:0004313 F:GO:0004315 F:GO:0048037 F:GO:0019901 F:GO:0031177 C:GO:0005835 P:GO:0042967	EC:3.1.2.14, EC:1.1.1.100, EC:2.3.1.39, EC:4.2.1.61, EC:1.3.1.10, EC:2.3.1.38, EC:2.3.1.41,
gi|1245769|gb|AAB35516.1|	fatty acid synthase; FAS	468	40	1e-176	0.88	13	F:GO:0004320 F:GO:0004316 F:GO:0004314 F:GO:0004317 F:GO:0004319 P:GO:0006633 F:GO:0004313 F:GO:0004315 F:GO:0048037 F:GO:0019901 F:GO:0031177 C:GO:0005835 P:GO:0042967	EC:3.1.2.14, EC:1.1.1.100, EC:2.3.1.39, EC:4.2.1.61, EC:1.3.1.10, EC:2.3.1.38, EC:2.3.1.41,
gi|52696092|pdb|1UYM|A	PREDICTED: similar to heat shock protein 90	220	40	1e-112	0.98	8	P:GO:0006457 F:GO:0030235 F:GO:0030911 P:GO:0006986 F:GO:0005524 P:GO:0045429 F:GO:0051082 C:GO:0005829
gi|56204415|emb|CAI20094.1|	heat shock 90kDa protein 1, beta	168	40	1e-83	0.8	8	P:GO:0006457 F:GO:0030235 F:GO:0030911 P:GO:0006986 F:GO:0005524 P:GO:0045429 F:GO:0051082 C:GO:0005829
gi|14327942|gb|AAH09195.1|	PREDICTED: tumor rejection antigen (gp96) 1 isoform 9	315	40	1e-150	0.97	22	P:GO:0001666 P:GO:0051208 C:GO:0005829 F:GO:0003723 C:GO:0048471 F:GO:0005509 P:GO:0006457 F:GO:0046790 P:GO:0006916 F:GO:0005524 C:GO:0005792 C:GO:0005788 F:GO:0050750 F:GO:0003918 F:GO:0051082 P:GO:0006986 C:GO:0005694 P:GO:0006265 C:GO:0005789 P:GO:0015031 C:GO:0019012 P:GO:0007165	EC:5.99.1.3,
gi|7141072|gb|AAF37203.1|	AF198254_1mRNA-binding protein CRDBP	577	40	1e-176	0.86	6	F:GO:0003723 C:GO:0005737 P:GO:0009653 P:GO:0006396 F:GO:0000166 P:GO:0006412	EC:3.6.5.3,
gi|56237027|ref|NP_006537.3|	insulin-like growth factor 2 mRNA binding protein 1	577	40	1e-176	0.87	6	F:GO:0003723 C:GO:0005737 P:GO:0009653 P:GO:0006396 F:GO:0000166 P:GO:0006412	EC:3.6.5.3,
gi|48145673|emb|CAG33059.1|	HNRPH1	449	40	1e-180	0.93	5	C:GO:0030530 F:GO:0005515 F:GO:0008266 F:GO:0000166 P:GO:0006396
gi|6065880|emb|CAB55879.2|	heterogeneous nuclear ribonucleoprotein H2	449	40	1e-174	0.93	5	C:GO:0030530 F:GO:0005515 F:GO:0008266 F:GO:0000166 P:GO:0006396
gi|54304187|emb|CAH59747.2|	PREDICTED: actinin, alpha 1 isoform 1	86	40	1e-44	0.99	17	F:GO:0043495 P:GO:0051271 F:GO:0017166 C:GO:0005856 P:GO:0048041 F:GO:0005509 P:GO:0043462 P:GO:0042981 F:GO:0051015 C:GO:0031143 C:GO:0005925 C:GO:0012506 F:GO:0005178 P:GO:0046928 F:GO:0005523 P:GO:0007165 C:GO:0008305
gi|73535681|pdb|1YDI|B	-	24	0	-	-	0		-
gi|306451|gb|AAA35521.1|	PREDICTED: hypothetical protein	98	40	1e-40	1	7	P:GO:0007018 C:GO:0043234 F:GO:0005525 P:GO:0051258 F:GO:0003924 F:GO:0005198 C:GO:0005874	EC:3.6.5.1, EC:3.6.5.2, EC:3.6.5.3, EC:3.6.5.4,
gi|400418|emb|CAA52916.1|	keratin 8	123	40	1e-61	0.96	4	C:GO:0005882 P:GO:0007010 F:GO:0005198 F:GO:0005515
gi|547749|sp|P13645|K1C10_HUMAN	PREDICTED: similar to keratin 10 isoform 1	593	40	1e-170	0.91	4	C:GO:0005882 ND:GO:0000004 P:GO:0008544 F:GO:0030280
gi|28317|emb|CAA32649.1|	unnamed protein product	593	40	1e-170	0.91	4	C:GO:0005882 ND:GO:0000004 P:GO:0008544 F:GO:0030280
gi|21961605|gb|AAH34697.1|	PREDICTED: similar to keratin 10 isoform 1	584	40	1e-170	0.91	4	C:GO:0005882 ND:GO:0000004 P:GO:0008544 F:GO:0030280
gi|88041|pir||A31994	keratin 10	561	40	1e-169	0.9	6	C:GO:0005882 ND:GO:0000004 P:GO:0008544 F:GO:0005515 F:GO:0005200 F:GO:0030280
gi|55958677|emb|CAI14965.1|	PREDICTED: similar to ribosomal protein L15 isoform 1	204	40	1e-104	0.97	4	C:GO:0005840 F:GO:0003735 P:GO:0006412 P:GO:0042254	EC:3.6.5.3,
gi|15928753|gb|AAH14837.1|	ribosomal protein L15	204	40	1e-103	0.97	4	C:GO:0005840 F:GO:0003735 P:GO:0006412 P:GO:0042254	EC:3.6.5.3,
gi|21040388|gb|AAH30575.1|	Similar to RIKEN cDNA 2510008H07 gene	219	40	1e-113	0.97	4	C:GO:0005840 F:GO:0003735 P:GO:0006412 P:GO:0042254	EC:3.6.5.3,
gi|12006350|gb|AAG44837.1|	60S ribosomal protein L15	204	40	1e-104	0.98	4	C:GO:0005840 F:GO:0003735 P:GO:0006412 P:GO:0042254	EC:3.6.5.3,
gi|17932940|dbj|BAB79461.1|	ribosomal protein L15	204	40	1e-103	0.97	4	C:GO:0005840 F:GO:0003735 P:GO:0006412 P:GO:0042254	EC:3.6.5.3,
gi|71979932|ref|NP_003477.4|	solute carrier family 7 (cationic amino acid transporter, y+ system), member 5	507	40	1e-170	0.93	15	P:GO:0015823 P:GO:0006461 F:GO:0015190 F:GO:0015196 C:GO:0005887 F:GO:0015192 F:GO:0015359 P:GO:0015827 P:GO:0015820 F:GO:0042605 P:GO:0006520 P:GO:0000040 P:GO:0015846 P:GO:0006955 C:GO:0019814
gi|3639058|gb|AAC61479.1|	amino acid transporter E16	507	40	1e-170	0.93	15	P:GO:0015823 P:GO:0006461 F:GO:0015190 F:GO:0015196 C:GO:0005887 F:GO:0015192 F:GO:0015359 P:GO:0015827 P:GO:0015820 F:GO:0042605 P:GO:0006520 P:GO:0000040 P:GO:0015846 P:GO:0006955 C:GO:0019814
gi|24981008|gb|AAH39692.1|	Solute carrier family 7 (cationic amino acid transporter, y+ system), member 5	507	40	1e-170	0.93	15	P:GO:0015823 P:GO:0006461 F:GO:0015190 F:GO:0015196 C:GO:0005887 F:GO:0015192 F:GO:0015359 P:GO:0015827 P:GO:0015820 F:GO:0042605 P:GO:0006520 P:GO:0000040 P:GO:0015846 P:GO:0006955 C:GO:0019814
gi|16741373|gb|AAH16512.1|	ATP synthase, H+ transporting, mitochondrial F1 complex, beta subunit precursor	529	40	1e-170	0.96	8	F:GO:0046933 F:GO:0008553 C:GO:0005754 P:GO:0015986 F:GO:0046872 F:GO:0046961 F:GO:0005524 F:GO:0005515	EC:3.6.3.14, EC:3.6.3.6,
gi|28931|emb|CAA29095.1|	PREDICTED: ATP synthase, H+ transporting, mitochondrial F1 complex, beta subunit isoform 2	312	40	1e-173	0.98	8	F:GO:0046933 F:GO:0008553 C:GO:0005754 P:GO:0015986 F:GO:0046872 F:GO:0046961 F:GO:0005524 F:GO:0005515	EC:3.6.3.14, EC:3.6.3.6,
gi|62201633|gb|AAH92478.1|	progesterone membrane binding protein	223	40	1e-74	0.89	9	C:GO:0005783 C:GO:0009986 F:GO:0003707 C:GO:0005887 C:GO:0005792 F:GO:0008289 F:GO:0005496 P:GO:0006355 P:GO:0007165
gi|61679697|pdb|1XZU|C	AChain A, T-To-Thigh Quaternary Transitions In Human Hemoglobin: Alphad94g Deoxy Low-Salt	141	40	1e-76	0.98	6	F:GO:0020037 C:GO:0005833 F:GO:0005344 P:GO:0015671 F:GO:0005506 F:GO:0019825
gi|61679701|pdb|1XZV|C	AChain A, T-To-Thigh Quaternary Transitions In Human Hemoglobin: Alphap95a Deoxy Low-Salt	141	40	1e-76	0.98	6	F:GO:0020037 C:GO:0005833 F:GO:0005344 P:GO:0015671 F:GO:0005506 F:GO:0019825
gi|56967321|pdb|1XZ4|C	AChain A, T-To-Thigh Transitions In Human Hemoglobin: Alpha Y42a Deoxy Low Salt	141	40	1e-76	0.98	6	F:GO:0020037 C:GO:0005833 F:GO:0005344 P:GO:0015671 F:GO:0005506 F:GO:0019825
gi|22671717|gb|AAN04486.1|	hemoglobin alpha-2	142	40	1e-76	0.99	6	F:GO:0020037 C:GO:0005833 F:GO:0005344 P:GO:0015671 F:GO:0005506 F:GO:0019825
gi|3212437|pdb|1AJ9|A	AChain A, R-State Human Carbonmonoxyhemoglobin Alpha-A53s	141	40	1e-76	0.99	6	F:GO:0020037 C:GO:0005833 F:GO:0005344 P:GO:0015671 F:GO:0005506 F:GO:0019825
gi|3114512|pdb|1VWT|C	AChain A, R State Human Hemoglobin	141	40	1e-77	0.98	6	F:GO:0020037 C:GO:0005833 F:GO:0005344 P:GO:0015671 F:GO:0005506 F:GO:0019825
gi|13650074|gb|AAK37554.1|	AF349571_1hemoglobin alpha-1 globin chain	142	40	1e-77	0.98	6	F:GO:0020037 C:GO:0005833 F:GO:0005344 P:GO:0015671 F:GO:0005506 F:GO:0019825
gi|61679686|pdb|1XY0|C	AChain A, T-To-Thigh Transitions In Human Hemoglobin: Alphak40g Deoxy Low-Salt	141	40	1e-76	0.98	6	F:GO:0020037 C:GO:0005833 F:GO:0005344 P:GO:0015671 F:GO:0005506 F:GO:0019825
gi|61679706|pdb|1Y0A|C	AChain A, T-To-Thigh Quaternary Transitions In Human Hemoglobin: Alphay140a Deoxy Low-Salt	141	40	1e-76	0.98	6	F:GO:0020037 C:GO:0005833 F:GO:0005344 P:GO:0015671 F:GO:0005506 F:GO:0019825
gi|1335076|emb|CAA23774.1|	hemoglobin alpha 2	141	40	1e-76	0.99	6	F:GO:0020037 C:GO:0005833 F:GO:0005344 P:GO:0015671 F:GO:0005506 F:GO:0019825
gi|61679479|pdb|1Y8W|C	AChain A, T-To-Thigh Quaternary Transitions In Human Hemoglobin: Alphar92a Deoxy Low-Salt	141	40	1e-76	0.98	6	F:GO:0020037 C:GO:0005833 F:GO:0005344 P:GO:0015671 F:GO:0005506 F:GO:0019825
gi|62898345|dbj|BAD97112.1|	alpha 2 globin variant	142	40	1e-77	0.99	6	F:GO:0020037 C:GO:0005833 F:GO:0005344 P:GO:0015671 F:GO:0005506 F:GO:0019825
gi|28549|emb|CAA23749.1|	alpha globin	128	40	1e-68	0.89	6	F:GO:0020037 C:GO:0005833 F:GO:0005344 P:GO:0015671 F:GO:0005506 F:GO:0019825
gi|37928145|pdb|1R1Y|C	AChain A, Crystal Structure Of Oxy-Human Hemoglobin Bassett At 2.15 Angstrom	141	40	1e-76	0.98	6	F:GO:0020037 C:GO:0005833 F:GO:0005344 P:GO:0015671 F:GO:0005506 F:GO:0019825
gi|58177614|pdb|1YDZ|C	AChain A, T-To-T(High) Quaternary Transitions In Human Hemoglobin: Alphay140f Oxy (2mm Ihp, 20% Peg) (1 Test Set)	141	40	1e-76	0.99	6	F:GO:0020037 C:GO:0005833 F:GO:0005344 P:GO:0015671 F:GO:0005506 F:GO:0019825
gi|61679692|pdb|1XZ5|C	AChain A, T-To-Thigh Quaternary Transitions In Human Hemoglobin: Alphal91a Deoxy Low-Salt	141	40	1e-76	0.98	6	F:GO:0020037 C:GO:0005833 F:GO:0005344 P:GO:0015671 F:GO:0005506 F:GO:0019825
gi|56967329|pdb|1Y09|C	AChain A, T-To-T(High) Quaternary Transitions In Human Hemoglobin: Alphan97a Deoxy Low-Salt	141	40	1e-76	0.98	6	F:GO:0020037 C:GO:0005833 F:GO:0005344 P:GO:0015671 F:GO:0005506 F:GO:0019825
gi|56967333|pdb|1Y0D|C	hemoglobin alpha 2	140	40	1e-75	0.99	6	F:GO:0020037 C:GO:0005833 F:GO:0005344 P:GO:0015671 F:GO:0005506 F:GO:0019825
gi|63080988|gb|AAY30253.1|	hemoglobin alpha-2 globin mutant	100	40	1e-52	0.97	6	F:GO:0020037 C:GO:0005833 F:GO:0005344 P:GO:0015671 F:GO:0005506 F:GO:0019825
gi|13195586|gb|AAK15770.1|	AF351127_1hemoglobin alpha 1 globin chain	100	40	1e-52	0.97	6	F:GO:0020037 C:GO:0005833 F:GO:0005344 P:GO:0015671 F:GO:0005506 F:GO:0019825
gi|25453474|ref|NP_115754.2|	eukaryotic translation elongation factor 1 delta isoform 1	647	40	1e-170	0.89	8	F:GO:0005085 F:GO:0003746 F:GO:0004871 C:GO:0005853 P:GO:0043123 P:GO:0043087 C:GO:0005840 P:GO:0006448
gi|30584927|gb|AAP36729.1|	Homo sapiens eukaryotic translation elongation factor 1 delta (guanine nucleotide exchange protein)	648	40	1e-170	0.89	8	F:GO:0005085 F:GO:0003746 F:GO:0004871 C:GO:0005853 P:GO:0043123 P:GO:0043087 C:GO:0005840 P:GO:0006448
gi|30583323|gb|AAP35906.1|	Homo sapiens eukaryotic translation elongation factor 1 delta (guanine nucleotide exchange protein)	647	40	1e-170	0.89	8	F:GO:0005085 F:GO:0003746 F:GO:0004871 C:GO:0005853 P:GO:0043123 P:GO:0043087 C:GO:0005840 P:GO:0006448
gi|38014351|gb|AAH00678.2|	EEF1D protein	550	40	1e-170	0.85	8	F:GO:0005085 F:GO:0003746 F:GO:0004871 C:GO:0005853 P:GO:0043123 P:GO:0043087 C:GO:0005840 P:GO:0006448
gi|38566211|gb|AAH62535.1|	Homo sapiens eukaryotic translation elongation factor 1 delta (guanine nucleotide exchange protein)	281	40	1e-132	0.91	8	F:GO:0005085 F:GO:0003746 F:GO:0004871 C:GO:0005853 P:GO:0043123 P:GO:0043087 C:GO:0005840 P:GO:0006448
gi|66267425|gb|AAH94806.1|	EEF1D protein	257	40	1e-120	0.84	8	F:GO:0005085 F:GO:0003746 F:GO:0004871 C:GO:0005853 P:GO:0043123 P:GO:0043087 C:GO:0005840 P:GO:0006448
gi|38522|emb|CAA79716.1|	human elongation factor-1-delta	281	40	1e-133	0.91	8	F:GO:0005085 F:GO:0003746 F:GO:0004871 C:GO:0005853 P:GO:0043123 P:GO:0043087 C:GO:0005840 P:GO:0006448
gi|51474994|ref|XP_058967.10|	PREDICTED: similar to Elongation factor 1-delta (EF-1-delta) (Antigen NY-CO-4) isoform 1	310	40	1e-139	0.9	8	F:GO:0005085 F:GO:0003746 F:GO:0004871 C:GO:0005853 P:GO:0043123 P:GO:0043087 C:GO:0005840 P:GO:0006448
gi|10436857|dbj|BAB14925.1|	unnamed protein product	647	40	1e-170	0.88	8	F:GO:0005085 F:GO:0003746 F:GO:0004871 C:GO:0005853 P:GO:0043123 P:GO:0043087 C:GO:0005840 P:GO:0006448
gi|33341656|gb|AAQ15199.1|	AF370363_1FP1047	632	40	1e-170	0.88	8	F:GO:0005085 F:GO:0003746 F:GO:0004871 C:GO:0005853 P:GO:0043123 P:GO:0043087 C:GO:0005840 P:GO:0006448
gi|51470849|ref|XP_084514.6|	heat shock 90kDa protein 1, alpha	757	40	1e-170	0.93	12	C:GO:0005737 C:GO:0005625 P:GO:0006457 F:GO:0030235 F:GO:0030911 ND:GO:0005554 P:GO:0006986 F:GO:0005524 P:GO:0045429 ND:GO:0000004 F:GO:0051082 ND:GO:0008372
gi|62914009|gb|AAH23006.2|	HSP90AA1 protein	638	40	1e-170	0.98	12	C:GO:0005737 C:GO:0005625 P:GO:0006457 F:GO:0030235 F:GO:0030911 ND:GO:0005554 P:GO:0006986 F:GO:0005524 P:GO:0045429 ND:GO:0000004 F:GO:0051082 ND:GO:0008372
gi|105169|pir||JQ0129	heat shock 90kDa protein 1, alpha-like 3	311	40	1e-137	0.95	9	C:GO:0005737 C:GO:0005625 P:GO:0006457 F:GO:0030235 F:GO:0030911 P:GO:0006986 F:GO:0005524 P:GO:0045429 F:GO:0051082
gi|62122861|ref|NP_001014390.1|	heat shock protein 90Bb	422	40	1e-170	0.87	8	C:GO:0005737 P:GO:0006457 F:GO:0030235 F:GO:0030911 P:GO:0006986 F:GO:0005524 P:GO:0045429 F:GO:0051082
gi|4261762|gb|AAD14062.1|	PREDICTED: similar to heat shock protein 90	68	40	1e-31	0.99	9	C:GO:0005737 P:GO:0006457 F:GO:0030235 F:GO:0030911 P:GO:0006986 F:GO:0005524 P:GO:0045429 F:GO:0051082 ND:GO:0008372
gi|2351110|dbj|BAA22050.1|	heat shock protein beta	130	40	1e-67	0.97	9	P:GO:0006457 F:GO:0030235 F:GO:0030911 P:GO:0006986 F:GO:0005524 P:GO:0045429 F:GO:0051082 C:GO:0005829 ND:GO:0008372
gi|73487292|gb|AAI01271.1|	novel protein similar to beta-tubulin 4Q (TUBB4Q) (LOC253936)	441	40	1e-170	0.96	12	C:GO:0005874 F:GO:0042288 P:GO:0042267 P:GO:0051258 P:GO:0007018 F:GO:0003924 F:GO:0051082 F:GO:0005198 C:GO:0005737 F:GO:0005525 P:GO:0007165 C:GO:0042612	EC:3.6.5.1, EC:3.6.5.2, EC:3.6.5.3, EC:3.6.5.4,
gi|55962054|emb|CAI16221.1|	novel protein similar to beta-tubulin 4Q (TUBB4Q) (LOC253936)	435	40	1e-170	0.96	12	C:GO:0005874 F:GO:0042288 P:GO:0042267 P:GO:0051258 P:GO:0007018 F:GO:0003924 F:GO:0051082 F:GO:0005198 C:GO:0005737 F:GO:0005525 P:GO:0007165 C:GO:0042612	EC:3.6.5.1, EC:3.6.5.2, EC:3.6.5.3, EC:3.6.5.4,
gi|16974658|gb|AAL32434.1|	novel protein similar to beta-tubulin 4Q (TUBB4Q) (LOC253936)	444	40	1e-170	0.96	12	C:GO:0005874 F:GO:0042288 P:GO:0042267 P:GO:0051258 P:GO:0007018 F:GO:0003924 F:GO:0051082 F:GO:0005198 C:GO:0005737 F:GO:0005525 P:GO:0007165 C:GO:0042612	EC:3.6.5.1, EC:3.6.5.2, EC:3.6.5.3, EC:3.6.5.4,
gi|1857526|gb|AAB48456.1|	beta-tubulin	433	40	1e-170	0.93	12	C:GO:0005874 F:GO:0042288 P:GO:0042267 P:GO:0051258 P:GO:0007018 F:GO:0003924 F:GO:0051082 F:GO:0005198 C:GO:0005737 F:GO:0005525 P:GO:0007165 C:GO:0042612	EC:3.6.5.1, EC:3.6.5.2, EC:3.6.5.3, EC:3.6.5.4,
gi|1805274|gb|AAB41497.1|	TBB4Q_HUMANTubulin beta-4q chain	434	40	1e-170	0.94	12	C:GO:0005874 F:GO:0042288 P:GO:0042267 P:GO:0051258 P:GO:0007018 F:GO:0003924 F:GO:0051082 F:GO:0005198 C:GO:0005737 F:GO:0005525 P:GO:0007165 C:GO:0042612	EC:3.6.5.1, EC:3.6.5.2, EC:3.6.5.3, EC:3.6.5.4,
gi|55770868|ref|NP_064424.3|	tubulin, beta polypeptide 4, member Q	434	40	1e-170	0.92	12	C:GO:0005874 F:GO:0042288 P:GO:0042267 P:GO:0051258 P:GO:0007018 F:GO:0003924 F:GO:0051082 F:GO:0005198 C:GO:0005737 F:GO:0005525 P:GO:0007165 C:GO:0042612	EC:3.6.5.1, EC:3.6.5.2, EC:3.6.5.3, EC:3.6.5.4,
gi|31415705|gb|AAP45055.1|	transferrin	698	40	1e-170	0.83	5	F:GO:0008199 P:GO:0006879 C:GO:0030139 C:GO:0005576 P:GO:0006826
gi|62897069|dbj|BAD96475.1|	transferrin variant	698	40	1e-170	0.83	5	F:GO:0008199 P:GO:0006879 C:GO:0030139 C:GO:0005576 P:GO:0006826
gi|37747855|gb|AAH59367.1|	Transferrin	698	40	1e-170	0.83	5	F:GO:0008199 P:GO:0006879 C:GO:0030139 C:GO:0005576 P:GO:0006826
gi|29726965|pdb|1OQH|A	AChain A, Crystal Structure Of The R124a Mutant Of The N-Lobe Human Transferrin	337	40	1e-170	0.82	5	F:GO:0008199 P:GO:0006879 C:GO:0030139 C:GO:0005576 P:GO:0006826
gi|6980467|pdb|1DTG|A	AChain A, Human Transferrin N-Lobe Mutant H249e	334	40	1e-170	0.82	5	F:GO:0008199 P:GO:0006879 C:GO:0030139 C:GO:0005576 P:GO:0006826
gi|29726563|pdb|1N7W|A	AChain A, Crystal Structure Of Human Serum Transferrin, N-Lobe L66w Mutant	331	40	1e-170	0.82	5	F:GO:0008199 P:GO:0006879 C:GO:0030139 C:GO:0005576 P:GO:0006826
gi|7245524|pdb|1D4N|A	AChain A, Human Serum Transferrin	329	40	1e-170	0.82	5	F:GO:0008199 P:GO:0006879 C:GO:0030139 C:GO:0005576 P:GO:0006826
gi|29726964|pdb|1OQG|A	AChain A, Crystal Structure Of The D63e Mutant Of The N-Lobe Human Transferrin	337	40	1e-170	0.82	5	F:GO:0008199 P:GO:0006879 C:GO:0030139 C:GO:0005576 P:GO:0006826
gi|4699632|pdb|1B3E|A	AChain A, Human Serum Transferrin, N-Terminal Lobe, Expressed In Pichia Pastoris	330	40	1e-170	0.82	5	F:GO:0008199 P:GO:0006879 C:GO:0030139 C:GO:0005576 P:GO:0006826
gi|16975242|pdb|1JQF|A	AChain A, Human Transferrin N-Lobe Mutant H249q	334	40	1e-170	0.82	5	F:GO:0008199 P:GO:0006879 C:GO:0030139 C:GO:0005576 P:GO:0006826
gi|14277729|pdb|1FQF|A	AChain A, Crystal Structures Of Mutant (K296a) That Abolish The Dilysine Interaction In The N-Lobe Of Human Transferrin	331	40	1e-170	0.82	5	F:GO:0008199 P:GO:0006879 C:GO:0030139 C:GO:0005576 P:GO:0006826
gi|29726564|pdb|1N7X|A	AChain A, Human Serum Transferrin, N-Lobe Y45e Mutant	331	40	1e-170	0.82	5	F:GO:0008199 P:GO:0006879 C:GO:0030139 C:GO:0005576 P:GO:0006826
gi|7245523|pdb|1D3K|A	AChain A, Human Serum Transferrin	329	40	1e-170	0.82	5	F:GO:0008199 P:GO:0006879 C:GO:0030139 C:GO:0005576 P:GO:0006826
gi|4389243|pdb|1BTJ|B	transferrin	337	40	1e-170	0.82	5	F:GO:0008199 P:GO:0006879 C:GO:0030139 C:GO:0005576 P:GO:0006826
gi|48425722|pdb|1SUV|D	Chain , Human Serum Transferrin, Recombinant N-Terminal Lobe	329	40	1e-170	0.82	5	F:GO:0008199 P:GO:0006879 C:GO:0030139 C:GO:0005576 P:GO:0006826
gi|14277728|pdb|1FQE|A	AChain A, Crystal Structures Of Mutant (K206a) That Abolish The Dilysine Interaction In The N-Lobe Of Human Transferrin	331	40	1e-170	0.82	5	F:GO:0008199 P:GO:0006879 C:GO:0030139 C:GO:0005576 P:GO:0006826
gi|29726565|pdb|1N84|A	transferrin	331	40	1e-170	0.82	5	F:GO:0008199 P:GO:0006879 C:GO:0030139 C:GO:0005576 P:GO:0006826
gi|49258810|pdb|1RYO|A	AChain A, Human Serum Transferrin, N-Lobe Bound With Oxalate	327	40	1e-170	0.82	5	F:GO:0008199 P:GO:0006879 C:GO:0030139 C:GO:0005576 P:GO:0006826
gi|7765077|gb|AAA61143.2|	transferrin	72	40	1e-24	0.95	5	F:GO:0008199 P:GO:0006879 C:GO:0030139 C:GO:0005576 P:GO:0006826
gi|8980356|emb|CAB96907.1|	-	28	0	-	-	0		-
gi|13273496|gb|AAK15811.1|	mutant hemoglobin beta chain	105	40	1e-56	0.98	10	P:GO:0015671 F:GO:0005344 C:GO:0005833 F:GO:0008430 F:GO:0005506 F:GO:0020037 F:GO:0030492 P:GO:0045429 P:GO:0030185 F:GO:0019825
gi|5919228|gb|AAD56252.1|	-	32	0	-	-	0		-
gi|62897075|dbj|BAD96478.1|	heat shock 70kDa protein 9B precursor variant	679	40	1e-170	0.97	7	C:GO:0009986 P:GO:0006457 P:GO:0006986 F:GO:0005524 P:GO:0006916 F:GO:0051082 C:GO:0005739
gi|18645123|gb|AAH24034.1|	HSPA9 protein	679	40	1e-170	0.97	7	C:GO:0009986 P:GO:0006457 P:GO:0006986 F:GO:0005524 P:GO:0006916 F:GO:0051082 C:GO:0005739
gi|21040386|gb|AAH30634.1|	HSPA9 protein	681	40	1e-170	0.97	7	C:GO:0009986 P:GO:0006457 P:GO:0006986 F:GO:0005524 P:GO:0006916 F:GO:0051082 C:GO:0005739
gi|24234688|ref|NP_004125.3|	heat shock 70kDa protein 9B precursor	679	40	1e-170	0.97	7	C:GO:0009986 P:GO:0006457 P:GO:0006986 F:GO:0005524 P:GO:0006916 F:GO:0051082 C:GO:0005739
gi|32879935|gb|AAP88798.1|	electron transfer flavoprotein, alpha polypeptide	333	40	1e-160	0.91	4	F:GO:0009055 C:GO:0005759 P:GO:0006118 F:GO:0050660
gi|2781202|pdb|1EFV|A	AChain A, Three-Dimensional Structure Of Human Electron Transfer Flavoprotein To 2.1 A Resolution	315	40	1e-150	0.92	4	F:GO:0009055 C:GO:0005759 P:GO:0006118 F:GO:0050660
gi|30584341|gb|AAP36419.1|	Homo sapiens ubiquitin-activating enzyme E1 (A1S9T and BN75 temperature sensitivity complementing)	1059	40	1e-170	0.84	6	F:GO:0005524 F:GO:0004839 F:GO:0005515 F:GO:0016874 P:GO:0006260 P:GO:0031396
gi|35830|emb|CAA40296.1|	ubiquitin activating enzyme E1	1058	40	1e-170	0.84	6	F:GO:0005524 F:GO:0004839 F:GO:0005515 F:GO:0016874 P:GO:0006260 P:GO:0031396
gi|24485|emb|CAA37078.1|	unnamed protein product	803	40	1e-170	0.85	6	F:GO:0005524 F:GO:0004839 F:GO:0005515 F:GO:0016874 P:GO:0006260 P:GO:0031396
gi|23510340|ref|NP_695012.1|	Homo sapiens ubiquitin-activating enzyme E1 (A1S9T and BN75 temperature sensitivity complementing)	1058	40	1e-170	0.84	6	F:GO:0005524 F:GO:0004839 F:GO:0005515 F:GO:0016874 P:GO:0006260 P:GO:0031396
gi|240454|gb|AAB20601.1|	unnamed protein product	41	40	1e-17	0.76	6	F:GO:0005524 F:GO:0004839 F:GO:0005515 F:GO:0016874 P:GO:0006260 P:GO:0031396
gi|4008131|gb|AAC95387.1|	PREDICTED: similar to 10 kDa heat shock protein, mitochondrial (Hsp10) (10 kDa chaperonin) (CPN10)	99	40	1e-42	0.9	7	P:GO:0006457 F:GO:0051087 P:GO:0006986 F:GO:0005524 P:GO:0006919 F:GO:0051082 C:GO:0005739
gi|4028622|gb|AAC96332.1|	PREDICTED: similar to 10 kDa heat shock protein, mitochondrial (Hsp10) (10 kDa chaperonin) (CPN10)	97	40	1e-41	0.91	7	P:GO:0006457 F:GO:0051087 P:GO:0006986 F:GO:0005524 P:GO:0006919 F:GO:0051082 C:GO:0005739
gi|48425720|pdb|1SUV|B	AChain A, Crytal Structure Of The Ectodomain Of Human Transferrin Receptor	639	40	1e-180	0.78	11	C:GO:0005887 C:GO:0005768 F:GO:0008233 C:GO:0016023 F:GO:0004998 P:GO:0006879 C:GO:0005576 P:GO:0006508 P:GO:0006826 P:GO:0006897 P:GO:0007165
gi|12654697|gb|AAH01188.1|	transferrin receptor variant	760	40	1e-170	0.77	11	C:GO:0005887 C:GO:0005768 F:GO:0008233 C:GO:0016023 F:GO:0004998 P:GO:0006879 C:GO:0005576 P:GO:0006508 P:GO:0006826 P:GO:0006897 P:GO:0007165
gi|136378|sp|P02786|TFR1_HUMAN	transferrin receptor	760	40	1e-170	0.77	11	C:GO:0005887 C:GO:0005768 F:GO:0008233 C:GO:0016023 F:GO:0004998 P:GO:0006879 C:GO:0005576 P:GO:0006508 P:GO:0006826 P:GO:0006897 P:GO:0007165
gi|62088088|dbj|BAD92491.1|	transferrin receptor variant	768	40	1e-170	0.77	11	C:GO:0005887 C:GO:0005768 F:GO:0008233 C:GO:0016023 F:GO:0004998 P:GO:0006879 C:GO:0005576 P:GO:0006508 P:GO:0006826 P:GO:0006897 P:GO:0007165
gi|34209|emb|CAA32815.1|	La 4.1 protein	296	40	1e-132	0.76	11	P:GO:0006405 C:GO:0005737 P:GO:0006383 F:GO:0003729 P:GO:0006400 P:GO:0008334 C:GO:0030529 C:GO:0005634 F:GO:0000049 F:GO:0000166 P:GO:0006396
gi|34811028|pdb|1OWX|A	AChain A, Solution Structure Of The C-Terminal Rrm Of Human La (La225- 334)	121	27	1e-51	0.89	11	P:GO:0006405 C:GO:0005737 P:GO:0006383 F:GO:0003729 P:GO:0006400 P:GO:0008334 C:GO:0030529 C:GO:0005634 F:GO:0000049 F:GO:0000166 P:GO:0006396
gi|54696794|gb|AAV38769.1|	PREDICTED: chaperonin containing TCP1, subunit 2	535	40	1e-170	0.89	5	P:GO:0006457 F:GO:0005524 P:GO:0000074 F:GO:0051082 C:GO:0005829
gi|1871210|gb|AAB67249.1|	PREDICTED: chaperonin containing TCP1, subunit 2	217	40	1e-108	0.9	5	P:GO:0006457 F:GO:0005524 P:GO:0000074 F:GO:0051082 C:GO:0005829
gi|48146259|emb|CAG33352.1|	CCT2	535	40	1e-170	0.89	5	P:GO:0006457 F:GO:0005524 P:GO:0000074 F:GO:0051082 C:GO:0005829
gi|825606|emb|CAA46643.1|	glutathione S-transferase	222	40	1e-113	0.92	7	ND:GO:0008372 ND:GO:0000004 C:GO:0005737 P:GO:0006950 F:GO:0004364 P:GO:0006749 P:GO:0006803	EC:2.5.1.18,
gi|24987430|pdb|1K3Y|B	AChain A, Glutathione S-Transferase A1-1 (E.C.2.5.1.18)	221	40	1e-114	0.95	7	ND:GO:0008372 ND:GO:0000004 C:GO:0005737 P:GO:0006950 F:GO:0004364 P:GO:0006749 P:GO:0006803	EC:2.5.1.18,
gi|825605|emb|CAA46642.1|	glutathione S-transferase	222	40	1e-114	0.94	7	ND:GO:0008372 ND:GO:0000004 C:GO:0005737 P:GO:0006950 F:GO:0004364 P:GO:0006749 P:GO:0006803	EC:2.5.1.18,
gi|265545|gb|AAB25369.1|	alpha-class glutathione S-transferase omega 2 subunit	169	40	1e-85	0.95	7	ND:GO:0008372 ND:GO:0000004 C:GO:0005737 P:GO:0006950 F:GO:0004364 P:GO:0006749 P:GO:0006803	EC:2.5.1.18,
gi|71042021|pdb|1YDK|B	AChain A, Crystal Structure Of The I219a Mutant Of Human Glutathione Transferase A1-1 With S-Hexylglutathione	222	40	1e-114	0.94	7	ND:GO:0008372 ND:GO:0000004 C:GO:0005737 P:GO:0006950 F:GO:0004364 P:GO:0006749 P:GO:0006803	EC:2.5.1.18,
gi|265539|gb|AAB25364.1|	alpha-class glutathione S-transferase omega 1 subunit	169	40	1e-85	0.95	7	ND:GO:0008372 ND:GO:0000004 C:GO:0005737 P:GO:0006950 F:GO:0004364 P:GO:0006749 P:GO:0006803	EC:2.5.1.18,
gi|46947348|gb|AAT06769.1|	glutathione S-transferase A1	222	40	1e-114	0.94	7	ND:GO:0008372 ND:GO:0000004 C:GO:0005737 P:GO:0006950 F:GO:0004364 P:GO:0006749 P:GO:0006803	EC:2.5.1.18,
gi|60655931|gb|AAX32529.1|	glutathione S-transferase A2	222	40	1e-114	0.94	7	ND:GO:0008372 ND:GO:0000004 C:GO:0005737 P:GO:0006950 F:GO:0004364 P:GO:0006749 P:GO:0006803	EC:2.5.1.18,
gi|257476|gb|AAB23672.1|	glutathione S-transferase A2 subunit	222	40	1e-114	0.94	7	ND:GO:0008372 ND:GO:0000004 C:GO:0005737 P:GO:0006950 F:GO:0004364 P:GO:0006749 P:GO:0006803	EC:2.5.1.18,
gi|55670366|pdb|1USB|B	AChain A, Rational Design Of A Novel Enzyme - Efficient Thioester Hydrolysis Enabled By The Incorporation Of A Single His Residue Into Human Glutathione Transferase A1-1	225	40	1e-117	0.94	7	ND:GO:0008372 ND:GO:0000004 C:GO:0005737 P:GO:0006950 F:GO:0004364 P:GO:0006749 P:GO:0006803	EC:2.5.1.18,
gi|50513288|pdb|1PL2|B	AChain A, Crystal Structure Of Human Glutathione Transferase (Gst) A1- 1 T68e Mutant In Complex With Decarboxy-Glutathione	222	40	1e-113	0.94	7	ND:GO:0008372 ND:GO:0000004 C:GO:0005737 P:GO:0006950 F:GO:0004364 P:GO:0006749 P:GO:0006803	EC:2.5.1.18,
gi|50513286|pdb|1PL1|B	AChain A, Crystal Structure Of Human Glutathione Transferase (Gst) A1- 1 In Complex With Glutathione	222	40	1e-113	0.94	7	ND:GO:0008372 ND:GO:0000004 C:GO:0005737 P:GO:0006950 F:GO:0004364 P:GO:0006749 P:GO:0006803	EC:2.5.1.18,
gi|55960291|emb|CAI13812.1|	glutathione S-transferase A1	222	40	1e-114	0.95	7	ND:GO:0008372 ND:GO:0000004 C:GO:0005737 P:GO:0006950 F:GO:0004364 P:GO:0006749 P:GO:0006803	EC:2.5.1.18,
gi|8218078|emb|CAB92770.1|	glutathione S-transferase A2	222	40	1e-114	0.94	7	ND:GO:0008372 ND:GO:0000004 C:GO:0005737 P:GO:0006950 F:GO:0004364 P:GO:0006749 P:GO:0006803	EC:2.5.1.18,
gi|25303946|gb|AAH40071.1|	A2MG_HUMANAlpha-2-macroglobulin precursor (Alpha-2-M)	1474	40	1e-170	0.87	11	F:GO:0019959 F:GO:0019966 F:GO:0004867 F:GO:0008320 F:GO:0043120 P:GO:0007565 P:GO:0051260 F:GO:0017114 P:GO:0006886 F:GO:0019899 C:GO:0005576
gi|51476396|emb|CAH18188.1|	hypothetical protein	1474	40	1e-170	0.87	11	F:GO:0019959 F:GO:0019966 F:GO:0004867 F:GO:0008320 F:GO:0043120 P:GO:0007565 P:GO:0051260 F:GO:0017114 P:GO:0006886 F:GO:0019899 C:GO:0005576
gi|62088808|dbj|BAD92851.1|	Alpha 2 macroglobulin variant	1482	40	1e-170	0.87	11	F:GO:0019959 F:GO:0019966 F:GO:0004867 F:GO:0008320 F:GO:0043120 P:GO:0007565 P:GO:0051260 F:GO:0017114 P:GO:0006886 F:GO:0019899 C:GO:0005576
gi|66932947|ref|NP_000005.2|	alpha-2-macroglobulin precursor	1474	40	1e-170	0.87	11	F:GO:0019959 F:GO:0019966 F:GO:0004867 F:GO:0008320 F:GO:0043120 P:GO:0007565 P:GO:0051260 F:GO:0017114 P:GO:0006886 F:GO:0019899 C:GO:0005576
gi|46812315|gb|AAT02228.1|	alpha 2 macroglobulin	1499	40	1e-170	0.87	11	F:GO:0019959 F:GO:0019966 F:GO:0004867 F:GO:0008320 F:GO:0043120 P:GO:0007565 P:GO:0051260 F:GO:0017114 P:GO:0006886 F:GO:0019899 C:GO:0005576
gi|12654715|gb|AAH01199.1|	thioredoxin domain containing 5 isoform 2	324	40	1e-180	0.71	6	F:GO:0009055 P:GO:0006916 F:GO:0016853 F:GO:0015035 C:GO:0005783 P:GO:0006118
gi|20067392|emb|CAD29430.1|	thioredoxin related protein	363	40	1e-180	0.69	6	F:GO:0009055 P:GO:0006916 F:GO:0016853 F:GO:0015035 C:GO:0005783 P:GO:0006118
gi|21740140|emb|CAD39084.1|	thioredoxin domain containing 5 isoform 2	244	40	1e-143	0.7	8	C:GO:0016023 F:GO:0009055 P:GO:0045045 P:GO:0006118 P:GO:0006916 F:GO:0016853 F:GO:0015035 C:GO:0005783
gi|37182414|gb|AAQ89009.1|	hypothetical protein	432	40	1e-179	0.72	6	F:GO:0009055 P:GO:0006916 F:GO:0016853 F:GO:0015035 C:GO:0005783 P:GO:0006118
gi|52545767|emb|CAH56286.1|	hypothetical protein	392	40	1e-180	0.72	6	F:GO:0009055 P:GO:0006916 F:GO:0016853 F:GO:0015035 C:GO:0005783 P:GO:0006118
gi|22761285|dbj|BAC11526.1|	unnamed protein product	432	40	1e-179	0.72	6	F:GO:0009055 P:GO:0006916 F:GO:0016853 F:GO:0015035 C:GO:0005783 P:GO:0006118
gi|42794775|ref|NP_071368.3|	thioredoxin domain containing 5 isoform 2	389	40	1e-180	0.71	6	F:GO:0009055 P:GO:0006916 F:GO:0016853 F:GO:0015035 C:GO:0005783 P:GO:0006118
gi|30354488|gb|AAH52310.1|	thioredoxin domain containing 5 isoform 2	360	40	1e-180	0.71	6	F:GO:0009055 P:GO:0006916 F:GO:0016853 F:GO:0015035 C:GO:0005783 P:GO:0006118
gi|62898213|dbj|BAD97046.1|	interleukin enhancer binding factor 2 variant	390	40	1e-178	0.85	11	C:GO:0005730 F:GO:0003725 P:GO:0045893 F:GO:0003677 F:GO:0003702 F:GO:0005515 F:GO:0005524 F:GO:0016740 P:GO:0006955 C:GO:0005667 P:GO:0006357
gi|55962124|emb|CAI13610.1|	PREDICTED: similar to Interleukin enhancer binding factor 2, 45kDa isoform 3	115	36	1e-56	0.84	11	C:GO:0005730 F:GO:0003725 P:GO:0045893 F:GO:0003677 F:GO:0003702 F:GO:0005515 F:GO:0005524 F:GO:0016740 P:GO:0006955 C:GO:0005667 P:GO:0006357
gi|55962125|emb|CAI13611.1|	interleukin enhancer binding factor 2, 45kDa	150	34	1e-66	0.85	11	C:GO:0005730 F:GO:0003725 P:GO:0045893 F:GO:0003677 F:GO:0003702 F:GO:0005515 F:GO:0005524 F:GO:0016740 P:GO:0006955 C:GO:0005667 P:GO:0006357
gi|28848610|gb|AAL38981.1|	eukaryotic translation elongation factor 1 alpha 1-like 14	398	40	1e-170	0.97	5	F:GO:0003746 F:GO:0005515 F:GO:0005525 C:GO:0005840 P:GO:0006448
gi|30584487|gb|AAP36496.1|	Homo sapiens lactate dehydrogenase A	333	40	1e-180	0.97	7	P:GO:0006100 P:GO:0019642 F:GO:0005515 F:GO:0004459 C:GO:0005829 P:GO:0006094 P:GO:0006534	EC:1.1.1.27,
gi|13786856|pdb|1I10|H	lactate dehydrogenase A	331	40	1e-179	0.97	7	P:GO:0006100 P:GO:0019642 F:GO:0005515 F:GO:0004459 C:GO:0005829 P:GO:0006094 P:GO:0006534	EC:1.1.1.27,
gi|41350405|gb|AAS00490.1|	lactate dehydrogenase A	332	40	1e-180	0.97	7	P:GO:0006100 P:GO:0019642 F:GO:0005515 F:GO:0004459 C:GO:0005829 P:GO:0006094 P:GO:0006534	EC:1.1.1.27,
gi|62897717|dbj|BAD96798.1|	lactate dehydrogenase A variant	332	40	1e-180	0.97	7	P:GO:0006100 P:GO:0019642 F:GO:0005515 F:GO:0004459 C:GO:0005829 P:GO:0006094 P:GO:0006534	EC:1.1.1.27,
gi|34527427|dbj|BAC85389.1|	unnamed protein product	274	40	1e-150	0.97	7	P:GO:0006100 P:GO:0019642 F:GO:0005515 F:GO:0004459 C:GO:0005829 P:GO:0006094 P:GO:0006534	EC:1.1.1.27,
gi|46405145|gb|AAS93432.1|	lactate dehydrogenase A-like 6A	332	40	1e-170	0.89	7	P:GO:0006100 P:GO:0019642 F:GO:0005515 F:GO:0004459 C:GO:0005829 P:GO:0006094 P:GO:0006534	EC:1.1.1.27,
gi|15680046|gb|AAH14340.1|	LDHAL6A protein	234	40	1e-132	0.89	7	P:GO:0006100 P:GO:0019642 F:GO:0005515 F:GO:0004459 C:GO:0005829 P:GO:0006094 P:GO:0006534	EC:1.1.1.27,
gi|266453|sp|P07864|LDHC_HUMAN	PREDICTED: lactate dehydrogenase C	332	40	1e-173	0.91	7	P:GO:0006100 P:GO:0019642 F:GO:0005515 F:GO:0004459 C:GO:0005829 P:GO:0006094 P:GO:0006534	EC:1.1.1.27,
gi|34190078|gb|AAH19249.2|	PREDICTED: lactate dehydrogenase C	371	40	1e-173	0.91	7	P:GO:0006100 P:GO:0019642 F:GO:0005515 F:GO:0004459 C:GO:0005829 P:GO:0006094 P:GO:0006534	EC:1.1.1.27,
gi|61363849|gb|AAX42454.1|	PREDICTED: lactate dehydrogenase C	332	40	1e-173	0.91	7	P:GO:0006100 P:GO:0019642 F:GO:0005515 F:GO:0004459 C:GO:0005829 P:GO:0006094 P:GO:0006534	EC:1.1.1.27,
gi|13786848|pdb|1I0Z|B	PREDICTED: lactate dehydrogenase B	333	40	1e-180	0.96	6	C:GO:0005737 P:GO:0006100 P:GO:0019642 F:GO:0004459 P:GO:0006094 P:GO:0006534	EC:1.1.1.27,
gi|49259212|pdb|1T2F|D	AChain A, Human B Lactate Dehydrogenase Complexed With Nad+ And 4- Hydroxy-1,2,5-Oxadiazole-3-Carboxylic Acid	333	40	1e-180	0.96	6	C:GO:0005737 P:GO:0006100 P:GO:0019642 F:GO:0004459 P:GO:0006094 P:GO:0006534	EC:1.1.1.27,
gi|187074|gb|AAA59508.1|	lactate dehydrogenase-C	266	40	1e-140	0.92	7	P:GO:0006100 P:GO:0019642 F:GO:0005515 F:GO:0004459 C:GO:0005829 P:GO:0006094 P:GO:0006534	EC:1.1.1.27,
gi|37779174|gb|AAO85222.1|	PREDICTED: lactate dehydrogenase B	334	40	1e-180	0.97	6	C:GO:0005737 P:GO:0006100 P:GO:0019642 F:GO:0004459 P:GO:0006094 P:GO:0006534	EC:1.1.1.27,
gi|30909078|gb|AAP37402.1|	lactate dehydrogenase C	332	40	1e-173	0.9	7	P:GO:0006100 P:GO:0019642 F:GO:0005515 F:GO:0004459 C:GO:0005829 P:GO:0006094 P:GO:0006534	EC:1.1.1.27,
gi|39644561|gb|AAH07716.2|	Unknown (protein for IMAGE:4303307)	429	40	1e-172	0.96	6	F:GO:0004776 F:GO:0005524 P:GO:0006099 P:GO:0006104 C:GO:0005739 C:GO:0042709	EC:6.2.1.4,
gi|51470993|ref|XP_208658.4|	PREDICTED: similar to Succinyl-CoA ligase	427	40	1e-179	0.94	6	F:GO:0004776 F:GO:0005524 P:GO:0006099 P:GO:0006104 C:GO:0005739 C:GO:0042709	EC:6.2.1.4,
gi|3766199|gb|AAC64397.1|	GTP-specific succinyl-CoA synthetase beta subunit	404	40	1e-171	0.96	6	F:GO:0004776 F:GO:0005524 P:GO:0006099 P:GO:0006104 C:GO:0005739 C:GO:0042709	EC:6.2.1.4,
gi|52788292|sp|Q96I99|SUCB2_HUMAN	SUCB2_HUMANSuccinyl-CoA ligase	432	40	1e-172	0.96	6	F:GO:0004776 F:GO:0005524 P:GO:0006099 P:GO:0006104 C:GO:0005739 C:GO:0042709	EC:6.2.1.4,
gi|46329889|gb|AAH68602.1|	SUCLG2 protein	432	40	1e-172	0.96	6	F:GO:0004776 F:GO:0005524 P:GO:0006099 P:GO:0006104 C:GO:0005739 C:GO:0042709	EC:6.2.1.4,
gi|28422556|gb|AAH47024.1|	Unknown (protein for IMAGE:4303307)	384	40	1e-180	0.97	6	F:GO:0004776 F:GO:0005524 P:GO:0006099 P:GO:0006104 C:GO:0005739 C:GO:0042709	EC:6.2.1.4,
gi|40254924|ref|NP_060979.2|	leucine rich repeat containing 59	307	40	1e-97	0.77	3	C:GO:0016021 F:GO:0005525 P:GO:0007264
gi|47940482|gb|AAH71674.1|	RPS16 protein	152	40	1e-81	0.91	4	F:GO:0003735 C:GO:0005843 P:GO:0006412 P:GO:0042254	EC:3.6.5.3,
gi|51493358|ref|XP_371151.2|	PREDICTED: similar to 40S ribosomal protein S16	146	40	1e-68	0.93	4	F:GO:0003735 C:GO:0005843 P:GO:0006412 P:GO:0042254	EC:3.6.5.3,
gi|51459252|ref|XP_497657.1|	PREDICTED: similar to 40S ribosomal protein S16 isoform 1	152	40	1e-79	0.91	4	F:GO:0003735 C:GO:0005843 P:GO:0006412 P:GO:0042254	EC:3.6.5.3,
gi|5542166|pdb|1CF0|B	Homo sapiens profilin 1	138	40	1e-67	0.83	4	F:GO:0003785 P:GO:0008064 C:GO:0015629 F:GO:0005546
gi|30584265|gb|AAP36381.1|	Homo sapiens profilin 1	141	40	1e-68	0.83	4	F:GO:0003785 P:GO:0008064 C:GO:0015629 F:GO:0005546
gi|30582841|gb|AAP35647.1|	Homo sapiens profilin 1	140	40	1e-68	0.83	4	F:GO:0003785 P:GO:0008064 C:GO:0015629 F:GO:0005546
gi|1943532|pdb|1FIL|	Homo sapiens profilin 1	139	40	1e-67	0.83	4	F:GO:0003785 P:GO:0008064 C:GO:0015629 F:GO:0005546
gi|30584095|gb|AAP36296.1|	Homo sapiens thioredoxin	106	40	1e-56	0.9	13	C:GO:0005737 P:GO:0006928 P:GO:0007283 F:GO:0030508 P:GO:0030154 P:GO:0008283 F:GO:0004791 P:GO:0006125 F:GO:0005515 P:GO:0007267 P:GO:0007165 F:GO:0015035 P:GO:0006206	EC:1.8.1.9,
gi|914044|gb|AAB32984.1|	-	21	0	-	-	0		-
gi|24158968|pdb|1M7T|A	AChain A, Solution Structure And Dynamics Of The Human-Escherichia Coli Thioredoxin Chimera: Insights Into Thermodynamic Stability	107	40	1e-55	0.79	9	F:GO:0030508 P:GO:0007165 P:GO:0007267 F:GO:0009055 P:GO:0006928 F:GO:0015035 F:GO:0005515 P:GO:0008283 P:GO:0006118
gi|3153859|gb|AAC17430.1|	thioredoxin	84	40	1e-43	0.73	13	C:GO:0005737 P:GO:0006928 P:GO:0007283 F:GO:0030508 P:GO:0030154 P:GO:0008283 F:GO:0004791 P:GO:0006125 F:GO:0005515 P:GO:0007267 P:GO:0007165 F:GO:0015035 P:GO:0006206	EC:1.8.1.9,
gi|339649|gb|AAA74596.1|	AF276919_1thioredoxin 1	105	40	1e-55	0.88	13	C:GO:0005737 P:GO:0006928 P:GO:0007283 F:GO:0030508 P:GO:0030154 P:GO:0008283 F:GO:0004791 P:GO:0006125 F:GO:0005515 P:GO:0007267 P:GO:0007165 F:GO:0015035 P:GO:0006206	EC:1.8.1.9,
gi|9508997|gb|AAF87085.1|	PREDICTED: similar to Thioredoxin (ATL-derived factor) (ADF) (Surface-associated sulphydryl protein) (SASP)	105	40	1e-55	0.9	13	C:GO:0005737 P:GO:0006928 P:GO:0007283 F:GO:0030508 P:GO:0030154 P:GO:0008283 F:GO:0004791 P:GO:0006125 F:GO:0005515 P:GO:0007267 P:GO:0007165 F:GO:0015035 P:GO:0006206	EC:1.8.1.9,
gi|1827675|pdb|1ERV|	Chain , Human Thioredoxin Mutant With Cys 73 Replaced By Ser (Reduced Form)	105	40	1e-55	0.89	13	C:GO:0005737 P:GO:0006928 P:GO:0007283 F:GO:0030508 P:GO:0030154 P:GO:0008283 F:GO:0004791 P:GO:0006125 F:GO:0005515 P:GO:0007267 P:GO:0007165 F:GO:0015035 P:GO:0006206	EC:1.8.1.9,
gi|1065115|pdb|1MDK|A	AChain A, High Resolution Solution Nmr Structure Of Mixed Disulfide Intermediate Between Mutant Human Thioredoxin And A 13 Residue Peptide Comprising Its Target Site In Human Nfkb	105	40	1e-53	0.86	13	C:GO:0005737 P:GO:0006928 P:GO:0007283 F:GO:0030508 P:GO:0030154 P:GO:0008283 F:GO:0004791 P:GO:0006125 F:GO:0005515 P:GO:0007267 P:GO:0007165 F:GO:0015035 P:GO:0006206	EC:1.8.1.9,
gi|55957946|emb|CAI14067.1|	thioredoxin	85	40	1e-43	0.74	13	C:GO:0005737 P:GO:0006928 P:GO:0007283 F:GO:0030508 P:GO:0030154 P:GO:0008283 F:GO:0004791 P:GO:0006125 F:GO:0005515 P:GO:0007267 P:GO:0007165 F:GO:0015035 P:GO:0006206	EC:1.8.1.9,
gi|1827674|pdb|1ERW|	Chain , Human Thioredoxin Double Mutant With Cys 32 Replaced By Ser And Cys 35 Replaced By Ser	105	40	1e-54	0.88	13	C:GO:0005737 P:GO:0006928 P:GO:0007283 F:GO:0030508 P:GO:0030154 P:GO:0008283 F:GO:0004791 P:GO:0006125 F:GO:0005515 P:GO:0007267 P:GO:0007165 F:GO:0015035 P:GO:0006206	EC:1.8.1.9,
gi|2392150|pdb|1AIU|	Chain , Human Thioredoxin (D60n Mutant, Reduced Form)	105	40	1e-55	0.9	13	C:GO:0005737 P:GO:0006928 P:GO:0007283 F:GO:0030508 P:GO:0030154 P:GO:0008283 F:GO:0004791 P:GO:0006125 F:GO:0005515 P:GO:0007267 P:GO:0007165 F:GO:0015035 P:GO:0006206	EC:1.8.1.9,
gi|576840|gb|AAC37575.1|	Lamin B1	586	40	1e-176	0.87	5	C:GO:0005638 C:GO:0019013 ND:GO:0005554 ND:GO:0000004 F:GO:0005198
gi|15126742|gb|AAH12295.1|	Lamin B1	586	40	1e-170	0.86	5	C:GO:0005638 C:GO:0019013 ND:GO:0005554 ND:GO:0000004 F:GO:0005198
gi|50415798|gb|AAH78178.1|	LMNB1 protein	333	40	1e-157	0.86	5	C:GO:0005638 C:GO:0019013 ND:GO:0005554 ND:GO:0000004 F:GO:0005198
gi|37724561|gb|AAO21313.1|	lung cancer oncogene 7	347	40	1e-180	0.96	3	P:GO:0007205 F:GO:0005102 F:GO:0005080
gi|30585331|gb|AAP36938.1|	Homo sapiens guanine nucleotide binding protein (G protein), beta polypeptide 2-like 1	318	40	1e-179	0.96	3	P:GO:0007205 F:GO:0005102 F:GO:0005080
gi|38570357|gb|AAR24619.1|	proliferation-inducing gene 21	271	40	1e-160	0.67	3	P:GO:0007205 F:GO:0005102 F:GO:0005080
gi|13623199|gb|AAH06195.1|	ATP citrate lyase isoform 1	1101	40	1e-170	0.96	10	P:GO:0006200 C:GO:0009346 P:GO:0006101 P:GO:0015936 F:GO:0003878 F:GO:0005524 F:GO:0000287 F:GO:0016829 P:GO:0008610 P:GO:0006099	EC:2.3.3.8,
gi|68533125|dbj|BAE06117.1|	ACLY variant protein	1137	40	1e-170	0.96	10	P:GO:0006200 C:GO:0009346 P:GO:0006101 P:GO:0015936 F:GO:0003878 F:GO:0005524 F:GO:0000287 F:GO:0016829 P:GO:0008610 P:GO:0006099	EC:2.3.3.8,
gi|38569423|ref|NP_942127.1|	ATP citrate lyase isoform 2	1091	40	1e-170	0.95	10	P:GO:0006200 C:GO:0009346 P:GO:0006101 P:GO:0015936 F:GO:0003878 F:GO:0005524 F:GO:0000287 F:GO:0016829 P:GO:0008610 P:GO:0006099	EC:2.3.3.8,
gi|21754275|dbj|BAC04484.1|	ATP citrate lyase isoform 2	701	40	1e-170	0.95	10	P:GO:0006200 C:GO:0009346 P:GO:0006101 P:GO:0015936 F:GO:0003878 F:GO:0005524 F:GO:0000287 F:GO:0016829 P:GO:0008610 P:GO:0006099	EC:2.3.3.8,
gi|28935|emb|CAA45614.1|	ATP-citrate (pro-S-)-lyase	1105	40	1e-170	0.91	10	P:GO:0006200 C:GO:0009346 P:GO:0006101 P:GO:0015936 F:GO:0003878 F:GO:0005524 F:GO:0000287 F:GO:0016829 P:GO:0008610 P:GO:0006099	EC:2.3.3.8,
gi|20141248|sp|P53396|ACLY_HUMAN	ATP:citrate lyase	1101	40	1e-170	0.95	10	P:GO:0006200 C:GO:0009346 P:GO:0006101 P:GO:0015936 F:GO:0003878 F:GO:0005524 F:GO:0000287 F:GO:0016829 P:GO:0008610 P:GO:0006099	EC:2.3.3.8,
gi|19068616|emb|CAD25084.1|	similarity to HYPOTHETICAL PROTEIN CGB0_HUMAN	93	21	1e-47	0.69	3	F:GO:0003676 C:GO:0005739 F:GO:0000166
gi|2662291|dbj|BAA23735.1|	cytochrome b5	146	40	1e-80	0.85	9	C:GO:0005792 F:GO:0005506 P:GO:0006118 P:GO:0006810 C:GO:0019867 C:GO:0016021 C:GO:0005783 C:GO:0005739 F:GO:0005215
gi|57997557|emb|CAI46070.1|	PREDICTED: hypothetical protein LOC454202 isoform 1	107	40	1e-55	0.88	7	F:GO:0005506 P:GO:0006118 P:GO:0006810 C:GO:0019867 C:GO:0016021 C:GO:0005739 F:GO:0005215
gi|13325120|gb|AAH04373.1|	PREDICTED: hypothetical protein LOC454202 isoform 4	146	40	1e-80	0.85	7	F:GO:0005506 P:GO:0006118 P:GO:0006810 C:GO:0019867 C:GO:0016021 C:GO:0005739 F:GO:0005215
gi|51477549|ref|XP_497144.1|	PREDICTED: similar to SMT3B protein	160	40	1e-85	0.96	6	F:GO:0004252 C:GO:0000776 F:GO:0005515 P:GO:0006512 P:GO:0006508 C:GO:0005634	EC:3.4.21,
gi|30584365|gb|AAP36431.1|	Homo sapiens SMT3 suppressor of mif two 3 homolog 1 (yeast)	104	40	1e-54	0.97	6	F:GO:0004252 C:GO:0000776 F:GO:0005515 P:GO:0006512 P:GO:0006508 C:GO:0005634	EC:3.4.21,
gi|62738056|pdb|1U4A|A	AChain A, Solution Structure Of Human Sumo-3 C47s	87	40	1e-40	0.97	6	F:GO:0004252 C:GO:0000776 F:GO:0005515 P:GO:0006512 P:GO:0006508 C:GO:0005634	EC:3.4.21,
gi|54792071|ref|NP_001005849.1|	PREDICTED: similar to SMT3 suppressor of mif two 3 homolog 2 isoform b precursor	71	40	1e-34	0.77	6	F:GO:0004252 C:GO:0000776 F:GO:0005515 P:GO:0006512 P:GO:0006508 C:GO:0005634	EC:3.4.21,
gi|51466168|ref|XP_499288.1|	PREDICTED: similar to SMT3 suppressor of mif two 3 homolog 2 isoform b precursor	146	40	1e-33	0.74	6	F:GO:0004252 C:GO:0000776 F:GO:0005515 P:GO:0006512 P:GO:0006508 C:GO:0005634	EC:3.4.21,
gi|3947684|emb|CAA20019.1|	SMT3 suppressor of mif two 3 homolog 4	95	40	1e-49	0.89	6	F:GO:0004252 C:GO:0000776 F:GO:0005515 P:GO:0006512 P:GO:0006508 C:GO:0005634	EC:3.4.21,
gi|56966948|pdb|1WM3|A	BChain B, Senp1 Covalent Complex With Sumo-2	72	40	1e-35	0.99	6	F:GO:0004252 C:GO:0000776 F:GO:0005515 P:GO:0006512 P:GO:0006508 C:GO:0005634	EC:3.4.21,
gi|1770517|emb|CAA67896.1|	SMT3A protein	103	40	1e-53	0.95	6	F:GO:0004252 C:GO:0000776 F:GO:0005515 P:GO:0006512 P:GO:0006508 C:GO:0005634	EC:3.4.21,
gi|56966947|pdb|1WM2|A	PREDICTED: similar to SMT3 suppressor of mif two 3 homolog 2	78	40	1e-39	0.99	6	F:GO:0004252 C:GO:0000776 F:GO:0005515 P:GO:0006512 P:GO:0006508 C:GO:0005634	EC:3.4.21,
gi|14250087|gb|AAH08450.1|	SMT3 suppressor of mif two 3 homolog 2 (S. cerevisiae)	95	40	1e-49	0.97	6	F:GO:0004252 C:GO:0000776 F:GO:0005515 P:GO:0006512 P:GO:0006508 C:GO:0005634	EC:3.4.21,
gi|32425649|gb|AAH01097.1|	EIF4B protein	349	40	1e-110	0.92	6	C:GO:0016281 F:GO:0003723 P:GO:0006446 F:GO:0003743 F:GO:0000166 C:GO:0005840
gi|288100|emb|CAA39265.1|	IF4B_HUMANEukaryotic translation initiation factor 4B (eIF-4B)	611	40	1e-179	0.96	6	C:GO:0016281 F:GO:0003723 P:GO:0006446 F:GO:0003743 F:GO:0000166 C:GO:0005840
gi|62896615|dbj|BAD96248.1|	eukaryotic translation initiation factor 4B variant	611	40	1e-179	0.96	6	C:GO:0016281 F:GO:0003723 P:GO:0006446 F:GO:0003743 F:GO:0000166 C:GO:0005840
gi|50053795|ref|NP_001408.2|	Eukaryotic translation initiation factor 4B	611	40	1e-180	0.96	6	C:GO:0016281 F:GO:0003723 P:GO:0006446 F:GO:0003743 F:GO:0000166 C:GO:0005840
gi|48146033|emb|CAG33239.1|	EIF4B	611	40	1e-180	0.96	6	C:GO:0016281 F:GO:0003723 P:GO:0006446 F:GO:0003743 F:GO:0000166 C:GO:0005840
gi|49256408|gb|AAH73154.1|	Eukaryotic translation initiation factor 4B	611	40	1e-179	0.96	6	C:GO:0016281 F:GO:0003723 P:GO:0006446 F:GO:0003743 F:GO:0000166 C:GO:0005840
gi|71051626|gb|AAH98437.1|	Eukaryotic translation initiation factor 4B	611	40	1e-180	0.96	6	C:GO:0016281 F:GO:0003723 P:GO:0006446 F:GO:0003743 F:GO:0000166 C:GO:0005840
gi|33875177|gb|AAH00064.1|	YBX1 protein	266	40	1e-72	0.96	8	F:GO:0003677 F:GO:0003723 F:GO:0005515 F:GO:0016564 P:GO:0000398 P:GO:0006355 P:GO:0016481 C:GO:0017053
gi|423015|pir||S34426	nuclease sensitive element binding protein-1	321	40	1e-131	0.83	8	F:GO:0003677 F:GO:0003723 F:GO:0005515 F:GO:0016564 P:GO:0000398 P:GO:0006355 P:GO:0016481 C:GO:0017053
gi|870743|dbj|BAA09522.1|	heterogeneous nuclear ribonucleoprotein D isoform b	267	40	1e-102	0.89	13	C:GO:0005737 P:GO:0006402 F:GO:0003729 F:GO:0016563 F:GO:0003677 C:GO:0000781 C:GO:0030529 C:GO:0005634 P:GO:0006355 F:GO:0000166 P:GO:0006396 P:GO:0000723 P:GO:0045941
gi|386547|gb|AAB27345.1|	-	20	0	-	-	0		-
gi|870747|dbj|BAA09524.1|	heterogeneous nuclear ribonucleoprotein D isoform c	215	40	1e-104	0.87	13	C:GO:0005737 P:GO:0006402 F:GO:0003729 F:GO:0016563 F:GO:0003677 C:GO:0000781 C:GO:0030529 C:GO:0005634 P:GO:0006355 F:GO:0000166 P:GO:0006396 P:GO:0000723 P:GO:0045941
gi|18645125|gb|AAH23977.1|	PREDICTED: similar to heterogeneous nuclear ribonucleoprotein D isoform c isoform 2	306	40	1e-119	0.89	13	C:GO:0005737 P:GO:0006402 F:GO:0003729 F:GO:0016563 F:GO:0003677 C:GO:0000781 C:GO:0030529 C:GO:0005634 P:GO:0006355 F:GO:0000166 P:GO:0006396 P:GO:0000723 P:GO:0045941
gi|51477708|ref|NP_001003810.1|	heterogeneous nuclear ribonucleoprotein D isoform d	287	40	1e-107	0.9	13	C:GO:0005737 P:GO:0006402 F:GO:0003729 F:GO:0016563 F:GO:0003677 C:GO:0000781 C:GO:0030529 C:GO:0005634 P:GO:0006355 F:GO:0000166 P:GO:0006396 P:GO:0000723 P:GO:0045941
gi|1082775|pir||A54601	p37 AUF1	287	40	1e-122	0.93	13	C:GO:0005737 P:GO:0006402 F:GO:0003729 F:GO:0016563 F:GO:0003677 C:GO:0000781 C:GO:0030529 C:GO:0005634 P:GO:0006355 F:GO:0000166 P:GO:0006396 P:GO:0000723 P:GO:0045941
gi|2773158|gb|AAB96683.1|	PREDICTED: similar to heterogeneous nuclear ribonucleoprotein D isoform c isoform 2	298	40	1e-119	0.89	13	C:GO:0005737 P:GO:0006402 F:GO:0003729 F:GO:0016563 F:GO:0003677 C:GO:0000781 C:GO:0030529 C:GO:0005634 P:GO:0006355 F:GO:0000166 P:GO:0006396 P:GO:0000723 P:GO:0045941
gi|929663|emb|CAA27544.1|	HNRU2_HUMANHeterogeneous nuclear ribonucleoprotein UP2	225	40	1e-98	0.74	13	C:GO:0005737 P:GO:0006402 C:GO:0030530 F:GO:0003729 F:GO:0016563 F:GO:0003677 C:GO:0000781 ND:GO:0000004 F:GO:0000166 P:GO:0006355 P:GO:0006396 P:GO:0000723 P:GO:0045941
gi|12803191|gb|AAH02401.1|	PREDICTED: similar to Heterogeneous nuclear ribonucleoprotein D0 (hnRNP D0) (AU-rich element RNA-binding protein 1) isoform 4	355	40	1e-116	0.89	13	C:GO:0005737 P:GO:0006402 F:GO:0003729 F:GO:0016563 F:GO:0003677 C:GO:0000781 C:GO:0030529 C:GO:0005634 P:GO:0006355 F:GO:0000166 P:GO:0006396 P:GO:0000723 P:GO:0045941
gi|14110417|ref|NP_112737.1|	heterogeneous nuclear ribonucleoprotein D isoform b	336	40	1e-104	0.89	13	C:GO:0005737 P:GO:0006402 F:GO:0003729 F:GO:0016563 F:GO:0003677 C:GO:0000781 C:GO:0030529 C:GO:0005634 P:GO:0006355 F:GO:0000166 P:GO:0006396 P:GO:0000723 P:GO:0045941
gi|420052|pir||A44192	DNA-binding protein	328	40	1e-153	0.93	13	C:GO:0005737 P:GO:0006402 F:GO:0003729 F:GO:0016563 F:GO:0003677 C:GO:0000781 C:GO:0030529 C:GO:0005634 P:GO:0006355 F:GO:0000166 P:GO:0006396 P:GO:0000723 P:GO:0045941
gi|30583969|gb|AAP36233.1|	Homo sapiens enhancer of rudimentary homolog (Drosophila)	105	40	1e-56	0.86	8	P:GO:0006213 P:GO:0006207 F:GO:0003723 ND:GO:0005554 P:GO:0000074 P:GO:0006412 ND:GO:0008372 C:GO:0005739	EC:3.6.5.3,
gi|3334899|gb|AAC28898.1|	autoantigen p542	291	40	1e-106	0.8	3	F:GO:0003723 C:GO:0030530 F:GO:0000166
gi|56203189|emb|CAI22149.1|	RALY	237	40	1e-89	0.81	3	F:GO:0003723 C:GO:0030530 F:GO:0000166
gi|62897389|dbj|BAD96635.1|	RNA binding protein (autoantigenic, hnRNP-associated with lethal yellow) long isoform variant	307	40	1e-101	0.86	3	F:GO:0003723 C:GO:0030530 F:GO:0000166
gi|56203188|emb|CAI22148.1|	RALY	172	40	1e-44	0.9	3	F:GO:0003723 C:GO:0030530 F:GO:0000166
gi|56203187|emb|CAI22147.1|	RNA binding protein (autoantigenic, hnRNP-associated with lethal yellow) long isoform variant	181	40	1e-63	0.9	3	F:GO:0003723 C:GO:0030530 F:GO:0000166
gi|56203186|emb|CAI22146.1|	PREDICTED: RNA binding protein (autoantigenic, hnRNP-associated with lethal yellow)	89	40	1e-43	0.94	3	F:GO:0003723 C:GO:0030530 F:GO:0000166
gi|21396480|ref|NP_031393.2|	RNA binding protein (autoantigenic, hnRNP-associated with lethal yellow) short isoform	290	40	1e-106	0.79	3	F:GO:0003723 C:GO:0030530 F:GO:0000166
gi|8051631|ref|NP_057951.1|	RNA binding protein (autoantigenic, hnRNP-associated with lethal yellow) long isoform	306	40	1e-101	0.86	3	F:GO:0003723 C:GO:0030530 F:GO:0000166
gi|38014625|gb|AAH00047.2|	ribosomal protein L8	211	40	1e-114	0.95	5	C:GO:0005840 F:GO:0003735 P:GO:0006412 F:GO:0019843 P:GO:0042254	EC:3.6.5.3,
gi|30583597|gb|AAP36043.1|	ribosomal protein L8	257	40	1e-141	0.94	5	C:GO:0005840 F:GO:0003735 P:GO:0006412 F:GO:0019843 P:GO:0042254	EC:3.6.5.3,
gi|32481925|gb|AAP84318.1|	carbamoyl-phosphate synthetase 1 variant	1049	40	1e-170	0.85	10	P:GO:0006541 P:GO:0000050 F:GO:0005515 P:GO:0006526 F:GO:0005524 P:GO:0019856 C:GO:0005739 F:GO:0004087 C:GO:0005951 P:GO:0006560	EC:6.3.4.16,
gi|34364603|emb|CAE45707.1|	hypothetical protein	706	40	1e-170	0.81	10	P:GO:0006541 P:GO:0000050 F:GO:0005515 P:GO:0006526 F:GO:0005524 P:GO:0019856 C:GO:0005739 F:GO:0004087 C:GO:0005951 P:GO:0006560	EC:6.3.4.16,
gi|219553|dbj|BAA14328.1|	carbamyl phosphate synthetase I	1500	40	1e-170	0.97	10	P:GO:0006541 P:GO:0000050 F:GO:0005515 P:GO:0006526 F:GO:0005524 P:GO:0019856 C:GO:0005739 F:GO:0004087 C:GO:0005951 P:GO:0006560	EC:6.3.4.16,
gi|28625486|gb|AAO31763.1|	carbamoyl-phosphate synthetase 1, mitochondrial	1500	40	1e-170	0.97	10	P:GO:0006541 P:GO:0000050 F:GO:0005515 P:GO:0006526 F:GO:0005524 P:GO:0019856 C:GO:0005739 F:GO:0004087 C:GO:0005951 P:GO:0006560	EC:6.3.4.16,
gi|62087180|dbj|BAD92037.1|	carbamoyl-phosphate synthetase 1 variant	1510	40	1e-170	0.97	10	P:GO:0006541 P:GO:0000050 F:GO:0005515 P:GO:0006526 F:GO:0005524 P:GO:0019856 C:GO:0005739 F:GO:0004087 C:GO:0005951 P:GO:0006560	EC:6.3.4.16,
gi|56378239|dbj|BAD74209.1|	carbamoylphosphate synthetase I	1500	40	1e-170	0.97	10	P:GO:0006541 P:GO:0000050 F:GO:0005515 P:GO:0006526 F:GO:0005524 P:GO:0019856 C:GO:0005739 F:GO:0004087 C:GO:0005951 P:GO:0006560	EC:6.3.4.16,
gi|56378235|dbj|BAD74207.1|	carbamoylphosphate synthetase I	1500	40	1e-170	0.97	10	P:GO:0006541 P:GO:0000050 F:GO:0005515 P:GO:0006526 F:GO:0005524 P:GO:0019856 C:GO:0005739 F:GO:0004087 C:GO:0005951 P:GO:0006560	EC:6.3.4.16,
gi|56378231|dbj|BAD74205.1|	carbamoylphosphate synthetase I	1500	40	1e-170	0.97	10	P:GO:0006541 P:GO:0000050 F:GO:0005515 P:GO:0006526 F:GO:0005524 P:GO:0019856 C:GO:0005739 F:GO:0004087 C:GO:0005951 P:GO:0006560	EC:6.3.4.16,
gi|14336763|gb|AAK61291.1|	non-metastatic cells nucleoside-diphosphate kinase 6	169	40	1e-94	0.89	16	P:GO:0006241 F:GO:0004550 P:GO:0006228 P:GO:0006917 P:GO:0006183 F:GO:0004536 F:GO:0003677 P:GO:0008285 F:GO:0005524 F:GO:0000287 P:GO:0045786 C:GO:0005737 C:GO:0005634 P:GO:0006144 P:GO:0006206 P:GO:0006308	EC:2.7.4.6,
gi|6941068|emb|CAB72319.1|	c371H6.2 (similar to NDP kinase)	153	40	1e-84	0.89	16	P:GO:0006241 F:GO:0004550 P:GO:0006228 P:GO:0006917 P:GO:0006183 F:GO:0004536 F:GO:0003677 P:GO:0008285 F:GO:0005524 F:GO:0000287 P:GO:0045786 C:GO:0005737 C:GO:0005634 P:GO:0006144 P:GO:0006206 P:GO:0006308	EC:2.7.4.6,
gi|51474572|ref|XP_371115.3|	PREDICTED: similar to 60S ribosomal protein L7a isoform 1	525	40	1e-123	0.96	4	C:GO:0005840 P:GO:0042254 F:GO:0003735 P:GO:0006412	EC:3.6.5.3,
gi|55958183|emb|CAI12833.1|	ribosomal protein L7a	191	40	1e-84	0.99	4	C:GO:0005840 P:GO:0042254 F:GO:0003735 P:GO:0006412	EC:3.6.5.3,
gi|62896627|dbj|BAD96254.1|	ribosomal protein L7a	266	40	1e-124	0.97	4	C:GO:0005840 P:GO:0042254 F:GO:0003735 P:GO:0006412	EC:3.6.5.3,
gi|55958184|emb|CAI12834.1|	ribosomal protein L7a	151	40	1e-73	0.98	4	C:GO:0005840 P:GO:0042254 F:GO:0003735 P:GO:0006412	EC:3.6.5.3,
gi|13366090|dbj|BAB39381.1|	PREDICTED: similar to 60S ribosomal protein L7a	142	40	1e-68	0.98	4	C:GO:0005840 P:GO:0042254 F:GO:0003735 P:GO:0006412	EC:3.6.5.3,
gi|47115217|emb|CAG28568.1|	microsomal glutathione S-transferase 2	147	40	1e-68	0.73	12	C:GO:0005792 F:GO:0004364 F:GO:0008047 F:GO:0004464 P:GO:0019370 P:GO:0007267 P:GO:0007165 C:GO:0016021 C:GO:0005783 P:GO:0019735 P:GO:0006749 P:GO:0006803	EC:2.5.1.18, EC:4.4.1.20,
gi|4558335|pdb|2BJX|A	PREDICTED: prolyl 4-hydroxylase, beta subunit isoform 7	110	40	1e-55	0.95	15	C:GO:0009986 P:GO:0006457 C:GO:0005793 P:GO:0018401 F:GO:0009055 F:GO:0004656 F:GO:0003756 F:GO:0051082 C:GO:0005576 C:GO:0016020 F:GO:0015035 C:GO:0005783 P:GO:0006118 P:GO:0006525 P:GO:0006560	EC:1.14.11.2, EC:5.3.4.1,
gi|54695544|gb|AAV38144.1|	proteasome (prosome, macropain) activator subunit 1 (PA28 alpha)	249	40	1e-119	0.89	4	P:GO:0006955 C:GO:0000502 C:GO:0008537 F:GO:0008538
gi|49456277|emb|CAG46459.1|	proteasome activator subunit 1	249	40	1e-119	0.89	4	P:GO:0006955 C:GO:0000502 C:GO:0008537 F:GO:0008538
gi|30581141|ref|NP_788955.1|	PREDICTED: proteasome activator subunit 1 isoform 1	250	40	1e-111	0.88	4	P:GO:0006955 C:GO:0000502 C:GO:0008537 F:GO:0008538
gi|3219284|dbj|BAA28836.1|	PREDICTED: similar to interferon-gamma isoform 2	76	23	1e-17	0.99	4	P:GO:0006955 C:GO:0000502 C:GO:0008537 F:GO:0008538
gi|32879937|gb|AAP88799.1|	karyopherin beta 1	876	40	1e-180	0.83	9	C:GO:0005737 C:GO:0005643 P:GO:0000059 F:GO:0005515 P:GO:0000060 F:GO:0008565 F:GO:0008139 P:GO:0006607 F:GO:0008270
gi|51464452|ref|XP_497970.1|	PREDICTED: similar to Heterogeneous nuclear ribonucleoprotein A1 (Helix-destabilizing protein) (Single-strand binding protein) (hnRNP core protein A1) (HDP-1) (Topoisomerase-inhibitor suppressed) isoform 2	249	40	1e-47	0.82	9	C:GO:0005737 C:GO:0005681 C:GO:0030530 C:GO:0005654 P:GO:0006406 F:GO:0003723 F:GO:0005515 P:GO:0000398 F:GO:0000166
gi|2194069|pdb|1HA1|	PREDICTED: heterogeneous nuclear ribonucleoprotein A1 isoform 2	184	40	1e-103	0.86	9	C:GO:0005737 C:GO:0005681 C:GO:0030530 C:GO:0005654 P:GO:0006406 F:GO:0003723 F:GO:0005515 P:GO:0000398 F:GO:0000166
gi|62897249|dbj|BAD96565.1|	PREDICTED: heterogeneous nuclear ribonucleoprotein A1 isoform 2	286	40	1e-107	0.99	9	C:GO:0005737 C:GO:0005681 C:GO:0030530 C:GO:0005654 P:GO:0006406 F:GO:0003723 F:GO:0005515 P:GO:0000398 F:GO:0000166
gi|55957261|emb|CAI16736.1|	Heterogeneous nuclear ribonucleoprotein A1-like	320	40	1e-107	0.96	9	C:GO:0005737 C:GO:0005681 C:GO:0030530 C:GO:0005654 P:GO:0006406 F:GO:0003723 F:GO:0005515 P:GO:0000398 F:GO:0000166
gi|39654500|pdb|1PO6|A	PREDICTED: heterogeneous nuclear ribonucleoprotein A1 isoform 2	183	40	1e-102	0.86	9	C:GO:0005737 C:GO:0005681 C:GO:0030530 C:GO:0005654 P:GO:0006406 F:GO:0003723 F:GO:0005515 P:GO:0000398 F:GO:0000166
gi|41151081|ref|XP_208200.3|	PREDICTED: heterogeneous nuclear ribonucleoprotein A1 isoform 2	321	40	1e-107	0.98	9	C:GO:0005737 C:GO:0005681 C:GO:0030530 C:GO:0005654 P:GO:0006406 F:GO:0003723 F:GO:0005515 P:GO:0000398 F:GO:0000166
gi|20664272|pdb|1L3K|A	PREDICTED: heterogeneous nuclear ribonucleoprotein A1 isoform 2	196	40	1e-109	0.99	9	C:GO:0005737 C:GO:0005681 C:GO:0030530 C:GO:0005654 P:GO:0006406 F:GO:0003723 F:GO:0005515 P:GO:0000398 F:GO:0000166
gi|133252|sp|P09867|ROA1_BOVIN	PREDICTED: heterogeneous nuclear ribonucleoprotein A1 isoform 2	195	40	1e-109	0.99	9	C:GO:0005737 C:GO:0005681 C:GO:0030530 C:GO:0005654 P:GO:0006406 F:GO:0003723 F:GO:0005515 P:GO:0000398 F:GO:0000166
gi|51492884|ref|XP_208373.5|	PREDICTED: similar to Heterogeneous nuclear ribonucleoprotein A1 (Helix-destabilizing protein) (Single-strand binding protein) (hnRNP core protein A1) (HDP-1) (Topoisomerase-inhibitor suppressed)	317	40	1e-105	0.96	9	C:GO:0005737 C:GO:0005681 C:GO:0030530 C:GO:0005654 P:GO:0006406 F:GO:0003723 F:GO:0005515 P:GO:0000398 F:GO:0000166
gi|56549123|ref|NP_001005361.1|	dynamin 2 isoform 2	870	40	1e-170	0.97	15	F:GO:0016563 F:GO:0008017 P:GO:0043065 P:GO:0000086 F:GO:0019899 P:GO:0048489 F:GO:0003774 C:GO:0045211 P:GO:0006897 F:GO:0003924 P:GO:0007165 C:GO:0005737 F:GO:0005525 P:GO:0045941 C:GO:0045298	EC:3.6.5.1, EC:3.6.5.2, EC:3.6.5.3, EC:3.6.5.4,
gi|56549125|ref|NP_001005362.1|	dynamin 2 isoform 4	866	40	1e-170	0.97	15	F:GO:0016563 F:GO:0008017 P:GO:0043065 P:GO:0000086 F:GO:0019899 P:GO:0048489 F:GO:0003774 C:GO:0045211 P:GO:0006897 F:GO:0003924 P:GO:0007165 C:GO:0005737 F:GO:0005525 P:GO:0045941 C:GO:0045298	EC:3.6.5.1, EC:3.6.5.2, EC:3.6.5.3, EC:3.6.5.4,
gi|1363934|pir||JC4305	JC4305dynamin II - human	866	40	1e-170	0.97	15	F:GO:0016563 F:GO:0008017 P:GO:0043065 P:GO:0000086 F:GO:0019899 P:GO:0048489 F:GO:0003774 C:GO:0045211 P:GO:0006897 F:GO:0003924 P:GO:0007165 C:GO:0005737 F:GO:0005525 P:GO:0045941 C:GO:0045298	EC:3.6.5.1, EC:3.6.5.2, EC:3.6.5.3, EC:3.6.5.4,
gi|56549121|ref|NP_001005360.1|	dynamin 2 isoform 1	870	40	1e-170	0.97	15	F:GO:0016563 F:GO:0008017 P:GO:0043065 P:GO:0000086 F:GO:0019899 P:GO:0048489 F:GO:0003774 C:GO:0045211 P:GO:0006897 F:GO:0003924 P:GO:0007165 C:GO:0005737 F:GO:0005525 P:GO:0045941 C:GO:0045298	EC:3.6.5.1, EC:3.6.5.2, EC:3.6.5.3, EC:3.6.5.4,
gi|62088006|dbj|BAD92450.1|	dynamin 2 isoform 4 variant	487	40	1e-170	0.97	15	F:GO:0016563 F:GO:0008017 P:GO:0043065 P:GO:0000086 F:GO:0019899 P:GO:0048489 F:GO:0003774 C:GO:0045211 P:GO:0006897 F:GO:0003924 P:GO:0007165 C:GO:0005737 F:GO:0005525 P:GO:0045941 C:GO:0045298	EC:3.6.5.1, EC:3.6.5.2, EC:3.6.5.3, EC:3.6.5.4,
gi|32451865|gb|AAH54501.1|	dynamin 2 isoform 3	866	40	1e-170	0.97	15	F:GO:0016563 F:GO:0008017 P:GO:0043065 P:GO:0000086 F:GO:0019899 P:GO:0048489 F:GO:0003774 C:GO:0045211 P:GO:0006897 F:GO:0003924 P:GO:0007165 C:GO:0005737 F:GO:0005525 P:GO:0045941 C:GO:0045298	EC:3.6.5.1, EC:3.6.5.2, EC:3.6.5.3, EC:3.6.5.4,
gi|5834273|gb|AAD53889.1|	high mobility group protein-R	179	17	1e-52	0.97	12	F:GO:0042975 F:GO:0030374 C:GO:0005667 P:GO:0006268 F:GO:0046965 F:GO:0003680 P:GO:0007169 P:GO:0006461 C:GO:0000785 F:GO:0003700 P:GO:0006345 P:GO:0006337
gi|51094513|gb|EAL23769.1|	phosphoglycerate mutase 2 (muscle)	252	40	1e-137	0.78	8	F:GO:0004083 F:GO:0004619 P:GO:0006941 F:GO:0004082 P:GO:0006096 C:GO:0005829 F:GO:0042803 P:GO:0006094	EC:3.1.3.13, EC:5.4.2.1, EC:5.4.2.4,
gi|12804905|gb|AAH01904.1|	phosphoglycerate mutase 2 (muscle)	253	40	1e-147	0.91	8	F:GO:0004083 F:GO:0004619 P:GO:0006941 F:GO:0004082 P:GO:0006096 C:GO:0005829 F:GO:0042803 P:GO:0006094	EC:3.1.3.13, EC:5.4.2.1, EC:5.4.2.4,
gi|71274132|ref|NP_001025062.1|	phosphoglycerate mutase family 3	254	40	1e-139	0.93	8	F:GO:0004083 F:GO:0004619 P:GO:0006941 F:GO:0004082 P:GO:0006096 C:GO:0005829 F:GO:0042803 P:GO:0006094	EC:3.1.3.13, EC:5.4.2.1, EC:5.4.2.4,
gi|20530939|gb|AAM27295.1|	phosphoglycerate mutase processed protein	254	40	1e-139	0.93	8	F:GO:0004083 F:GO:0004619 P:GO:0006941 F:GO:0004082 P:GO:0006096 C:GO:0005829 F:GO:0042803 P:GO:0006094	EC:3.1.3.13, EC:5.4.2.1, EC:5.4.2.4,
gi|20530925|gb|AAM27288.1|	phosphoglycerate mutase processed protein	254	40	1e-139	0.93	8	F:GO:0004083 F:GO:0004619 P:GO:0006941 F:GO:0004082 P:GO:0006096 C:GO:0005829 F:GO:0042803 P:GO:0006094	EC:3.1.3.13, EC:5.4.2.1, EC:5.4.2.4,
gi|62896597|dbj|BAD96239.1|	eukaryotic translation elongation factor 1 alpha 1 variant	366	40	1e-170	0.98	5	F:GO:0003746 F:GO:0005515 F:GO:0005525 C:GO:0005840 P:GO:0006448
gi|62087708|dbj|BAD92301.1|	eukaryotic translation elongation factor 1 alpha 2 variant	340	40	1e-170	0.96	6	F:GO:0003746 F:GO:0005525 F:GO:0005515 C:GO:0005634 C:GO:0005840 P:GO:0006448
gi|51458615|ref|XP_496374.1|	PREDICTED: similar to eukaryotic translation elongation factor 1 alpha 1 isoform 3	262	40	1e-129	0.96	5	F:GO:0003746 F:GO:0005515 F:GO:0005525 C:GO:0005840 P:GO:0006448
gi|27804485|gb|AAO22463.1|	alpha-2 globin	56	40	1e-24	0.98	4	F:GO:0020037 C:GO:0005833 P:GO:0015671 F:GO:0019825
gi|1340148|emb|CAA23751.1|	alpha 2 globin variant	85	40	1e-41	0.99	6	F:GO:0020037 C:GO:0005833 F:GO:0005344 P:GO:0015671 F:GO:0005506 F:GO:0019825
gi|258901|gb|AAB23944.1|	-	15	0	-	-	0		-
gi|31376247|gb|AAP44005.1|	truncated alpha 1 globin variant	43	40	1e-16	0.97	4	F:GO:0020037 C:GO:0005833 P:GO:0015671 F:GO:0019825
gi|28542874|gb|AAO42516.1|	hemoglobin alpha-1 chain	88	40	1e-43	0.97	6	F:GO:0020037 C:GO:0005833 F:GO:0005344 P:GO:0015671 F:GO:0005506 F:GO:0019825
gi|27804515|gb|AAO22464.1|	alpha-1 globin	88	40	1e-43	0.97	6	F:GO:0020037 C:GO:0005833 F:GO:0005344 P:GO:0015671 F:GO:0005506 F:GO:0019825
gi|27902682|gb|AAO24131.1|	hemoglobin alpha-2	91	40	1e-45	0.97	6	F:GO:0020037 C:GO:0005833 F:GO:0005344 P:GO:0015671 F:GO:0005506 F:GO:0019825
gi|8101647|gb|AAF72612.1|	AF230076_1alpha-2-globin	142	40	1e-76	0.99	6	F:GO:0020037 C:GO:0005833 F:GO:0005344 P:GO:0015671 F:GO:0005506 F:GO:0019825
gi|47679337|gb|AAT36649.1|	hemoglobin alpha 1	90	40	1e-44	0.99	6	F:GO:0020037 C:GO:0005833 F:GO:0005344 P:GO:0015671 F:GO:0005506 F:GO:0019825
gi|9624481|gb|AAF90195.1|	alpha one globin	91	40	1e-44	0.97	6	F:GO:0020037 C:GO:0005833 F:GO:0005344 P:GO:0015671 F:GO:0005506 F:GO:0019825
gi|62896517|dbj|BAD96199.1|	ribosomal protein S4, X-linked X isoform variant	263	40	1e-151	0.97	6	F:GO:0003735 F:GO:0003723 ND:GO:0005554 C:GO:0005843 P:GO:0006412 P:GO:0042254	EC:3.6.5.3,
gi|48376549|gb|AAH07308.2|	RPS4X protein	243	40	1e-138	0.97	6	F:GO:0003735 F:GO:0003723 ND:GO:0005554 C:GO:0005843 P:GO:0006412 P:GO:0042254	EC:3.6.5.3,
gi|51476007|ref|XP_377716.2|	PREDICTED: similar to 40S ribosomal protein S17	135	40	1e-73	0.95	5	F:GO:0003735 F:GO:0003723 C:GO:0005843 P:GO:0006412 P:GO:0042254	EC:3.6.5.3,
gi|4506693|ref|NP_001012.1|	ribosomal protein S17	135	40	1e-71	0.97	5	F:GO:0003735 F:GO:0003723 C:GO:0005843 P:GO:0006412 P:GO:0042254	EC:3.6.5.3,
gi|28193108|emb|CAD62296.1|	unnamed protein product	413	40	1e-177	0.99	12	C:GO:0005737 C:GO:0005625 P:GO:0006457 F:GO:0030235 F:GO:0030911 ND:GO:0005554 P:GO:0006986 F:GO:0005524 P:GO:0045429 ND:GO:0000004 F:GO:0051082 ND:GO:0008372
gi|12654329|gb|AAH00987.1|	HSP90AA1 protein	548	40	1e-170	0.98	12	C:GO:0005737 C:GO:0005625 P:GO:0006457 F:GO:0030235 F:GO:0030911 ND:GO:0005554 P:GO:0006986 F:GO:0005524 P:GO:0045429 ND:GO:0000004 F:GO:0051082 ND:GO:0008372
gi|3287489|gb|AAC25497.1|	Hsp89-alpha-delta-N	539	40	1e-170	0.98	12	C:GO:0005737 C:GO:0005625 P:GO:0006457 F:GO:0030235 F:GO:0030911 ND:GO:0005554 P:GO:0006986 F:GO:0005524 P:GO:0045429 ND:GO:0000004 F:GO:0051082 ND:GO:0008372
gi|10437873|dbj|BAB15121.1|	unnamed protein product	362	40	1e-175	0.97	8	P:GO:0006457 F:GO:0030235 F:GO:0030911 P:GO:0006986 F:GO:0005524 P:GO:0045429 F:GO:0051082 C:GO:0005829
gi|56204417|emb|CAI20096.1|	heat shock 90kDa protein 1, beta	141	40	1e-66	0.98	8	P:GO:0006457 F:GO:0030235 F:GO:0030911 P:GO:0006986 F:GO:0005524 P:GO:0045429 F:GO:0051082 C:GO:0005829
gi|38196932|gb|AAH07989.2|	PREDICTED: hypothetical protein isoform 2	422	40	1e-170	0.98	12	C:GO:0005737 C:GO:0005625 P:GO:0006457 F:GO:0030235 F:GO:0030911 ND:GO:0005554 P:GO:0006986 F:GO:0005524 P:GO:0045429 ND:GO:0000004 F:GO:0051082 ND:GO:0008372
gi|56204418|emb|CAI20097.1|	heat shock 90kDa protein 1, beta	149	40	1e-70	0.98	8	P:GO:0006457 F:GO:0030235 F:GO:0030911 P:GO:0006986 F:GO:0005524 P:GO:0045429 F:GO:0051082 C:GO:0005829
gi|56204419|emb|CAI20098.1|	heat shock 90kDa protein 1, beta	170	40	1e-93	0.98	8	P:GO:0006457 F:GO:0030235 F:GO:0030911 P:GO:0006986 F:GO:0005524 P:GO:0045429 F:GO:0051082 C:GO:0005829
gi|1905874|gb|AAC05580.1|	carboxyl terminal LIM domain protein	329	40	1e-175	0.79	4	C:GO:0005856 F:GO:0008270 F:GO:0005515 P:GO:0006979
gi|55662186|emb|CAH70720.1|	PDZ and LIM domain 1 (elfin)	329	40	1e-176	0.79	4	C:GO:0005856 F:GO:0008270 F:GO:0005515 P:GO:0006979
gi|62630157|gb|AAX88902.1|	chaperonin containing TCP1, subunit 7 isoform a	543	40	1e-170	0.94	5	P:GO:0006457 C:GO:0005737 P:GO:0000074 F:GO:0051082 F:GO:0005524
gi|48145555|emb|CAG33000.1|	CCT7	543	40	1e-170	0.94	5	P:GO:0006457 C:GO:0005737 P:GO:0000074 F:GO:0051082 F:GO:0005524
gi|62896515|dbj|BAD96198.1|	chaperonin containing TCP1, subunit 7 (eta) variant	543	40	1e-170	0.94	5	P:GO:0006457 C:GO:0005737 P:GO:0000074 F:GO:0051082 F:GO:0005524
gi|1800303|gb|AAB41437.1|	HIV-1 Nef interacting protein	412	40	1e-180	0.93	5	P:GO:0006457 C:GO:0005737 P:GO:0000074 F:GO:0051082 F:GO:0005524
gi|2407913|emb|CAA57833.1|	PREDICTED: similar to LIM and SH3 domain protein	261	40	1e-122	0.82	8	F:GO:0005070 F:GO:0003779 P:GO:0006811 C:GO:0030864 F:GO:0008270 F:GO:0015075 P:GO:0030865 P:GO:0007165
gi|15214662|gb|AAH12460.1|	PREDICTED: similar to LIM and SH3 domain protein	261	40	1e-104	0.84	8	F:GO:0005070 F:GO:0003779 P:GO:0006811 C:GO:0030864 F:GO:0008270 F:GO:0015075 P:GO:0030865 P:GO:0007165
gi|56566054|gb|AAV98363.1|	poly(rC) binding protein 3	361	40	1e-177	0.84	7	F:GO:0003723 C:GO:0005737 C:GO:0030529 C:GO:0005634 F:GO:0003677 F:GO:0005515 P:GO:0016071
gi|47940610|gb|AAH71942.1|	poly(rC)-binding protein 2 isoform a	366	40	1e-178	0.87	7	F:GO:0003723 F:GO:0003697 C:GO:0005737 C:GO:0030529 C:GO:0005634 F:GO:0005515 P:GO:0016071
gi|12230427|sp|P57721|PCBP3_HUMAN	PREDICTED: hypothetical protein isoform 9	339	40	1e-180	0.89	4	F:GO:0003723 C:GO:0030529 F:GO:0003677 P:GO:0016071
gi|62087230|dbj|BAD92062.1|	poly(rC)-binding protein 2 isoform b variant	373	40	1e-179	0.88	7	F:GO:0003723 F:GO:0003697 C:GO:0005737 C:GO:0030529 C:GO:0005634 F:GO:0005515 P:GO:0016071
gi|15082311|gb|AAH12061.1|	PCBP3 protein	313	40	1e-167	0.83	4	F:GO:0003723 C:GO:0030529 F:GO:0003677 P:GO:0016071
gi|21753335|dbj|BAC04327.1|	unnamed protein product	351	40	1e-180	0.88	4	F:GO:0003723 C:GO:0030529 F:GO:0003677 P:GO:0016071
gi|55727961|emb|CAH90733.1|	PREDICTED: similar to signal recognition particle 14kDa (homologous Alu RNA binding protein) isoform 1	136	39	1e-51	0.84	6	P:GO:0050826 F:GO:0050825 C:GO:0005786 P:GO:0006613 P:GO:0042309 F:GO:0008312	EC:3.6.5.4,
gi|15214751|gb|AAH12509.1|	PREDICTED: similar to eukaryotic translation elongation factor 1 alpha 1 isoform 2	161	40	1e-74	0.99	5	F:GO:0003746 F:GO:0005515 F:GO:0005525 C:GO:0005840 P:GO:0006448
gi|3273383|gb|AAC24722.1|	TRAP1	616	40	1e-180	0.88	10	P:GO:0006457 P:GO:0006986 F:GO:0005524 ND:GO:0000004 F:GO:0051082 ND:GO:0008372 F:GO:0005164 C:GO:0005739 P:GO:0006955 P:GO:0007165
gi|21752190|dbj|BAC04139.1|	unnamed protein product	579	40	1e-172	0.88	10	P:GO:0006457 P:GO:0006986 F:GO:0005524 ND:GO:0000004 F:GO:0051082 ND:GO:0008372 F:GO:0005164 C:GO:0005739 P:GO:0006955 P:GO:0007165
gi|687237|gb|AAA87704.1|	A55877tumor necrosis factor type 1 receptor associated protein TRAP-1 - human	661	40	1e-178	0.88	10	P:GO:0006457 P:GO:0006986 F:GO:0005524 ND:GO:0000004 F:GO:0051082 ND:GO:0008372 F:GO:0005164 C:GO:0005739 P:GO:0006955 P:GO:0007165
gi|62897713|dbj|BAD96796.1|	TNF receptor-associated protein 1 variant	704	40	1e-170	0.88	10	P:GO:0006457 P:GO:0006986 F:GO:0005524 ND:GO:0000004 F:GO:0051082 ND:GO:0008372 F:GO:0005164 C:GO:0005739 P:GO:0006955 P:GO:0007165
gi|37589015|gb|AAH01455.2|	TRAP1 protein	699	40	1e-170	0.88	10	P:GO:0006457 P:GO:0006986 F:GO:0005524 ND:GO:0000004 F:GO:0051082 ND:GO:0008372 F:GO:0005164 C:GO:0005739 P:GO:0006955 P:GO:0007165
gi|62897971|dbj|BAD96925.1|	TNF receptor-associated protein 1 variant	704	40	1e-170	0.88	10	P:GO:0006457 P:GO:0006986 F:GO:0005524 ND:GO:0000004 F:GO:0051082 ND:GO:0008372 F:GO:0005164 C:GO:0005739 P:GO:0006955 P:GO:0007165
gi|17511976|gb|AAH18950.1|	TRAP1_HUMANHeat shock protein 75 kDa, mitochondrial precursor (HSP 75) (Tumor necrosis factor type 1 receptor-associated protein) (TRAP-1) (TNFR-associated protein 1)	704	40	1e-170	0.88	10	P:GO:0006457 P:GO:0006986 F:GO:0005524 ND:GO:0000004 F:GO:0051082 ND:GO:0008372 F:GO:0005164 C:GO:0005739 P:GO:0006955 P:GO:0007165
gi|7706485|ref|NP_057376.1|	TNF receptor-associated protein 1	704	40	1e-170	0.88	10	P:GO:0006457 P:GO:0006986 F:GO:0005524 ND:GO:0000004 F:GO:0051082 ND:GO:0008372 F:GO:0005164 C:GO:0005739 P:GO:0006955 P:GO:0007165
gi|51464337|ref|XP_087499.8|	PREDICTED: similar to 60S ribosomal protein L7a (Surfeit locus protein 3)	188	40	1e-62	0.89	4	C:GO:0005840 P:GO:0042254 F:GO:0003735 P:GO:0006412	EC:3.6.5.3,
gi|51465607|ref|XP_498041.1|	PREDICTED: similar to 60S ribosomal protein L7a (Surfeit locus protein 3)	353	40	1e-109	0.89	4	C:GO:0005840 P:GO:0042254 F:GO:0003735 P:GO:0006412	EC:3.6.5.3,
gi|51464997|ref|XP_498007.1|	PREDICTED: similar to L7a protein	193	40	1e-58	0.79	4	C:GO:0005840 P:GO:0042254 F:GO:0003735 P:GO:0006412	EC:3.6.5.3,
gi|62088696|dbj|BAD92795.1|	splicing factor, arginine/serine-rich 1 (splicing factor 2, alternate splicing factor) variant	233	40	1e-91	0.9	5	P:GO:0006376 F:GO:0003723 F:GO:0005515 C:GO:0005634 F:GO:0000166
gi|45708738|gb|AAH33785.1|	splicing factor, arginine/serine-rich 1 (splicing factor 2, alternate splicing factor) variant	201	40	1e-84	0.9	5	P:GO:0006376 F:GO:0003723 F:GO:0005515 C:GO:0005634 F:GO:0000166
gi|30584679|gb|AAP36592.1|	AChain A, Human Brain Fructose 1,6-(Bis)phosphate Aldolase (C Isozyme)	365	40	1e-176	0.93	9	P:GO:0006941 P:GO:0006096 P:GO:0006000 F:GO:0004332 P:GO:0006013 P:GO:0006020 P:GO:0006094 P:GO:0006098 P:GO:0015976	EC:4.1.2.13,
gi|30582851|gb|AAP35652.1|	ALDOC protein	364	40	1e-176	0.93	9	P:GO:0006941 P:GO:0006096 P:GO:0006000 F:GO:0004332 P:GO:0006013 P:GO:0006020 P:GO:0006094 P:GO:0006098 P:GO:0015976	EC:4.1.2.13,
gi|312137|emb|CAA30270.1|	fructose bisphosphate aldolase	364	40	1e-176	0.93	9	P:GO:0006941 P:GO:0006096 P:GO:0006000 F:GO:0004332 P:GO:0006013 P:GO:0006020 P:GO:0006094 P:GO:0006098 P:GO:0015976	EC:4.1.2.13,
gi|33869380|gb|AAH03613.2|	ALDOC protein	394	40	1e-176	0.93	9	P:GO:0006941 P:GO:0006096 P:GO:0006000 F:GO:0004332 P:GO:0006013 P:GO:0006020 P:GO:0006094 P:GO:0006098 P:GO:0015976	EC:4.1.2.13,
gi|7161776|emb|CAB76832.1|	cytokeratin	551	40	1e-179	0.89	7	F:GO:0005200 P:GO:0009790 P:GO:0050680 P:GO:0030855 P:GO:0008544 F:GO:0046982 C:GO:0045095
gi|3901030|emb|CAA76730.1|	cytokeratin type II	551	40	1e-178	0.89	7	F:GO:0005200 P:GO:0009790 P:GO:0050680 P:GO:0030855 P:GO:0008544 F:GO:0046982 C:GO:0045095
gi|30584049|gb|AAP36273.1|	Homo sapiens keratin 6A	565	40	1e-170	0.97	5	C:GO:0005882 P:GO:0007010 F:GO:0005515 P:GO:0007398 F:GO:0005200
gi|30582637|gb|AAP35545.1|	Homo sapiens keratin 6A	564	40	1e-170	0.97	5	C:GO:0005882 P:GO:0007010 F:GO:0005515 P:GO:0007398 F:GO:0005200
gi|15559584|gb|AAH14152.1|	Homo sapiens keratin 6A	564	40	1e-170	0.97	5	C:GO:0005882 P:GO:0007010 F:GO:0005515 P:GO:0007398 F:GO:0005200
gi|908801|gb|AAC41769.1|	keratin 6C	564	40	1e-180	0.97	5	C:GO:0005882 P:GO:0007010 F:GO:0005515 P:GO:0007398 F:GO:0005200
gi|46812692|gb|AAH69269.1|	Keratin 6A	564	40	1e-170	0.97	5	C:GO:0005882 P:GO:0007010 F:GO:0005515 P:GO:0007398 F:GO:0005200
gi|39795269|gb|AAH63648.1|	Keratin 6L	535	40	1e-170	0.83	5	C:GO:0005882 P:GO:0007010 F:GO:0005515 P:GO:0007398 F:GO:0005200
gi|31074633|emb|CAD91893.1|	Keratin 6L	535	40	1e-170	0.83	5	C:GO:0005882 P:GO:0007010 F:GO:0005515 P:GO:0007398 F:GO:0005200
gi|54035279|gb|AAH39148.1|	Keratin 6L	535	40	1e-170	0.84	5	C:GO:0005882 P:GO:0007010 F:GO:0005515 P:GO:0007398 F:GO:0005200
gi|31074629|emb|CAD91891.1|	keratin 2p	638	40	1e-179	0.91	7	F:GO:0005200 P:GO:0030855 F:GO:0005515 P:GO:0007398 P:GO:0045104 P:GO:0001747 C:GO:0045095
gi|25140706|tpg|DAA00377.1|	TPA_exp: keratin 5b	521	40	1e-170	0.83	7	P:GO:0009790 P:GO:0050680 P:GO:0030855 F:GO:0046982 C:GO:0045095 P:GO:0007010 F:GO:0005198
gi|57997474|emb|CAI46001.1|	hypothetical protein	410	40	1e-171	0.82	7	P:GO:0009790 P:GO:0050680 P:GO:0030855 F:GO:0046982 C:GO:0045095 P:GO:0007010 F:GO:0005198
gi|21755908|dbj|BAC04782.1|	unnamed protein product	520	40	1e-170	0.83	7	P:GO:0009790 P:GO:0050680 P:GO:0030855 F:GO:0046982 C:GO:0045095 P:GO:0007010 F:GO:0005198
gi|88053|pir||A29666	A29666keratin, 65K type II cytoskeletal - human	629	40	1e-177	0.9	7	F:GO:0005200 P:GO:0030855 F:GO:0005515 P:GO:0007398 P:GO:0045104 P:GO:0001747 C:GO:0045095
gi|2119218|pir||I53169	cytokeratin 2	638	40	1e-179	0.9	7	F:GO:0005200 P:GO:0030855 F:GO:0005515 P:GO:0007398 P:GO:0045104 P:GO:0001747 C:GO:0045095
gi|125098|sp|P12035|K2C3_HUMAN	A29666keratin, 65K type II cytoskeletal - human	629	40	1e-180	0.9	7	F:GO:0005200 P:GO:0030855 F:GO:0005515 P:GO:0007398 P:GO:0045104 P:GO:0001747 C:GO:0045095
gi|30584985|gb|AAP36765.1|	Homo sapiens RAN, member RAS oncogene family	217	40	1e-124	0.97	19	C:GO:0000178 F:GO:0050681 P:GO:0007264 P:GO:0007052 P:GO:0006611 C:GO:0005643 P:GO:0006405 C:GO:0000785 P:GO:0007067 F:GO:0003924 P:GO:0006259 F:GO:0003713 P:GO:0045893 P:GO:0000074 C:GO:0005737 P:GO:0030521 F:GO:0003682 F:GO:0005525 C:GO:0005667	EC:3.6.5.1, EC:3.6.5.2, EC:3.6.5.3, EC:3.6.5.4,
gi|51464317|ref|XP_496725.1|	RAN, member RAS oncogene family	106	40	1e-45	0.91	19	C:GO:0000178 F:GO:0050681 P:GO:0007264 P:GO:0007052 P:GO:0006611 C:GO:0005643 P:GO:0006405 C:GO:0000785 P:GO:0007067 F:GO:0003924 P:GO:0006259 F:GO:0003713 P:GO:0045893 P:GO:0000074 C:GO:0005737 P:GO:0030521 F:GO:0003682 F:GO:0005525 C:GO:0005667	EC:3.6.5.1, EC:3.6.5.2, EC:3.6.5.3, EC:3.6.5.4,
gi|32425497|gb|AAH04272.2|	RAN protein	225	40	1e-129	0.97	19	C:GO:0000178 F:GO:0050681 P:GO:0007264 P:GO:0007052 P:GO:0006611 C:GO:0005643 P:GO:0006405 C:GO:0000785 P:GO:0007067 F:GO:0003924 P:GO:0006259 F:GO:0003713 P:GO:0045893 P:GO:0000074 C:GO:0005737 P:GO:0030521 F:GO:0003682 F:GO:0005525 C:GO:0005667	EC:3.6.5.1, EC:3.6.5.2, EC:3.6.5.3, EC:3.6.5.4,
gi|4092054|gb|AAC99400.1|	GTP binding protein	216	40	1e-125	0.96	19	C:GO:0000178 F:GO:0050681 P:GO:0007264 P:GO:0007052 P:GO:0006611 C:GO:0005643 P:GO:0006405 C:GO:0000785 P:GO:0007067 F:GO:0003924 P:GO:0006259 F:GO:0003713 P:GO:0045893 P:GO:0000074 C:GO:0005737 P:GO:0030521 F:GO:0003682 F:GO:0005525 C:GO:0005667	EC:3.6.5.1, EC:3.6.5.2, EC:3.6.5.3, EC:3.6.5.4,
gi|48734884|gb|AAH72000.1|	RAN, member RAS oncogene family	216	40	1e-124	0.97	19	C:GO:0000178 F:GO:0050681 P:GO:0007264 P:GO:0007052 P:GO:0006611 C:GO:0005643 P:GO:0006405 C:GO:0000785 P:GO:0007067 F:GO:0003924 P:GO:0006259 F:GO:0003713 P:GO:0045893 P:GO:0000074 C:GO:0005737 P:GO:0030521 F:GO:0003682 F:GO:0005525 C:GO:0005667	EC:3.6.5.1, EC:3.6.5.2, EC:3.6.5.3, EC:3.6.5.4,
gi|27544381|dbj|BAC54924.1|	TC4	109	40	1e-59	0.94	19	C:GO:0000178 F:GO:0050681 P:GO:0007264 P:GO:0007052 P:GO:0006611 C:GO:0005643 P:GO:0006405 C:GO:0000785 P:GO:0007067 F:GO:0003924 P:GO:0006259 F:GO:0003713 P:GO:0045893 P:GO:0000074 C:GO:0005737 P:GO:0030521 F:GO:0003682 F:GO:0005525 C:GO:0005667	EC:3.6.5.1, EC:3.6.5.2, EC:3.6.5.3, EC:3.6.5.4,
gi|37182052|gb|AAQ88829.1|	VAMP-associated protein B/C	243	40	1e-124	0.87	8	P:GO:0006461 C:GO:0005887 F:GO:0004871 P:GO:0006887 P:GO:0043123 ND:GO:0005554 P:GO:0006944 F:GO:0005198
gi|37588848|ref|NP_003565.3|	vesicle-associated membrane protein-associated protein A isoform 1	287	40	1e-156	0.79	8	P:GO:0006461 C:GO:0005887 F:GO:0004871 P:GO:0006887 P:GO:0043123 ND:GO:0005554 P:GO:0006944 F:GO:0005198
gi|54696104|gb|AAV38424.1|	VAMP (vesicle-associated membrane protein)-associated protein A, 33kDa	242	40	1e-129	0.87	8	P:GO:0006461 C:GO:0005887 F:GO:0004871 P:GO:0006887 P:GO:0043123 ND:GO:0005554 P:GO:0006944 F:GO:0005198
gi|8099350|gb|AAF72105.1|	AF154847_133 kDa Vamp-associated protein	242	40	1e-129	0.88	8	P:GO:0006461 C:GO:0005887 F:GO:0004871 P:GO:0006887 P:GO:0043123 ND:GO:0005554 P:GO:0006944 F:GO:0005198
gi|7677066|gb|AAF67013.1|	AF160212_1VAMP-associated 33 kDa protein	243	40	1e-124	0.85	8	P:GO:0006461 C:GO:0005887 F:GO:0004871 P:GO:0006887 P:GO:0043123 ND:GO:0005554 P:GO:0006944 F:GO:0005198
gi|62088910|dbj|BAD92902.1|	VAMP-associated protein B/C variant	84	40	1e-44	0.81	8	P:GO:0006461 C:GO:0005887 F:GO:0004871 P:GO:0006887 P:GO:0043123 ND:GO:0005554 P:GO:0006944 F:GO:0005198
gi|4240460|gb|AAD13578.1|	VAMP-associated protein C	99	40	1e-53	0.82	8	P:GO:0006461 C:GO:0005887 F:GO:0004871 P:GO:0006887 P:GO:0043123 ND:GO:0005554 P:GO:0006944 F:GO:0005198
gi|55732222|emb|CAH92815.1|	vesicle-associated membrane protein-associated protein A isoform 2	242	40	1e-129	0.88	8	P:GO:0006461 C:GO:0005887 F:GO:0004871 P:GO:0006887 P:GO:0043123 ND:GO:0005554 P:GO:0006944 F:GO:0005198
gi|21755050|dbj|BAC04616.1|	unnamed protein product	146	1	1e-84	1	0		-
gi|5821501|dbj|BAA83851.1|	glycoprotein 120	98	40	1e-50	0.9	7	F:GO:0020037 F:GO:0005506 F:GO:0005198 F:GO:0009055 F:GO:0003677 C:GO:0019031 P:GO:0006118
gi|57869690|gb|AAW57728.1|	envelope glycoprotein	863	40	1e-170	0.92	7	F:GO:0020037 F:GO:0005506 F:GO:0005198 F:GO:0009055 F:GO:0003677 C:GO:0019031 P:GO:0006118
gi|29838072|gb|AAO92446.1|	envelope glycoprotein	124	40	1e-68	0.94	7	F:GO:0020037 F:GO:0005506 F:GO:0005198 F:GO:0009055 F:GO:0003677 C:GO:0019031 P:GO:0006118
gi|30143685|gb|AAP14842.1|	envelope glycoprotein	115	40	1e-64	0.93	7	F:GO:0020037 F:GO:0005506 F:GO:0005198 F:GO:0009055 F:GO:0003677 C:GO:0019031 P:GO:0006118
gi|48727991|gb|AAT46217.1|	envelope glycoprotein	117	40	1e-65	0.89	3	F:GO:0005198 F:GO:0003677 C:GO:0019031
gi|29838326|gb|AAO92573.1|	envelope glycoprotein	126	40	1e-61	0.9	7	F:GO:0020037 F:GO:0005506 F:GO:0005198 F:GO:0009055 F:GO:0003677 C:GO:0019031 P:GO:0006118
gi|9968143|emb|CAC06539.1|	gp120	88	40	1e-44	0.96	6	F:GO:0020037 F:GO:0005506 F:GO:0005198 F:GO:0009055 C:GO:0019031 P:GO:0006118
gi|3406695|gb|AAC29454.1|	gp120	115	40	1e-63	0.94	6	F:GO:0020037 F:GO:0005506 F:GO:0005198 F:GO:0009055 C:GO:0019031 P:GO:0006118
gi|37682858|gb|AAQ98436.1|	env protein	849	40	1e-170	0.92	7	F:GO:0020037 F:GO:0005506 F:GO:0005198 F:GO:0009055 F:GO:0003677 C:GO:0019031 P:GO:0006118
gi|30143829|gb|AAP14111.1|	envelope glycoprotein	115	40	1e-56	0.91	3	F:GO:0005198 F:GO:0003677 C:GO:0019031
gi|30143941|gb|AAP14167.1|	envelope glycoprotein	115	40	1e-65	0.94	2	F:GO:0005198 C:GO:0019031
gi|49617703|gb|AAT67547.1|	envelope glycoprotein	859	40	1e-170	0.95	7	F:GO:0020037 F:GO:0005506 F:GO:0005198 F:GO:0009055 F:GO:0003677 C:GO:0019031 P:GO:0006118
gi|30143494|gb|AAP14747.1|	envelope glycoprotein	115	40	1e-65	0.92	3	F:GO:0005198 F:GO:0003677 C:GO:0019031
gi|5821561|dbj|BAA83881.1|	glycoprotein 120	99	40	1e-52	0.91	2	F:GO:0005198 C:GO:0019031
gi|37682868|gb|AAQ98445.1|	env protein	869	40	1e-170	0.9	7	F:GO:0020037 F:GO:0005506 F:GO:0005198 F:GO:0009055 F:GO:0003677 C:GO:0019031 P:GO:0006118
gi|3721754|dbj|BAA33674.1|	Env	100	40	1e-43	0.96	7	F:GO:0020037 F:GO:0005506 F:GO:0005198 F:GO:0009055 F:GO:0003677 C:GO:0019031 P:GO:0006118
gi|19072380|gb|AAL84440.1|	envelope glycoprotein	115	40	1e-64	0.95	7	F:GO:0020037 F:GO:0005506 F:GO:0005198 F:GO:0009055 F:GO:0003677 C:GO:0019031 P:GO:0006118
gi|11761194|dbj|BAB19156.1|	envelope glycoprotein gp120	107	40	1e-55	0.95	7	F:GO:0020037 F:GO:0005506 F:GO:0005198 F:GO:0009055 F:GO:0003677 C:GO:0019031 P:GO:0006118
gi|487509|gb|AAA81988.1|	envelope glycoprotein, c2v3 region	92	40	1e-47	0.96	7	F:GO:0020037 F:GO:0005506 F:GO:0005198 F:GO:0009055 F:GO:0003677 C:GO:0019031 P:GO:0006118
gi|3513837|gb|AAC34006.1|	gp120	115	40	1e-64	0.95	3	F:GO:0005198 F:GO:0003677 C:GO:0019031
gi|15193250|gb|AAK91743.1|	envelope glycoprotein	169	40	1e-98	0.94	9	P:GO:0019076 F:GO:0020037 C:GO:0016020 F:GO:0005506 F:GO:0005198 F:GO:0009055 F:GO:0003677 C:GO:0019031 P:GO:0006118
gi|11761198|dbj|BAB19158.1|	envelope glycoprotein gp120	108	40	1e-56	0.95	7	F:GO:0020037 F:GO:0005506 F:GO:0005198 F:GO:0009055 F:GO:0003677 C:GO:0019031 P:GO:0006118
gi|48728069|gb|AAT46256.1|	envelope glycoprotein	115	40	1e-64	0.89	7	F:GO:0020037 F:GO:0005506 F:GO:0005198 F:GO:0009055 F:GO:0003677 C:GO:0019031 P:GO:0006118
gi|706934|gb|AAC54032.1|	envelope glycoprotein	354	40	1e-180	0.91	7	F:GO:0020037 F:GO:0005506 F:GO:0005198 F:GO:0009055 F:GO:0003677 C:GO:0019031 P:GO:0006118
gi|15680004|gb|AAH14312.1|	HIST1H2BJ protein	78	40	1e-17	1	6	P:GO:0042742 C:GO:0000786 F:GO:0003677 P:GO:0006334 ND:GO:0009613 C:GO:0005634
gi|42542572|gb|AAH66241.1|	HIST1H2BA protein	127	40	1e-52	0.92	6	P:GO:0042742 C:GO:0000786 F:GO:0003677 P:GO:0006334 ND:GO:0009613 C:GO:0005634
gi|31979|emb|CAA40416.1|	histone H2A.2	126	40	1e-53	0.99	6	P:GO:0042742 C:GO:0000786 F:GO:0003677 P:GO:0006334 ND:GO:0009613 C:GO:0005634
gi|22770639|gb|AAN06685.1|	PREDICTED: similar to histone H2B	126	40	1e-44	1	6	P:GO:0042742 C:GO:0000786 F:GO:0003677 P:GO:0006334 ND:GO:0009613 C:GO:0005634
gi|7768756|dbj|BAA95538.1|	H2BFS protein	126	40	1e-45	0.98	6	P:GO:0042742 C:GO:0000786 F:GO:0003677 P:GO:0006334 ND:GO:0009613 C:GO:0005634
gi|22770659|gb|AAN06695.1|	H2B histone family, member C	126	40	1e-44	0.98	4	C:GO:0000786 F:GO:0003677 P:GO:0006334 C:GO:0005634
gi|45767717|gb|AAH67487.1|	Histone cluster 1, H2bm	126	40	1e-54	0.96	6	P:GO:0042742 C:GO:0000786 F:GO:0003677 P:GO:0006334 ND:GO:0009613 C:GO:0005634
gi|22770661|gb|AAN06696.1|	HIST1H2BM protein	126	40	1e-54	0.96	6	P:GO:0042742 C:GO:0000786 F:GO:0003677 P:GO:0006334 ND:GO:0009613 C:GO:0005634
gi|42542679|gb|AAH66243.1|	HIST1H2BA protein	126	40	1e-45	0.97	4	C:GO:0000786 F:GO:0003677 P:GO:0006334 C:GO:0005634
gi|68532407|gb|AAH98289.1|	PREDICTED: similar to histone H2B	126	40	1e-44	1	6	P:GO:0042742 C:GO:0000786 F:GO:0003677 P:GO:0006334 ND:GO:0009613 C:GO:0005634
gi|1568557|emb|CAB02545.1|	PREDICTED: hypothetical protein	126	40	1e-44	1	6	P:GO:0042742 C:GO:0000786 F:GO:0003677 P:GO:0006334 ND:GO:0009613 C:GO:0005634
gi|42542570|gb|AAH66240.1|	Histone cluster 1, H2ba	127	40	1e-46	0.96	4	C:GO:0000786 F:GO:0003677 P:GO:0006334 C:GO:0005634
gi|73487310|gb|AAI00858.1|	Unknown (protein for IMAGE:40002416)	133	40	1e-49	0.98	6	P:GO:0042742 C:GO:0000786 F:GO:0003677 P:GO:0006334 ND:GO:0009613 C:GO:0005634
gi|22770651|gb|AAN06691.1|	PREDICTED: hypothetical protein	126	40	1e-44	1	6	P:GO:0042742 C:GO:0000786 F:GO:0003677 P:GO:0006334 ND:GO:0009613 C:GO:0005634
gi|56204738|emb|CAI23330.1|	PREDICTED: similar to histone 3, H2ba	126	40	1e-45	0.98	6	P:GO:0042742 C:GO:0000786 F:GO:0003677 P:GO:0006334 ND:GO:0009613 C:GO:0005634
gi|1568551|emb|CAB02542.1|	PREDICTED: hypothetical protein	126	40	1e-44	0.98	6	P:GO:0042742 C:GO:0000786 F:GO:0003677 P:GO:0006334 ND:GO:0009613 C:GO:0005634
gi|32113|emb|CAA24950.1|	unnamed protein product	125	40	1e-53	0.94	6	P:GO:0042742 C:GO:0000786 F:GO:0003677 P:GO:0006334 ND:GO:0009613 C:GO:0005634
gi|30908859|gb|AAP37280.1|	actin alpha 1 skeletal muscle protein	254	40	1e-146	0.96	9	F:GO:0005200 F:GO:0043531 C:GO:0005884 F:GO:0005524 C:GO:0005865 F:GO:0017022 C:GO:0001725 P:GO:0030240 C:GO:0016459
gi|55957587|emb|CAI13865.1|	PREDICTED: similar to actin alpha 1 skeletal muscle protein isoform 1	151	40	1e-85	0.99	11	F:GO:0005200 C:GO:0005625 F:GO:0043531 C:GO:0005884 F:GO:0005524 C:GO:0005865 F:GO:0017022 C:GO:0001725 P:GO:0030240 C:GO:0005829 C:GO:0016459
gi|51464747|ref|XP_498012.1|	PREDICTED: similar to Actin, cytoplasmic 2 (Gamma-actin) isoform 1	226	40	1e-79	0.83	4	C:GO:0005884 F:GO:0005524 F:GO:0005515 F:GO:0005200
gi|51459021|ref|XP_496438.1|	PREDICTED: similar to C20orf69	315	40	1e-77	0.94	5	F:GO:0005200 C:GO:0035267 C:GO:0005884 F:GO:0005515 F:GO:0005524
gi|1673514|gb|AAC51639.1|	PREDICTED: similar to Prohibitin-2 (B-cell receptor-associated protein BAP37) (Repressor of estrogen receptor activity) isoform 1	211	40	1e-97	0.92	8	F:GO:0004872 F:GO:0016566 C:GO:0005743 P:GO:0016481 P:GO:0006355 F:GO:0030331 P:GO:0007165 C:GO:0017053
gi|62739712|gb|AAH93700.1|	Protein (peptidylprolyl cis/trans isomerase) NIMA-interacting, 4 (parvulin)	156	40	1e-64	0.93	3	P:GO:0006457 C:GO:0005759 F:GO:0003755	EC:5.2.1.8,
gi|13786637|pdb|1EQ3|A	PIN4 protein	96	40	1e-49	0.93	3	P:GO:0006457 C:GO:0005759 F:GO:0003755	EC:5.2.1.8,
gi|38679892|ref|NP_006214.2|	protein (peptidyl-prolyl cis/trans isomerase) NIMA-interacting, 4 (parvulin)	156	40	1e-64	0.93	3	P:GO:0006457 C:GO:0005759 F:GO:0003755	EC:5.2.1.8,
gi|57163114|emb|CAI39855.1|	protein (peptidyl-prolyl cis/trans isomerase) NIMA-interacting, 4 (parvulin)	86	40	1e-27	0.94	3	P:GO:0006457 C:GO:0005759 F:GO:0003755	EC:5.2.1.8,
gi|57163116|emb|CAI39857.1|	protein (peptidyl-prolyl cis/trans isomerase) NIMA-interacting, 4 (parvulin)	115	40	1e-38	0.94	3	P:GO:0006457 C:GO:0005759 F:GO:0003755	EC:5.2.1.8,
gi|57163115|emb|CAI39856.1|	PIN4 protein	131	40	1e-55	0.93	3	P:GO:0006457 C:GO:0005759 F:GO:0003755	EC:5.2.1.8,
gi|47683021|gb|AAH70288.1|	PIN4 protein	140	40	1e-55	0.93	3	P:GO:0006457 C:GO:0005759 F:GO:0003755	EC:5.2.1.8,
gi|30584149|gb|AAP36323.1|	Homo sapiens protein (peptidyl-prolyl cis/trans isomerase) NIMA-interacting, 4 (parvulin)	132	40	1e-55	0.93	3	P:GO:0006457 C:GO:0005759 F:GO:0003755	EC:5.2.1.8,
gi|15825754|pdb|1FJD|A	AChain A, Human Parvulin-Like Peptidyl Prolyl CisTRANS ISOMERASE, Hpar14	104	40	1e-55	0.92	3	P:GO:0006457 C:GO:0005759 F:GO:0003755	EC:5.2.1.8,
gi|37222202|gb|AAQ89947.1|	ALB protein	167	40	1e-95	0.93	22	F:GO:0050824 F:GO:0008144 F:GO:0005507 P:GO:0006810 P:GO:0051659 P:GO:0050891 P:GO:0009267 C:GO:0005615 F:GO:0003677 F:GO:0019825 F:GO:0005386 F:GO:0005515 P:GO:0019836 P:GO:0043072 F:GO:0016209 P:GO:0043066 F:GO:0030170 F:GO:0005504 P:GO:0030104 F:GO:0015643 P:GO:0006955 C:GO:0019814
gi|41210574|ref|XP_373343.1|	PREDICTED: similar to 60S ribosomal protein L32	156	40	1e-76	0.88	4	C:GO:0005840 F:GO:0003735 P:GO:0006412 P:GO:0042254	EC:3.6.5.3,
gi|51460711|ref|XP_497846.1|	PREDICTED: similar to phosphatidylethanolamine binding protein	210	40	1e-113	0.86	3	F:GO:0004867 F:GO:0005524 F:GO:0008429
gi|5825509|gb|AAD53276.1|	AF172068_1fatty acid synthase/estrogen receptor fusion protein	405	40	1e-170	0.94	16	P:GO:0016049 P:GO:0030520 F:GO:0008270 F:GO:0030235 P:GO:0006355 F:GO:0008289 F:GO:0005496 C:GO:0016585 F:GO:0043565 P:GO:0045839 F:GO:0005515 F:GO:0003700 F:GO:0030284 C:GO:0016020 P:GO:0045428 C:GO:0005667
gi|62898766|dbj|BAD97237.1|	Heterogeneous nuclear ribonucleoproteins C1/C2 (hnRNP C1 / hnRNP C2) variant	256	40	1e-72	0.91	5	C:GO:0005681 F:GO:0042802 F:GO:0003723 P:GO:0000398 F:GO:0000166
gi|52545822|emb|CAH56247.1|	PREDICTED: enolase 1 isoform 8	374	40	1e-170	0.97	12	P:GO:0006355 C:GO:0000015 F:GO:0003677 F:GO:0000287 P:GO:0006096 F:GO:0008243 F:GO:0004634 C:GO:0005634 P:GO:0000162 P:GO:0006094 P:GO:0006571 P:GO:0009094	EC:3.4.21.68, EC:3.4.21.73, EC:4.2.1.11,
gi|49256599|gb|AAH73991.1|	PREDICTED: enolase 1 isoform 8	341	40	1e-180	0.97	12	P:GO:0006355 C:GO:0000015 F:GO:0003677 F:GO:0000287 P:GO:0006096 F:GO:0008243 F:GO:0004634 C:GO:0005634 P:GO:0000162 P:GO:0006094 P:GO:0006571 P:GO:0009094	EC:3.4.21.68, EC:3.4.21.73, EC:4.2.1.11,
gi|2661039|gb|AAB88178.1|	PREDICTED: enolase 1 isoform 8	336	40	1e-180	0.97	12	P:GO:0006355 C:GO:0000015 F:GO:0003677 F:GO:0000287 P:GO:0006096 F:GO:0008243 F:GO:0004634 C:GO:0005634 P:GO:0000162 P:GO:0006094 P:GO:0006571 P:GO:0009094	EC:3.4.21.68, EC:3.4.21.73, EC:4.2.1.11,
gi|13279239|gb|AAH04325.1|	PREDICTED: enolase 1 isoform 8	272	40	1e-154	0.98	12	P:GO:0006355 C:GO:0000015 F:GO:0003677 F:GO:0000287 P:GO:0006096 F:GO:0008243 F:GO:0004634 C:GO:0005634 P:GO:0000162 P:GO:0006094 P:GO:0006571 P:GO:0009094	EC:3.4.21.68, EC:3.4.21.73, EC:4.2.1.11,
gi|31179|emb|CAA47179.1|	ENO1B_HUMANAlpha-enolase, lung specific (2-phospho-D-glycerate hydro-lyase) (Non-neural enolase) (NNE) (Phosphopyruvate hydratase) (HLE1)	458	40	1e-170	0.89	12	P:GO:0006355 C:GO:0000015 F:GO:0003677 F:GO:0000287 P:GO:0006096 F:GO:0008243 F:GO:0004634 C:GO:0005634 P:GO:0000162 P:GO:0006094 P:GO:0006571 P:GO:0009094	EC:3.4.21.68, EC:3.4.21.73, EC:4.2.1.11,
gi|3282243|gb|AAC39935.1|	PREDICTED: enolase 1 isoform 8	269	40	1e-153	0.98	12	P:GO:0006355 C:GO:0000015 F:GO:0003677 F:GO:0000287 P:GO:0006096 F:GO:0008243 F:GO:0004634 C:GO:0005634 P:GO:0000162 P:GO:0006094 P:GO:0006571 P:GO:0009094	EC:3.4.21.68, EC:3.4.21.73, EC:4.2.1.11,
gi|39644728|gb|AAH21166.2|	PREDICTED: enolase 1 isoform 8	264	40	1e-150	0.98	12	P:GO:0006355 C:GO:0000015 F:GO:0003677 F:GO:0000287 P:GO:0006096 F:GO:0008243 F:GO:0004634 C:GO:0005634 P:GO:0000162 P:GO:0006094 P:GO:0006571 P:GO:0009094	EC:3.4.21.68, EC:3.4.21.73, EC:4.2.1.11,
gi|62898640|dbj|BAD97174.1|	PREDICTED: acidic (leucine-rich) nuclear phosphoprotein 32 family, member B isoform 2	250	40	1e-74	0.94	6	C:GO:0048471 P:GO:0006913 C:GO:0005783 P:GO:0007242 C:GO:0005634 F:GO:0005515
gi|1552326|emb|CAA69265.1|	PREDICTED: acidic (leucine-rich) nuclear phosphoprotein 32 family, member B isoform 2	249	40	1e-72	0.94	6	C:GO:0048471 P:GO:0006913 C:GO:0005783 P:GO:0007242 C:GO:0005634 F:GO:0005515
gi|55958589|emb|CAI15261.1|	PREDICTED: acidic (leucine-rich) nuclear phosphoprotein 32 family, member B isoform 2	156	40	1e-39	0.96	6	C:GO:0048471 P:GO:0006913 C:GO:0005783 P:GO:0007242 C:GO:0005634 F:GO:0005515
gi|5454088|ref|NP_006392.1|	PREDICTED: acidic (leucine-rich) nuclear phosphoprotein 32 family, member B isoform 2	251	40	1e-74	0.94	6	C:GO:0048471 P:GO:0006913 C:GO:0005783 P:GO:0007242 C:GO:0005634 F:GO:0005515
gi|1498227|emb|CAA68856.1|	PREDICTED: acidic (leucine-rich) nuclear phosphoprotein 32 family, member B isoform 2	195	40	1e-74	0.94	6	C:GO:0048471 P:GO:0006913 C:GO:0005783 P:GO:0007242 C:GO:0005634 F:GO:0005515
gi|13161622|emb|CAC33028.1|	AHCY	143	40	1e-74	0.93	4	F:GO:0004013 C:GO:0005737 P:GO:0006730 P:GO:0006555	EC:3.3.1.1,
gi|30585305|gb|AAP36925.1|	Homo sapiens laminin receptor 1 (ribosomal protein SA, 67kDa)	296	40	1e-159	0.98	9	C:GO:0005843 C:GO:0008305 P:GO:0006445 P:GO:0007166 F:GO:0003735 F:GO:0005055 P:GO:0007155 C:GO:0005634 P:GO:0042254
gi|34272|emb|CAA33112.1|	unnamed protein product	300	40	1e-161	0.96	9	C:GO:0005843 C:GO:0008305 P:GO:0006445 P:GO:0007166 F:GO:0003735 F:GO:0005055 P:GO:0007155 C:GO:0005634 P:GO:0042254
gi|250127|gb|AAB22299.1|	67 kda laminin receptor	295	40	1e-171	0.97	9	C:GO:0005843 C:GO:0008305 P:GO:0006445 P:GO:0007166 F:GO:0003735 F:GO:0005055 P:GO:0007155 C:GO:0005634 P:GO:0042254
gi|41201737|ref|XP_370697.1|	PREDICTED: similar to 40S ribosomal protein SA (p40) (34/67 kDa laminin receptor) (Colon carcinoma laminin-binding protein) (NEM/1CHD4) (Multidrug resistance-associated protein MGr1-Ag)	295	40	1e-159	0.96	9	C:GO:0005843 C:GO:0008305 P:GO:0006445 P:GO:0007166 F:GO:0003735 F:GO:0005055 P:GO:0007155 C:GO:0005634 P:GO:0042254
gi|34234|emb|CAA43469.1|	laminin-binding protein	285	40	1e-153	0.98	9	C:GO:0005843 C:GO:0008305 P:GO:0006445 P:GO:0007166 F:GO:0003735 F:GO:0005055 P:GO:0007155 C:GO:0005634 P:GO:0042254
gi|44890755|gb|AAH66941.1|	Ribosomal protein SA	295	40	1e-171	0.97	9	C:GO:0005843 C:GO:0008305 P:GO:0006445 P:GO:0007166 F:GO:0003735 F:GO:0005055 P:GO:0007155 C:GO:0005634 P:GO:0042254
gi|47125390|gb|AAH70263.1|	Ribosomal protein SA	295	40	1e-158	0.98	9	C:GO:0005843 C:GO:0008305 P:GO:0006445 P:GO:0007166 F:GO:0003735 F:GO:0005055 P:GO:0007155 C:GO:0005634 P:GO:0042254
gi|14583014|gb|AAK69721.1|	AF284768_1laminin receptor-like protein LAMRL5	295	40	1e-162	0.96	9	C:GO:0005843 C:GO:0008305 P:GO:0006445 P:GO:0007166 F:GO:0003735 F:GO:0005055 P:GO:0007155 C:GO:0005634 P:GO:0042254
gi|30583277|gb|AAP35883.1|	Ribosomal protein SA	295	40	1e-158	0.98	9	C:GO:0005843 C:GO:0008305 P:GO:0006445 P:GO:0007166 F:GO:0003735 F:GO:0005055 P:GO:0007155 C:GO:0005634 P:GO:0042254
gi|29165827|gb|AAH49220.1|	SLC9A3R1 protein	428	40	1e-170	0.74	11	P:GO:0006461 P:GO:0016055 F:GO:0031698 P:GO:0007242 F:GO:0017155 C:GO:0005886 C:GO:0005634 C:GO:0015629 P:GO:0006814 P:GO:0006885 P:GO:0015992
gi|31419627|gb|AAH53350.1|	SLC9A3R1 protein	358	40	1e-170	0.75	11	P:GO:0006461 P:GO:0016055 F:GO:0031698 P:GO:0007242 F:GO:0017155 C:GO:0005886 C:GO:0005634 C:GO:0015629 P:GO:0006814 P:GO:0006885 P:GO:0015992
gi|13937981|gb|AAH07104.1|	Peptidylprolyl isomerase A (cyclophilin A)	165	40	1e-94	0.97	9	P:GO:0006457 C:GO:0005622 P:GO:0045069 F:GO:0042277 F:GO:0046790 F:GO:0051082 F:GO:0008270 F:GO:0003755 C:GO:0019012	EC:5.2.1.8,
gi|10863927|ref|NP_066953.1|	peptidylprolyl isomerase A	165	40	1e-94	0.98	9	P:GO:0006457 C:GO:0005622 P:GO:0045069 F:GO:0042277 F:GO:0046790 F:GO:0051082 F:GO:0008270 F:GO:0003755 C:GO:0019012	EC:5.2.1.8,
gi|2981764|pdb|1AWV|F	AChain A, Cyclophilin A Complexed With Cyclosporin A (Nmr, 22 Structures)	164	40	1e-93	0.98	9	P:GO:0006457 C:GO:0005622 P:GO:0045069 F:GO:0042277 F:GO:0046790 F:GO:0051082 F:GO:0008270 F:GO:0003755 C:GO:0019012	EC:5.2.1.8,
gi|3659980|pdb|1BCK|A	AChain A, Cyclophilin A Complexed With Cyclosporin A (Nmr, 22 Structures)	165	40	1e-93	0.98	9	P:GO:0006457 C:GO:0005622 P:GO:0045069 F:GO:0042277 F:GO:0046790 F:GO:0051082 F:GO:0008270 F:GO:0003755 C:GO:0019012	EC:5.2.1.8,
gi|48145531|emb|CAG32988.1|	PPIA	165	40	1e-94	0.98	9	P:GO:0006457 C:GO:0005622 P:GO:0045069 F:GO:0042277 F:GO:0046790 F:GO:0051082 F:GO:0008270 F:GO:0003755 C:GO:0019012	EC:5.2.1.8,
gi|13543666|gb|AAH05982.1|	Peptidylprolyl isomerase A (cyclophilin A)	165	40	1e-94	0.97	9	P:GO:0006457 C:GO:0005622 P:GO:0045069 F:GO:0042277 F:GO:0046790 F:GO:0051082 F:GO:0008270 F:GO:0003755 C:GO:0019012	EC:5.2.1.8,
gi|51467874|ref|XP_372328.2|	PREDICTED: similar to peptidylprolyl isomerase A isoform 1	227	40	1e-105	0.92	9	P:GO:0006457 C:GO:0005622 P:GO:0045069 F:GO:0042277 F:GO:0046790 F:GO:0051082 F:GO:0008270 F:GO:0003755 C:GO:0019012	EC:5.2.1.8,
gi|56207799|emb|CAI18814.1|	peptidylprolyl isomerase A (cyclophilin A)-like 4	164	40	1e-92	0.89	9	P:GO:0006457 C:GO:0005622 P:GO:0045069 F:GO:0042277 F:GO:0046790 F:GO:0051082 F:GO:0008270 F:GO:0003755 C:GO:0019012	EC:5.2.1.8,
gi|41116300|ref|XP_371302.1|	PREDICTED: similar to peptidylprolyl isomerase A (cyclophilin A)-like 4	164	40	1e-93	0.88	9	P:GO:0006457 C:GO:0005622 P:GO:0045069 F:GO:0042277 F:GO:0046790 F:GO:0051082 F:GO:0008270 F:GO:0003755 C:GO:0019012	EC:5.2.1.8,
gi|51474890|ref|XP_372741.2|	PREDICTED: similar to peptidylprolyl isomerase A isoform 1	181	40	1e-95	0.89	9	P:GO:0006457 C:GO:0005622 P:GO:0045069 F:GO:0042277 F:GO:0046790 F:GO:0051082 F:GO:0008270 F:GO:0003755 C:GO:0019012	EC:5.2.1.8,
gi|51470776|ref|XP_497315.1|	FAM10A7 protein	196	40	1e-56	0.83	4	P:GO:0006457 F:GO:0030674 F:GO:0051082 C:GO:0005737
gi|16924231|gb|AAH17386.1|	AAH17386ribosomal protein S19	157	40	1e-86	0.91	11	P:GO:0006412 F:GO:0003723 C:GO:0005843 C:GO:0005730 P:GO:0007516 F:GO:0003735 P:GO:0051272 P:GO:0030218 P:GO:0009991 F:GO:0005515 P:GO:0042254	EC:3.6.5.3,
gi|28207935|emb|CAD62621.1|	PREDICTED: proteasome activator subunit 1 isoform 1	174	40	1e-74	0.91	4	P:GO:0006955 C:GO:0000502 C:GO:0008537 F:GO:0008538
gi|46107962|gb|AAB04947.2|	inositol 1,4,5-trisphosphate receptor type 1	2710	40	1e-170	0.87	10	C:GO:0005789 C:GO:0005887 F:GO:0008095 P:GO:0006816 C:GO:0005903 F:GO:0005515 F:GO:0005509 P:GO:0007165 F:GO:0005220 F:GO:0015085
gi|17366467|sp|Q14643|ITPR1_HUMAN	ITPR1_HUMANInositol 1,4,5-trisphosphate receptor type 1 (Type 1 inositol 1,4,5-trisphosphate receptor) (Type 1 InsP3 receptor) (IP3 receptor isoform 1) (InsP3R1) (IP3R)	2758	40	1e-170	0.87	9	C:GO:0005789 C:GO:0005887 F:GO:0008095 P:GO:0006816 F:GO:0005515 F:GO:0005509 F:GO:0005220 P:GO:0007165 F:GO:0015085
gi|1362832|pir||A55713	A55713inositol 1,4,5-triphosphate receptor type 1 - human	2713	40	1e-170	0.87	10	C:GO:0005789 C:GO:0005887 F:GO:0008095 P:GO:0006816 C:GO:0005903 F:GO:0005515 F:GO:0005509 P:GO:0007165 F:GO:0005220 F:GO:0015085
gi|10835023|ref|NP_002213.1|	inositol 1,4,5-triphosphate receptor, type 1	2695	40	1e-170	0.87	9	C:GO:0005789 C:GO:0005887 F:GO:0008095 P:GO:0006816 F:GO:0005515 F:GO:0005509 F:GO:0005220 P:GO:0007165 F:GO:0015085
gi|55664207|emb|CAH72376.1|	nucleolar protein GU2	737	40	1e-176	0.85	4	C:GO:0005730 F:GO:0004004 F:GO:0003723 F:GO:0005524
gi|11890755|gb|AAF78930.2|	AAF78930RNA helicase II/Gu protein	715	40	1e-170	0.83	4	C:GO:0005730 F:GO:0004004 F:GO:0003723 F:GO:0005524
gi|16551055|dbj|BAB71082.1|	unnamed protein product	189	40	1e-102	0.78	4	C:GO:0005730 F:GO:0004004 F:GO:0003723 F:GO:0005524
gi|41019521|sp|Q9NR30|DDX21_HUMAN	PC6010RNA helicase Gu - human (fragment)	783	40	1e-170	0.82	4	C:GO:0005730 F:GO:0004004 F:GO:0003723 F:GO:0005524
gi|55664208|emb|CAH72377.1|	DEAD (Asp-Glu-Ala-Asp) box polypeptide 21	783	40	1e-170	0.82	4	C:GO:0005730 F:GO:0004004 F:GO:0003723 F:GO:0005524
gi|62898155|dbj|BAD97017.1|	nucleolar protein GU2 variant	363	40	1e-175	0.83	4	C:GO:0005730 F:GO:0004004 F:GO:0003723 F:GO:0005524
gi|2135315|pir||PC6010	PC6010RNA helicase Gu - human (fragment)	801	40	1e-170	0.82	4	C:GO:0005730 F:GO:0004004 F:GO:0003723 F:GO:0005524
gi|51476855|emb|CAH18395.1|	DEAD (Asp-Glu-Ala-Asp) box polypeptide 21	715	40	1e-170	0.83	4	C:GO:0005730 F:GO:0004004 F:GO:0003723 F:GO:0005524
gi|5726310|gb|AAD48408.1|	AF142498_114-3-3 gamma protein	247	40	1e-138	0.89	21	F:GO:0005080 P:GO:0045941 P:GO:0007010 F:GO:0016563 P:GO:0006469 P:GO:0042921 P:GO:0048167 C:GO:0005737 P:GO:0006886 P:GO:0050774 F:GO:0003779 P:GO:0007088 F:GO:0019904 P:GO:0045664 F:GO:0008426 F:GO:0042803 P:GO:0006713 F:GO:0005159 F:GO:0035259 P:GO:0043066 P:GO:0042313
gi|39963586|gb|AAH64398.1|	PSMD1 protein	814	40	1e-170	0.98	4	C:GO:0005829 P:GO:0000074 C:GO:0005838 F:GO:0005488
gi|1808578|dbj|BAA07918.1|	proteasome subunit p112	953	40	1e-170	0.98	4	C:GO:0005829 P:GO:0000074 C:GO:0005838 F:GO:0005488
gi|62702201|gb|AAX93127.1|	proteasome 26S non-ATPase subunit 1	953	40	1e-170	0.98	4	C:GO:0005829 P:GO:0000074 C:GO:0005838 F:GO:0005488
gi|49257485|gb|AAH73833.1|	Unknown (protein for IMAGE:5087823)	865	40	1e-170	0.98	4	C:GO:0005829 P:GO:0000074 C:GO:0005838 F:GO:0005488
gi|28839604|gb|AAH47897.1|	Unknown (protein for IMAGE:5087823)	844	40	1e-170	0.98	4	C:GO:0005829 P:GO:0000074 C:GO:0005838 F:GO:0005488
gi|33875930|gb|AAH01053.1|	Unknown (protein for IMAGE:5087823)	869	40	1e-170	0.98	4	C:GO:0005829 P:GO:0000074 C:GO:0005838 F:GO:0005488
gi|33991465|gb|AAH14013.1|	Unknown (protein for IMAGE:5087823)	848	40	1e-170	0.98	4	C:GO:0005829 P:GO:0000074 C:GO:0005838 F:GO:0005488
gi|27370953|gb|AAH39845.1|	Similar to proteasome (prosome, macropain) 26S subunit, non-ATPase, 1	825	40	1e-170	0.98	4	C:GO:0005829 P:GO:0000074 C:GO:0005838 F:GO:0005488
gi|37748529|gb|AAH59950.1|	PREDICTED: similar to 60S ribosomal protein L12 isoform 1	132	40	1e-70	0.83	5	F:GO:0003735 F:GO:0003723 P:GO:0006412 C:GO:0005842 P:GO:0042254	EC:3.6.5.3,
gi|62088522|dbj|BAD92708.1|	ribosomal protein L12 variant	197	40	1e-109	0.96	5	F:GO:0003735 F:GO:0003723 P:GO:0006412 C:GO:0005842 P:GO:0042254	EC:3.6.5.3,
gi|41148957|ref|XP_034640.3|	hypothetical protein	352	40	1e-119	0.94	6	F:GO:0003735 F:GO:0003723 F:GO:0005515 P:GO:0006412 C:GO:0005842 P:GO:0042254	EC:3.6.5.3,
gi|62897675|dbj|BAD96777.1|	ribosomal protein L4 variant	427	40	1e-180	0.96	6	F:GO:0003735 F:GO:0003723 F:GO:0005515 P:GO:0006412 C:GO:0005842 P:GO:0042254	EC:3.6.5.3,
gi|1359719|emb|CAA64752.1|	clathrin, heavy polypeptide-like 1	1640	40	1e-170	0.93	9	P:GO:0009653 C:GO:0030125 F:GO:0004871 F:GO:0005515 P:GO:0006898 P:GO:0006886 F:GO:0005198 C:GO:0030132 P:GO:0007165
gi|7441346|pir||G02757	G02757clathrin heavy chain 2 - human	1569	40	1e-170	0.9	9	P:GO:0009653 C:GO:0030125 F:GO:0004871 F:GO:0005515 P:GO:0006898 P:GO:0006886 F:GO:0005198 C:GO:0030132 P:GO:0007165
gi|1408232|gb|AAB40908.1|	clathrin heavy chain 2	1626	40	1e-170	0.94	9	P:GO:0009653 C:GO:0030125 F:GO:0004871 F:GO:0005515 P:GO:0006898 P:GO:0006886 F:GO:0005198 C:GO:0030132 P:GO:0007165
gi|2506298|sp|P53675|CLH2_HUMAN	CLH2_HUMANClathrin heavy chain 2 (CLH-22)	1640	40	1e-170	0.93	9	P:GO:0009653 C:GO:0030125 F:GO:0004871 F:GO:0005515 P:GO:0006898 P:GO:0006886 F:GO:0005198 C:GO:0030132 P:GO:0007165
gi|29983|emb|CAA39363.1|	clathrin heavy chain	305	40	1e-174	0.98	5	C:GO:0030125 F:GO:0005515 P:GO:0006886 F:GO:0005198 C:GO:0030132
gi|55959887|emb|CAI13096.1|	peroxiredoxin 1	171	40	1e-96	0.94	8	C:GO:0005737 P:GO:0006979 P:GO:0008283 P:GO:0001501 F:GO:0051920 P:GO:0006916 F:GO:0008379 P:GO:0006804	EC:1.11.1.15,
gi|55959888|emb|CAI13097.1|	peroxiredoxin 1	97	40	1e-50	0.95	3	P:GO:0001501 P:GO:0008283 F:GO:0051920	EC:1.11.1.15,
gi|31417985|gb|AAH02786.1|	dehydrogenase/reductase (SDR family) member 2 isoform 1	300	40	1e-149	0.83	10	P:GO:0008207 F:GO:0004022 C:GO:0005777 F:GO:0004090 P:GO:0045786 P:GO:0006118 C:GO:0005634 C:GO:0005739 P:GO:0006691 P:GO:0006693	EC:1.1.1.1, EC:1.1.1.184,
gi|39644649|gb|AAH07339.2|	DHRS2 protein	271	40	1e-141	0.81	10	P:GO:0008207 F:GO:0004022 C:GO:0005777 F:GO:0004090 P:GO:0045786 P:GO:0006118 C:GO:0005634 C:GO:0005739 P:GO:0006691 P:GO:0006693	EC:1.1.1.1, EC:1.1.1.184,
gi|11275675|gb|AAG33703.1|	dehydrogenase/reductase (SDR family) member 2 isoform 2	280	40	1e-146	0.81	10	P:GO:0008207 F:GO:0004022 C:GO:0005777 F:GO:0004090 P:GO:0045786 P:GO:0006118 C:GO:0005634 C:GO:0005739 P:GO:0006691 P:GO:0006693	EC:1.1.1.1, EC:1.1.1.184,
gi|3915733|sp|Q13268|DHS2_HUMAN	DHRS2 protein	258	40	1e-132	0.81	10	P:GO:0008207 F:GO:0004022 C:GO:0005777 F:GO:0004090 P:GO:0045786 P:GO:0006118 C:GO:0005634 C:GO:0005739 P:GO:0006691 P:GO:0006693	EC:1.1.1.1, EC:1.1.1.184,
gi|62897273|dbj|BAD96577.1|	dehydrogenase/reductase (SDR family) member 2 isoform 2 variant	280	40	1e-146	0.81	10	P:GO:0008207 F:GO:0004022 C:GO:0005777 F:GO:0004090 P:GO:0045786 P:GO:0006118 C:GO:0005634 C:GO:0005739 P:GO:0006691 P:GO:0006693	EC:1.1.1.1, EC:1.1.1.184,
gi|49456555|emb|CAG46598.1|	PCNA	261	40	1e-144	0.93	12	F:GO:0030337 P:GO:0008283 F:GO:0003677 C:GO:0005663 F:GO:0005515 P:GO:0006275 P:GO:0000074 C:GO:0043626 P:GO:0048015 C:GO:0005634 P:GO:0006281 C:GO:0042575
gi|2914387|pdb|1AXC|E	proliferating cell nuclear antigen	261	40	1e-143	0.94	12	F:GO:0030337 P:GO:0008283 F:GO:0003677 C:GO:0005663 F:GO:0005515 P:GO:0006275 P:GO:0000074 C:GO:0043626 P:GO:0048015 C:GO:0005634 P:GO:0006281 C:GO:0042575
gi|49168490|emb|CAG38740.1|	PCNA	261	40	1e-144	0.93	12	F:GO:0030337 P:GO:0008283 F:GO:0003677 C:GO:0005663 F:GO:0005515 P:GO:0006275 P:GO:0000074 C:GO:0043626 P:GO:0048015 C:GO:0005634 P:GO:0006281 C:GO:0042575
gi|47605963|sp|O75116|ROCK2_HUMAN	KIAA0619 protein	1388	40	1e-170	0.85	13	P:GO:0006468 P:GO:0030036 P:GO:0006915 P:GO:0007266 P:GO:0006936 F:GO:0019992 P:GO:0000910 F:GO:0005524 F:GO:0008270 F:GO:0004674 C:GO:0015629 F:GO:0005198 P:GO:0009069
gi|40788305|dbj|BAA31594.2|	KIAA0619 protein	1428	40	1e-170	0.85	13	P:GO:0006468 P:GO:0030036 P:GO:0006915 P:GO:0007266 P:GO:0006936 F:GO:0019992 P:GO:0000910 F:GO:0005524 F:GO:0008270 F:GO:0004674 C:GO:0015629 F:GO:0005198 P:GO:0009069
gi|41872583|ref|NP_004841.2|	Rho-associated, coiled-coil containing protein kinase 2	1388	40	1e-170	0.85	13	P:GO:0006468 P:GO:0030036 P:GO:0006915 P:GO:0007266 P:GO:0006936 F:GO:0019992 P:GO:0000910 F:GO:0005524 F:GO:0008270 F:GO:0004674 C:GO:0015629 F:GO:0005198 P:GO:0009069
gi|4520225|dbj|BAA75636.1|	Rho kinase	1388	40	1e-170	0.85	13	P:GO:0006468 P:GO:0030036 P:GO:0006915 P:GO:0007266 P:GO:0006936 F:GO:0019992 P:GO:0000910 F:GO:0005524 F:GO:0008270 F:GO:0004674 C:GO:0015629 F:GO:0005198 P:GO:0009069
gi|62702122|gb|AAX93049.1|	unknown	1337	40	1e-170	0.85	13	P:GO:0006468 P:GO:0030036 P:GO:0006915 P:GO:0007266 P:GO:0006936 F:GO:0019992 P:GO:0000910 F:GO:0005524 F:GO:0008270 F:GO:0004674 C:GO:0015629 F:GO:0005198 P:GO:0009069
gi|14010354|gb|AAK51964.1|	tropomyosin 4-anaplastic lymphoma kinase fusion protein minor isoform	142	40	1e-36	0.9	2	F:GO:0003779 C:GO:0005856
gi|908803|gb|AAC41770.1|	keratin 6 isoform K6e	564	40	1e-170	0.97	5	C:GO:0005882 P:GO:0007010 F:GO:0005515 P:GO:0007398 F:GO:0005200
gi|914833|gb|AAB60696.1|	K2C6E_HUMANKeratin, type II cytoskeletal 6E (Cytokeratin-6E) (CK 6E) (K6e keratin) (Keratin K6h)	384	40	1e-162	0.97	8	F:GO:0005200 P:GO:0030154 P:GO:0008284 F:GO:0005515 P:GO:0007398 C:GO:0005882 ND:GO:0008372 P:GO:0007010
gi|32964837|tpg|DAA01484.1|	K2C6E_HUMANKeratin, type II cytoskeletal 6E (Cytokeratin-6E) (CK 6E) (K6e keratin) (Keratin K6h)	564	40	1e-180	0.97	5	C:GO:0005882 P:GO:0007010 F:GO:0005515 P:GO:0007398 F:GO:0005200
gi|21961227|gb|AAH34535.1|	keratin type II	564	40	1e-170	0.97	5	C:GO:0005882 P:GO:0007010 F:GO:0005515 P:GO:0007398 F:GO:0005200
gi|1346345|sp|P04259|K2C6B_HUMAN	keratin 6B	564	40	1e-170	0.97	5	C:GO:0005882 P:GO:0007010 F:GO:0005515 P:GO:0007398 F:GO:0005200
gi|34069|emb|CAA24760.1|	unnamed protein product	357	40	1e-155	0.97	8	F:GO:0005200 P:GO:0030154 P:GO:0008284 F:GO:0005515 P:GO:0007398 C:GO:0005882 ND:GO:0008372 P:GO:0007010
gi|38014092|gb|AAH03630.2|	KRT4 protein	324	40	1e-130	0.91	11	F:GO:0005200 P:GO:0009790 P:GO:0008284 P:GO:0050680 P:GO:0030855 P:GO:0007398 P:GO:0045104 P:GO:0001747 F:GO:0046982 ND:GO:0008372 C:GO:0045095
gi|20141510|sp|P19013|K2C4_HUMAN	K2C4_HUMANKeratin, type II cytoskeletal 4 (Cytokeratin-4) (CK-4) (Keratin-4) (K4)	534	40	1e-178	0.88	8	F:GO:0005200 P:GO:0009790 P:GO:0050680 P:GO:0030855 P:GO:0008544 F:GO:0046982 C:GO:0045095 P:GO:0007010
gi|34073|emb|CAA30534.1|	cytokeratin 4 (408 AA)	408	40	1e-174	0.91	8	F:GO:0005200 P:GO:0009790 P:GO:0050680 P:GO:0030855 P:GO:0008544 F:GO:0046982 C:GO:0045095 P:GO:0007010
gi|27769210|gb|AAH42174.1|	K2C4_HUMANKeratin, type II cytoskeletal 4 (Cytokeratin-4) (CK-4) (Keratin-4) (K4)	534	40	1e-180	0.89	8	F:GO:0005200 P:GO:0009790 P:GO:0050680 P:GO:0030855 P:GO:0008544 F:GO:0046982 C:GO:0045095 P:GO:0007010
gi|51458805|ref|XP_496418.1|	KRT8 protein	486	40	1e-161	0.78	7	P:GO:0006468 F:GO:0005515 F:GO:0004672 C:GO:0005882 F:GO:0005524 P:GO:0007010 F:GO:0005198	EC:2.7.1.37,
gi|10503984|gb|AAG17986.1|	AF177342_1unknown	313	40	1e-180	0.81	3	F:GO:0004462 P:GO:0005975 P:GO:0006090	EC:4.4.1.5,
gi|14250349|gb|AAH08605.1|	AF061730_1My027 protein	298	40	1e-174	0.87	3	F:GO:0004462 P:GO:0005975 P:GO:0006090	EC:4.4.1.5,
gi|16198390|gb|AAH15848.1|	Chromosome 17 open reading frame 25	298	40	1e-174	0.87	3	F:GO:0004462 P:GO:0005975 P:GO:0006090	EC:4.4.1.5,
gi|34850074|ref|NP_057164.2|	hypothetical protein LOC51031	298	40	1e-174	0.87	3	F:GO:0004462 P:GO:0005975 P:GO:0006090	EC:4.4.1.5,
gi|4929769|gb|AAD34145.1|	AF151908_1CGI-150 protein	504	40	1e-170	0.87	3	F:GO:0004462 P:GO:0005975 P:GO:0006090	EC:4.4.1.5,
gi|10441386|gb|AAG17014.1|	AF310722_1tropomyosin 4-anaplastic lymphoma kinase fusion protein	237	40	1e-68	0.95	3	F:GO:0003779 F:GO:0008017 C:GO:0045298
gi|47523730|ref|NP_999500.1|	tropomyosin 4	248	40	1e-74	0.94	2	F:GO:0003779 C:GO:0005856
gi|13274400|gb|AAK17926.1|	AF310722_1tropomyosin 4-anaplastic lymphoma kinase fusion protein	320	40	1e-118	0.98	10	C:GO:0005856 P:GO:0006487 P:GO:0007420 F:GO:0004716 P:GO:0007169 F:GO:0005524 F:GO:0003779 F:GO:0004714 C:GO:0005887 P:GO:0006468
gi|7441391|pir||T08796	tropomyosin 1 alpha chain isoform 2	308	40	1e-102	0.92	2	F:GO:0005200 C:GO:0005856
gi|55859706|emb|CAI10977.1|	unnamed protein product	284	40	1e-85	0.95	7	P:GO:0006928 F:GO:0008307 P:GO:0006937 F:GO:0003779 C:GO:0005862 ND:GO:0005554 P:GO:0008016
gi|825723|emb|CAA30930.1|	S05585tropomyosin - human (fragment)	227	40	1e-109	0.92	2	F:GO:0005200 C:GO:0005856
gi|19072647|gb|AAL84569.1|	AF474156_1TPMsk1	203	40	1e-82	0.96	6	P:GO:0006928 F:GO:0008307 P:GO:0006937 F:GO:0003779 C:GO:0005862 P:GO:0008016
gi|52545514|emb|CAB43309.2|	tropomyosin 1 alpha chain isoform 2	284	40	1e-102	0.92	2	F:GO:0005200 C:GO:0005856
gi|63252906|ref|NP_001018020.1|	tropomyosin 1 alpha chain isoform 7	284	40	1e-102	0.93	2	F:GO:0005200 C:GO:0005856
gi|854189|emb|CAA80853.1|	tropomyosin isoform	243	40	1e-107	0.96	6	P:GO:0006928 F:GO:0008307 P:GO:0006937 F:GO:0003779 C:GO:0005862 P:GO:0008016
gi|63252904|ref|NP_001018008.1|	TPM1 protein variant	245	40	1e-96	0.93	3	F:GO:0003779 F:GO:0008017 C:GO:0045298
gi|62087662|dbj|BAD92278.1|	TPM1 protein variant	303	40	1e-110	0.93	3	F:GO:0003779 F:GO:0008017 C:GO:0045298
gi|55859705|emb|CAI10976.1|	PREDICTED: similar to tropomyosin 2 (beta) isoform 7	322	40	1e-113	0.94	4	F:GO:0003779 C:GO:0005862 F:GO:0005200 F:GO:0008307
gi|15079982|gb|AAH11776.1|	tropomyosin 2 (beta)	284	40	1e-82	0.95	0		-
gi|62898077|dbj|BAD96978.1|	tropomyosin 2 (beta) isoform 2 variant	284	40	1e-82	0.95	0		-
gi|49660012|gb|AAT68294.1|	sarcomeric tropomyosin kappa; TPM1-kappa	284	40	1e-102	0.94	6	P:GO:0006928 F:GO:0008307 P:GO:0006937 F:GO:0003779 C:GO:0005862 P:GO:0008016
gi|51467148|ref|XP_372046.2|	tropomyosin 4	214	40	1e-66	0.82	2	F:GO:0003779 C:GO:0005856
gi|29792232|gb|AAH50473.1|	TPM1 protein variant	287	40	1e-113	0.93	3	F:GO:0003779 F:GO:0008017 C:GO:0045298
gi|47077229|dbj|BAD18535.1|	PREDICTED: hypothetical protein isoform 3	326	40	1e-127	0.84	6	P:GO:0006928 F:GO:0008307 P:GO:0006937 F:GO:0003779 C:GO:0005862 P:GO:0008016
gi|49660014|gb|AAT68295.1|	tropomyosin alpha striated muscle isoform; TPM1-alpha	284	40	1e-117	0.97	7	P:GO:0006928 F:GO:0008307 P:GO:0006937 F:GO:0003779 C:GO:0005862 ND:GO:0005554 P:GO:0008016
gi|30585023|gb|AAP36784.1|	Homo sapiens tropomyosin 1 (alpha)	285	40	1e-117	0.95	6	P:GO:0006928 F:GO:0008307 P:GO:0006937 F:GO:0003779 C:GO:0005862 P:GO:0008016
gi|63252900|ref|NP_001018006.1|	tropomyosin 1 alpha chain isoform 4	284	40	1e-116	0.94	0		-
gi|63252896|ref|NP_001018004.1|	tropomyosin 1 alpha chain isoform 3	284	40	1e-117	0.95	6	P:GO:0006928 F:GO:0008307 P:GO:0006937 F:GO:0003779 C:GO:0005862 P:GO:0008016
gi|14250022|gb|AAH08407.1|	PREDICTED: similar to Tropomyosin alpha 3 chain (Tropomyosin 3) (Tropomyosin gamma) (hTM5) isoform 4	285	40	1e-99	0.96	7	P:GO:0006928 F:GO:0008307 P:GO:0006937 F:GO:0003779 C:GO:0005862 ND:GO:0005554 P:GO:0008016
gi|63252898|ref|NP_001018005.1|	tropomyosin 1 alpha chain isoform 1	284	40	1e-117	0.97	7	P:GO:0006928 F:GO:0008307 P:GO:0006937 F:GO:0003779 C:GO:0005862 ND:GO:0005554 P:GO:0008016
gi|34526581|dbj|BAC85248.1|	PREDICTED: hypothetical protein isoform 9	217	40	1e-102	0.76	8	P:GO:0006928 F:GO:0008017 F:GO:0008307 P:GO:0006937 F:GO:0003779 C:GO:0005862 P:GO:0008016 C:GO:0045298
gi|13938565|gb|AAH07433.1|	Homo sapiens tropomyosin 1 (alpha)	284	40	1e-116	0.95	6	P:GO:0006928 F:GO:0008307 P:GO:0006937 F:GO:0003779 C:GO:0005862 P:GO:0008016
gi|6573280|gb|AAF17621.1|	PREDICTED: similar to tropomyosin 2 (beta) isoform 9	257	40	1e-67	0.96	4	F:GO:0003779 C:GO:0005862 F:GO:0005200 F:GO:0008307
gi|11095436|gb|AAG29873.1|	valosin-containing protein	307	40	1e-166	0.89	14	C:GO:0005829 P:GO:0006302 P:GO:0030433 F:GO:0008289 P:GO:0006919 F:GO:0005524 P:GO:0016567 C:GO:0005792 F:GO:0016887 F:GO:0005515 P:GO:0030970 C:GO:0005783 C:GO:0005634 P:GO:0030968
gi|51460457|ref|XP_292982.5|	PREDICTED: similar to Prostate, ovary, testis expressed protein on chromosome 2 isoform 2	1045	40	1e-170	0.86	6	F:GO:0005200 C:GO:0035267 C:GO:0005884 F:GO:0005515 F:GO:0005524 C:GO:0016020
gi|51460787|ref|XP_371558.3|	PREDICTED: similar to Prostate, ovary, testis expressed protein on chromosome 2 isoform 2	593	40	1e-170	0.94	5	F:GO:0005200 C:GO:0035267 C:GO:0005884 F:GO:0005515 F:GO:0005524
gi|998468|gb|AAB34252.1|	-	23	0	-	-	0		-
gi|1362991|pir||S55236	-	22	0	-	-	0		-
gi|10435300|dbj|BAB14554.1|	unnamed protein product	284	40	1e-95	0.92	0		-
gi|62205349|gb|AAH93076.1|	PREDICTED: similar to Chain A, Cyclophilin A Complexed With Cyclosporin A (Nmr, 22 Structures) isoform 5	105	40	1e-57	0.99	9	P:GO:0006457 C:GO:0005622 P:GO:0045069 F:GO:0042277 F:GO:0046790 F:GO:0051082 F:GO:0008270 F:GO:0003755 C:GO:0019012	EC:5.2.1.8,
gi|71565154|ref|NP_000662.3|	ADH5 protein	374	40	1e-180	0.97	10	F:GO:0004022 F:GO:0004327 F:GO:0009055 F:GO:0051903 F:GO:0008270 P:GO:0006069 F:GO:0005504 P:GO:0006090 P:GO:0015947 P:GO:0006118	EC:1.1.1.1, EC:1.1.1.284,
gi|47682987|gb|AAH70491.1|	ADH5 protein	381	40	1e-180	0.97	10	F:GO:0004022 F:GO:0004327 F:GO:0009055 F:GO:0051903 F:GO:0008270 P:GO:0006069 F:GO:0005504 P:GO:0006090 P:GO:0015947 P:GO:0006118	EC:1.1.1.1, EC:1.1.1.284,
gi|24159119|pdb|1MP0|B	ADH5 protein	373	40	1e-180	0.97	10	F:GO:0004022 F:GO:0004327 F:GO:0009055 F:GO:0051903 F:GO:0008270 P:GO:0006069 F:GO:0005504 P:GO:0006090 P:GO:0015947 P:GO:0006118	EC:1.1.1.1, EC:1.1.1.284,
gi|49168470|emb|CAG38730.1|	ADH5 protein	374	40	1e-180	0.97	10	F:GO:0004022 F:GO:0004327 F:GO:0009055 F:GO:0051903 F:GO:0008270 P:GO:0006069 F:GO:0005504 P:GO:0006090 P:GO:0015947 P:GO:0006118	EC:1.1.1.1, EC:1.1.1.284,
gi|30584441|gb|AAP36473.1|	Homo sapiens defender against cell death 1	114	40	1e-49	0.88	5	C:GO:0008250 P:GO:0006915 C:GO:0016021 F:GO:0004579 P:GO:0018279	EC:2.4.1.119,
gi|62897819|dbj|BAD96849.1|	defender against cell death 1 variant	113	40	1e-49	0.87	5	C:GO:0008250 P:GO:0006915 C:GO:0016021 F:GO:0004579 P:GO:0018279	EC:2.4.1.119,
gi|62088392|dbj|BAD92643.1|	glutamate dehydrogenase 1 variant	299	40	1e-173	0.98	11	F:GO:0004353 F:GO:0005525 P:GO:0006118 F:GO:0004352 F:GO:0005524 P:GO:0006538 P:GO:0007169 C:GO:0005739 P:GO:0006525 P:GO:0006541 P:GO:0006560	EC:1.4.1.3, EC:1.4.1.2,
gi|54696512|gb|AAV38628.1|	cytochrome c oxidase subunit IV isoform 1 precursor	169	40	1e-94	0.88	5	C:GO:0005751 C:GO:0016021 F:GO:0004129 P:GO:0006123 P:GO:0015992	EC:1.9.3.1,
gi|28839782|gb|AAH47869.1|	PREDICTED: similar to COX4I1 protein isoform 1	83	40	1e-40	0.92	5	C:GO:0005751 C:GO:0016021 F:GO:0004129 P:GO:0006123 P:GO:0015992	EC:1.9.3.1,
gi|38382823|gb|AAH62437.1|	Cytochrome c oxidase subunit IV isoform 1	169	40	1e-94	0.88	5	C:GO:0005751 C:GO:0016021 F:GO:0004129 P:GO:0006123 P:GO:0015992	EC:1.9.3.1,
gi|47938312|gb|AAH71828.1|	isocitrate dehydrogenase 2 (NADP+), mitochondrial precursor	452	40	1e-180	0.91	6	F:GO:0004450 F:GO:0016652 C:GO:0005739 P:GO:0006097 P:GO:0006749 P:GO:0019643	EC:1.1.1.42,
gi|62897391|dbj|BAD96636.1|	isocitrate dehydrogenase 2 (NADP+), mitochondrial precursor variant	452	40	1e-180	0.91	6	F:GO:0004450 F:GO:0016652 C:GO:0005739 P:GO:0006097 P:GO:0006749 P:GO:0019643	EC:1.1.1.42,
gi|872121|emb|CAA49208.1|	isocitrate dehydrogenase (NADP+)	452	40	1e-180	0.91	6	F:GO:0004450 F:GO:0016652 C:GO:0005739 P:GO:0006097 P:GO:0006749 P:GO:0019643	EC:1.1.1.42,
gi|51493294|ref|XP_371107.2|	Ribosomal protein L6	213	40	1e-74	0.96	7	F:GO:0003677 F:GO:0003735 F:GO:0003723 P:GO:0006412 C:GO:0005842 P:GO:0006355 P:GO:0042254	EC:3.6.5.3,
gi|51471015|ref|XP_377278.2|	PREDICTED: similar to DNA-binding protein TAXREB107 isoform 5	191	40	1e-52	0.64	7	F:GO:0003677 F:GO:0003735 F:GO:0003723 P:GO:0006412 C:GO:0005842 P:GO:0006355 P:GO:0042254	EC:3.6.5.3,
gi|62897681|dbj|BAD96780.1|	calreticulin precursor variant	406	40	1e-178	0.92	12	C:GO:0005829 F:GO:0008270 F:GO:0005509 P:GO:0006457 P:GO:0042981 P:GO:0006355 P:GO:0006611 F:GO:0003677 C:GO:0005788 P:GO:0006874 F:GO:0051082 F:GO:0005529
gi|30583735|gb|AAP36116.1|	calreticulin precursor variant	417	40	1e-179	0.92	12	C:GO:0005829 F:GO:0008270 F:GO:0005509 P:GO:0006457 P:GO:0042981 P:GO:0006355 P:GO:0006611 F:GO:0003677 C:GO:0005788 P:GO:0006874 F:GO:0051082 F:GO:0005529
gi|913148|gb|AAB33281.1|	-	31	0	-	-	0		-
gi|18655688|pdb|1JEB|C	AChain A, Chimeric HumanMOUSE CARBONMONOXY HEMOGLOBIN (HUMAN ZETA2 Mouse Beta2)	142	40	1e-74	0.82	6	F:GO:0020037 C:GO:0005833 F:GO:0005344 P:GO:0015671 F:GO:0005506 F:GO:0019825
gi|14336680|gb|AAK61214.1|	zeta globin	142	40	1e-75	0.82	6	F:GO:0020037 C:GO:0005833 F:GO:0005344 P:GO:0015671 F:GO:0005506 F:GO:0019825
gi|42490910|gb|AAH66320.1|	Ribosomal protein L13	211	40	1e-99	0.93	5	C:GO:0005830 F:GO:0003735 F:GO:0003723 P:GO:0006412 P:GO:0042254	EC:3.6.5.3,
gi|13436332|gb|AAH04954.1|	ribosomal protein L13	211	40	1e-99	0.94	5	C:GO:0005830 F:GO:0003735 F:GO:0003723 P:GO:0006412 P:GO:0042254	EC:3.6.5.3,
gi|62204505|gb|AAH93063.1|	BBC1	211	40	1e-99	0.93	5	C:GO:0005830 F:GO:0003735 F:GO:0003723 P:GO:0006412 P:GO:0042254	EC:3.6.5.3,
gi|3088349|dbj|BAA25832.1|	Ribosomal protein L13	65	40	1e-28	0.95	5	C:GO:0005830 F:GO:0003735 F:GO:0003723 P:GO:0006412 P:GO:0042254	EC:3.6.5.3,
gi|1705545|sp|P55285|CADH6_HUMAN	cadherin 6, type 2 preproprotein	790	40	1e-170	0.89	6	C:GO:0016021 ND:GO:0005554 P:GO:0007156 F:GO:0005509 F:GO:0008270 F:GO:0005515
gi|12652559|gb|AAH00019.1|	CDH6 protein	663	40	1e-170	0.89	6	C:GO:0016021 ND:GO:0005554 P:GO:0007156 F:GO:0005509 F:GO:0008270 F:GO:0005515
gi|51476041|ref|XP_497793.1|	PREDICTED: similar to Tubulin alpha-3/alpha-7 chain (Alpha-tubulin 3/7) (Alpha-tubulin isotype M-alpha-3/7)	646	40	1e-116	0.73	8	P:GO:0007018 C:GO:0043234 F:GO:0005525 F:GO:0005515 P:GO:0051258 F:GO:0005198 F:GO:0003924 C:GO:0005874	EC:3.6.5.1, EC:3.6.5.2, EC:3.6.5.3, EC:3.6.5.4,
gi|4557385|ref|NP_000055.1|	CO3_HUMANComplement C3 precursor	1663	40	1e-170	0.78	8	P:GO:0006954 P:GO:0006957 P:GO:0045087 P:GO:0006958 F:GO:0005102 P:GO:0007186 C:GO:0005576 F:GO:0004866
gi|40786791|gb|AAR89906.1|	complement component 3 precursor	1663	40	1e-170	0.78	8	P:GO:0006954 P:GO:0006957 P:GO:0045087 P:GO:0006958 F:GO:0005102 P:GO:0007186 C:GO:0005576 F:GO:0004866
gi|52545962|emb|CAH56186.1|	hypothetical protein	198	40	1e-100	0.73	6	F:GO:0003723 C:GO:0005737 P:GO:0009653 P:GO:0006396 F:GO:0000166 P:GO:0006412	EC:3.6.5.3,
gi|34364924|emb|CAE45883.1|	PREDICTED: similar to insulin-like growth factor 2 mRNA binding protein 3 isoform 3	198	40	1e-100	0.74	6	F:GO:0003723 C:GO:0005737 P:GO:0009653 P:GO:0006396 F:GO:0000166 P:GO:0006412	EC:3.6.5.3,
gi|4098297|gb|AAD09223.1|	putative RNA binding protein KOC	579	40	1e-177	0.87	6	F:GO:0003723 C:GO:0005737 P:GO:0009653 P:GO:0006396 F:GO:0000166 P:GO:0006412	EC:3.6.5.3,
gi|51095013|gb|EAL24257.1|	insulin-like growth factor 2 mRNA binding protein 3	579	40	1e-178	0.88	6	F:GO:0003723 C:GO:0005737 P:GO:0009653 P:GO:0006396 F:GO:0000166 P:GO:0006412	EC:3.6.5.3,
gi|31455238|gb|AAH00506.3|	HNRPA2B1 protein	249	40	1e-110	0.94	6	C:GO:0005681 C:GO:0030530 F:GO:0003723 F:GO:0005515 P:GO:0000398 F:GO:0000166
gi|500638|gb|AAB60650.1|	heterogeneous nuclear ribonucleoprotein A2/B1 isoform 1	341	40	1e-102	0.94	6	C:GO:0005681 C:GO:0030530 F:GO:0003723 F:GO:0005515 P:GO:0000398 F:GO:0000166
gi|38327502|gb|AAR17782.1|	PREDICTED: similar to heterogeneous nuclear ribonucleoprotein D-like isoform 6	298	40	1e-123	0.84	6	C:GO:0030530 F:GO:0003697 F:GO:0008143 F:GO:0003690 F:GO:0000166 P:GO:0006396
gi|7446333|pir||JW0079	PREDICTED: similar to heterogeneous nuclear ribonucleoprotein D-like isoform 6	301	40	1e-125	0.92	6	C:GO:0030530 F:GO:0003697 F:GO:0008143 F:GO:0003690 F:GO:0000166 P:GO:0006396
gi|15010818|dbj|BAB62188.1|	PREDICTED: heterogeneous nuclear ribonucleoprotein D-like isoform 1	244	40	1e-119	0.92	6	C:GO:0030530 F:GO:0003697 F:GO:0008143 F:GO:0003690 F:GO:0000166 P:GO:0006396
gi|47115183|emb|CAG28551.1|	heterogeneous nuclear ribonucleoprotein D-like	420	40	1e-155	0.91	6	C:GO:0030530 F:GO:0003697 F:GO:0008143 F:GO:0003690 F:GO:0000166 P:GO:0006396
gi|39644771|gb|AAH07392.2|	HNRPDL protein	415	40	1e-151	0.91	6	C:GO:0030530 F:GO:0003697 F:GO:0008143 F:GO:0003690 F:GO:0000166 P:GO:0006396
gi|12314174|emb|CAC08001.1|	OTTHUMP00000021786	499	40	1e-180	0.86	4	C:GO:0005882 P:GO:0007010 F:GO:0005198 F:GO:0005515
gi|55958869|emb|CAI16766.1|	pyrroline-5-carboxylate synthetase isoform 1	795	40	1e-170	0.91	9	F:GO:0003942 F:GO:0004349 C:GO:0016020 P:GO:0006561 C:GO:0005739 F:GO:0004350 P:GO:0000051 P:GO:0006537 P:GO:0016310	EC:1.2.1.38, EC:2.7.2.11, EC:1.2.1.41,
gi|55958868|emb|CAI16765.1|	pyrroline-5-carboxylate synthetase isoform 2	793	40	1e-170	0.91	9	F:GO:0003942 F:GO:0004349 C:GO:0016020 P:GO:0006561 C:GO:0005739 F:GO:0004350 P:GO:0000051 P:GO:0006537 P:GO:0016310	EC:1.2.1.38, EC:2.7.2.11, EC:1.2.1.41,
gi|1304314|emb|CAA64224.1|	pyrroline 5-carboxylate synthetase	795	40	1e-170	0.9	9	F:GO:0003942 F:GO:0004349 C:GO:0016020 P:GO:0006561 C:GO:0005739 F:GO:0004350 P:GO:0000051 P:GO:0006537 P:GO:0016310	EC:1.2.1.38, EC:2.7.2.11, EC:1.2.1.41,
gi|47938913|gb|AAH72436.1|	HYOU1 protein	678	40	1e-170	0.81	17	F:GO:0004396 P:GO:0006457 C:GO:0016023 F:GO:0005524 P:GO:0006096 P:GO:0045045 F:GO:0051082 P:GO:0006986 C:GO:0005783 P:GO:0005982 P:GO:0005985 P:GO:0006000 P:GO:0006012 P:GO:0006013 P:GO:0006040 P:GO:0006094 P:GO:0019872	EC:2.7.1.1,
gi|9022435|gb|AAF82383.1|	AF281313_1ribosomal protein S3; RPS3	158	40	1e-87	0.97	5	F:GO:0003735 F:GO:0003723 C:GO:0005843 P:GO:0006412 P:GO:0042254	EC:3.6.5.3,
gi|21104402|dbj|BAB93471.1|	AF281313_1ribosomal protein S3; RPS3	117	40	1e-63	0.97	5	F:GO:0003735 F:GO:0003723 C:GO:0005843 P:GO:0006412 P:GO:0042254	EC:3.6.5.3,
gi|55962053|emb|CAI16220.1|	novel protein similar to beta-tubulin 4Q (TUBB4Q) (LOC253936)	410	40	1e-178	0.97	12	C:GO:0005874 F:GO:0042288 P:GO:0042267 P:GO:0051258 P:GO:0007018 F:GO:0003924 F:GO:0051082 F:GO:0005198 C:GO:0005737 F:GO:0005525 P:GO:0007165 C:GO:0042612	EC:3.6.5.1, EC:3.6.5.2, EC:3.6.5.3, EC:3.6.5.4,
gi|51459416|ref|XP_371207.2|	novel protein similar to beta-tubulin 4Q (TUBB4Q) (LOC253936)	355	40	1e-175	0.95	12	C:GO:0005874 F:GO:0042288 P:GO:0042267 P:GO:0051258 P:GO:0007018 F:GO:0003924 F:GO:0051082 F:GO:0005198 C:GO:0005737 F:GO:0005525 P:GO:0007165 C:GO:0042612	EC:3.6.5.1, EC:3.6.5.2, EC:3.6.5.3, EC:3.6.5.4,
gi|13162226|emb|CAC09371.2|	beta tubulin 1, class VI	451	40	1e-170	0.91	12	C:GO:0005874 F:GO:0042288 P:GO:0042267 P:GO:0051258 P:GO:0007018 F:GO:0003924 F:GO:0005200 F:GO:0051082 C:GO:0005737 F:GO:0005525 P:GO:0007165 C:GO:0042612	EC:3.6.5.1, EC:3.6.5.2, EC:3.6.5.3, EC:3.6.5.4,
gi|55962052|emb|CAI16219.1|	novel protein similar to beta-tubulin 4Q (TUBB4Q) (LOC253936)	227	40	1e-117	0.97	8	C:GO:0005737 P:GO:0007018 C:GO:0043234 F:GO:0005525 P:GO:0051258 F:GO:0005198 F:GO:0003924 C:GO:0005874	EC:3.6.5.1, EC:3.6.5.2, EC:3.6.5.3, EC:3.6.5.4,
gi|41148633|ref|XP_047083.6|	tubulin, beta polypeptide	212	40	1e-105	0.96	11	C:GO:0005874 F:GO:0042288 P:GO:0042267 P:GO:0051258 P:GO:0007018 F:GO:0003924 F:GO:0005198 C:GO:0005737 F:GO:0005525 P:GO:0007165 C:GO:0042612	EC:3.6.5.1, EC:3.6.5.2, EC:3.6.5.3, EC:3.6.5.4,
gi|55958543|emb|CAI16018.1|	heterogeneous nuclear ribonucleoprotein K	306	40	1e-121	0.98	5	F:GO:0003723 C:GO:0030529 C:GO:0005634 F:GO:0003677 F:GO:0005515
gi|33150582|gb|AAP97169.1|	AF087859_1pyrroline 5-carboxylate reductase	320	40	1e-155	0.93	4	F:GO:0004735 P:GO:0006561 P:GO:0006118 P:GO:0006525	EC:1.5.1.2,
gi|56203953|emb|CAI21800.1|	pyrroline-5-carboxylate reductase family, member 2	185	40	1e-90	0.95	4	F:GO:0004735 P:GO:0006561 P:GO:0006118 P:GO:0006525	EC:1.5.1.2,
gi|56203955|emb|CAI21802.1|	pyrroline-5-carboxylate reductase family, member 2	320	40	1e-156	0.94	4	F:GO:0004735 P:GO:0006561 P:GO:0006118 P:GO:0006525	EC:1.5.1.2,
gi|52545872|emb|CAD38899.2|	hypothetical protein	186	40	1e-90	0.95	4	F:GO:0004735 P:GO:0006561 P:GO:0006118 P:GO:0006525	EC:1.5.1.2,
gi|4960118|gb|AAD34611.1|	AF151351_1pyrroline 5-carboxylate reductase isoform	319	40	1e-159	0.83	4	F:GO:0004735 P:GO:0006561 P:GO:0006118 P:GO:0006525	EC:1.5.1.2,
gi|112983|sp|P00505|AATM_HUMAN	PREDICTED: aspartate aminotransferase 2 isoform 2	430	40	1e-170	0.93	14	F:GO:0004069 C:GO:0005739 P:GO:0006533 P:GO:0000162 P:GO:0006107 P:GO:0006522 P:GO:0006525 P:GO:0006534 P:GO:0006536 P:GO:0006560 P:GO:0006571 P:GO:0009094 P:GO:0009821 P:GO:0015976	EC:2.6.1.1,
gi|62898103|dbj|BAD96991.1|	aspartate aminotransferase 2 precursor variant	430	40	1e-170	0.93	14	F:GO:0004069 C:GO:0005739 P:GO:0006533 P:GO:0000162 P:GO:0006107 P:GO:0006522 P:GO:0006525 P:GO:0006534 P:GO:0006536 P:GO:0006560 P:GO:0006571 P:GO:0009094 P:GO:0009821 P:GO:0015976	EC:2.6.1.1,
gi|73486658|ref|NP_002071.2|	aspartate aminotransferase 2 precursor	430	40	1e-170	0.93	14	F:GO:0004069 C:GO:0005739 P:GO:0006533 P:GO:0000162 P:GO:0006107 P:GO:0006522 P:GO:0006525 P:GO:0006534 P:GO:0006536 P:GO:0006560 P:GO:0006571 P:GO:0009094 P:GO:0009821 P:GO:0015976	EC:2.6.1.1,
gi|12653507|gb|AAH00525.1|	Glutamic-oxaloacetic transaminase 2, mitochondrial (aspartate aminotransferase 2)	430	40	1e-170	0.93	14	F:GO:0004069 C:GO:0005739 P:GO:0006533 P:GO:0000162 P:GO:0006107 P:GO:0006522 P:GO:0006525 P:GO:0006534 P:GO:0006536 P:GO:0006560 P:GO:0006571 P:GO:0009094 P:GO:0009821 P:GO:0015976	EC:2.6.1.1,
gi|20988575|gb|AAH30541.1|	WD repeat-containing protein 1 isoform 2	466	40	1e-180	0.82	3	C:GO:0005856 F:GO:0003779 P:GO:0007605
gi|50949306|emb|CAB53674.2|	WD repeat-containing protein 1 isoform 1 variant	231	40	1e-125	0.96	3	C:GO:0005856 F:GO:0003779 P:GO:0007605
gi|51458878|ref|XP_496430.1|	heat shock 10kDa protein 1 (chaperonin 10)	107	40	1e-41	0.84	7	P:GO:0006457 F:GO:0051087 P:GO:0006986 F:GO:0005524 P:GO:0006919 F:GO:0051082 C:GO:0005739
gi|41149714|ref|XP_370704.1|	PREDICTED: similar to heat shock 10kDa protein 1 (chaperonin 10)	151	40	1e-40	0.74	7	P:GO:0006457 F:GO:0051087 P:GO:0006986 F:GO:0005524 P:GO:0006919 F:GO:0051082 C:GO:0005739
gi|34391502|gb|AAN34939.1|	solute carrier family 4, anion exchanger, member 3 isoform 2	1259	40	1e-170	0.82	5	C:GO:0005887 F:GO:0005452 C:GO:0005624 P:GO:0006821 P:GO:0015701
gi|4827016|ref|NP_005061.1|	solute carrier family 4, anion exchanger, member 3 isoform 1	1232	40	1e-170	0.85	5	C:GO:0005887 F:GO:0005452 C:GO:0005624 P:GO:0006821 P:GO:0015701
gi|24417709|gb|AAN60442.1|	-	8797	-	-	-	-	-	-
gi|34849883|tpg|DAA01060.1|	-	8407	-	-	-	-	-	-
gi|29839561|sp|Q8NF91|SYNE1_HUMAN	-	8797	-	-	-	-	-	-
gi|22597198|gb|AAN03486.1|	-	8749	-	-	-	-	-	-
gi|542832|pir||S38353	EAA1_HUMANExcitatory amino acid transporter 1 (Sodium-dependent glutamate/aspartate transporter 1) (Glial glutamate transporter) (GLAST-1)	543	40	1e-170	0.93	9	F:GO:0005313 P:GO:0001504 P:GO:0006835 F:GO:0017153 C:GO:0005624 C:GO:0016021 P:GO:0015813 P:GO:0006812 P:GO:0006820
gi|63053861|gb|AAY28724.1|	glutamate transporter variant EAAT1ex9skip	497	40	1e-180	0.84	11	F:GO:0005313 C:GO:0005887 P:GO:0001504 P:GO:0006835 F:GO:0017153 C:GO:0005624 F:GO:0015183 P:GO:0015810 P:GO:0015813 P:GO:0006812 P:GO:0006820
gi|825504|dbj|BAA05462.1|	EAA1_HUMANExcitatory amino acid transporter 1 (Sodium-dependent glutamate/aspartate transporter 1) (Glial glutamate transporter) (GLAST-1)	542	40	1e-175	0.93	9	F:GO:0005313 P:GO:0001504 P:GO:0006835 F:GO:0017153 C:GO:0005624 C:GO:0016021 P:GO:0015813 P:GO:0006812 P:GO:0006820
gi|31543628|ref|NP_004163.2|	solute carrier family 1 (glial high affinity glutamate transporter), member 3	542	40	1e-175	0.93	9	F:GO:0005313 P:GO:0001504 P:GO:0006835 F:GO:0017153 C:GO:0005624 C:GO:0016021 P:GO:0015813 P:GO:0006812 P:GO:0006820
gi|62898842|dbj|BAD97275.1|	serine hydroxymethyltransferase 2 (mitochondrial) variant	504	40	1e-171	0.92	6	P:GO:0006730 C:GO:0005829 P:GO:0006544 C:GO:0005739 F:GO:0004372 P:GO:0006565	EC:2.1.2.1,
gi|30582571|gb|AAP35512.1|	Homo sapiens serine hydroxymethyltransferase 2 (mitochondrial)	504	40	1e-171	0.92	6	P:GO:0006730 C:GO:0005829 P:GO:0006544 C:GO:0005739 F:GO:0004372 P:GO:0006565	EC:2.1.2.1,
gi|73536169|pdb|2A7V|A	AChain A, Human Mitochondrial Serine Hydroxymethyltransferase 2	490	40	1e-171	0.92	6	P:GO:0006730 C:GO:0005829 P:GO:0006544 C:GO:0005739 F:GO:0004372 P:GO:0006565	EC:2.1.2.1,
gi|57997528|emb|CAI46021.1|	hypothetical protein	483	40	1e-171	0.92	6	P:GO:0006730 C:GO:0005829 P:GO:0006544 C:GO:0005739 F:GO:0004372 P:GO:0006565	EC:2.1.2.1,
gi|60552225|gb|AAH91501.1|	SHMT2 protein	480	40	1e-179	0.92	5	P:GO:0006730 P:GO:0006563 P:GO:0006544 C:GO:0005739 F:GO:0004372	EC:2.1.2.1,
gi|746436|gb|AAA64572.1|	mitochondrial serine hydroxymethyltransferase	483	40	1e-171	0.92	6	P:GO:0006730 C:GO:0005829 P:GO:0006544 C:GO:0005739 F:GO:0004372 P:GO:0006565	EC:2.1.2.1,
gi|30585015|gb|AAP36780.1|	Homo sapiens serine hydroxymethyltransferase 2 (mitochondrial)	505	40	1e-171	0.92	6	P:GO:0006730 C:GO:0005829 P:GO:0006544 C:GO:0005739 F:GO:0004372 P:GO:0006565	EC:2.1.2.1,
gi|531167|gb|AAB60335.1|	Ki nuclear autoantigen	267	40	1e-149	0.81	4	F:GO:0005507 F:GO:0042802 C:GO:0008537 F:GO:0008538
gi|49456449|emb|CAG46545.1|	PSME3	254	40	1e-141	0.84	4	F:GO:0005507 F:GO:0042802 C:GO:0008537 F:GO:0008538
gi|30410796|ref|NP_789839.1|	proteasome activator subunit 3 isoform 2	267	40	1e-149	0.81	4	F:GO:0005507 F:GO:0042802 C:GO:0008537 F:GO:0008538
gi|253292|gb|AAB22818.1|	-	15	0	-	-	0		-
gi|56203961|emb|CAI21900.1|	tumor protein D52-like 2 isoform c	220	40	1e-103	0.85	3	F:GO:0046982 F:GO:0042803 C:GO:0048471
gi|2895085|gb|AAC98478.1|	hD54+ins2 isoform	206	40	1e-95	0.85	3	F:GO:0046982 F:GO:0042803 C:GO:0048471
gi|56203959|emb|CAI21898.1|	tumor protein D52-like 2 isoform a	229	40	1e-99	0.83	3	F:GO:0046982 F:GO:0042803 C:GO:0048471
gi|56203960|emb|CAI21899.1|	tumor protein D52-like 2 isoform b	209	40	1e-87	0.8	3	F:GO:0046982 F:GO:0042803 C:GO:0048471
gi|56203963|emb|CAI21902.1|	tumor protein D52-like 2 isoform d	200	40	1e-91	0.83	4	F:GO:0046982 C:GO:0048471 P:GO:0000086 F:GO:0042803
gi|56203962|emb|CAI21901.1|	tumor protein D52-like 2 isoform f	186	40	1e-83	0.83	3	F:GO:0046982 F:GO:0042803 C:GO:0048471
gi|11125673|emb|CAC15492.1|	tumor protein D52-like 2	206	40	1e-95	0.85	3	F:GO:0046982 F:GO:0042803 C:GO:0048471
gi|61679606|pdb|1Y85|D	hemoglobin beta	145	40	1e-80	0.99	10	P:GO:0015671 F:GO:0005344 C:GO:0005833 F:GO:0008430 F:GO:0005506 F:GO:0020037 F:GO:0030492 P:GO:0045429 P:GO:0030185 F:GO:0019825
gi|56410847|emb|CAI13363.1|	GDP dissociation inhibitor 2	400	40	1e-179	0.87	7	F:GO:0005093 F:GO:0005096 P:GO:0015031 C:GO:0009986 C:GO:0005737 P:GO:0007165 P:GO:0043087
gi|56410845|emb|CAI13361.1|	GDP dissociation inhibitor 2	148	40	1e-81	0.97	7	F:GO:0005093 F:GO:0005096 P:GO:0015031 C:GO:0009986 C:GO:0005737 P:GO:0007165 P:GO:0043087
gi|30582575|gb|AAP35514.1|	Homo sapiens GDP dissociation inhibitor 2	445	40	1e-170	0.96	7	F:GO:0005093 F:GO:0005096 P:GO:0015031 C:GO:0009986 C:GO:0005737 P:GO:0007165 P:GO:0043087
gi|285975|dbj|BAA03095.1|	human rab GDI	445	40	1e-170	0.96	7	F:GO:0005093 F:GO:0005096 P:GO:0015031 C:GO:0009986 C:GO:0005737 P:GO:0007165 P:GO:0043087
gi|30583991|gb|AAP36244.1|	Homo sapiens GDP dissociation inhibitor 2	446	40	1e-170	0.96	7	F:GO:0005093 F:GO:0005096 P:GO:0015031 C:GO:0009986 C:GO:0005737 P:GO:0007165 P:GO:0043087
gi|56410848|emb|CAI13364.1|	GDP dissociation inhibitor 2	263	40	1e-136	0.93	7	F:GO:0005093 F:GO:0005096 P:GO:0015031 C:GO:0009986 C:GO:0005737 P:GO:0007165 P:GO:0043087
gi|28940|emb|CAA27246.1|	unnamed protein product	539	40	1e-170	0.97	8	F:GO:0046933 F:GO:0008553 C:GO:0005754 P:GO:0015986 F:GO:0046872 F:GO:0046961 F:GO:0005524 F:GO:0005515	EC:3.6.3.14, EC:3.6.3.6,
gi|3088352|dbj|BAA25839.1|	PREDICTED: hypothetical protein	47	40	1e-11	0.98	4	C:GO:0005840 F:GO:0003735 P:GO:0006412 P:GO:0042254	EC:3.6.5.3,
gi|47683009|gb|AAH70210.1|	PREDICTED: similar to ribosomal protein L31 isoform 3	121	40	1e-49	0.98	4	C:GO:0005840 F:GO:0003735 P:GO:0006412 P:GO:0042254	EC:3.6.5.3,
gi|1655596|emb|CAA48925.1|	PREDICTED: hypothetical protein	121	40	1e-55	0.97	4	C:GO:0005840 F:GO:0003735 P:GO:0006412 P:GO:0042254	EC:3.6.5.3,
gi|63101262|gb|AAH94767.1|	PREDICTED: pyruvate kinase 3 isoform 1	366	40	1e-180	0.93	8	F:GO:0004743 F:GO:0005515 F:GO:0000287 P:GO:0006096 C:GO:0005829 P:GO:0006094 P:GO:0006144 P:GO:0015976	EC:2.7.1.40,
gi|32967597|ref|NP_870986.1|	pyruvate kinase, liver and RBC isoform 2	543	40	1e-170	0.92	9	F:GO:0004743 F:GO:0005515 F:GO:0000287 P:GO:0006096 C:GO:0005829 ND:GO:0008372 P:GO:0006094 P:GO:0006144 P:GO:0015976	EC:2.7.1.40,
gi|3449054|dbj|BAA02515.1|	pyruvate kinase L	599	40	1e-170	0.91	9	F:GO:0004743 F:GO:0005515 F:GO:0000287 P:GO:0006096 C:GO:0005829 ND:GO:0008372 P:GO:0006094 P:GO:0006144 P:GO:0015976	EC:2.7.1.40,
gi|24158860|pdb|1LIY|D	AChain A, Human Erythrocyte Pyruvate Kinase: Arg479his Mutant	528	40	1e-170	0.92	9	F:GO:0004743 F:GO:0005515 F:GO:0000287 P:GO:0006096 C:GO:0005829 ND:GO:0008372 P:GO:0006094 P:GO:0006144 P:GO:0015976	EC:2.7.1.40,
gi|1230589|gb|AAA92535.1|	pyruvate kinase PK-R isoenzyme	587	40	1e-170	0.92	9	F:GO:0004743 F:GO:0005515 F:GO:0000287 P:GO:0006096 C:GO:0005829 ND:GO:0008372 P:GO:0006094 P:GO:0006144 P:GO:0015976	EC:2.7.1.40,
gi|66347923|emb|CAI95101.1|	pyruvate kinase, liver and RBC	565	40	1e-170	0.92	9	F:GO:0004743 F:GO:0005515 F:GO:0000287 P:GO:0006096 C:GO:0005829 ND:GO:0008372 P:GO:0006094 P:GO:0006144 P:GO:0015976	EC:2.7.1.40,
gi|32140479|gb|AAP69527.1|	pyruvate kinase, liver and RBC	574	40	1e-170	0.92	9	F:GO:0004743 F:GO:0005515 F:GO:0000287 P:GO:0006096 C:GO:0005829 ND:GO:0008372 P:GO:0006094 P:GO:0006144 P:GO:0015976	EC:2.7.1.40,
gi|24158856|pdb|1LIX|D	AChain A, Human Erythrocyte Pyruvate Kinase: Arg486trp Mutant	528	40	1e-170	0.92	9	F:GO:0004743 F:GO:0005515 F:GO:0000287 P:GO:0006096 C:GO:0005829 ND:GO:0008372 P:GO:0006094 P:GO:0006144 P:GO:0015976	EC:2.7.1.40,
gi|1230590|gb|AAA92536.1|	pyruvate kinase PK-L isoenzyme	566	40	1e-170	0.92	9	F:GO:0004743 F:GO:0005515 F:GO:0000287 P:GO:0006096 C:GO:0005829 ND:GO:0008372 P:GO:0006094 P:GO:0006144 P:GO:0015976	EC:2.7.1.40,
gi|24158852|pdb|1LIW|D	AChain A, Human Erythrocyte Pyruvate Kinase: Thr384met Mutant	528	40	1e-170	0.92	9	F:GO:0004743 F:GO:0005515 F:GO:0000287 P:GO:0006096 C:GO:0005829 ND:GO:0008372 P:GO:0006094 P:GO:0006144 P:GO:0015976	EC:2.7.1.40,
gi|24158848|pdb|1LIU|D	pyruvate kinase, liver and RBC isoform 2	528	40	1e-170	0.92	9	F:GO:0004743 F:GO:0005515 F:GO:0000287 P:GO:0006096 C:GO:0005829 ND:GO:0008372 P:GO:0006094 P:GO:0006144 P:GO:0015976	EC:2.7.1.40,
gi|66347924|emb|CAI95102.1|	pyruvate kinase, liver and RBC	585	40	1e-170	0.92	9	F:GO:0004743 F:GO:0005515 F:GO:0000287 P:GO:0006096 C:GO:0005829 ND:GO:0008372 P:GO:0006094 P:GO:0006144 P:GO:0015976	EC:2.7.1.40,
gi|11528447|gb|AAG37280.1|	E1 protein	75	40	1e-40	0.84	5	F:GO:0004003 F:GO:0005524 F:GO:0003677 P:GO:0006260 C:GO:0005657
gi|30584583|gb|AAP36544.1|	Homo sapiens tyrosine 3-monooxygenase/tryptophan 5-monooxygenase activation protein, epsilon polypeptide	256	40	1e-142	0.94	1	F:GO:0019904
gi|67464424|pdb|2BR9|A	AChain A, 14-3-3 Protein Epsilon (Human) Complexed To Peptide	234	40	1e-129	0.95	1	F:GO:0019904
gi|62702217|gb|AAX93143.1|	hypothetical protein	147	40	1e-70	0.97	7	F:GO:0008426 F:GO:0019904 C:GO:0048471 P:GO:0006887 P:GO:0000074 P:GO:0042313 P:GO:0045859
gi|62131678|gb|AAX68683.1|	PREDICTED: similar to epsilon isoform of 14-3-3 protein isoform 1	233	40	1e-128	0.94	1	F:GO:0019904
gi|3387922|gb|AAC28640.1|	hypothetical protein	173	40	1e-85	0.96	7	F:GO:0008426 F:GO:0019904 C:GO:0048471 P:GO:0006887 P:GO:0000074 P:GO:0042313 P:GO:0045859
gi|5454052|ref|NP_006133.1|	stratifin	248	40	1e-128	0.89	10	C:GO:0005737 C:GO:0005615 F:GO:0008426 P:GO:0008283 F:GO:0019904 P:GO:0000074 F:GO:0008134 P:GO:0006469 P:GO:0042313 C:GO:0005667
gi|16306737|gb|AAH01550.1|	SFN protein	216	40	1e-109	0.78	4	F:GO:0008134 F:GO:0019904 C:GO:0048471 C:GO:0005667
gi|60814676|gb|AAX36312.1|	SFN	248	40	1e-128	0.89	10	C:GO:0005737 C:GO:0005615 F:GO:0008426 P:GO:0008283 F:GO:0019904 P:GO:0000074 F:GO:0008134 P:GO:0006469 P:GO:0042313 C:GO:0005667
gi|481365|pir||S38532	S38532protein 14-3-3 eta chain - human	246	40	1e-135	0.92	21	F:GO:0005080 P:GO:0045941 P:GO:0007010 F:GO:0016563 P:GO:0006469 P:GO:0042921 P:GO:0048167 C:GO:0005737 P:GO:0006886 P:GO:0050774 F:GO:0003779 P:GO:0007088 F:GO:0019904 P:GO:0045664 F:GO:0008426 F:GO:0042803 P:GO:0006713 F:GO:0005159 F:GO:0035259 P:GO:0043066 P:GO:0042313
gi|1941923|emb|CAB05112.1|	AChain A, 14-3-3 Protein Eta (Human) Complexed To Peptide	246	40	1e-135	0.93	21	F:GO:0005080 P:GO:0045941 P:GO:0007010 F:GO:0016563 P:GO:0006469 P:GO:0042921 P:GO:0048167 C:GO:0005737 P:GO:0006886 P:GO:0050774 F:GO:0003779 P:GO:0007088 F:GO:0019904 P:GO:0045664 F:GO:0008426 F:GO:0042803 P:GO:0006713 F:GO:0005159 F:GO:0035259 P:GO:0043066 P:GO:0042313
gi|9956033|gb|AAG01995.1|	PREDICTED: tyrosine 3-monooxygenase/tryptophan 5-monooxygenase activation protein, eta polypeptide isoform 1	176	40	1e-96	0.93	21	F:GO:0005080 P:GO:0045941 P:GO:0007010 F:GO:0016563 P:GO:0006469 P:GO:0042921 P:GO:0048167 C:GO:0005737 P:GO:0006886 P:GO:0050774 F:GO:0003779 P:GO:0007088 F:GO:0019904 P:GO:0045664 F:GO:0008426 F:GO:0042803 P:GO:0006713 F:GO:0005159 F:GO:0035259 P:GO:0043066 P:GO:0042313
gi|17298690|ref|NP_055096.2|	fuse-binding protein-interacting repressor isoform b	542	40	1e-178	0.9	4	F:GO:0005515 F:GO:0000166 C:GO:0030529 F:GO:0003723
gi|1809248|gb|AAB41656.1|	siah binding protein 1	541	40	1e-178	0.91	4	F:GO:0005515 F:GO:0000166 C:GO:0030529 F:GO:0003723
gi|6176532|gb|AAF05605.1|	AF190744_1poly-U binding splicing factor PUF60	556	40	1e-175	0.92	4	F:GO:0005515 F:GO:0000166 C:GO:0030529 F:GO:0003723
gi|15030041|gb|AAH11265.1|	PREDICTED: similar to fuse-binding protein-interacting repressor isoform a isoform 6	516	40	1e-175	0.92	4	F:GO:0005515 F:GO:0000166 C:GO:0030529 F:GO:0003723
gi|17978512|ref|NP_510965.1|	fuse-binding protein-interacting repressor isoform a	559	40	1e-175	0.92	4	F:GO:0005515 F:GO:0000166 C:GO:0030529 F:GO:0003723
gi|16307289|gb|AAH09734.1|	PREDICTED: similar to fuse-binding protein-interacting repressor isoform b isoform 5	499	40	1e-178	0.9	4	F:GO:0005515 F:GO:0000166 C:GO:0030529 F:GO:0003723
gi|2228288|gb|AAB61792.1|	envelope glycoprotein V3 region	103	40	1e-53	0.9	3	F:GO:0005198 F:GO:0003677 C:GO:0019031
gi|51468557|ref|XP_495800.1|	PREDICTED: similar to Chain A, Cyclophilin A Complexed With Cyclosporin A (Nmr, 22 Structures) isoform 5	105	40	1e-55	0.97	9	P:GO:0006457 C:GO:0005622 P:GO:0045069 F:GO:0042277 F:GO:0046790 F:GO:0051082 F:GO:0008270 F:GO:0003755 C:GO:0019012	EC:5.2.1.8,
gi|51468600|ref|XP_495896.1|	PREDICTED: similar to peptidylprolyl isomerase isoform 2	105	40	1e-57	0.95	9	P:GO:0006457 C:GO:0005622 P:GO:0045069 F:GO:0042277 F:GO:0046790 F:GO:0051082 F:GO:0008270 F:GO:0003755 C:GO:0019012	EC:5.2.1.8,
gi|34147706|ref|NP_659479.2|	hypothetical protein LOC113691	154	40	1e-73	0.8	8	P:GO:0007018 C:GO:0043234 F:GO:0005525 F:GO:0005515 P:GO:0051258 F:GO:0005198 F:GO:0003924 C:GO:0005874	EC:3.6.5.1, EC:3.6.5.2, EC:3.6.5.3, EC:3.6.5.4,
gi|58331185|ref|NP_001009570.1|	chaperonin containing TCP1, subunit 7 isoform b	339	40	1e-179	0.95	5	P:GO:0006457 C:GO:0005737 P:GO:0000074 F:GO:0051082 F:GO:0005524
gi|49065350|emb|CAG38493.1|	RAB1B	201	40	1e-112	0.95	10	F:GO:0005525 F:GO:0005524 F:GO:0008134 P:GO:0006888 C:GO:0016020 C:GO:0005783 P:GO:0007264 P:GO:0006355 P:GO:0015031 C:GO:0005667
gi|33150668|gb|AAP97212.1|	PREDICTED: similar to RAB1B, member RAS oncogene family	201	40	1e-112	0.95	10	F:GO:0005525 F:GO:0005524 F:GO:0008134 P:GO:0006888 C:GO:0016020 C:GO:0005783 P:GO:0007264 P:GO:0006355 P:GO:0015031 C:GO:0005667
gi|16550778|dbj|BAB71048.1|	unnamed protein product	141	40	1e-76	0.94	10	F:GO:0005525 F:GO:0005524 F:GO:0008134 P:GO:0006888 C:GO:0016020 C:GO:0005783 P:GO:0007264 P:GO:0006355 P:GO:0015031 C:GO:0005667
gi|55742328|ref|NP_001007162.1|	RAB1A, member RAS oncogene family	201	40	1e-112	0.95	10	F:GO:0005525 F:GO:0005524 F:GO:0008134 P:GO:0006888 C:GO:0016020 C:GO:0005783 P:GO:0007264 P:GO:0006355 P:GO:0015031 C:GO:0005667
gi|15281853|gb|AAK94463.1|	PREDICTED: hypothetical protein	94	40	1e-47	0.96	10	F:GO:0005525 F:GO:0005524 F:GO:0008134 P:GO:0006888 C:GO:0016020 C:GO:0005783 P:GO:0007264 P:GO:0006355 P:GO:0015031 C:GO:0005667
gi|51467489|ref|XP_497021.1|	PREDICTED: similar to RAB1B, member RAS oncogene family	201	40	1e-106	0.93	10	F:GO:0005525 F:GO:0005524 F:GO:0008134 P:GO:0006888 C:GO:0016020 C:GO:0005783 P:GO:0007264 P:GO:0006355 P:GO:0015031 C:GO:0005667
gi|62896765|dbj|BAD96323.1|	ATP-dependent DNA helicase II variant	732	40	1e-172	0.87	9	P:GO:0006303 F:GO:0005515 F:GO:0004003 F:GO:0005524 C:GO:0005634 F:GO:0003690 P:GO:0006310 C:GO:0005958 C:GO:0005657
gi|35038|emb|CAA40736.1|	nuclear factor IV	628	40	1e-172	0.88	9	P:GO:0006303 F:GO:0005515 F:GO:0004003 F:GO:0005524 C:GO:0005634 F:GO:0003690 P:GO:0006310 C:GO:0005958 C:GO:0005657
gi|17512093|gb|AAH19027.1|	ATP-dependent DNA helicase II	732	40	1e-178	0.87	9	P:GO:0006303 F:GO:0005515 F:GO:0004003 F:GO:0005524 C:GO:0005634 F:GO:0003690 P:GO:0006310 C:GO:0005958 C:GO:0005657
gi|62988844|gb|AAY24231.1|	unknown	568	40	1e-170	0.88	9	P:GO:0006303 F:GO:0005515 F:GO:0004003 F:GO:0005524 C:GO:0005634 F:GO:0003690 P:GO:0006310 C:GO:0005958 C:GO:0005657
gi|51468737|ref|XP_495879.1|	PREDICTED: similar to Phosphoglycerate mutase 1 (Phosphoglycerate mutase isozyme B) (PGAM-B) (BPG-dependent PGAM 1) isoform 2	203	40	1e-78	0.93	6	F:GO:0004083 F:GO:0004619 F:GO:0004082 P:GO:0006096 C:GO:0005829 P:GO:0006094	EC:3.1.3.13, EC:5.4.2.1, EC:5.4.2.4,
gi|51477168|ref|XP_373351.2|	PREDICTED: phosphoglycerate mutase 1 (brain) isoform 2	139	40	1e-56	0.83	6	F:GO:0004083 F:GO:0004619 F:GO:0004082 P:GO:0006096 C:GO:0005829 P:GO:0006094	EC:3.1.3.13, EC:5.4.2.1, EC:5.4.2.4,
gi|12231785|gb|AAG49255.1|	envelope glycoprotein	72	40	1e-36	0.89	2	F:GO:0005198 C:GO:0019031
gi|14583268|gb|AAG09279.2|	echinoderm microtubule associated protein like 4	981	40	1e-170	0.81	5	P:GO:0007067 C:GO:0005737 ND:GO:0005554 P:GO:0007017 C:GO:0005874
gi|62822538|gb|AAY15086.1|	unknown	911	40	1e-170	0.85	5	P:GO:0007067 C:GO:0005737 ND:GO:0005554 P:GO:0007017 C:GO:0005874
gi|62088986|dbj|BAD92940.1|	Dihydrolipoamide dehydrogenase, variant	520	40	1e-170	0.96	11	F:GO:0015036 P:GO:0006118 F:GO:0050660 F:GO:0004148 C:GO:0005739 P:GO:0006094 P:GO:0006096 P:GO:0006099 P:GO:0006544 P:GO:0006563 P:GO:0006566	EC:1.8.1.4,
gi|71042410|pdb|1ZMD|H	AChain A, Crystal Structure Of Human Dihydrolipoamide Dehydrogenase Complexed To Nad+	474	40	1e-170	0.97	11	F:GO:0015036 P:GO:0006118 F:GO:0050660 F:GO:0004148 C:GO:0005739 P:GO:0006094 P:GO:0006096 P:GO:0006099 P:GO:0006544 P:GO:0006563 P:GO:0006566	EC:1.8.1.4,
gi|1339989|gb|AAB01381.1|	dihydrolipoamide dehydrogenase	511	40	1e-170	0.97	11	F:GO:0015036 P:GO:0006118 F:GO:0050660 F:GO:0004148 C:GO:0005739 P:GO:0006094 P:GO:0006096 P:GO:0006099 P:GO:0006544 P:GO:0006563 P:GO:0006566	EC:1.8.1.4,
gi|4557525|ref|NP_000099.1|	DLDH_HUMANDihydrolipoyl dehydrogenase, mitochondrial precursor (Dihydrolipoamide dehydrogenase) (Glycine cleavage system L protein)	509	40	1e-170	0.97	11	F:GO:0015036 P:GO:0006118 F:GO:0050660 F:GO:0004148 C:GO:0005739 P:GO:0006094 P:GO:0006096 P:GO:0006099 P:GO:0006544 P:GO:0006563 P:GO:0006566	EC:1.8.1.4,
gi|17391514|gb|AAH18696.1|	dihydrolipoamide dehydrogenase precursor	509	40	1e-170	0.97	11	F:GO:0015036 P:GO:0006118 F:GO:0050660 F:GO:0004148 C:GO:0005739 P:GO:0006094 P:GO:0006096 P:GO:0006099 P:GO:0006544 P:GO:0006563 P:GO:0006566	EC:1.8.1.4,
gi|37528851|gb|AAQ92353.1|	cytochrome P450, family 3, subfamily A, polypeptide 43 isoform 2	503	40	1e-170	0.87	12	F:GO:0050381 C:GO:0005792 F:GO:0050591 C:GO:0009986 P:GO:0006805 F:GO:0005506 F:GO:0020037 P:GO:0006118 P:GO:0008202 C:GO:0016021 F:GO:0019825 C:GO:0005783	EC:1.14.14.1, EC:1.14.13.67,
gi|51247968|pdb|1W0G|A	AChain A, Crystal Structure Of Human Cytochrome P450 3a4	485	40	1e-170	0.95	12	F:GO:0050381 C:GO:0005792 F:GO:0050591 C:GO:0009986 P:GO:0006805 F:GO:0005506 F:GO:0020037 P:GO:0006118 P:GO:0008202 C:GO:0016021 F:GO:0019825 C:GO:0005783	EC:1.14.14.1, EC:1.14.13.67,
gi|117155|sp|P05184|CP3A3_HUMAN	CP3A3_HUMANCytochrome P450 3A3 (CYPIIIA3) (HLp)	504	40	1e-170	0.94	12	F:GO:0050381 C:GO:0005792 F:GO:0050591 C:GO:0009986 P:GO:0006805 F:GO:0005506 F:GO:0020037 P:GO:0006118 P:GO:0008202 C:GO:0016021 F:GO:0019825 C:GO:0005783	EC:1.14.14.1, EC:1.14.13.67,
gi|72533567|gb|AAI00983.1|	CYP3A43 protein	280	40	1e-155	0.91	12	F:GO:0050381 C:GO:0005792 F:GO:0050591 P:GO:0006805 F:GO:0050649 F:GO:0005506 F:GO:0020037 P:GO:0006118 C:GO:0016021 F:GO:0019825 P:GO:0006629 C:GO:0005783	EC:1.14.14.1, EC:1.14.13.67,
gi|51094615|gb|EAL23867.1|	cytochrome P450, family 3, subfamily A, polypeptide 7	503	40	1e-170	0.94	12	F:GO:0050381 C:GO:0005792 F:GO:0050591 C:GO:0009986 P:GO:0006805 F:GO:0005506 F:GO:0020037 P:GO:0006118 P:GO:0008202 C:GO:0016021 F:GO:0019825 C:GO:0005783	EC:1.14.14.1, EC:1.14.13.67,
gi|72533565|gb|AAI00982.1|	CYP3A43 protein	393	40	1e-170	0.87	13	F:GO:0050381 C:GO:0005792 F:GO:0050591 C:GO:0009986 P:GO:0006805 F:GO:0050649 F:GO:0005506 F:GO:0020037 P:GO:0006118 P:GO:0008202 C:GO:0016021 F:GO:0019825 C:GO:0005783	EC:1.14.14.1, EC:1.14.13.67,
gi|12082809|gb|AAG48618.1|	AF315325_1cytochrome P450 variant 3A7	535	40	1e-170	0.94	12	F:GO:0050381 C:GO:0005792 F:GO:0050591 C:GO:0009986 P:GO:0006805 F:GO:0005506 F:GO:0020037 P:GO:0006118 P:GO:0008202 C:GO:0016021 F:GO:0019825 C:GO:0005783	EC:1.14.14.1, EC:1.14.13.67,
gi|12383060|ref|NP_073731.1|	cytochrome P450, family 3, subfamily A, polypeptide 43 isoform 1	504	40	1e-170	0.87	12	F:GO:0050381 C:GO:0005792 F:GO:0050591 C:GO:0009986 P:GO:0006805 F:GO:0005506 F:GO:0020037 P:GO:0006118 P:GO:0008202 C:GO:0016021 F:GO:0019825 C:GO:0005783	EC:1.14.14.1, EC:1.14.13.67,
gi|35911|emb|CAA30944.1|	unnamed protein product	503	40	1e-170	0.95	12	F:GO:0050381 C:GO:0005792 F:GO:0050591 C:GO:0009986 P:GO:0006805 F:GO:0005506 F:GO:0020037 P:GO:0006118 P:GO:0008202 C:GO:0016021 F:GO:0019825 C:GO:0005783	EC:1.14.14.1, EC:1.14.13.67,
gi|13435386|ref|NP_059488.2|	cytochrome P450, subfamily IIIA, polypeptide 4	503	40	1e-170	0.95	12	F:GO:0050381 C:GO:0005792 F:GO:0050591 C:GO:0009986 P:GO:0006805 F:GO:0005506 F:GO:0020037 P:GO:0006118 P:GO:0008202 C:GO:0016021 F:GO:0019825 C:GO:0005783	EC:1.14.14.1, EC:1.14.13.67,
gi|31043863|emb|CAD91645.1|	cytochrome P450	430	40	1e-170	0.96	12	F:GO:0050381 C:GO:0005792 F:GO:0050591 C:GO:0009986 P:GO:0006805 F:GO:0005506 F:GO:0020037 P:GO:0006118 P:GO:0008202 C:GO:0016021 F:GO:0019825 C:GO:0005783	EC:1.14.14.1, EC:1.14.13.67,
gi|30840237|emb|CAD91343.1|	cytochrome P450	503	40	1e-170	0.94	12	F:GO:0050381 C:GO:0005792 F:GO:0050591 C:GO:0009986 P:GO:0006805 F:GO:0005506 F:GO:0020037 P:GO:0006118 P:GO:0008202 C:GO:0016021 F:GO:0019825 C:GO:0005783	EC:1.14.14.1, EC:1.14.13.67,
gi|6470135|gb|AAF13598.1|	AF182273_1cytochrome P450-3A4	503	40	1e-170	0.95	12	F:GO:0050381 C:GO:0005792 F:GO:0050591 C:GO:0009986 P:GO:0006805 F:GO:0005506 F:GO:0020037 P:GO:0006118 P:GO:0008202 C:GO:0016021 F:GO:0019825 C:GO:0005783	EC:1.14.14.1, EC:1.14.13.67,
gi|16933535|ref|NP_476437.1|	cytochrome P450, family 3, subfamily A, polypeptide 43 isoform 3	420	40	1e-176	0.87	12	F:GO:0050381 C:GO:0005792 F:GO:0050591 C:GO:0009986 P:GO:0006805 F:GO:0005506 F:GO:0020037 P:GO:0006118 P:GO:0008202 C:GO:0016021 F:GO:0019825 C:GO:0005783	EC:1.14.14.1, EC:1.14.13.67,
gi|30840241|emb|CAD91345.1|	cytochrome P450	353	40	1e-178	0.95	13	F:GO:0050381 C:GO:0005792 F:GO:0050591 C:GO:0009986 P:GO:0006805 F:GO:0050649 F:GO:0005506 F:GO:0020037 P:GO:0006118 P:GO:0008202 C:GO:0016021 F:GO:0019825 C:GO:0005783	EC:1.14.14.1, EC:1.14.13.67,
gi|37528849|gb|AAQ92352.1|	cytochrome P450 CYP3A43.3	503	40	1e-170	0.87	12	F:GO:0050381 C:GO:0005792 F:GO:0050591 C:GO:0009986 P:GO:0006805 F:GO:0005506 F:GO:0020037 P:GO:0006118 P:GO:0008202 C:GO:0016021 F:GO:0019825 C:GO:0005783	EC:1.14.14.1, EC:1.14.13.67,
gi|51247719|pdb|1TQN|A	AChain A, Crystal Structure Of Human Microsomal P450 3a4	486	40	1e-170	0.95	12	F:GO:0050381 C:GO:0005792 F:GO:0050591 C:GO:0009986 P:GO:0006805 F:GO:0005506 F:GO:0020037 P:GO:0006118 P:GO:0008202 C:GO:0016021 F:GO:0019825 C:GO:0005783	EC:1.14.14.1, EC:1.14.13.67,
gi|29791449|gb|AAH50359.1|	Na+/K+ -ATPase alpha 1 subunit isoform a proprotein	1023	40	1e-170	0.96	15	P:GO:0006814 C:GO:0005890 F:GO:0005391 P:GO:0030641 P:GO:0030317 F:GO:0030955 F:GO:0015077 P:GO:0006813 P:GO:0008152 C:GO:0005624 F:GO:0005524 F:GO:0005515 F:GO:0000287 P:GO:0015991 F:GO:0031402	EC:3.6.3.9,
gi|1359715|emb|CAA31390.1|	Na+,K+ ATPase	1015	40	1e-170	0.96	15	P:GO:0006814 C:GO:0005890 F:GO:0005391 P:GO:0030641 P:GO:0030317 F:GO:0030955 F:GO:0015077 P:GO:0006813 P:GO:0008152 C:GO:0005624 F:GO:0005524 F:GO:0005515 F:GO:0000287 P:GO:0015991 F:GO:0031402	EC:3.6.3.9,
gi|22748667|ref|NP_689509.1|	Na+/K+ -ATPase alpha 3 subunit	1013	40	1e-170	0.96	13	P:GO:0006814 C:GO:0005890 F:GO:0005391 P:GO:0030641 P:GO:0030317 F:GO:0030955 F:GO:0015077 P:GO:0006813 P:GO:0008152 F:GO:0005524 F:GO:0000287 P:GO:0015991 F:GO:0031402	EC:3.6.3.9,
gi|29839750|sp|P13637|AT1A3_HUMAN	Na+/K+ -ATPase alpha 3 subunit	1013	40	1e-170	0.96	13	P:GO:0006814 C:GO:0005890 F:GO:0005391 P:GO:0030641 P:GO:0030317 F:GO:0030955 F:GO:0015077 P:GO:0006813 P:GO:0008152 F:GO:0005524 F:GO:0000287 P:GO:0015991 F:GO:0031402	EC:3.6.3.9,
gi|62898870|dbj|BAD97289.1|	Na+/K+ -ATPase alpha 3 subunit variant	1013	40	1e-170	0.96	13	P:GO:0006814 C:GO:0005890 F:GO:0005391 P:GO:0030641 P:GO:0030317 F:GO:0030955 F:GO:0015077 P:GO:0006813 P:GO:0008152 F:GO:0005524 F:GO:0000287 P:GO:0015991 F:GO:0031402	EC:3.6.3.9,
gi|20521652|dbj|BAA34498.2|	KIAA0778 protein	1049	40	1e-170	0.96	17	P:GO:0006814 C:GO:0005890 F:GO:0005391 P:GO:0030641 P:GO:0001504 P:GO:0030317 F:GO:0030955 F:GO:0015077 P:GO:0006813 P:GO:0006942 P:GO:0008152 F:GO:0005524 C:GO:0005792 F:GO:0005515 F:GO:0000287 P:GO:0015991 F:GO:0031402	EC:3.6.3.9,
gi|55957223|emb|CAI15273.1|	ATPase, Na+\/K+ transporting, alpha 2 (+) polypeptide	713	40	1e-170	0.94	16	P:GO:0006814 C:GO:0005890 F:GO:0005391 P:GO:0030641 P:GO:0001504 P:GO:0030317 F:GO:0030955 F:GO:0015077 P:GO:0006813 P:GO:0006942 P:GO:0008152 F:GO:0005524 C:GO:0005792 F:GO:0000287 P:GO:0015991 F:GO:0031402	EC:3.6.3.9,
gi|55957221|emb|CAI15271.1|	KIAA0778 protein	1020	40	1e-170	0.96	17	P:GO:0006814 C:GO:0005890 F:GO:0005391 P:GO:0030641 P:GO:0001504 P:GO:0030317 F:GO:0030955 F:GO:0015077 P:GO:0006813 P:GO:0006942 P:GO:0008152 F:GO:0005524 C:GO:0005792 F:GO:0005515 F:GO:0000287 P:GO:0015991 F:GO:0031402	EC:3.6.3.9,
gi|55957222|emb|CAI15272.1|	ATPase, Na+\/K+ transporting, alpha 2 (+) polypeptide	1009	40	1e-170	0.95	17	P:GO:0006814 C:GO:0005890 F:GO:0005391 P:GO:0030641 P:GO:0001504 P:GO:0030317 F:GO:0030955 F:GO:0015077 P:GO:0006813 P:GO:0006942 P:GO:0008152 F:GO:0005524 C:GO:0005792 F:GO:0005515 F:GO:0000287 P:GO:0015991 F:GO:0031402	EC:3.6.3.9,
gi|37577153|ref|NP_653300.1|	Na+/K+ -ATPase alpha 4 subunit isoform 1	1029	40	1e-170	0.9	17	P:GO:0006814 C:GO:0005890 F:GO:0005391 P:GO:0030641 P:GO:0001504 P:GO:0030317 F:GO:0030955 F:GO:0015077 P:GO:0006813 P:GO:0006942 P:GO:0008152 F:GO:0005524 C:GO:0005792 F:GO:0005515 F:GO:0000287 P:GO:0015991 F:GO:0031402	EC:3.6.3.9,
gi|33324437|gb|AAQ07964.1|	ATPase Na+/K+ transporting alpha 4	1000	40	1e-170	0.91	17	P:GO:0006814 C:GO:0005890 F:GO:0005391 P:GO:0030641 P:GO:0001504 P:GO:0030317 F:GO:0030955 F:GO:0015077 P:GO:0006813 P:GO:0006942 P:GO:0008152 F:GO:0005524 C:GO:0005792 F:GO:0005515 F:GO:0000287 P:GO:0015991 F:GO:0031402	EC:3.6.3.9,
gi|48762682|ref|NP_001001586.1|	Na+/K+ -ATPase alpha 1 subunit isoform b proprotein	681	40	1e-170	0.96	15	P:GO:0006814 C:GO:0005890 F:GO:0005391 P:GO:0030641 P:GO:0030317 F:GO:0030955 F:GO:0015077 P:GO:0006813 P:GO:0008152 C:GO:0005624 F:GO:0005524 F:GO:0005515 F:GO:0000287 P:GO:0015991 F:GO:0031402	EC:3.6.3.9,
gi|17149816|gb|AAK72396.2|	ATPase Na+/K+ transporting alpha 4	633	40	1e-170	0.91	17	P:GO:0006814 C:GO:0005890 F:GO:0005391 P:GO:0030641 P:GO:0001504 P:GO:0030317 F:GO:0030955 F:GO:0015077 P:GO:0006813 P:GO:0006942 P:GO:0008152 F:GO:0005524 C:GO:0005792 F:GO:0005515 F:GO:0000287 P:GO:0015991 F:GO:0031402	EC:3.6.3.9,
gi|179226|gb|AAA52285.1|	Na+, K+ activated adenosine triphosphatase alpha subunit	313	40	1e-165	0.98	13	P:GO:0006814 C:GO:0005890 F:GO:0005391 P:GO:0030641 P:GO:0030317 F:GO:0030955 F:GO:0015077 P:GO:0006813 P:GO:0008152 F:GO:0005524 F:GO:0000287 P:GO:0015991 F:GO:0031402	EC:3.6.3.9,
gi|63100321|gb|AAH94801.1|	Na+/K+ -ATPase alpha 4 subunit isoform 1	1029	40	1e-170	0.9	17	P:GO:0006814 C:GO:0005890 F:GO:0005391 P:GO:0030641 P:GO:0001504 P:GO:0030317 F:GO:0030955 F:GO:0015077 P:GO:0006813 P:GO:0006942 P:GO:0008152 F:GO:0005524 C:GO:0005792 F:GO:0005515 F:GO:0000287 P:GO:0015991 F:GO:0031402	EC:3.6.3.9,
gi|22137786|gb|AAH34961.1|	ENPP2_HUMANEctonucleotide pyrophosphatase/phosphodiesterase 2 (E-NPP 2) (Phosphodiesterase I/nucleotide pyrophosphatase 2) (Phosphodiesterase I alpha) (PD-Ialpha) (Autotaxin)	863	40	1e-170	0.88	12	P:GO:0006935 P:GO:0006928 C:GO:0005887 F:GO:0004528 F:GO:0004519 P:GO:0006796 F:GO:0003676 F:GO:0004551 P:GO:0007186 F:GO:0008134 P:GO:0009117 C:GO:0005667	EC:3.1.4.1, EC:3.6.1.9,
gi|662290|dbj|BAA08260.1|	phosphodiesterase I alpha	863	40	1e-170	0.88	12	P:GO:0006935 P:GO:0006928 C:GO:0005887 F:GO:0004528 F:GO:0004519 P:GO:0006796 F:GO:0003676 F:GO:0004551 P:GO:0007186 F:GO:0008134 P:GO:0009117 C:GO:0005667	EC:3.1.4.1, EC:3.6.1.9,
gi|30583841|gb|AAP36169.1|	Homo sapiens aldo-keto reductase family 1, member C3 (3-alpha hydroxysteroid dehydrogenase, type II)	324	40	1e-173	0.93	24	C:GO:0005829 F:GO:0047017 P:GO:0006693 F:GO:0004033 P:GO:0051260 F:GO:0009055 F:GO:0047042 F:GO:0047026 F:GO:0047743 F:GO:0031406 P:GO:0015721 F:GO:0004303 P:GO:0008209 F:GO:0015125 F:GO:0047115 P:GO:0042632 P:GO:0030299 P:GO:0006805 F:GO:0047006 P:GO:0006118 P:GO:0006691 P:GO:0006699 P:GO:0008207 P:GO:0008210	EC:1.1.1.188, EC:1.1.1.50, EC:1.1.1.213, EC:1.1.1.225, EC:1.1.1.62, EC:1.3.1.20, EC:1.1.1.149,
gi|1839263|gb|AAB47002.1|	HAKRb product/3 alpha-hydroxysteroid dehydrogenase	323	40	1e-179	0.93	24	C:GO:0005829 F:GO:0047017 P:GO:0006693 F:GO:0004033 P:GO:0051260 F:GO:0009055 F:GO:0047042 F:GO:0047026 F:GO:0047743 F:GO:0031406 P:GO:0015721 F:GO:0004303 P:GO:0008209 F:GO:0015125 F:GO:0047115 P:GO:0042632 P:GO:0030299 P:GO:0006805 F:GO:0047006 P:GO:0006118 P:GO:0006691 P:GO:0006699 P:GO:0008207 P:GO:0008210	EC:1.1.1.188, EC:1.1.1.50, EC:1.1.1.213, EC:1.1.1.225, EC:1.1.1.62, EC:1.3.1.20, EC:1.1.1.149,
gi|4261711|gb|AAD14011.1|	I73674chlordecone reductase homolog (clone HAKRb) - human	323	40	1e-179	0.93	24	C:GO:0005829 F:GO:0047017 P:GO:0006693 F:GO:0004033 P:GO:0051260 F:GO:0009055 F:GO:0047042 F:GO:0047026 F:GO:0047743 F:GO:0031406 P:GO:0015721 F:GO:0004303 P:GO:0008209 F:GO:0015125 F:GO:0047115 P:GO:0042632 P:GO:0030299 P:GO:0006805 F:GO:0047006 P:GO:0006118 P:GO:0006691 P:GO:0006699 P:GO:0008207 P:GO:0008210	EC:1.1.1.188, EC:1.1.1.50, EC:1.1.1.213, EC:1.1.1.225, EC:1.1.1.62, EC:1.3.1.20, EC:1.1.1.149,
gi|1815604|gb|AAB41916.1|	3-alpha-hydroxysteroid dehydrogenase	323	40	1e-179	0.93	24	C:GO:0005829 F:GO:0047017 P:GO:0006693 F:GO:0004033 P:GO:0051260 F:GO:0009055 F:GO:0047042 F:GO:0047026 F:GO:0047743 F:GO:0031406 P:GO:0015721 F:GO:0004303 P:GO:0008209 F:GO:0015125 F:GO:0047115 P:GO:0042632 P:GO:0030299 P:GO:0006805 F:GO:0047006 P:GO:0006118 P:GO:0006691 P:GO:0006699 P:GO:0008207 P:GO:0008210	EC:1.1.1.188, EC:1.1.1.50, EC:1.1.1.213, EC:1.1.1.225, EC:1.1.1.62, EC:1.3.1.20, EC:1.1.1.149,
gi|40788950|dbj|BAA04619.2|	KIAA0119	325	40	1e-180	0.93	24	C:GO:0005829 F:GO:0047017 P:GO:0006693 F:GO:0004033 P:GO:0051260 F:GO:0009055 F:GO:0047042 F:GO:0047026 F:GO:0047743 F:GO:0031406 P:GO:0015721 F:GO:0004303 P:GO:0008209 F:GO:0015125 F:GO:0047115 P:GO:0042632 P:GO:0030299 P:GO:0006805 F:GO:0047006 P:GO:0006118 P:GO:0006691 P:GO:0006699 P:GO:0008207 P:GO:0008210	EC:1.1.1.188, EC:1.1.1.50, EC:1.1.1.213, EC:1.1.1.225, EC:1.1.1.62, EC:1.3.1.20, EC:1.1.1.149,
gi|46389820|dbj|BAA92892.1|	KIAA0119	323	40	1e-180	0.93	24	C:GO:0005829 F:GO:0047017 P:GO:0006693 F:GO:0004033 P:GO:0051260 F:GO:0009055 F:GO:0047042 F:GO:0047026 F:GO:0047743 F:GO:0031406 P:GO:0015721 F:GO:0004303 P:GO:0008209 F:GO:0015125 F:GO:0047115 P:GO:0042632 P:GO:0030299 P:GO:0006805 F:GO:0047006 P:GO:0006118 P:GO:0006691 P:GO:0006699 P:GO:0008207 P:GO:0008210	EC:1.1.1.188, EC:1.1.1.50, EC:1.1.1.213, EC:1.1.1.225, EC:1.1.1.62, EC:1.3.1.20, EC:1.1.1.149,
gi|30583411|gb|AAP35950.1|	Homo sapiens aldo-keto reductase family 1, member C3 (3-alpha hydroxysteroid dehydrogenase, type II)	323	40	1e-173	0.93	24	C:GO:0005829 F:GO:0047017 P:GO:0006693 F:GO:0004033 P:GO:0051260 F:GO:0009055 F:GO:0047042 F:GO:0047026 F:GO:0047743 F:GO:0031406 P:GO:0015721 F:GO:0004303 P:GO:0008209 F:GO:0015125 F:GO:0047115 P:GO:0042632 P:GO:0030299 P:GO:0006805 F:GO:0047006 P:GO:0006118 P:GO:0006691 P:GO:0006699 P:GO:0008207 P:GO:0008210	EC:1.1.1.188, EC:1.1.1.50, EC:1.1.1.213, EC:1.1.1.225, EC:1.1.1.62, EC:1.3.1.20, EC:1.1.1.149,
gi|10765097|gb|AAF07272.2|	AF149416_13-alpha hydroxysteroid dehydrogenase type IIb	323	40	1e-178	0.93	24	C:GO:0005829 F:GO:0047017 P:GO:0006693 F:GO:0004033 P:GO:0051260 F:GO:0009055 F:GO:0047042 F:GO:0047026 F:GO:0047743 F:GO:0031406 P:GO:0015721 F:GO:0004303 P:GO:0008209 F:GO:0015125 F:GO:0047115 P:GO:0042632 P:GO:0030299 P:GO:0006805 F:GO:0047006 P:GO:0006118 P:GO:0006691 P:GO:0006699 P:GO:0008207 P:GO:0008210	EC:1.1.1.188, EC:1.1.1.50, EC:1.1.1.213, EC:1.1.1.225, EC:1.1.1.62, EC:1.3.1.20, EC:1.1.1.149,
gi|51475068|ref|XP_372866.3|	lipin 3	1058	40	1e-170	0.67	3	P:GO:0045444 ND:GO:0005554 C:GO:0005634
gi|56203680|emb|CAI21064.1|	lipin 3	851	40	1e-170	0.68	3	P:GO:0045444 ND:GO:0005554 C:GO:0005634
gi|39645467|gb|AAH63672.1|	ANXA4 protein	299	40	1e-166	0.83	10	C:GO:0005737 P:GO:0050819 F:GO:0004859 C:GO:0005654 F:GO:0005515 C:GO:0005635 F:GO:0005509 P:GO:0007165 P:GO:0006916 F:GO:0005544
gi|1703319|sp|P09525|ANXA4_HUMAN	ANXA4_HUMANAnnexin A4 (Annexin IV) (Lipocortin IV) (Endonexin I) (Chromobindin-4) (Protein II) (P32.5) (Placental anticoagulant protein II) (PAP-II) (PP4-X) (35-beta calcimedin) (Carbohydrate-binding protein P33/P41) (P33/41)	319	40	1e-178	0.87	10	C:GO:0005737 P:GO:0050819 F:GO:0004859 C:GO:0005654 F:GO:0005515 C:GO:0005635 F:GO:0005509 P:GO:0007165 P:GO:0006916 F:GO:0005544
gi|62822315|gb|AAY14864.1|	annexin IV	321	40	1e-179	0.87	10	C:GO:0005737 P:GO:0050819 F:GO:0004859 C:GO:0005654 F:GO:0005515 C:GO:0005635 F:GO:0005509 P:GO:0007165 P:GO:0006916 F:GO:0005544
gi|298097|emb|CAA49900.1|	coatomer protein complex, subunit beta 2 (beta prime)	906	40	1e-170	0.84	9	P:GO:0006891 P:GO:0006890 F:GO:0005515 F:GO:0008565 P:GO:0006886 P:GO:0006888 C:GO:0005783 C:GO:0005739 C:GO:0030126
gi|2135559|pir||I39207	immunoglobulin superfamily, member 2	1021	40	1e-174	0.58	11	P:GO:0006928 P:GO:0008283 C:GO:0005886 F:GO:0005515 P:GO:0007338 P:GO:0007399 P:GO:0007519 P:GO:0016032 C:GO:0016021 P:GO:0007166 P:GO:0019735
gi|55665019|emb|CAH71959.1|	immunoglobulin superfamily, member 2	1021	40	1e-178	0.59	11	P:GO:0006928 P:GO:0008283 C:GO:0005886 F:GO:0005515 P:GO:0007338 P:GO:0007399 P:GO:0007519 P:GO:0016032 C:GO:0016021 P:GO:0007166 P:GO:0019735
gi|1658310|emb|CAA83923.1|	immunoglobulin superfamily, member 2	1021	40	1e-178	0.59	11	P:GO:0006928 P:GO:0008283 C:GO:0005886 F:GO:0005515 P:GO:0007338 P:GO:0007399 P:GO:0007519 P:GO:0016032 C:GO:0016021 P:GO:0007166 P:GO:0019735
gi|26006840|sp|Q8TAA3|PSA7L_HUMAN	PSMA8 protein	256	40	1e-129	0.9	4	C:GO:0005839 F:GO:0004298 P:GO:0006511 C:GO:0005829	EC:3.4.25,
gi|27503801|gb|AAH42820.1|	proteasome (prosome, macropain) subunit, alpha type, 8 isoform 2	250	40	1e-126	0.92	4	C:GO:0005839 F:GO:0004298 P:GO:0006511 C:GO:0005829	EC:3.4.25,
gi|4092058|gb|AAC99402.1|	proteasome subunit HSPC	248	40	1e-121	0.94	4	C:GO:0005839 F:GO:0004298 P:GO:0006511 C:GO:0005829	EC:3.4.25,
gi|68303561|ref|NP_653263.2|	proteasome (prosome, macropain) subunit, alpha type, 8 isoform 1	256	40	1e-129	0.9	4	C:GO:0005839 F:GO:0004298 P:GO:0006511 C:GO:0005829	EC:3.4.25,
gi|12964238|emb|CAC29253.1|	PSMA7	166	40	1e-91	0.89	4	C:GO:0005839 F:GO:0004298 P:GO:0006511 C:GO:0005829	EC:3.4.25,
gi|30583169|gb|AAP35829.1|	Unknown (protein for IMAGE:4851079)	248	40	1e-121	0.94	4	C:GO:0005839 F:GO:0004298 P:GO:0006511 C:GO:0005829	EC:3.4.25,
gi|12314029|emb|CAC04018.1|	Unknown (protein for IMAGE:4851079)	178	40	1e-80	0.95	4	C:GO:0005839 F:GO:0004298 P:GO:0006511 C:GO:0005829	EC:3.4.25,
gi|30583771|gb|AAP36134.1|	Unknown (protein for IMAGE:4851079)	249	40	1e-121	0.94	4	C:GO:0005839 F:GO:0004298 P:GO:0006511 C:GO:0005829	EC:3.4.25,
gi|56204043|emb|CAI18838.1|	PSMA7	186	40	1e-86	0.87	4	C:GO:0005839 F:GO:0004298 P:GO:0006511 C:GO:0005829	EC:3.4.25,
gi|19263962|gb|AAH25389.1|	PSMA8 protein	242	40	1e-131	0.91	4	C:GO:0005839 F:GO:0004298 P:GO:0006511 C:GO:0005829	EC:3.4.25,
gi|19263493|gb|AAH25393.1|	PSMA8 protein	198	40	1e-106	0.83	4	C:GO:0005839 F:GO:0004298 P:GO:0006511 C:GO:0005829	EC:3.4.25,
gi|68303565|ref|NP_001020268.1|	proteasome (prosome, macropain) subunit, alpha type, 8 isoform 3	212	40	1e-104	0.83	4	C:GO:0005839 F:GO:0004298 P:GO:0006511 C:GO:0005829	EC:3.4.25,
gi|20306890|gb|AAH28371.1|	PSMA8 protein	212	40	1e-104	0.83	4	C:GO:0005839 F:GO:0004298 P:GO:0006511 C:GO:0005829	EC:3.4.25,
gi|71051438|gb|AAH21713.1|	PSMA8 protein	210	40	1e-113	0.94	4	C:GO:0005839 F:GO:0004298 P:GO:0006511 C:GO:0005829	EC:3.4.25,
gi|56204042|emb|CAI18837.1|	PSMA7	149	40	1e-79	0.89	4	C:GO:0005839 F:GO:0004298 P:GO:0006511 C:GO:0005829	EC:3.4.25,
gi|48145601|emb|CAG33023.1|	RPN1	607	40	1e-172	0.87	5	C:GO:0008250 F:GO:0003723 C:GO:0016021 F:GO:0004579 P:GO:0018279	EC:2.4.1.119,
gi|62898922|dbj|BAD97315.1|	ribophorin I variant	607	40	1e-172	0.87	5	C:GO:0008250 F:GO:0003723 C:GO:0016021 F:GO:0004579 P:GO:0018279	EC:2.4.1.119,
gi|14124942|gb|AAH07995.1|	AAH07995Similar to ribophorin I	568	40	1e-170	0.88	5	C:GO:0008250 F:GO:0003723 C:GO:0016021 F:GO:0004579 P:GO:0018279	EC:2.4.1.119,
gi|14789968|gb|AAH10839.1|	ribophorin I precursor	607	40	1e-172	0.87	5	C:GO:0008250 F:GO:0003723 C:GO:0016021 F:GO:0004579 P:GO:0018279	EC:2.4.1.119,
gi|14705264|gb|AAH00903.2|	PREDICTED: similar to HMGB2 protein	195	40	1e-96	0.94	17	F:GO:0003690 P:GO:0006310 P:GO:0017055 C:GO:0048471 C:GO:0000228 P:GO:0006268 P:GO:0006916 F:GO:0008301 C:GO:0000785 F:GO:0003700 P:GO:0006334 F:GO:0008134 C:GO:0000793 F:GO:0003697 P:GO:0006288 P:GO:0048015 C:GO:0005667
gi|54696428|gb|AAV38586.1|	PREDICTED: similar to HMGB2 protein	208	40	1e-98	0.94	17	F:GO:0003690 P:GO:0006310 P:GO:0017055 C:GO:0048471 C:GO:0000228 P:GO:0006268 P:GO:0006916 F:GO:0008301 C:GO:0000785 F:GO:0003700 P:GO:0006334 F:GO:0008134 C:GO:0000793 F:GO:0003697 P:GO:0006288 P:GO:0048015 C:GO:0005667
gi|32335|emb|CAA78938.1|	PREDICTED: similar to HMGB2 protein	186	40	1e-72	0.94	14	F:GO:0003690 C:GO:0048471 P:GO:0006357 C:GO:0000228 P:GO:0006268 F:GO:0008301 C:GO:0000785 F:GO:0003700 P:GO:0006334 C:GO:0000793 F:GO:0003697 P:GO:0006288 P:GO:0048015 C:GO:0005667
gi|20853684|gb|AAL62450.1|	BLOCK 23	317	40	1e-144	0.95	6	P:GO:0042254 F:GO:0003735 F:GO:0003723 F:GO:0005515 C:GO:0005842 P:GO:0006414
gi|12654583|gb|AAH01127.1|	Ribosomal protein, large, P0	317	40	1e-143	0.96	6	P:GO:0042254 F:GO:0003735 F:GO:0003723 F:GO:0005515 C:GO:0005842 P:GO:0006414
gi|62896701|dbj|BAD96291.1|	ribosomal protein P0 variant	317	40	1e-143	0.96	6	P:GO:0042254 F:GO:0003735 F:GO:0003723 F:GO:0005515 C:GO:0005842 P:GO:0006414
gi|47123412|gb|AAH70194.1|	RPLP0 protein	254	40	1e-107	0.97	6	P:GO:0042254 F:GO:0003735 F:GO:0003723 F:GO:0005515 C:GO:0005842 P:GO:0006414
gi|62896495|dbj|BAD96188.1|	ribosomal protein P0 variant	317	40	1e-143	0.96	6	P:GO:0042254 F:GO:0003735 F:GO:0003723 F:GO:0005515 C:GO:0005842 P:GO:0006414
gi|57999481|emb|CAI45949.1|	hypothetical protein	1512	40	1e-170	0.87	12	C:GO:0005737 P:GO:0006461 F:GO:0004827 P:GO:0006433 C:GO:0005625 F:GO:0004818 P:GO:0006424 F:GO:0005524 P:GO:0006525 P:GO:0006560 C:GO:0009332 P:GO:0015994	EC:6.1.1.15, EC:6.1.1.17,
gi|37589132|gb|AAH58921.1|	Unknown (protein for IMAGE:6172759)	869	40	1e-170	0.83	12	C:GO:0005737 P:GO:0006461 F:GO:0004827 P:GO:0006433 C:GO:0005625 F:GO:0004818 P:GO:0006424 F:GO:0005524 P:GO:0006525 P:GO:0006560 C:GO:0009332 P:GO:0015994	EC:6.1.1.15, EC:6.1.1.17,
gi|45643460|gb|AAS72877.1|	SYEP_HUMANBifunctional aminoacyl-tRNA synthetase	1440	40	1e-170	0.87	12	C:GO:0005737 P:GO:0006461 F:GO:0004827 P:GO:0006433 C:GO:0005625 F:GO:0004818 P:GO:0006424 F:GO:0005524 P:GO:0006525 P:GO:0006560 C:GO:0009332 P:GO:0015994	EC:6.1.1.15, EC:6.1.1.17,
gi|62241042|ref|NP_004437.2|	glutamyl-prolyl tRNA synthetase	1512	40	1e-170	0.87	12	C:GO:0005737 P:GO:0006461 F:GO:0004827 P:GO:0006433 C:GO:0005625 F:GO:0004818 P:GO:0006424 F:GO:0005524 P:GO:0006525 P:GO:0006560 C:GO:0009332 P:GO:0015994	EC:6.1.1.15, EC:6.1.1.17,
gi|825664|emb|CAA30354.1|	glutaminyl-tRNA synthetase	792	40	1e-170	0.82	12	C:GO:0005737 P:GO:0006461 F:GO:0004827 P:GO:0006433 C:GO:0005625 F:GO:0004818 P:GO:0006424 F:GO:0005524 P:GO:0006525 P:GO:0006560 C:GO:0009332 P:GO:0015994	EC:6.1.1.15, EC:6.1.1.17,
gi|3318951|pdb|1A9W|F	hemoglobin epsilon 1	146	40	1e-79	0.95	6	F:GO:0020037 C:GO:0005833 F:GO:0005344 P:GO:0015671 F:GO:0005506 F:GO:0019825
gi|61360241|gb|AAX41832.1|	hemoglobin epsilon 1	147	40	1e-80	0.95	6	F:GO:0020037 C:GO:0005833 F:GO:0005344 P:GO:0015671 F:GO:0005506 F:GO:0019825
gi|3387905|gb|AAC28635.1|	GTR1_HUMANSolute carrier family 2, facilitated glucose transporter member 1 (Glucose transporter type 1, erythrocyte/brain) (HepG2 glucose transporter)	343	40	1e-180	0.93	5	C:GO:0005887 P:GO:0046323 F:GO:0005351 C:GO:0005624 F:GO:0005355
gi|5730051|ref|NP_006507.1|	solute carrier family 2 (facilitated glucose transporter), member 1	492	40	1e-180	0.92	5	C:GO:0005887 P:GO:0046323 F:GO:0005351 C:GO:0005624 F:GO:0005355
gi|62087554|dbj|BAD92224.1|	GTR1_HUMANSolute carrier family 2, facilitated glucose transporter member 1 (Glucose transporter type 1, erythrocyte/brain) (HepG2 glucose transporter)	517	40	1e-180	0.92	5	C:GO:0005887 P:GO:0046323 F:GO:0005351 C:GO:0005624 F:GO:0005355
gi|20147659|gb|AAM12597.1|	ADP-ribosylation factor 4	180	40	1e-98	0.94	13	F:GO:0008047 F:GO:0004871 C:GO:0005739 P:GO:0007264 P:GO:0006364 P:GO:0006471 P:GO:0006888 F:GO:0003924 F:GO:0005215 P:GO:0006886 C:GO:0005794 F:GO:0005525 C:GO:0005886	EC:3.6.5.1, EC:3.6.5.2, EC:3.6.5.3, EC:3.6.5.4,
gi|20357599|ref|NP_619541.1|	H2A histone family, member V isoform 2	114	40	1e-47	0.98	5	C:GO:0000786 F:GO:0003677 P:GO:0006334 C:GO:0005634 C:GO:0005739
gi|62087582|dbj|BAD92238.1|	PREDICTED: similar to H2A histone family, member V isoform 1	150	40	1e-55	0.98	4	C:GO:0000786 F:GO:0003677 P:GO:0006334 C:GO:0005634
gi|2118981|pir||I79341	I79341histone H2A - human (fragment)	47	40	1e-19	0.92	4	C:GO:0000786 F:GO:0003677 P:GO:0006334 C:GO:0005634
gi|7023238|dbj|BAA91894.1|	H2A histone family, member J isoform 1	151	40	1e-80	0.97	4	C:GO:0000786 F:GO:0003677 P:GO:0006334 C:GO:0005634
gi|48257076|gb|AAH04274.2|	PREDICTED: similar to H2A histone family, member V isoform 1	130	40	1e-55	0.98	4	C:GO:0000786 F:GO:0003677 P:GO:0006334 C:GO:0005634
gi|41406069|ref|NP_958924.1|	H2AV_RABITHistone H2AV (H2A.F/Z)	66	40	1e-20	0.98	4	C:GO:0000786 F:GO:0003677 P:GO:0006334 C:GO:0005634
gi|55960993|emb|CAI12570.1|	PREDICTED: similar to histone H2A	130	40	1e-55	0.96	4	C:GO:0000786 F:GO:0003677 P:GO:0006334 C:GO:0005634
gi|48146275|emb|CAG33360.1|	H2AFX	143	40	1e-62	0.95	8	C:GO:0000786 F:GO:0003677 P:GO:0006334 P:GO:0007126 F:GO:0005515 C:GO:0005634 P:GO:0006310 P:GO:0006281
gi|510990|emb|CAA41050.1|	PREDICTED: similar to Hist2h2aa1 protein isoform 1	57	40	1e-12	1	4	C:GO:0000786 F:GO:0003677 P:GO:0006334 C:GO:0005634
gi|41205618|ref|XP_370909.1|	PREDICTED: similar to H2A histone family, member V isoform 2	128	40	1e-58	0.92	4	C:GO:0000786 F:GO:0003677 P:GO:0006334 C:GO:0005634
gi|2735294|gb|AAB93866.1|	deoxyuridine triphosphate nucleotidohydrolase, mitochondrial isoform	139	29	1e-68	0.81	7	P:GO:0006260 F:GO:0004170 F:GO:0000287 P:GO:0046080 C:GO:0005634 C:GO:0005739 P:GO:0006206	EC:3.6.1.23,
gi|34810582|pdb|1Q5U|Z	AChain A, Human Dutp Pyrophosphatase Complex With Dudp	147	40	1e-82	0.93	7	P:GO:0006260 F:GO:0004170 F:GO:0000287 P:GO:0046080 C:GO:0005634 C:GO:0005739 P:GO:0006206	EC:3.6.1.23,
gi|4503423|ref|NP_001939.1|	dUTP pyrophosphatase	164	40	1e-90	0.92	7	P:GO:0006260 F:GO:0004170 F:GO:0000287 P:GO:0046080 C:GO:0005634 C:GO:0005739 P:GO:0006206	EC:3.6.1.23,
gi|70906444|ref|NP_001020420.1|	dUTP pyrophosphatase isoform 1 precursor	141	40	1e-76	0.93	7	P:GO:0006260 F:GO:0004170 F:GO:0000287 P:GO:0046080 C:GO:0005634 C:GO:0005739 P:GO:0006206	EC:3.6.1.23,
gi|2735295|gb|AAB93867.1|	dUTP pyrophosphatase	51	29	1e-22	0.87	7	P:GO:0006260 F:GO:0004170 F:GO:0000287 P:GO:0046080 C:GO:0005634 C:GO:0005739 P:GO:0006206	EC:3.6.1.23,
gi|47123503|gb|AAH70339.1|	dUTP pyrophosphatase isoform 1 precursor	252	40	1e-144	0.9	7	P:GO:0006260 F:GO:0004170 F:GO:0000287 P:GO:0046080 C:GO:0005634 C:GO:0005739 P:GO:0006206	EC:3.6.1.23,
gi|3041664|sp|P33316|DUT_HUMAN	DUT_HUMANDeoxyuridine 5'-triphosphate nucleotidohydrolase, mitochondrial precursor (dUTPase) (dUTP pyrophosphatase)	252	40	1e-136	0.89	7	P:GO:0006260 F:GO:0004170 F:GO:0000287 P:GO:0046080 C:GO:0005634 C:GO:0005739 P:GO:0006206	EC:3.6.1.23,
gi|14591909|ref|NP_000960.2|	ribosomal protein L5 variant	297	40	1e-160	0.97	8	F:GO:0008097 F:GO:0003735 F:GO:0005515 C:GO:0005634 P:GO:0006412 F:GO:0019843 C:GO:0005842 P:GO:0042254	EC:3.6.5.3,
gi|62087540|dbj|BAD92217.1|	ribosomal protein L5 variant	303	40	1e-164	0.96	8	F:GO:0008097 F:GO:0003735 F:GO:0005515 C:GO:0005634 P:GO:0006412 F:GO:0019843 C:GO:0005842 P:GO:0042254	EC:3.6.5.3,
gi|1173054|sp|P46777|RL5_HUMAN	ribosomal protein L5	297	40	1e-161	0.96	8	F:GO:0008097 F:GO:0003735 F:GO:0005515 C:GO:0005634 P:GO:0006412 F:GO:0019843 C:GO:0005842 P:GO:0042254	EC:3.6.5.3,
gi|1658578|gb|AAB18361.1|	PREDICTED: similar to MSTP030	145	40	1e-69	0.96	8	F:GO:0008097 F:GO:0003735 F:GO:0005515 C:GO:0005634 P:GO:0006412 F:GO:0019843 C:GO:0005842 P:GO:0042254	EC:3.6.5.3,
gi|62896767|dbj|BAD96324.1|	ribosomal protein L5 variant	297	40	1e-163	0.97	8	F:GO:0008097 F:GO:0003735 F:GO:0005515 C:GO:0005634 P:GO:0006412 F:GO:0019843 C:GO:0005842 P:GO:0042254	EC:3.6.5.3,
gi|2808511|emb|CAA72157.1|	Homo sapiens non-POU domain containing, octamer-binding	471	40	1e-170	0.93	9	F:GO:0003677 F:GO:0003723 F:GO:0005515 C:GO:0005634 P:GO:0000398 P:GO:0006310 P:GO:0006355 F:GO:0000166 P:GO:0006281
gi|348239|gb|AAC37578.1|	S41768splicing factor homolog - human	471	40	1e-180	0.93	9	F:GO:0003677 F:GO:0003723 F:GO:0005515 C:GO:0005634 P:GO:0000398 P:GO:0006310 P:GO:0006355 F:GO:0000166 P:GO:0006281
gi|15082448|gb|AAH12141.1|	Homo sapiens non-POU domain containing, octamer-binding	471	40	1e-180	0.94	9	F:GO:0003677 F:GO:0003723 F:GO:0005515 C:GO:0005634 P:GO:0000398 P:GO:0006310 P:GO:0006355 F:GO:0000166 P:GO:0006281
gi|30584547|gb|AAP36526.1|	Homo sapiens non-POU domain containing, octamer-binding	472	40	1e-180	0.94	9	F:GO:0003677 F:GO:0003723 F:GO:0005515 C:GO:0005634 P:GO:0000398 P:GO:0006310 P:GO:0006355 F:GO:0000166 P:GO:0006281
gi|31077164|sp|O95757|HS74L_HUMAN	HS74L_HUMANHeat shock 70 kDa protein 4L (Osmotic stress protein 94) (Heat shock 70-related protein APG-1)	839	40	1e-170	0.87	6	C:GO:0005737 P:GO:0006457 P:GO:0006986 F:GO:0005524 F:GO:0051082 C:GO:0005634
gi|31335219|gb|AAP44471.1|	apg-1	839	40	1e-170	0.87	6	C:GO:0005737 P:GO:0006457 P:GO:0006986 F:GO:0005524 F:GO:0051082 C:GO:0005634
gi|6226869|sp|P34932|HSP74_HUMAN	HSP74_HUMANHeat shock 70 kDa protein 4 (Heat shock 70-related protein APG-2) (HSP70RY)	840	40	1e-170	0.91	4	P:GO:0006457 C:GO:0005737 F:GO:0005524 P:GO:0006986
gi|55957727|emb|CAI12430.1|	PREDICTED: heat shock 105kD	858	40	1e-170	0.86	7	C:GO:0005737 P:GO:0006457 F:GO:0005089 P:GO:0006986 F:GO:0005524 P:GO:0035023 P:GO:0043087
gi|40788905|dbj|BAA13192.2|	KIAA0201	949	40	1e-170	0.86	7	C:GO:0005737 P:GO:0006457 F:GO:0005089 P:GO:0006986 F:GO:0005524 P:GO:0035023 P:GO:0043087
gi|55957726|emb|CAI12429.1|	heat shock 105kDa protein 1	817	40	1e-170	0.82	7	C:GO:0005737 P:GO:0006457 F:GO:0005089 P:GO:0006986 F:GO:0005524 P:GO:0035023 P:GO:0043087
gi|26252002|gb|AAH40560.1|	heat shock 70kDa protein 4-like	839	40	1e-170	0.87	6	C:GO:0005737 P:GO:0006457 P:GO:0006986 F:GO:0005524 F:GO:0051082 C:GO:0005634
gi|55957725|emb|CAI12428.1|	HSP105 beta	814	40	1e-170	0.83	7	C:GO:0005737 P:GO:0006457 F:GO:0005089 P:GO:0006986 F:GO:0005524 P:GO:0035023 P:GO:0043087
gi|3170190|gb|AAC18044.1|	PREDICTED: heat shock 105kD	872	40	1e-170	0.86	7	C:GO:0005737 P:GO:0006457 F:GO:0005089 P:GO:0006986 F:GO:0005524 P:GO:0035023 P:GO:0043087
gi|38327039|ref|NP_002145.3|	heat shock 70kDa protein 4 isoform a	840	40	1e-170	0.91	4	P:GO:0006457 C:GO:0005737 F:GO:0005524 P:GO:0006986
gi|2244652|emb|CAA47886.1|	HS24/P52	474	40	1e-170	0.94	4	P:GO:0006457 C:GO:0005737 F:GO:0005524 P:GO:0006986
gi|62087882|dbj|BAD92388.1|	heat shock 70kDa protein 4 isoform a variant	782	40	1e-170	0.92	7	C:GO:0005737 P:GO:0006457 F:GO:0005089 P:GO:0006986 F:GO:0005524 P:GO:0035023 P:GO:0043087
gi|2135328|pir||I56208	I56208heat shock protein 70 - human	701	40	1e-170	0.9	9	C:GO:0005737 P:GO:0006457 F:GO:0005089 P:GO:0006986 F:GO:0005524 P:GO:0035023 F:GO:0051082 C:GO:0005634 P:GO:0043087
gi|50513335|pdb|1Q1C|A	AChain A, Crystal Structure Of N(1-260) Of Human Fkbp52	280	40	1e-154	0.84	7	C:GO:0005737 P:GO:0006457 F:GO:0030674 F:GO:0005528 F:GO:0051082 C:GO:0005634 F:GO:0003755	EC:5.2.1.8,
gi|27574037|pdb|1N1A|B	FK506 binding protein 4	140	40	1e-77	0.73	7	C:GO:0005737 P:GO:0006457 F:GO:0030674 F:GO:0005528 F:GO:0051082 C:GO:0005634 F:GO:0003755	EC:5.2.1.8,
gi|60656373|gb|AAX32750.1|	FK506 binding protein 4	459	40	1e-175	0.85	7	C:GO:0005737 P:GO:0006457 F:GO:0030674 F:GO:0005528 F:GO:0051082 C:GO:0005634 F:GO:0003755	EC:5.2.1.8,
gi|62089036|dbj|BAD92965.1|	chaperonin containing TCP1, subunit 6A isoform a variant	529	40	1e-170	0.95	8	C:GO:0005737 P:GO:0007283 P:GO:0006457 F:GO:0008565 F:GO:0005524 F:GO:0051082 P:GO:0051131 P:GO:0015031
gi|58331171|ref|NP_001009186.1|	chaperonin containing TCP1, subunit 6A isoform b	486	40	1e-170	0.89	8	C:GO:0005737 P:GO:0007283 P:GO:0006457 F:GO:0008565 F:GO:0005524 F:GO:0051082 P:GO:0051131 P:GO:0015031
gi|14348900|gb|AAK61354.1|	chaperonin containing TCP1, subunit 6A isoform a	531	40	1e-170	0.95	8	C:GO:0005737 P:GO:0007283 P:GO:0006457 F:GO:0008565 F:GO:0005524 F:GO:0051082 P:GO:0051131 P:GO:0015031
gi|14517632|dbj|BAB61032.1|	acute morphine dependence related protein 2	531	40	1e-170	0.95	8	C:GO:0005737 P:GO:0007283 P:GO:0006457 F:GO:0008565 F:GO:0005524 F:GO:0051082 P:GO:0051131 P:GO:0015031
gi|38174512|gb|AAH60793.1|	PREDICTED: similar to two pore domain K+ channel; TASK-2	499	40	1e-178	0.7	8	C:GO:0005887 C:GO:0005624 F:GO:0005267 F:GO:0005244 F:GO:0030955 P:GO:0007165 P:GO:0006813 P:GO:0007588
gi|14495685|gb|AAH09454.1|	PREDICTED: chaperonin containing TCP1, subunit 5 (epsilon) isoform 3	387	40	1e-171	0.94	3	P:GO:0006457 F:GO:0051082 F:GO:0005524
gi|23273788|gb|AAH35499.1|	KIAA0098 protein	541	40	1e-170	0.93	3	P:GO:0006457 F:GO:0051082 F:GO:0005524
gi|12804225|gb|AAH02971.1|	KIAA0098 protein	539	40	1e-170	0.93	3	P:GO:0006457 F:GO:0051082 F:GO:0005524
gi|58257644|dbj|BAA07894.2|	KIAA0098 protein	553	40	1e-170	0.93	3	P:GO:0006457 F:GO:0051082 F:GO:0005524
gi|6325012|ref|NP_015080.1|	Protein with a role in UDP-galactose transport to the Golgi lumen, has similarity to human UDP-galactose transporter UGTrel1, exhibits a genetic interaction with S. cerevisiae ERO1; Hut1p	339	40	1e-170	0.52	1	C:GO:0016020
gi|21739834|emb|CAD38944.1|	hypothetical protein	510	14	1e-178	0.87	0		-
gi|6979930|gb|AAF34658.1|	Mam1	893	40	1e-170	0.7	4	F:GO:0003713 P:GO:0007219 P:GO:0045944 C:GO:0005667
gi|31545|emb|CAA41990.1|	valyl-tRNA synthetase	1265	40	1e-170	0.83	8	P:GO:0006438 C:GO:0005622 F:GO:0005524 F:GO:0004832 P:GO:0006414 P:GO:0009097 P:GO:0009098 P:GO:0009099	EC:6.1.1.9,
gi|15215421|gb|AAH12808.1|	Valyl-tRNA synthetase	1264	40	1e-170	0.84	8	P:GO:0006438 C:GO:0005622 F:GO:0005524 F:GO:0004832 P:GO:0006414 P:GO:0009097 P:GO:0009098 P:GO:0009099	EC:6.1.1.9,
gi|55962548|emb|CAI18461.1|	PREDICTED: similar to Valyl-tRNA synthetase (Valine--tRNA ligase) (ValRS) (Protein G7a) isoform 1	366	40	1e-148	0.86	0	-	EC:6.1.1.9,
gi|55961915|emb|CAI18211.1|	Valyl-tRNA synthetase	1264	40	1e-170	0.84	8	P:GO:0006438 C:GO:0005622 F:GO:0005524 F:GO:0004832 P:GO:0006414 P:GO:0009097 P:GO:0009098 P:GO:0009099	EC:6.1.1.9,
gi|41103633|ref|XP_371273.1|	PREDICTED: similar to 40S ribosomal protein SA (p40) (34/67 kDa laminin receptor) (Colon carcinoma laminin-binding protein) (NEM/1CHD4) (Multidrug resistance-associated protein MGr1-Ag) isoform 4	294	40	1e-159	0.96	9	C:GO:0005843 C:GO:0008305 P:GO:0006445 P:GO:0007166 F:GO:0003735 F:GO:0005055 P:GO:0007155 C:GO:0005634 P:GO:0042254
gi|47940629|gb|AAH71971.1|	hypothetical protein LOC388524	295	40	1e-159	0.97	9	C:GO:0005843 C:GO:0008305 P:GO:0006445 P:GO:0007166 F:GO:0003735 F:GO:0005055 P:GO:0007155 C:GO:0005634 P:GO:0042254
gi|51465340|ref|XP_498132.1|	hypothetical protein LOC388524	125	40	1e-49	0.9	9	C:GO:0005843 C:GO:0008305 P:GO:0006445 P:GO:0007166 F:GO:0003735 F:GO:0005055 P:GO:0007155 C:GO:0005634 P:GO:0042254
gi|51460610|ref|XP_371495.2|	PREDICTED: similar to 40S ribosomal protein SA (p40) (34/67 kDa laminin receptor) (Colon carcinoma laminin-binding protein) (NEM/1CHD4) (Multidrug resistance-associated protein MGr1-Ag)	258	40	1e-128	0.85	9	C:GO:0005843 C:GO:0008305 P:GO:0006445 P:GO:0007166 F:GO:0003735 F:GO:0005055 P:GO:0007155 C:GO:0005634 P:GO:0042254
gi|51467222|ref|XP_376888.2|	Ribosomal protein SA	354	40	1e-115	0.91	9	C:GO:0005843 C:GO:0008305 P:GO:0006445 P:GO:0007166 F:GO:0003735 F:GO:0005055 P:GO:0007155 C:GO:0005634 P:GO:0042254
gi|30047125|gb|AAH50688.1|	Ribosomal protein SA	295	40	1e-158	0.97	9	C:GO:0005843 C:GO:0008305 P:GO:0006445 P:GO:0007166 F:GO:0003735 F:GO:0005055 P:GO:0007155 C:GO:0005634 P:GO:0042254
gi|51492663|ref|XP_498949.1|	-	144	0	-	-	0		-
gi|62089058|dbj|BAD92976.1|	Inositol 1,4,5-trisphosphate receptor type 3 variant	2341	40	1e-170	0.8	10	F:GO:0008095 P:GO:0006816 C:GO:0005903 C:GO:0005886 F:GO:0005509 F:GO:0005220 P:GO:0007165 F:GO:0015085 C:GO:0016021 C:GO:0005783
gi|393036|gb|AAC50064.1|	inositol 1,4,5-triphosphate receptor, type 3	2671	40	1e-170	0.8	10	F:GO:0008095 P:GO:0006816 C:GO:0005903 C:GO:0005886 F:GO:0005509 F:GO:0005220 P:GO:0007165 F:GO:0015085 C:GO:0016021 C:GO:0005783
gi|55957567|emb|CAI16455.1|	inositol 1,4,5-triphosphate receptor, type 3	2671	40	1e-170	0.8	10	F:GO:0008095 P:GO:0006816 C:GO:0005903 C:GO:0005886 F:GO:0005509 F:GO:0005220 P:GO:0007165 F:GO:0015085 C:GO:0016021 C:GO:0005783
gi|483831|dbj|BAA05385.1|	ITPR3_HUMANInositol 1,4,5-trisphosphate receptor type 3 (Type 3 inositol 1,4,5-trisphosphate receptor) (Type 3 InsP3 receptor) (IP3 receptor isoform 3) (InsP3R3)	2671	40	1e-170	0.8	10	F:GO:0008095 P:GO:0006816 C:GO:0005903 C:GO:0005886 F:GO:0005509 F:GO:0005220 P:GO:0007165 F:GO:0015085 C:GO:0016021 C:GO:0005783
gi|50345286|gb|AAT74625.1|	dynein, cytoplasmic, heavy polypeptide 1	4646	40	1e-170	0.86	16	F:GO:0003777 F:GO:0004707 C:GO:0005874 F:GO:0042623 P:GO:0007052 F:GO:0009055 C:GO:0005868 F:GO:0005524 P:GO:0007018 F:GO:0005515 F:GO:0020037 F:GO:0005506 P:GO:0006118 P:GO:0006468 P:GO:0007178 P:GO:0009069
gi|71891782|dbj|BAA20783.3|	KIAA0325 protein	4658	40	1e-170	0.86	16	F:GO:0003777 F:GO:0004707 C:GO:0005874 F:GO:0042623 P:GO:0007052 F:GO:0009055 C:GO:0005868 F:GO:0005524 P:GO:0007018 F:GO:0005515 F:GO:0020037 F:GO:0005506 P:GO:0006118 P:GO:0006468 P:GO:0007178 P:GO:0009069
gi|18159027|pdb|1GJZ|B	AChain A, Solution Structure Of A Dimeric N-Terminal Fragment Of Human Ubiquitin	53	40	1e-21	0.99	5	C:GO:0005840 F:GO:0003735 P:GO:0006412 P:GO:0006464 P:GO:0042254	EC:3.6.5.3,
gi|17933007|dbj|BAB79490.1|	PREDICTED: similar to polyubiquitin	34	40	1e-11	0.99	5	C:GO:0005840 F:GO:0003735 P:GO:0006412 P:GO:0006464 P:GO:0042254	EC:3.6.5.3,
gi|51493213|ref|XP_497388.1|	PREDICTED: similar to actin-like protein	375	40	1e-170	0.94	5	F:GO:0005200 C:GO:0035267 C:GO:0005884 F:GO:0005515 F:GO:0005524
gi|7770227|gb|AAF69649.1|	AF119917_57PRO2743	218	26	1e-88	0.71	9	P:GO:0030502 F:GO:0004869 P:GO:0006907 F:GO:0019210 P:GO:0050766 P:GO:0046627 C:GO:0005615 P:GO:0050727 P:GO:0006953
gi|2521981|dbj|BAA22651.1|	alpha2-HS glycoprotein	334	40	1e-150	0.7	12	P:GO:0030502 F:GO:0004869 P:GO:0006907 ND:GO:0008372 F:GO:0019210 P:GO:0050766 P:GO:0046627 C:GO:0005615 P:GO:0045861 F:GO:0008191 P:GO:0050727 P:GO:0006953
gi|4502005|ref|NP_001613.1|	alpha-2-HS-glycoprotein	367	40	1e-172	0.7	12	P:GO:0030502 F:GO:0004869 P:GO:0006907 ND:GO:0008372 F:GO:0019210 P:GO:0050766 P:GO:0046627 C:GO:0005615 P:GO:0045861 F:GO:0008191 P:GO:0050727 P:GO:0006953
gi|2521983|dbj|BAA22652.1|	alpha2-HS glycoprotein	367	40	1e-173	0.7	12	P:GO:0030502 F:GO:0004869 P:GO:0006907 ND:GO:0008372 F:GO:0019210 P:GO:0050766 P:GO:0046627 C:GO:0005615 P:GO:0045861 F:GO:0008191 P:GO:0050727 P:GO:0006953
gi|20138156|sp|O43727|H171_HUMAN	H171_HUMANNonhistone chromosomal protein HMG-17-like 1	73	7	1e-14	0.91	0		-
gi|59016837|emb|CAI46267.1|	hypothetical protein	67	11	1e-11	0.9	6	ND:GO:0000004 C:GO:0000785 F:GO:0046966 F:GO:0003677 C:GO:0005667 P:GO:0007165
gi|51460487|ref|XP_017374.6|	PREDICTED: similar to D-PCa-2 protein isoform c	102	5	1e-18	0.92	0		-
gi|51458338|ref|XP_086360.5|	PREDICTED: similar to put. HMG-17 protein	220	3	1e-13	0.76	0		-
gi|56206238|emb|CAI21489.1|	PREDICTED: similar to put. HMG-17 protein isoform 2	90	36	1e-07	0.98	5	C:GO:0000785 F:GO:0003677 P:GO:0006325 C:GO:0005634 P:GO:0006355
gi|51471752|ref|XP_495982.1|	PREDICTED: similar to put. HMG-17 protein isoform 2	90	39	1e-07	0.96	5	C:GO:0000785 F:GO:0003677 P:GO:0006325 C:GO:0005634 P:GO:0006355
gi|39645361|gb|AAH63551.1|	PREDICTED: hypothetical protein	73	1	0.0001	1	3	C:GO:0000785 F:GO:0003677 C:GO:0005634	-
gi|15212478|gb|AAK92012.1|	PREDICTED: hypothetical protein	77	19	1e-16	0.92	6	ND:GO:0000004 C:GO:0000785 F:GO:0046966 F:GO:0003677 C:GO:0005667 P:GO:0007165
gi|51492634|ref|XP_496661.1|	-	114	0	-	-	0		-
gi|55662634|emb|CAH74095.1|	thyroid receptor interactor	99	22	1e-29	0.87	6	ND:GO:0000004 C:GO:0000785 F:GO:0046966 F:GO:0003677 C:GO:0005667 P:GO:0007165
gi|51467772|ref|XP_495838.1|	D-PCa-2 protein isoform c	208	5	1e-14	0.89	0		-
gi|1709303|sp|P51513|NOVA1_HUMAN	NOVA1_HUMANRNA-binding protein Nova-1 (Neuro-oncological ventral antigen 1) (Onconeural ventral antigen 1) (Paraneoplastic Ri antigen) (Ventral neuron-specific protein 1)	510	40	1e-149	0.75	5	P:GO:0008380 P:GO:0007268 F:GO:0003723 C:GO:0005634 P:GO:0007626
gi|42541066|gb|AAS19430.1|	anti-SARS S protein immunoglobulin light chain variable region	112	40	1e-59	0.92	0		-
gi|34980108|gb|AAQ83982.1|	envelope glycoprotein	187	40	1e-93	0.81	3	F:GO:0005198 F:GO:0003677 C:GO:0019031
gi|51464618|ref|XP_498024.1|	PREDICTED: keratin 18 isoform 1	457	40	1e-138	0.74	4	C:GO:0005882 P:GO:0009653 F:GO:0005515 F:GO:0005200
gi|41146723|ref|XP_371715.1|	PREDICTED: similar to nascent polypeptide-associated complex alpha polypeptide	215	40	1e-92	0.88	6	F:GO:0003677 P:GO:0006350 C:GO:0005854 C:GO:0005634 P:GO:0006412 P:GO:0015031	EC:3.6.5.3,
gi|2098329|pdb|1MEK|	PREDICTED: prolyl 4-hydroxylase, beta subunit isoform 6	120	40	1e-65	0.76	16	C:GO:0009986 P:GO:0006457 C:GO:0005793 P:GO:0018401 F:GO:0009055 F:GO:0004656 F:GO:0003756 F:GO:0051082 C:GO:0005576 F:GO:0004579 F:GO:0015035 P:GO:0006118 P:GO:0006525 P:GO:0006560 C:GO:0008250 P:GO:0018279	EC:1.14.11.2, EC:5.3.4.1, EC:2.4.1.119,
gi|4261750|gb|AAD14050.1|	p16-INK4	106	40	1e-55	0.95	7	P:GO:0007050 P:GO:0008285 P:GO:0000075 F:GO:0005515 F:GO:0004861 C:GO:0005634 P:GO:0000079
gi|37729470|gb|AAO60363.1|	hypothetical protein	488	40	1e-179	0.9	12	F:GO:0046933 F:GO:0008270 P:GO:0006915 F:GO:0003676 P:GO:0015986 F:GO:0016874 F:GO:0046961 F:GO:0005515 P:GO:0006512 C:GO:0016469 C:GO:0005634 C:GO:0045259	EC:3.6.3.14,
gi|31324101|gb|AAP47175.1|	TRIAD3 protein isoform a	923	40	1e-178	0.87	12	F:GO:0046933 F:GO:0008270 P:GO:0006915 F:GO:0003676 P:GO:0015986 F:GO:0016874 F:GO:0046961 F:GO:0005515 P:GO:0006512 C:GO:0016469 C:GO:0005634 C:GO:0045259	EC:3.6.3.14,
gi|34782774|gb|AAH00787.2|	hypothetical protein	480	40	1e-179	0.9	12	F:GO:0046933 F:GO:0008270 P:GO:0006915 F:GO:0003676 P:GO:0015986 F:GO:0016874 F:GO:0046961 F:GO:0005515 P:GO:0006512 C:GO:0016469 C:GO:0005634 C:GO:0045259	EC:3.6.3.14,
gi|39645277|gb|AAH63825.1|	TRIAD3 protein isoform b	866	40	1e-179	0.89	12	F:GO:0046933 F:GO:0008270 P:GO:0006915 F:GO:0003676 P:GO:0015986 F:GO:0016874 F:GO:0046961 F:GO:0005515 P:GO:0006512 C:GO:0016469 C:GO:0005634 C:GO:0045259	EC:3.6.3.14,
gi|47940601|gb|AAH71906.1|	Keratin 5 (epidermolysis bullosa simplex, Dowling-Meara/Kobner/Weber-Cockayne types)	590	40	1e-180	0.94	7	F:GO:0005200 P:GO:0009790 P:GO:0050680 P:GO:0030855 P:GO:0008544 F:GO:0046982 C:GO:0045095
gi|56757580|sp|P13647|K2C5_HUMAN	K2C5_HUMANKeratin, type II cytoskeletal 5 (Cytokeratin-5) (CK-5) (Keratin-5) (K5) (58 kDa cytokeratin)	590	40	1e-180	0.94	7	F:GO:0005200 P:GO:0009790 P:GO:0050680 P:GO:0030855 P:GO:0008544 F:GO:0046982 C:GO:0045095
gi|4557890|ref|NP_000415.1|	keratin 5	590	40	1e-180	0.94	7	F:GO:0005200 P:GO:0009790 P:GO:0050680 P:GO:0030855 P:GO:0008544 F:GO:0046982 C:GO:0045095
gi|71061468|ref|NP_001804.2|	centromere protein E	2701	40	1e-170	0.65	14	F:GO:0003777 P:GO:0051382 C:GO:0005875 P:GO:0000089 F:GO:0043515 C:GO:0005874 P:GO:0007080 P:GO:0051301 F:GO:0005524 P:GO:0007018 P:GO:0007079 F:GO:0005515 C:GO:0000940 C:GO:0005634
gi|68533047|dbj|BAE06078.1|	CENPE variant protein	2585	40	1e-170	0.64	14	F:GO:0003777 P:GO:0051382 C:GO:0005875 P:GO:0000089 F:GO:0043515 C:GO:0005874 P:GO:0007080 P:GO:0051301 F:GO:0005524 P:GO:0007018 P:GO:0007079 F:GO:0005515 C:GO:0000940 C:GO:0005634
gi|62088600|dbj|BAD92747.1|	EBNA-2 co-activator variant	964	40	1e-170	0.89	5	F:GO:0003676 F:GO:0003712 F:GO:0004518 P:GO:0006355 C:GO:0005667
gi|7657431|ref|NP_055205.1|	100 kDa coactivator	885	40	1e-170	0.89	5	F:GO:0003676 F:GO:0003712 F:GO:0004518 P:GO:0006355 C:GO:0005667
gi|32879913|gb|AAP88787.1|	staphylococcal nuclease domain containing 1	910	40	1e-170	0.89	5	F:GO:0003676 F:GO:0003712 F:GO:0004518 P:GO:0006355 C:GO:0005667
gi|33869218|gb|AAH17180.2|	PREDICTED: staphylococcal nuclease domain containing 1	885	40	1e-170	0.89	5	F:GO:0003676 F:GO:0003712 F:GO:0004518 P:GO:0006355 C:GO:0005667
gi|61680060|pdb|1UL1|Z	flap structure-specific endonuclease 1	379	40	1e-180	0.92	16	P:GO:0006284 F:GO:0004523 P:GO:0006260 F:GO:0043565 F:GO:0008309 F:GO:0005515 P:GO:0006302 F:GO:0003684 P:GO:0048015 P:GO:0009650 C:GO:0005634 F:GO:0017108 F:GO:0003690 F:GO:0008409 P:GO:0051252 P:GO:0006308	EC:3.1.26.4,
gi|4758356|ref|NP_004102.1|	flap structure-specific endonuclease 1	380	40	1e-170	0.92	16	P:GO:0006284 F:GO:0004523 P:GO:0006260 F:GO:0043565 F:GO:0008309 F:GO:0005515 P:GO:0006302 F:GO:0003684 P:GO:0048015 P:GO:0009650 C:GO:0005634 F:GO:0017108 F:GO:0003690 F:GO:0008409 P:GO:0051252 P:GO:0006308	EC:3.1.26.4,
