# Supplementary material for: Dramatic down-regulation of oxidoreductases in human hepatocellular carcinoma hepG2 cells: proteomics and gene ontology unveiling new frontiers in cancer enzymology
Source: Proteome Sci. 2008 Oct 24;6:29. doi: 10.1186/1477-5956-6-29 (PMC2614416; doi:10.1186/1477-5956-6-29)
Supplement: Additional file 7 — Human Liver_Sequence Table_BLASTP 2.2.15_ [Oct-15-2006]. The results of a Mapping operation are presented in the form of a Sequence Table, which consists of nine parameters: Sequence name, Seq description, Length, #hits, Maximum eValue, Similarity mean, number of Ontologies (GOs) found, the GO identification numbers of the found Ontologies, Enzyme (i.e. Enzyme Commission number). [file 1477-5956-6-29-S7.xls]

## Sheet: HumanLiver_020405_120806_ANNEX_
sequence name	seq description	length	#hits	max eValue	sim mean	#GOs	#GO IDs	Enzyme
gi|71565152|ref|NP_000661.2|	class II alcohol dehydrogenase 4 pi subunit	380	40	1e-177	0.84	6	F:GO:0004022 F:GO:0051903 F:GO:0008270 P:GO:0006069 P:GO:0006081 F:GO:0004174	EC:1.1.1.1, EC:1.1.1.284, EC:1.5.5.1,
gi|18490173|gb|AAH22319.1|	ADH4_HUMANAlcohol dehydrogenase 4 (Alcohol dehydrogenase class II pi chain)	380	40	1e-177	0.84	6	F:GO:0004022 F:GO:0051903 F:GO:0008270 P:GO:0006069 P:GO:0006081 F:GO:0004174	EC:1.1.1.1, EC:1.1.1.284, EC:1.5.5.1,
gi|825623|emb|CAA39813.1|	alcohol dehydrogenase pi subunit	380	40	1e-177	0.84	6	F:GO:0004022 F:GO:0051903 F:GO:0008270 P:GO:0006069 P:GO:0006081 F:GO:0004174	EC:1.1.1.1, EC:1.1.1.284, EC:1.5.5.1,
gi|625200|pir||DEHUAP	alcohol dehydrogenase pi subunit	392	40	1e-177	0.84	6	F:GO:0004022 F:GO:0051903 F:GO:0008270 P:GO:0006069 P:GO:0006081 F:GO:0004174	EC:1.1.1.1, EC:1.1.1.284, EC:1.5.5.1,
gi|3293553|gb|AAC25774.1|	fructose-1,6-bisphosphatase	337	40	1e-179	0.94	10	F:GO:0042802 P:GO:0006094 F:GO:0004331 P:GO:0006000 F:GO:0042132 F:GO:0008270 P:GO:0006013 P:GO:0006096 P:GO:0006098 P:GO:0015976	EC:3.1.3.46, EC:3.1.3.11,
gi|57165050|gb|AAW34363.1|	AChain A, Structure Of Human Liver Fpbase Complexed With A Novel Benzoxazole As Allosteric Inhibitor	338	40	1e-180	0.95	10	F:GO:0042802 P:GO:0006094 F:GO:0004331 P:GO:0006000 F:GO:0042132 F:GO:0008270 P:GO:0006013 P:GO:0006096 P:GO:0006098 P:GO:0015976	EC:3.1.3.46, EC:3.1.3.11,
gi|55662224|emb|CAH72692.1|	fructose-1,6-bisphosphatase 1	338	40	1e-180	0.95	10	F:GO:0042802 P:GO:0006094 F:GO:0004331 P:GO:0006000 F:GO:0042132 F:GO:0008270 P:GO:0006013 P:GO:0006096 P:GO:0006098 P:GO:0015976	EC:3.1.3.46, EC:3.1.3.11,
gi|34577061|ref|NP_000659.2|	alcohol dehydrogenase 1B (class I), beta polypeptide	375	40	1e-170	0.96	6	C:GO:0005737 F:GO:0004024 F:GO:0009055 F:GO:0008270 P:GO:0006069 P:GO:0006118
gi|494090|pdb|1HDY|B	alcohol dehydrogenase 1B (class I), beta polypeptide	374	40	1e-170	0.95	6	C:GO:0005737 F:GO:0004024 F:GO:0009055 F:GO:0008270 P:GO:0006069 P:GO:0006118
gi|494092|pdb|1HDZ|B	AChain A, Alcohol Dehydrogenase (E.C.1.1.1.1) (Beta-1 Isoenzyme, Human) Mutant With Arg 47 Replaced By Gly (R47g) Complexed With Nad+	374	40	1e-170	0.96	6	C:GO:0005737 F:GO:0004024 F:GO:0009055 F:GO:0008270 P:GO:0006069 P:GO:0006118
gi|21542510|gb|AAH33009.1|	ADH1B_HUMANAlcohol dehydrogenase 1B (Alcohol dehydrogenase beta subunit)	375	40	1e-170	0.96	6	C:GO:0005737 F:GO:0004024 F:GO:0009055 F:GO:0008270 P:GO:0006069 P:GO:0006118
gi|13096742|pdb|1HSZ|B	AChain A, Alcohol Dehydrogenase (E.C.1.1.1.1) (Beta-1 Isoenzyme, Human) Complexed With Nad(H) And Cyclohexanol	374	40	1e-170	0.96	6	C:GO:0005737 F:GO:0004024 F:GO:0009055 F:GO:0008270 P:GO:0006069 P:GO:0006118
gi|598143|gb|AAB48003.1|	alcohol dehydrogenase beta-3 subunit	375	40	1e-170	0.96	6	C:GO:0005737 F:GO:0004024 F:GO:0009055 F:GO:0008270 P:GO:0006069 P:GO:0006118
gi|1311011|pdb|1HTB|B	alcohol dehydrogenase beta-3 subunit	374	40	1e-170	0.96	6	C:GO:0005737 F:GO:0004024 F:GO:0009055 F:GO:0008270 P:GO:0006069 P:GO:0006118
gi|62897945|dbj|BAD96912.1|	enolase 1 variant	434	40	1e-170	0.97	12	P:GO:0006355 C:GO:0000015 F:GO:0003677 F:GO:0000287 P:GO:0006096 F:GO:0008243 F:GO:0004634 C:GO:0005634 P:GO:0000162 P:GO:0006094 P:GO:0006571 P:GO:0009094	EC:3.4.21.68, EC:3.4.21.73, EC:4.2.1.11,
gi|29792061|gb|AAH50642.1|	Homo sapiens enolase 1, (alpha)	434	40	1e-170	0.97	12	P:GO:0006355 C:GO:0000015 F:GO:0003677 F:GO:0000287 P:GO:0006096 F:GO:0008243 F:GO:0004634 C:GO:0005634 P:GO:0000162 P:GO:0006094 P:GO:0006571 P:GO:0009094	EC:3.4.21.68, EC:3.4.21.73, EC:4.2.1.11,
gi|693933|emb|CAA59331.1|	2-phosphopyruvate-hydratase alpha-enolase; carbonate dehydratase	434	40	1e-170	0.96	12	P:GO:0006355 C:GO:0000015 F:GO:0003677 F:GO:0000287 P:GO:0006096 F:GO:0008243 F:GO:0004634 C:GO:0005634 P:GO:0000162 P:GO:0006094 P:GO:0006571 P:GO:0009094	EC:3.4.21.68, EC:3.4.21.73, EC:4.2.1.11,
gi|62896593|dbj|BAD96237.1|	enolase 1 variant	434	40	1e-170	0.96	12	P:GO:0006355 C:GO:0000015 F:GO:0003677 F:GO:0000287 P:GO:0006096 F:GO:0008243 F:GO:0004634 C:GO:0005634 P:GO:0000162 P:GO:0006094 P:GO:0006571 P:GO:0009094	EC:3.4.21.68, EC:3.4.21.73, EC:4.2.1.11,
gi|30583767|gb|AAP36132.1|	Homo sapiens enolase 1, (alpha)	435	40	1e-170	0.97	12	P:GO:0006355 C:GO:0000015 F:GO:0003677 F:GO:0000287 P:GO:0006096 F:GO:0008243 F:GO:0004634 C:GO:0005634 P:GO:0000162 P:GO:0006094 P:GO:0006571 P:GO:0009094	EC:3.4.21.68, EC:3.4.21.73, EC:4.2.1.11,
gi|31873302|emb|CAD97642.1|	hypothetical protein	434	40	1e-170	0.96	12	P:GO:0006355 C:GO:0000015 F:GO:0003677 F:GO:0000287 P:GO:0006096 F:GO:0008243 F:GO:0004634 C:GO:0005634 P:GO:0000162 P:GO:0006094 P:GO:0006571 P:GO:0009094	EC:3.4.21.68, EC:3.4.21.73, EC:4.2.1.11,
gi|16554592|ref|NP_443739.1|	enolase 3	434	40	1e-170	0.94	12	P:GO:0006355 C:GO:0000015 F:GO:0003677 F:GO:0000287 P:GO:0006096 F:GO:0008243 F:GO:0004634 C:GO:0005634 P:GO:0000162 P:GO:0006094 P:GO:0006571 P:GO:0009094	EC:3.4.21.68, EC:3.4.21.73, EC:4.2.1.11,
gi|31167|emb|CAA40163.1|	PREDICTED: enolase 3	434	40	1e-170	0.94	12	P:GO:0006355 C:GO:0000015 F:GO:0003677 F:GO:0000287 P:GO:0006096 F:GO:0008243 F:GO:0004634 C:GO:0005634 P:GO:0000162 P:GO:0006094 P:GO:0006571 P:GO:0009094	EC:3.4.21.68, EC:3.4.21.73, EC:4.2.1.11,
gi|930101|emb|CAA32505.1|	neurone-specific enolase	433	40	1e-170	0.94	12	P:GO:0006355 C:GO:0000015 F:GO:0003677 F:GO:0000287 P:GO:0006096 F:GO:0008243 F:GO:0004634 C:GO:0005634 P:GO:0000162 P:GO:0006094 P:GO:0006571 P:GO:0009094	EC:3.4.21.68, EC:3.4.21.73, EC:4.2.1.11,
gi|55669907|pdb|1TE6|B	AChain A, Crystal Structure Of Human Neuron Specific Enolase At 1.8 Angstrom	439	40	1e-170	0.94	12	P:GO:0006355 C:GO:0000015 F:GO:0003677 F:GO:0000287 P:GO:0006096 F:GO:0008243 F:GO:0004634 C:GO:0005634 P:GO:0000162 P:GO:0006094 P:GO:0006571 P:GO:0009094	EC:3.4.21.68, EC:3.4.21.73, EC:4.2.1.11,
gi|31170|emb|CAA34513.1|	unnamed protein product	434	40	1e-170	0.94	12	P:GO:0006355 C:GO:0000015 F:GO:0003677 F:GO:0000287 P:GO:0006096 F:GO:0008243 F:GO:0004634 C:GO:0005634 P:GO:0000162 P:GO:0006094 P:GO:0006571 P:GO:0009094	EC:3.4.21.68, EC:3.4.21.73, EC:4.2.1.11,
gi|30583605|gb|AAP36047.1|	enolase 2, (gamma, neuronal)	434	40	1e-170	0.94	12	P:GO:0006355 C:GO:0000015 F:GO:0003677 F:GO:0000287 P:GO:0006096 F:GO:0008243 F:GO:0004634 C:GO:0005634 P:GO:0000162 P:GO:0006094 P:GO:0006571 P:GO:0009094	EC:3.4.21.68, EC:3.4.21.73, EC:4.2.1.11,
gi|16878083|gb|AAH17249.1|	Enolase 3 (beta, muscle)	434	40	1e-170	0.94	12	P:GO:0006355 C:GO:0000015 F:GO:0003677 F:GO:0000287 P:GO:0006096 F:GO:0008243 F:GO:0004634 C:GO:0005634 P:GO:0000162 P:GO:0006094 P:GO:0006571 P:GO:0009094	EC:3.4.21.68, EC:3.4.21.73, EC:4.2.1.11,
gi|1346343|sp|P04264|K2C1_HUMAN	K2C1_HUMANKeratin, type II cytoskeletal 1 (Cytokeratin-1) (CK-1) (Keratin-1) (K1) (67 kDa cytokeratin) (Hair alpha protein)	644	40	1e-180	0.92	13	P:GO:0006979 P:GO:0007010 P:GO:0042730 P:GO:0008544 F:GO:0004872 F:GO:0005515 F:GO:0005200 P:GO:0045765 P:GO:0001867 C:GO:0005882 F:GO:0005529 C:GO:0016020 P:GO:0007165
gi|11935049|gb|AAG41947.1|	keratin 1	644	40	1e-172	0.92	13	P:GO:0006979 P:GO:0007010 P:GO:0042730 P:GO:0008544 F:GO:0004872 F:GO:0005515 F:GO:0005200 P:GO:0045765 P:GO:0001867 C:GO:0005882 F:GO:0005529 C:GO:0016020 P:GO:0007165
gi|12804931|gb|AAH01918.1|	THIM_HUMAN3-ketoacyl-CoA thiolase, mitochondrial (Beta-ketothiolase) (Acetyl-CoA acyltransferase) (Mitochondrial 3-oxoacyl-CoA thiolase) (T1)	397	40	1e-172	0.8	15	P:GO:0006695 F:GO:0003985 C:GO:0005739 F:GO:0003988 P:GO:0006090 P:GO:0006550 P:GO:0006552 P:GO:0006554 P:GO:0006568 P:GO:0006574 P:GO:0006633 P:GO:0018874 P:GO:0042967 P:GO:0046950 P:GO:0006699	EC:2.3.1.9, EC:2.3.1.16,
gi|509676|dbj|BAA03800.1|	acetyl-coenzyme A acyltransferase 2	397	40	1e-171	0.8	15	P:GO:0006695 F:GO:0003985 C:GO:0005739 F:GO:0003988 P:GO:0006090 P:GO:0006550 P:GO:0006552 P:GO:0006554 P:GO:0006568 P:GO:0006574 P:GO:0006633 P:GO:0018874 P:GO:0042967 P:GO:0046950 P:GO:0006699	EC:2.3.1.9, EC:2.3.1.16,
gi|40889142|pdb|1NEJ|D	BChain B, Hemoglobin S (Deoxy)	146	40	1e-81	0.98	10	P:GO:0015671 F:GO:0005344 C:GO:0005833 F:GO:0008430 F:GO:0005506 F:GO:0020037 F:GO:0030492 P:GO:0045429 P:GO:0030185 F:GO:0019825
gi|61679655|pdb|1Y7D|D	BChain B, T-To-T(High) Quaternary Transitions In Human Hemoglobin: Betap100g Deoxy Low-Salt (1 Test Set)	146	40	1e-81	0.98	10	P:GO:0015671 F:GO:0005344 C:GO:0005833 F:GO:0008430 F:GO:0005506 F:GO:0020037 F:GO:0030492 P:GO:0045429 P:GO:0030185 F:GO:0019825
gi|3660436|pdb|6HBW|D	BChain B, Crystal Structure Of Deoxy-Human Hemoglobin Beta6 Glu-	146	40	1e-82	0.98	10	P:GO:0015671 F:GO:0005344 C:GO:0005833 F:GO:0008430 F:GO:0005506 F:GO:0020037 F:GO:0030492 P:GO:0045429 P:GO:0030185 F:GO:0019825
gi|34810630|pdb|1M9P|D	beta globin	146	40	1e-81	0.99	10	P:GO:0015671 F:GO:0005344 C:GO:0005833 F:GO:0008430 F:GO:0005506 F:GO:0020037 F:GO:0030492 P:GO:0045429 P:GO:0030185 F:GO:0019825
gi|1942688|pdb|1GBV|D	BChain B, (Alpha-Oxy, Beta-(C112g)deoxy) T-State Human Hemoglobin	146	40	1e-81	0.98	10	P:GO:0015671 F:GO:0005344 C:GO:0005833 F:GO:0008430 F:GO:0005506 F:GO:0020037 F:GO:0030492 P:GO:0045429 P:GO:0030185 F:GO:0019825
gi|61679602|pdb|1Y83|D	BChain B, T-To-T(High) Quaternary Transitions In Human Hemoglobin: Betay145g Deoxy Low-Salt (1 Test Set)	146	40	1e-81	0.98	10	P:GO:0015671 F:GO:0005344 C:GO:0005833 F:GO:0008430 F:GO:0005506 F:GO:0020037 F:GO:0030492 P:GO:0045429 P:GO:0030185 F:GO:0019825
gi|61679598|pdb|1Y7Z|D	BChain B, T-To-T(High) Quaternary Transitions In Human Hemoglobin: Betan108a Deoxy Low-Salt (1 Test Set)	146	40	1e-81	0.98	10	P:GO:0015671 F:GO:0005344 C:GO:0005833 F:GO:0008430 F:GO:0005506 F:GO:0020037 F:GO:0030492 P:GO:0045429 P:GO:0030185 F:GO:0019825
gi|60594387|pdb|1YIH|D	BChain B, T-To-T(High) Quaternary Transitions In Human Hemoglobin: Betap100a Oxy (2.2mm Ihp, 20% Peg) (1 Test Set)	146	40	1e-81	0.98	10	P:GO:0015671 F:GO:0005344 C:GO:0005833 F:GO:0008430 F:GO:0005506 F:GO:0020037 F:GO:0030492 P:GO:0045429 P:GO:0030185 F:GO:0019825
gi|61679659|pdb|1Y7G|D	BChain B, T-To-T(High) Quaternary Transitions In Human Hemoglobin: Betan102a Deoxy Low-Salt (1 Test Set)	146	40	1e-81	0.98	10	P:GO:0015671 F:GO:0005344 C:GO:0005833 F:GO:0008430 F:GO:0005506 F:GO:0020037 F:GO:0030492 P:GO:0045429 P:GO:0030185 F:GO:0019825
gi|61679647|pdb|1Y5K|D	BChain B, T-To-T(High) Quaternary Transitions In Human Hemoglobin: Betad99a Deoxy Low-Salt (10 Test Sets)	146	40	1e-81	0.98	10	P:GO:0015671 F:GO:0005344 C:GO:0005833 F:GO:0008430 F:GO:0005506 F:GO:0020037 F:GO:0030492 P:GO:0045429 P:GO:0030185 F:GO:0019825
gi|60594356|pdb|1YGF|D	BChain B, T-To-T(High) Quaternary Transitions In Human Hemoglobin: Betah97a Oxy (2mm Ihp, 20% Peg) (1 Test Set)	146	40	1e-81	0.98	10	P:GO:0015671 F:GO:0005344 C:GO:0005833 F:GO:0008430 F:GO:0005506 F:GO:0020037 F:GO:0030492 P:GO:0045429 P:GO:0030185 F:GO:0019825
gi|61679639|pdb|1Y5F|D	BChain B, T-To-T(High) Quaternary Transitions In Human Hemoglobin: Betal96a Deoxy Low-Salt (1 Test Set)	146	40	1e-81	0.98	10	P:GO:0015671 F:GO:0005344 C:GO:0005833 F:GO:0008430 F:GO:0005506 F:GO:0020037 F:GO:0030492 P:GO:0045429 P:GO:0030185 F:GO:0019825
gi|46014948|pdb|1NQP|D	BChain B, Crystal Structure Of Human Hemoglobin E At 1.73 A Resolution	146	40	1e-81	0.99	10	P:GO:0015671 F:GO:0005344 C:GO:0005833 F:GO:0008430 F:GO:0005506 F:GO:0020037 F:GO:0030492 P:GO:0045429 P:GO:0030185 F:GO:0019825
gi|56553729|pdb|1SI4|D	BChain B, Crystal Structure Of Ferrocyanide Bound Human Hemoglobin A2 At 1.88a Resolution	146	40	1e-81	0.96	10	P:GO:0015671 F:GO:0005344 C:GO:0005833 F:GO:0008430 F:GO:0005506 F:GO:0020037 F:GO:0030492 P:GO:0045429 P:GO:0030185 F:GO:0019825
gi|13549112|gb|AAK29639.1|	AF349114_1beta globin chain variant	147	40	1e-82	0.97	10	P:GO:0015671 F:GO:0005344 C:GO:0005833 F:GO:0008430 F:GO:0005506 F:GO:0020037 F:GO:0030492 P:GO:0045429 P:GO:0030185 F:GO:0019825
gi|6003534|gb|AAF00489.1|	AF181989_1hemoglobin beta subunit variant	147	40	1e-82	0.98	10	P:GO:0015671 F:GO:0005344 C:GO:0005833 F:GO:0008430 F:GO:0005506 F:GO:0020037 F:GO:0030492 P:GO:0045429 P:GO:0030185 F:GO:0019825
gi|40889698|pdb|1RQ4|D	hemoglobin beta	146	40	1e-80	0.98	10	P:GO:0015671 F:GO:0005344 C:GO:0005833 F:GO:0008430 F:GO:0005506 F:GO:0020037 F:GO:0030492 P:GO:0045429 P:GO:0030185 F:GO:0019825
gi|60594343|pdb|1YG5|D	BChain B, T-To-T(High) Quaternary Transitions In Human Hemoglobin: Betaw37h Oxy (2mm Ihp, 20% Peg) (10 Test Sets)	146	40	1e-81	0.98	10	P:GO:0015671 F:GO:0005344 C:GO:0005833 F:GO:0008430 F:GO:0005506 F:GO:0020037 F:GO:0030492 P:GO:0045429 P:GO:0030185 F:GO:0019825
gi|4378804|gb|AAD19696.1|	hemoglobin beta chain	147	40	1e-82	0.98	10	P:GO:0015671 F:GO:0005344 C:GO:0005833 F:GO:0008430 F:GO:0005506 F:GO:0020037 F:GO:0030492 P:GO:0045429 P:GO:0030185 F:GO:0019825
gi|60594304|pdb|1YEN|D	BChain B, T-To-T(High) Quaternary Transitions In Human Hemoglobin: Betap36a Oxy (2mm Ihp, 20% Peg) (10 Test Sets)	146	40	1e-81	0.98	10	P:GO:0015671 F:GO:0005344 C:GO:0005833 F:GO:0008430 F:GO:0005506 F:GO:0020037 F:GO:0030492 P:GO:0045429 P:GO:0030185 F:GO:0019825
gi|61679774|pdb|1Y4V|D	BChain B, T-To-T(High) Quaternary Transitions In Human Hemoglobin: Betac93a Deoxy Low-Salt (1 Test Set)	146	40	1e-81	0.98	10	P:GO:0015671 F:GO:0005344 C:GO:0005833 F:GO:0008430 F:GO:0005506 F:GO:0020037 F:GO:0030492 P:GO:0045429 P:GO:0030185 F:GO:0019825
gi|61679770|pdb|1Y4R|D	BChain B, T-To-T(High) Quaternary Transitions In Human Hemoglobin: Betaf45a Deoxy Low-Salt (1 Test Set)	146	40	1e-81	0.98	10	P:GO:0015671 F:GO:0005344 C:GO:0005833 F:GO:0008430 F:GO:0005506 F:GO:0020037 F:GO:0030492 P:GO:0045429 P:GO:0030185 F:GO:0019825
gi|61679730|pdb|1Y2Z|D	BChain B, T-To-T(High) Quaternary Transitions In Human Hemoglobin: Betav34g Deoxy Low-Salt (1 Test Set)	146	40	1e-82	0.98	10	P:GO:0015671 F:GO:0005344 C:GO:0005833 F:GO:0008430 F:GO:0005506 F:GO:0020037 F:GO:0030492 P:GO:0045429 P:GO:0030185 F:GO:0019825
gi|1942684|pdb|1GBU|D	BChain B, Deoxy (Beta-(C93a,C112g)) Human Hemoglobin	146	40	1e-80	0.97	10	P:GO:0015671 F:GO:0005344 C:GO:0005833 F:GO:0008430 F:GO:0005506 F:GO:0020037 F:GO:0030492 P:GO:0045429 P:GO:0030185 F:GO:0019825
gi|58177623|pdb|1YE1|D	BChain B, T-To-T(High) Quaternary Transitions In Human Hemoglobin: Betay35a Oxy (2mm Ihp, 20% Peg) (1 Test Set)	146	40	1e-81	0.98	10	P:GO:0015671 F:GO:0005344 C:GO:0005833 F:GO:0008430 F:GO:0005506 F:GO:0020037 F:GO:0030492 P:GO:0045429 P:GO:0030185 F:GO:0019825
gi|58177619|pdb|1YE0|D	BChain B, T-To-T(High) Quaternary Transitions In Human Hemoglobin: Betav33a Oxy (2mm Ihp, 20% Peg) (1 Test Set)	146	40	1e-81	0.98	10	P:GO:0015671 F:GO:0005344 C:GO:0005833 F:GO:0008430 F:GO:0005506 F:GO:0020037 F:GO:0030492 P:GO:0045429 P:GO:0030185 F:GO:0019825
gi|61679766|pdb|1Y4Q|D	BChain B, T-To-T(High) Quaternary Transitions In Human Hemoglobin: Betaf42a Deoxy Low-Salt (1 Test Set)	146	40	1e-81	0.98	10	P:GO:0015671 F:GO:0005344 C:GO:0005833 F:GO:0008430 F:GO:0005506 F:GO:0020037 F:GO:0030492 P:GO:0045429 P:GO:0030185 F:GO:0019825
gi|58177627|pdb|1YE2|D	BChain B, T-To-T(High) Quaternary Transitions In Human Hemoglobin: Betay35f Oxy (2mm Ihp, 20% Peg) (1 Test Set)	146	40	1e-81	0.99	10	P:GO:0015671 F:GO:0005344 C:GO:0005833 F:GO:0008430 F:GO:0005506 F:GO:0020037 F:GO:0030492 P:GO:0045429 P:GO:0030185 F:GO:0019825
gi|12083483|gb|AAG46185.1|	hemoglobin beta	115	40	1e-62	0.99	10	P:GO:0015671 F:GO:0005344 C:GO:0005833 F:GO:0008430 F:GO:0005506 F:GO:0020037 F:GO:0030492 P:GO:0045429 P:GO:0030185 F:GO:0019825
gi|62823011|gb|AAY15222.1|	beta globin	105	40	1e-56	0.99	10	P:GO:0015671 F:GO:0005344 C:GO:0005833 F:GO:0008430 F:GO:0005506 F:GO:0020037 F:GO:0030492 P:GO:0045429 P:GO:0030185 F:GO:0019825
gi|18418633|gb|AAL68978.1|	AF083883_1mutant beta-globin	147	40	1e-81	0.98	10	P:GO:0015671 F:GO:0005344 C:GO:0005833 F:GO:0008430 F:GO:0005506 F:GO:0020037 F:GO:0030492 P:GO:0045429 P:GO:0030185 F:GO:0019825
gi|6003532|gb|AAF00488.1|	AF181832_1hemoglobin beta subunit variant	128	40	1e-71	0.98	10	P:GO:0015671 F:GO:0005344 C:GO:0005833 F:GO:0008430 F:GO:0005506 F:GO:0020037 F:GO:0030492 P:GO:0045429 P:GO:0030185 F:GO:0019825
gi|13432059|gb|AAK20080.1|	mutant beta globin	111	40	1e-60	0.99	10	P:GO:0015671 F:GO:0005344 C:GO:0005833 F:GO:0008430 F:GO:0005506 F:GO:0020037 F:GO:0030492 P:GO:0045429 P:GO:0030185 F:GO:0019825
gi|34224021|gb|AAQ63175.1|	mutant hemoglobin beta chain	105	40	1e-56	0.98	10	P:GO:0015671 F:GO:0005344 C:GO:0005833 F:GO:0008430 F:GO:0005506 F:GO:0020037 F:GO:0030492 P:GO:0045429 P:GO:0030185 F:GO:0019825
gi|66473265|gb|AAY46275.1|	hemoglobin	105	40	1e-55	0.98	10	P:GO:0015671 F:GO:0005344 C:GO:0005833 F:GO:0008430 F:GO:0005506 F:GO:0020037 F:GO:0030492 P:GO:0045429 P:GO:0030185 F:GO:0019825
gi|13273496|gb|AAK15811.1|	mutant hemoglobin beta chain	105	40	1e-56	0.98	10	P:GO:0015671 F:GO:0005344 C:GO:0005833 F:GO:0008430 F:GO:0005506 F:GO:0020037 F:GO:0030492 P:GO:0045429 P:GO:0030185 F:GO:0019825
gi|26892090|gb|AAN84548.1|	beta globin chain variant	147	40	1e-82	0.99	10	P:GO:0015671 F:GO:0005344 C:GO:0005833 F:GO:0008430 F:GO:0005506 F:GO:0020037 F:GO:0030492 P:GO:0045429 P:GO:0030185 F:GO:0019825
gi|51594277|gb|AAU08171.1|	hemoglobin Lepore-Baltimore	105	40	1e-56	0.98	10	P:GO:0015671 F:GO:0005344 C:GO:0005833 F:GO:0008430 F:GO:0005506 F:GO:0020037 F:GO:0030492 P:GO:0045429 P:GO:0030185 F:GO:0019825
gi|47679341|gb|AAT36651.1|	hemoglobin beta	105	40	1e-56	0.98	10	P:GO:0015671 F:GO:0005344 C:GO:0005833 F:GO:0008430 F:GO:0005506 F:GO:0020037 F:GO:0030492 P:GO:0045429 P:GO:0030185 F:GO:0019825
gi|23268449|gb|AAN11320.1|	hemoglobin beta chain variant Hb S-Wake	147	40	1e-81	0.98	10	P:GO:0015671 F:GO:0005344 C:GO:0005833 F:GO:0008430 F:GO:0005506 F:GO:0020037 F:GO:0030492 P:GO:0045429 P:GO:0030185 F:GO:0019825
gi|68005524|gb|AAY84735.1|	hemoglobin beta chain	105	40	1e-56	0.98	10	P:GO:0015671 F:GO:0005344 C:GO:0005833 F:GO:0008430 F:GO:0005506 F:GO:0020037 F:GO:0030492 P:GO:0045429 P:GO:0030185 F:GO:0019825
gi|7428712|pir||KRHU2	KRHU2keratin 1, type II, cytoskeletal - human	643	40	1e-176	0.91	13	P:GO:0006979 P:GO:0007010 P:GO:0042730 P:GO:0008544 F:GO:0004872 F:GO:0005515 F:GO:0005200 P:GO:0045765 P:GO:0001867 C:GO:0005882 F:GO:0005529 C:GO:0016020 P:GO:0007165
gi|48145817|emb|CAG33131.1|	HMGCS2	508	40	1e-170	0.86	9	P:GO:0006695 C:GO:0005625 F:GO:0004421 P:GO:0006084 C:GO:0005739 P:GO:0006550 P:GO:0006552 P:GO:0006574 P:GO:0046950	EC:2.3.3.10,
gi|28422280|gb|AAH44217.1|	3-hydroxy-3-methylglutaryl-Coenzyme A synthase 2 (mitochondrial)	508	40	1e-170	0.86	9	P:GO:0006695 C:GO:0005625 F:GO:0004421 P:GO:0006084 C:GO:0005739 P:GO:0006550 P:GO:0006552 P:GO:0006574 P:GO:0046950	EC:2.3.3.10,
gi|20149621|ref|NP_056348.2|	dihydroxyacetone kinase 2	575	40	1e-175	0.77	5	P:GO:0006071 F:GO:0005524 F:GO:0004371 F:GO:0016829 P:GO:0046486	EC:2.7.1.29,
gi|7431153|pir||G01650	G01650malate dehydrogenase (EC 1.1.1.37), cytosolic - human	334	40	1e-179	0.93	10	P:GO:0006108 F:GO:0004470 F:GO:0004459 F:GO:0030060 P:GO:0006096 C:GO:0005829 P:GO:0006094 P:GO:0006534 P:GO:0019643 P:GO:0046487	EC:1.1.1.27, EC:1.1.1.37,
gi|62822344|gb|AAY14893.1|	cytosolic malate dehydrogenase	334	40	1e-180	0.93	10	P:GO:0006108 F:GO:0004470 F:GO:0004459 F:GO:0030060 P:GO:0006096 C:GO:0005829 P:GO:0006094 P:GO:0006534 P:GO:0019643 P:GO:0046487	EC:1.1.1.27, EC:1.1.1.37,
gi|21961605|gb|AAH34697.1|	PREDICTED: similar to keratin 10 isoform 1	584	40	1e-170	0.91	4	C:GO:0005882 ND:GO:0000004 P:GO:0008544 F:GO:0030280
gi|28317|emb|CAA32649.1|	unnamed protein product	593	40	1e-170	0.91	0	-
gi|547749|sp|P13645|K1C10_HUMAN	PREDICTED: similar to keratin 10 isoform 1	593	40	1e-170	0.91	4	C:GO:0005882 ND:GO:0000004 P:GO:0008544 F:GO:0030280
gi|88041|pir||A31994	keratin 10	561	40	1e-169	0.9	6	C:GO:0005882 ND:GO:0000004 P:GO:0008544 F:GO:0005515 F:GO:0005200 F:GO:0030280
gi|13096740|pdb|1HSO|B	AChain A, Human Alpha Alcohol Dehydrogenase (Adh1a)	374	40	1e-170	0.94	6	C:GO:0005737 F:GO:0004024 F:GO:0009055 F:GO:0008270 P:GO:0006069 P:GO:0006118
gi|54696486|gb|AAV38615.1|	class I alcohol dehydrogenase, alpha subunit	375	40	1e-170	0.95	6	C:GO:0005737 F:GO:0004024 F:GO:0009055 F:GO:0008270 P:GO:0006069 P:GO:0006118
gi|1223739|emb|CAA33487.1|	alcohol dehydrogenase	376	40	1e-170	0.95	6	C:GO:0005737 F:GO:0004024 F:GO:0009055 F:GO:0008270 P:GO:0006069 P:GO:0006118
gi|47132620|ref|NP_000414.2|	keratin 2	639	40	1e-170	0.87	13	P:GO:0006979 P:GO:0007010 P:GO:0042730 P:GO:0008544 F:GO:0004872 F:GO:0005515 F:GO:0005200 P:GO:0045765 P:GO:0001867 C:GO:0005882 F:GO:0005529 C:GO:0016020 P:GO:0007165
gi|219433|dbj|BAA02632.1|	alanine:glyoxylate aminotransferase	392	40	1e-176	0.81	9	F:GO:0008453 C:GO:0005777 C:GO:0005739 F:GO:0004760 P:GO:0006522 P:GO:0006531 P:GO:0006544 P:GO:0006563 P:GO:0006566	EC:2.6.1.44, EC:2.6.1.51,
gi|28561|emb|CAA37493.1|	alanine-glyoxylate aminotransferase	392	40	1e-176	0.82	9	F:GO:0008453 C:GO:0005777 C:GO:0005739 F:GO:0004760 P:GO:0006522 P:GO:0006531 P:GO:0006544 P:GO:0006563 P:GO:0006566	EC:2.6.1.44, EC:2.6.1.51,
gi|13560684|gb|AAK30157.1|	hepatic peroxysomal alanine:glyoxylate aminotransferase	361	40	1e-180	0.81	9	F:GO:0008453 C:GO:0005777 C:GO:0005739 F:GO:0004760 P:GO:0006522 P:GO:0006531 P:GO:0006544 P:GO:0006563 P:GO:0006566	EC:2.6.1.44, EC:2.6.1.51,
gi|3114512|pdb|1VWT|C	AChain A, R State Human Hemoglobin	141	40	1e-77	0.98	6	F:GO:0020037 C:GO:0005833 F:GO:0005344 P:GO:0015671 F:GO:0005506 F:GO:0019825
gi|37928145|pdb|1R1Y|C	AChain A, Crystal Structure Of Oxy-Human Hemoglobin Bassett At 2.15 Angstrom	141	40	1e-76	0.98	6	F:GO:0020037 C:GO:0005833 F:GO:0005344 P:GO:0015671 F:GO:0005506 F:GO:0019825
gi|3212437|pdb|1AJ9|A	AChain A, R-State Human Carbonmonoxyhemoglobin Alpha-A53s	141	40	1e-76	0.99	6	F:GO:0020037 C:GO:0005833 F:GO:0005344 P:GO:0015671 F:GO:0005506 F:GO:0019825
gi|1335076|emb|CAA23774.1|	hemoglobin alpha 2	141	40	1e-76	0.99	6	F:GO:0020037 C:GO:0005833 F:GO:0005344 P:GO:0015671 F:GO:0005506 F:GO:0019825
gi|56967333|pdb|1Y0D|C	hemoglobin alpha 2	140	40	1e-75	0.99	6	F:GO:0020037 C:GO:0005833 F:GO:0005344 P:GO:0015671 F:GO:0005506 F:GO:0019825
gi|61679706|pdb|1Y0A|C	AChain A, T-To-Thigh Quaternary Transitions In Human Hemoglobin: Alphay140a Deoxy Low-Salt	141	40	1e-76	0.98	6	F:GO:0020037 C:GO:0005833 F:GO:0005344 P:GO:0015671 F:GO:0005506 F:GO:0019825
gi|22671717|gb|AAN04486.1|	hemoglobin alpha-2	142	40	1e-76	0.99	6	F:GO:0020037 C:GO:0005833 F:GO:0005344 P:GO:0015671 F:GO:0005506 F:GO:0019825
gi|61679692|pdb|1XZ5|C	AChain A, T-To-Thigh Quaternary Transitions In Human Hemoglobin: Alphal91a Deoxy Low-Salt	141	40	1e-76	0.98	6	F:GO:0020037 C:GO:0005833 F:GO:0005344 P:GO:0015671 F:GO:0005506 F:GO:0019825
gi|62898345|dbj|BAD97112.1|	alpha 2 globin variant	142	40	1e-77	0.99	6	F:GO:0020037 C:GO:0005833 F:GO:0005344 P:GO:0015671 F:GO:0005506 F:GO:0019825
gi|56967329|pdb|1Y09|C	AChain A, T-To-T(High) Quaternary Transitions In Human Hemoglobin: Alphan97a Deoxy Low-Salt	141	40	1e-76	0.98	6	F:GO:0020037 C:GO:0005833 F:GO:0005344 P:GO:0015671 F:GO:0005506 F:GO:0019825
gi|56967321|pdb|1XZ4|C	AChain A, T-To-Thigh Transitions In Human Hemoglobin: Alpha Y42a Deoxy Low Salt	141	40	1e-76	0.98	6	F:GO:0020037 C:GO:0005833 F:GO:0005344 P:GO:0015671 F:GO:0005506 F:GO:0019825
gi|61679479|pdb|1Y8W|C	AChain A, T-To-Thigh Quaternary Transitions In Human Hemoglobin: Alphar92a Deoxy Low-Salt	141	40	1e-76	0.98	6	F:GO:0020037 C:GO:0005833 F:GO:0005344 P:GO:0015671 F:GO:0005506 F:GO:0019825
gi|61679701|pdb|1XZV|C	AChain A, T-To-Thigh Quaternary Transitions In Human Hemoglobin: Alphap95a Deoxy Low-Salt	141	40	1e-76	0.98	6	F:GO:0020037 C:GO:0005833 F:GO:0005344 P:GO:0015671 F:GO:0005506 F:GO:0019825
gi|13650074|gb|AAK37554.1|	AF349571_1hemoglobin alpha-1 globin chain	142	40	1e-77	0.98	6	F:GO:0020037 C:GO:0005833 F:GO:0005344 P:GO:0015671 F:GO:0005506 F:GO:0019825
gi|61679697|pdb|1XZU|C	AChain A, T-To-Thigh Quaternary Transitions In Human Hemoglobin: Alphad94g Deoxy Low-Salt	141	40	1e-76	0.98	6	F:GO:0020037 C:GO:0005833 F:GO:0005344 P:GO:0015671 F:GO:0005506 F:GO:0019825
gi|58177614|pdb|1YDZ|C	AChain A, T-To-T(High) Quaternary Transitions In Human Hemoglobin: Alphay140f Oxy (2mm Ihp, 20% Peg) (1 Test Set)	141	40	1e-76	0.99	6	F:GO:0020037 C:GO:0005833 F:GO:0005344 P:GO:0015671 F:GO:0005506 F:GO:0019825
gi|13195586|gb|AAK15770.1|	AF351127_1hemoglobin alpha 1 globin chain	100	40	1e-52	0.97	6	F:GO:0020037 C:GO:0005833 F:GO:0005344 P:GO:0015671 F:GO:0005506 F:GO:0019825
gi|28549|emb|CAA23749.1|	alpha globin	128	40	1e-68	0.89	6	F:GO:0020037 C:GO:0005833 F:GO:0005344 P:GO:0015671 F:GO:0005506 F:GO:0019825
gi|61679686|pdb|1XY0|C	AChain A, T-To-Thigh Transitions In Human Hemoglobin: Alphak40g Deoxy Low-Salt	141	40	1e-76	0.98	6	F:GO:0020037 C:GO:0005833 F:GO:0005344 P:GO:0015671 F:GO:0005506 F:GO:0019825
gi|63080988|gb|AAY30253.1|	hemoglobin alpha-2 globin mutant	100	40	1e-52	0.97	6	F:GO:0020037 C:GO:0005833 F:GO:0005344 P:GO:0015671 F:GO:0005506 F:GO:0019825
gi|55956899|ref|NP_000217.2|	keratin 9	623	40	1e-174	0.78	4	C:GO:0005882 P:GO:0008544 F:GO:0005515 F:GO:0005200
gi|435476|emb|CAA82315.1|	keratin 9	623	40	1e-174	0.78	4	C:GO:0005882 P:GO:0008544 F:GO:0005515 F:GO:0005200
gi|453155|emb|CAA52924.1|	keratin 9	622	40	1e-174	0.78	4	C:GO:0005882 P:GO:0008544 F:GO:0005515 F:GO:0005200
gi|62897303|dbj|BAD96592.1|	UDP glycosyltransferase 2 family, polypeptide B10 variant	528	40	1e-170	0.92	8	C:GO:0005792 F:GO:0015020 P:GO:0006805 F:GO:0003677 P:GO:0045449 P:GO:0006711 C:GO:0016021 C:GO:0005783	EC:2.4.1.17,
gi|62897237|dbj|BAD96559.1|	UDP glycosyltransferase 2 family, polypeptide B10 variant	528	40	1e-170	0.92	8	C:GO:0005792 F:GO:0015020 P:GO:0006805 F:GO:0003677 P:GO:0045449 P:GO:0006711 C:GO:0016021 C:GO:0005783	EC:2.4.1.17,
gi|4507817|ref|NP_001066.1|	UDP glycosyltransferase 2 family, polypeptide B10	528	40	1e-170	0.92	8	C:GO:0005792 F:GO:0015020 P:GO:0006805 F:GO:0003677 P:GO:0045449 P:GO:0006711 C:GO:0016021 C:GO:0005783	EC:2.4.1.17,
gi|21411302|gb|AAH30974.1|	UDP glucuronosyltransferase 2 family, polypeptide B7	529	40	1e-170	0.91	8	C:GO:0005792 F:GO:0015020 P:GO:0006805 F:GO:0003677 P:GO:0045449 P:GO:0006711 C:GO:0016021 C:GO:0005783	EC:2.4.1.17,
gi|4507825|ref|NP_001065.1|	UDP glycosyltransferase 2 family, polypeptide B7	529	40	1e-170	0.91	8	C:GO:0005792 F:GO:0015020 P:GO:0006805 F:GO:0003677 P:GO:0045449 P:GO:0006711 C:GO:0016021 C:GO:0005783	EC:2.4.1.17,
gi|825617|emb|CAA46270.1|	acetyl-Coenzyme A acyltransferase 1	424	40	1e-179	0.87	12	C:GO:0016023 C:GO:0005777 P:GO:0045045 F:GO:0003988 P:GO:0006091 P:GO:0006550 P:GO:0006552 P:GO:0006574 P:GO:0006633 P:GO:0006699 P:GO:0018874 P:GO:0042967	EC:2.3.1.16,
gi|15680239|gb|AAH14474.1|	ACAA1 protein	331	40	1e-178	0.73	10	C:GO:0005777 P:GO:0006091 F:GO:0003988 P:GO:0006550 P:GO:0006552 P:GO:0006574 P:GO:0006633 P:GO:0006699 P:GO:0018874 P:GO:0042967	EC:2.3.1.16,
gi|22796316|emb|CAA35825.1|	AChain A, Crystal Structure Of Human Peroxisomal Acetyl-Coa Acyl Transferase 1 (Acaa1)	326	40	1e-172	0.9	12	C:GO:0016023 C:GO:0005777 P:GO:0045045 F:GO:0003988 P:GO:0006091 P:GO:0006550 P:GO:0006552 P:GO:0006574 P:GO:0006633 P:GO:0006699 P:GO:0018874 P:GO:0042967	EC:2.3.1.16,
gi|21669543|dbj|BAC01796.1|	immunoglobulin lambda light chain VLJ region	263	40	1e-138	0.91	0		-
gi|21669561|dbj|BAC01805.1|	immunoglobulin lambda light chain VLJ region	273	40	1e-137	0.92	1	C:GO:0016021
gi|21669541|dbj|BAC01795.1|	immunoglobulin lambda light chain VLJ region	271	40	1e-126	0.9	1	C:GO:0016021
gi|21669567|dbj|BAC01808.1|	immunoglobulin lambda light chain VLJ region	264	40	1e-139	0.91	0		-
gi|21669529|dbj|BAC01789.1|	immunoglobulin lambda light chain VLJ region	268	40	1e-129	0.93	0		-
gi|21669549|dbj|BAC01799.1|	immunoglobulin lambda light chain VLJ region	263	40	1e-126	0.95	0		-
gi|21669571|dbj|BAC01810.1|	immunoglobulin lambda light chain VLJ region	265	40	1e-138	0.92	0		-
gi|21669581|dbj|BAC01815.1|	immunoglobulin lambda light chain VLJ region	267	40	1e-142	0.83	1	C:GO:0016021
gi|21669519|dbj|BAC01784.1|	immunoglobulin lambda light chain VLJ region	270	40	1e-118	0.9	0		-
gi|21669521|dbj|BAC01785.1|	immunoglobulin lambda light chain VLJ region	269	40	1e-133	0.92	0		-
gi|21669545|dbj|BAC01797.1|	immunoglobulin lambda light chain VLJ region	263	40	1e-130	0.95	0		-
gi|21669493|dbj|BAC01771.1|	immunoglobulin lambda light chain VLJ region	276	40	1e-138	0.94	0		-
gi|21669535|dbj|BAC01792.1|	immunoglobulin lambda light chain VLJ region	269	40	1e-130	0.93	0		-
gi|21669583|dbj|BAC01816.1|	immunoglobulin lambda light chain VLJ region	267	40	1e-141	0.94	0		-
gi|21669525|dbj|BAC01787.1|	immunoglobulin lambda light chain VLJ region	270	40	1e-131	0.93	0		-
gi|21669515|dbj|BAC01782.1|	immunoglobulin lambda light chain VLJ region	269	40	1e-130	0.93	0		-
gi|21669537|dbj|BAC01793.1|	immunoglobulin lambda light chain VLJ region	269	40	1e-135	0.9	1	C:GO:0016021
gi|21669495|dbj|BAC01772.1|	immunoglobulin lambda light chain VLJ region	272	40	1e-137	0.92	0		-
gi|21669507|dbj|BAC01778.1|	immunoglobulin lambda light chain VLJ region	272	40	1e-129	0.95	0		-
gi|21669569|dbj|BAC01809.1|	immunoglobulin lambda light chain VLJ region	264	40	1e-139	0.89	0		-
gi|21669573|dbj|BAC01811.1|	immunoglobulin lambda light chain VLJ region	267	40	1e-152	0.91	0		-
gi|21669539|dbj|BAC01794.1|	immunoglobulin lambda light chain VLJ region	268	40	1e-132	0.95	0		-
gi|21669551|dbj|BAC01800.1|	immunoglobulin lambda light chain VLJ region	268	40	1e-129	0.95	0		-
gi|21669499|dbj|BAC01774.1|	immunoglobulin lambda light chain VLJ region	273	40	1e-140	0.91	0		-
gi|21669509|dbj|BAC01779.1|	immunoglobulin lambda light chain VLJ region	273	40	1e-137	0.95	1	C:GO:0016021
gi|21669511|dbj|BAC01780.1|	immunoglobulin lambda light chain VLJ region	269	40	1e-130	0.93	0		-
gi|21669575|dbj|BAC01812.1|	immunoglobulin lambda light chain VLJ region	266	40	1e-139	0.92	0		-
gi|21669533|dbj|BAC01791.1|	immunoglobulin lambda light chain VLJ region	270	40	1e-127	0.93	0		-
gi|21669517|dbj|BAC01783.1|	immunoglobulin lambda light chain VLJ region	269	40	1e-124	0.92	0		-
gi|21669531|dbj|BAC01790.1|	immunoglobulin lambda light chain VLJ region	269	40	1e-138	0.92	0		-
gi|21669565|dbj|BAC01807.1|	immunoglobulin lambda light chain VLJ region	273	40	1e-127	0.91	1	C:GO:0016021
gi|21669563|dbj|BAC01806.1|	immunoglobulin lambda light chain VLJ region	272	40	1e-126	0.94	0		-
gi|21669553|dbj|BAC01801.1|	immunoglobulin lambda light chain VLJ region	270	40	1e-137	0.9	0		-
gi|21669579|dbj|BAC01814.1|	immunoglobulin lambda light chain VLJ region	264	40	1e-139	0.91	0		-
gi|21669523|dbj|BAC01786.1|	immunoglobulin lambda light chain VLJ region	270	40	1e-127	0.92	0		-
gi|21669559|dbj|BAC01804.1|	immunoglobulin lambda light chain VLJ region	275	40	1e-137	0.88	1	C:GO:0016021
gi|21669513|dbj|BAC01781.1|	immunoglobulin lambda light chain VLJ region	270	40	1e-125	0.92	1	C:GO:0016021
gi|21669527|dbj|BAC01788.1|	immunoglobulin lambda light chain VLJ region	271	40	1e-135	0.91	0		-
gi|21669585|dbj|BAC01817.1|	immunoglobulin lambda light chain VLJ region	264	40	1e-130	0.9	0		-
gi|21669555|dbj|BAC01802.1|	immunoglobulin lambda light chain VLJ region	275	40	1e-137	0.89	1	C:GO:0016021
gi|21669557|dbj|BAC01803.1|	immunoglobulin lambda light chain VLJ region	272	40	1e-127	0.93	0		-
gi|13787189|ref|NP_000761.2|	cytochrome P-450 1	490	40	1e-170	0.9	12	F:GO:0050381 C:GO:0005792 F:GO:0005506 F:GO:0018675 F:GO:0020037 P:GO:0006118 F:GO:0018676 C:GO:0016020 F:GO:0019825 C:GO:0005783 P:GO:0016099 P:GO:0046251	EC:1.14.14.1, EC:1.14.13.48, EC:1.14.13.49,
gi|42543302|pdb|1PQ2|B	AChain A, Crystal Structure Of Human Drug Metabolizing Cytochrome P450 2c8	476	40	1e-170	0.9	12	F:GO:0050381 C:GO:0005792 F:GO:0005506 F:GO:0018675 F:GO:0020037 P:GO:0006118 F:GO:0018676 C:GO:0016020 F:GO:0019825 C:GO:0005783 P:GO:0016099 P:GO:0046251	EC:1.14.14.1, EC:1.14.13.48, EC:1.14.13.49,
gi|1168128|gb|AAB35292.1|	cytochrome P450 arachidonic acid epoxygenase isoform, Cyp 2C8	485	40	1e-170	0.9	12	F:GO:0050381 C:GO:0005792 F:GO:0005506 F:GO:0018675 F:GO:0020037 P:GO:0006118 F:GO:0018676 C:GO:0016020 F:GO:0019825 C:GO:0005783 P:GO:0016099 P:GO:0046251	EC:1.14.14.1, EC:1.14.13.48, EC:1.14.13.49,
gi|18088282|gb|AAH20596.1|	Cytochrome P450, family 2, subfamily C, polypeptide 8	490	40	1e-170	0.9	12	F:GO:0050381 C:GO:0005792 F:GO:0005506 F:GO:0018675 F:GO:0020037 P:GO:0006118 F:GO:0018676 C:GO:0016020 F:GO:0019825 C:GO:0005783 P:GO:0016099 P:GO:0046251	EC:1.14.14.1, EC:1.14.13.48, EC:1.14.13.49,
gi|55664473|emb|CAH71307.1|	cytochrome P450, family 2, subfamily C, polypeptide 8	490	40	1e-170	0.9	12	F:GO:0050381 C:GO:0005792 F:GO:0005506 F:GO:0018675 F:GO:0020037 P:GO:0006118 F:GO:0018676 C:GO:0016020 F:GO:0019825 C:GO:0005783 P:GO:0016099 P:GO:0046251	EC:1.14.14.1, EC:1.14.13.48, EC:1.14.13.49,
gi|13787187|ref|NP_110518.1|	cytochrome P-450 1	393	40	1e-179	0.9	12	F:GO:0050381 C:GO:0005792 F:GO:0005506 F:GO:0018675 F:GO:0020037 P:GO:0006118 F:GO:0018676 C:GO:0016020 F:GO:0019825 C:GO:0005783 P:GO:0016099 P:GO:0046251	EC:1.14.14.1, EC:1.14.13.48, EC:1.14.13.49,
gi|23885|emb|CAA35915.1|	cytochrome P-450 HPH (120 AA)	210	40	1e-110	0.91	12	F:GO:0050381 C:GO:0005792 F:GO:0005506 F:GO:0018675 F:GO:0020037 P:GO:0006118 F:GO:0018676 C:GO:0016020 F:GO:0019825 C:GO:0005783 P:GO:0016099 P:GO:0046251	EC:1.14.14.1, EC:1.14.13.48, EC:1.14.13.49,
gi|12804929|gb|AAH01917.1|	MDHM_HUMANMalate dehydrogenase, mitochondrial precursor	338	40	1e-180	0.96	10	P:GO:0006108 F:GO:0030060 F:GO:0004459 P:GO:0006096 C:GO:0005759 ND:GO:0000004 P:GO:0019643 P:GO:0046487 P:GO:0006094 P:GO:0006534	EC:1.1.1.37, EC:1.1.1.27,
gi|41472053|gb|AAS07425.1|	AChain A, Crystal Structure Of Human Malate Dehydrogenase Type 2	316	40	1e-177	0.97	10	P:GO:0006108 F:GO:0030060 F:GO:0004459 P:GO:0006096 C:GO:0005759 ND:GO:0000004 P:GO:0019643 P:GO:0046487 P:GO:0006094 P:GO:0006534	EC:1.1.1.37, EC:1.1.1.27,
gi|21735621|ref|NP_005909.2|	mitochondrial malate dehydrogenase precursor	338	40	1e-180	0.97	10	P:GO:0006108 F:GO:0030060 F:GO:0004459 P:GO:0006096 C:GO:0005759 ND:GO:0000004 P:GO:0019643 P:GO:0046487 P:GO:0006094 P:GO:0006534	EC:1.1.1.37, EC:1.1.1.27,
gi|49168580|emb|CAG38785.1|	MDH2	338	40	1e-180	0.96	10	P:GO:0006108 F:GO:0030060 F:GO:0004459 P:GO:0006096 C:GO:0005759 ND:GO:0000004 P:GO:0019643 P:GO:0046487 P:GO:0006094 P:GO:0006534	EC:1.1.1.37, EC:1.1.1.27,
gi|1431652|pdb|1HDB|D	BChain B, Analysis Of The Crystal Structure, Molecular Modeling And Infrared Spectroscopy Of The Distal Beta-Heme Pocket Valine67(E11)-Threonine Mutation Of Hemoglobin	146	40	1e-81	0.98	10	P:GO:0015671 F:GO:0005344 C:GO:0005833 F:GO:0008430 F:GO:0005506 F:GO:0020037 F:GO:0030492 P:GO:0045429 P:GO:0030185 F:GO:0019825
gi|66731527|gb|AAY51976.1|	hemoglobin beta chain	101	40	1e-54	0.99	10	P:GO:0015671 F:GO:0005344 C:GO:0005833 F:GO:0008430 F:GO:0005506 F:GO:0020037 F:GO:0030492 P:GO:0045429 P:GO:0030185 F:GO:0019825
gi|6425032|gb|AAF08266.1|	mutant hemoglobin beta chain	61	40	1e-29	0.98	10	P:GO:0015671 F:GO:0005344 C:GO:0005833 F:GO:0008430 F:GO:0005506 F:GO:0020037 F:GO:0030492 P:GO:0045429 P:GO:0030185 F:GO:0019825
gi|4837723|gb|AAD30656.1|	mutant beta-globin	89	40	1e-46	0.97	10	P:GO:0015671 F:GO:0005344 C:GO:0005833 F:GO:0008430 F:GO:0005506 F:GO:0020037 F:GO:0030492 P:GO:0045429 P:GO:0030185 F:GO:0019825
gi|23268451|gb|AAN11321.1|	hemoglobin beta chain variant Hb-I_Toulouse	105	40	1e-56	0.99	10	P:GO:0015671 F:GO:0005344 C:GO:0005833 F:GO:0008430 F:GO:0005506 F:GO:0020037 F:GO:0030492 P:GO:0045429 P:GO:0030185 F:GO:0019825
gi|17390171|gb|AAH18079.1|	ATP synthase, H+ transporting, mitochondrial F1 complex, delta subunit precursor	168	40	1e-68	0.74	6	F:GO:0046933 C:GO:0005754 P:GO:0015986 F:GO:0046872 F:GO:0046961 C:GO:0005624	EC:3.6.3.14,
gi|4502407|ref|NP_001704.1|	betaine-homocysteine methyltransferase	406	40	1e-170	0.89	9	P:GO:0006479 P:GO:0050666 F:GO:0008898 F:GO:0047150 F:GO:0008270 P:GO:0006555 P:GO:0006544 P:GO:0006563 P:GO:0006566	EC:2.1.1.10, EC:2.1.1.5,
gi|15214972|gb|AAH12616.1|	betaine-homocysteine methyltransferase	406	40	1e-170	0.89	9	P:GO:0006479 P:GO:0050666 F:GO:0008898 F:GO:0047150 F:GO:0008270 P:GO:0006555 P:GO:0006544 P:GO:0006563 P:GO:0006566	EC:2.1.1.10, EC:2.1.1.5,
gi|6537208|gb|AAF15558.1|	FTCD protein	541	40	1e-177	0.77	6	C:GO:0005737 F:GO:0030412 F:GO:0030409 F:GO:0005542 P:GO:0006547 P:GO:0006760	EC:4.3.1.4, EC:2.1.2.5,
gi|30353958|gb|AAH52248.1|	FTCD protein	554	40	1e-177	0.77	6	C:GO:0005737 F:GO:0030412 F:GO:0030409 F:GO:0005542 P:GO:0006547 P:GO:0006760	EC:4.3.1.4, EC:2.1.2.5,
gi|9887331|gb|AAG01853.1|	AF289022_1formiminotransferase cyclodeaminase form C	572	40	1e-171	0.78	6	C:GO:0005737 F:GO:0030412 F:GO:0030409 F:GO:0005542 P:GO:0006547 P:GO:0006760	EC:4.3.1.4, EC:2.1.2.5,
gi|9887333|gb|AAG01854.1|	AF289023_1formiminotransferase cyclodeaminase form D	495	40	1e-170	0.77	6	C:GO:0005737 F:GO:0030412 F:GO:0030409 F:GO:0005542 P:GO:0006547 P:GO:0006760	EC:4.3.1.4, EC:2.1.2.5,
gi|9887335|gb|AAG01855.1|	AF289024_1formiminotransferase cyclodeaminase form E	158	40	1e-88	0.73	6	C:GO:0005737 F:GO:0030412 F:GO:0030409 F:GO:0005542 P:GO:0006547 P:GO:0006760	EC:4.3.1.4, EC:2.1.2.5,
gi|56378235|dbj|BAD74207.1|	carbamoylphosphate synthetase I	1500	40	1e-170	0.97	10	P:GO:0006541 P:GO:0000050 F:GO:0005515 P:GO:0006526 F:GO:0005524 P:GO:0019856 C:GO:0005739 F:GO:0004087 C:GO:0005951 P:GO:0006560	EC:6.3.4.16,
gi|62087180|dbj|BAD92037.1|	carbamoyl-phosphate synthetase 1 variant	1510	40	1e-170	0.97	10	P:GO:0006541 P:GO:0000050 F:GO:0005515 P:GO:0006526 F:GO:0005524 P:GO:0019856 C:GO:0005739 F:GO:0004087 C:GO:0005951 P:GO:0006560	EC:6.3.4.16,
gi|28625486|gb|AAO31763.1|	carbamoyl-phosphate synthetase 1, mitochondrial	1500	40	1e-170	0.97	10	P:GO:0006541 P:GO:0000050 F:GO:0005515 P:GO:0006526 F:GO:0005524 P:GO:0019856 C:GO:0005739 F:GO:0004087 C:GO:0005951 P:GO:0006560	EC:6.3.4.16,
gi|56378231|dbj|BAD74205.1|	carbamoylphosphate synthetase I	1500	40	1e-170	0.97	10	P:GO:0006541 P:GO:0000050 F:GO:0005515 P:GO:0006526 F:GO:0005524 P:GO:0019856 C:GO:0005739 F:GO:0004087 C:GO:0005951 P:GO:0006560	EC:6.3.4.16,
gi|56378239|dbj|BAD74209.1|	carbamoylphosphate synthetase I	1500	40	1e-170	0.97	10	P:GO:0006541 P:GO:0000050 F:GO:0005515 P:GO:0006526 F:GO:0005524 P:GO:0019856 C:GO:0005739 F:GO:0004087 C:GO:0005951 P:GO:0006560	EC:6.3.4.16,
gi|219553|dbj|BAA14328.1|	carbamyl phosphate synthetase I	1500	40	1e-170	0.97	10	P:GO:0006541 P:GO:0000050 F:GO:0005515 P:GO:0006526 F:GO:0005524 P:GO:0019856 C:GO:0005739 F:GO:0004087 C:GO:0005951 P:GO:0006560	EC:6.3.4.16,
gi|56378233|dbj|BAD74206.1|	carbamoylphosphate synthetase I	1261	40	1e-170	0.86	10	P:GO:0006541 P:GO:0000050 F:GO:0005515 P:GO:0006526 F:GO:0005524 P:GO:0019856 C:GO:0005739 F:GO:0004087 C:GO:0005951 P:GO:0006560	EC:6.3.4.16,
gi|32481925|gb|AAP84318.1|	carbamoyl-phosphate synthetase 1 variant	1049	40	1e-170	0.85	10	P:GO:0006541 P:GO:0000050 F:GO:0005515 P:GO:0006526 F:GO:0005524 P:GO:0019856 C:GO:0005739 F:GO:0004087 C:GO:0005951 P:GO:0006560	EC:6.3.4.16,
gi|56378237|dbj|BAD74208.1|	carbamoylphosphate synthetase I	932	40	1e-170	0.83	10	P:GO:0006541 P:GO:0000050 F:GO:0005515 P:GO:0006526 F:GO:0005524 P:GO:0019856 C:GO:0005739 F:GO:0004087 C:GO:0005951 P:GO:0006560	EC:6.3.4.16,
gi|56378229|dbj|BAD74204.1|	carbamoylphosphate synthetase I	513	40	1e-170	0.97	10	P:GO:0006541 P:GO:0000050 F:GO:0005515 P:GO:0006526 F:GO:0005524 P:GO:0019856 C:GO:0005739 F:GO:0004087 C:GO:0005951 P:GO:0006560	EC:6.3.4.16,
gi|37786755|gb|AAP47269.1|	UDP-glucose dehydrogenase	494	40	1e-173	0.92	9	F:GO:0009055 F:GO:0003979 P:GO:0006118 P:GO:0006065 P:GO:0006024 P:GO:0006011 P:GO:0005982 P:GO:0005985 P:GO:0009117	EC:1.1.1.22,
gi|7431380|pir||JE0353	JE0353uridine diphosphoglucose dehydrogenase (EC 1.-.-.-) - human	494	40	1e-180	0.92	9	F:GO:0009055 F:GO:0003979 P:GO:0006118 P:GO:0006065 P:GO:0006024 P:GO:0006011 P:GO:0005982 P:GO:0005985 P:GO:0009117	EC:1.1.1.22,
gi|181402|gb|AAC83410.1|	keratin 2	645	40	1e-170	0.87	13	P:GO:0006979 P:GO:0007010 P:GO:0042730 P:GO:0008544 F:GO:0004872 F:GO:0005515 F:GO:0005200 P:GO:0045765 P:GO:0001867 C:GO:0005882 F:GO:0005529 C:GO:0016020 P:GO:0007165
gi|2772564|gb|AAB96347.1|	SLC25A5 protein	298	40	1e-162	0.96	8	C:GO:0005887 P:GO:0006915 F:GO:0005488 F:GO:0015207 P:GO:0006839 F:GO:0005471 C:GO:0005744 P:GO:0015853
gi|21594693|gb|AAH31912.1|	ADP,ATP carrier protein, liver isoform T2 variant	298	40	1e-162	0.95	10	C:GO:0005887 P:GO:0006915 F:GO:0005488 F:GO:0015207 P:GO:0006839 F:GO:0005471 C:GO:0005744 P:GO:0000002 P:GO:0006091 P:GO:0015853
gi|33525218|gb|AAH56160.1|	solute carrier family 25, member 5	298	40	1e-162	0.96	8	C:GO:0005887 P:GO:0006915 F:GO:0005488 F:GO:0015207 P:GO:0006839 F:GO:0005471 C:GO:0005744 P:GO:0015853
gi|57162660|emb|CAI39844.1|	ADP,ATP carrier protein, liver isoform T2 variant	158	40	1e-77	0.88	8	C:GO:0005887 P:GO:0006915 F:GO:0005488 F:GO:0015207 P:GO:0006839 F:GO:0005471 C:GO:0005744 P:GO:0015853
gi|62089230|dbj|BAD93059.1|	ADP,ATP carrier protein, liver isoform T2 variant	323	40	1e-175	0.95	10	C:GO:0005887 P:GO:0006915 F:GO:0005488 F:GO:0015207 P:GO:0006839 F:GO:0005471 C:GO:0005744 P:GO:0000002 P:GO:0006091 P:GO:0015853
gi|15928608|gb|AAH14775.1|	solute carrier family 25, member A6	298	40	1e-162	0.95	10	C:GO:0005887 P:GO:0006915 F:GO:0005488 F:GO:0015207 P:GO:0006839 F:GO:0005471 C:GO:0005744 P:GO:0000002 P:GO:0006091 P:GO:0015853
gi|45829841|gb|AAH68199.1|	SLC25A5 protein	323	40	1e-176	0.96	8	C:GO:0005887 P:GO:0006915 F:GO:0005488 F:GO:0015207 P:GO:0006839 F:GO:0005471 C:GO:0005744 P:GO:0015853
gi|39645762|gb|AAH63643.1|	solute carrier family 25 (mitochondrial carrier; adenine nucleotide translocator), member 4	298	40	1e-163	0.95	10	C:GO:0005887 P:GO:0006915 F:GO:0005488 F:GO:0015207 P:GO:0006839 F:GO:0005471 C:GO:0005744 P:GO:0000002 P:GO:0006091 P:GO:0015853
gi|62089114|dbj|BAD93001.1|	solute carrier family 25 member 4 variant	261	40	1e-121	0.96	10	C:GO:0005887 P:GO:0006915 F:GO:0005488 F:GO:0015207 P:GO:0006839 F:GO:0005471 C:GO:0005744 P:GO:0000002 P:GO:0006091 P:GO:0015853
gi|18314638|gb|AAH22032.1|	solute carrier family 25 (mitochondrial carrier; adenine nucleotide translocator), member 31	315	40	1e-170	0.87	10	C:GO:0005887 C:GO:0019861 P:GO:0006915 F:GO:0005488 C:GO:0005743 F:GO:0015207 P:GO:0006839 P:GO:0000002 P:GO:0006091 P:GO:0015853
gi|1710248|gb|AAB50217.1|	unnamed protein product	421	40	1e-173	0.91	7	P:GO:0006457 C:GO:0005793 F:GO:0009055 F:GO:0003756 F:GO:0015035 C:GO:0005783 P:GO:0006118	EC:5.3.4.1,
gi|34534342|dbj|BAC86977.1|	unnamed protein product	492	40	1e-175	0.91	7	P:GO:0006457 C:GO:0005793 F:GO:0009055 F:GO:0003756 F:GO:0015035 C:GO:0005783 P:GO:0006118	EC:5.3.4.1,
gi|12654931|gb|AAH01312.1|	protein disulfide isomerase-associated 6	440	40	1e-176	0.9	7	P:GO:0006457 C:GO:0005793 F:GO:0009055 F:GO:0003756 F:GO:0015035 C:GO:0005783 P:GO:0006118	EC:5.3.4.1,
gi|433413|dbj|BAA03001.1|	mitochondrial short-chain enoyl-CoA hydratase	290	40	1e-163	0.85	13	F:GO:0004300 P:GO:0006635 P:GO:0006091 C:GO:0005739 P:GO:0006550 P:GO:0006552 P:GO:0006554 P:GO:0006568 P:GO:0006574 P:GO:0006633 P:GO:0018874 P:GO:0019482 P:GO:0046251	EC:4.2.1.17,
gi|55664849|emb|CAH70286.1|	ECHM_HUMANEnoyl-CoA hydratase, mitochondrial precursor (Short chain enoyl-CoA hydratase) (SCEH) (Enoyl-CoA hydratase 1)	290	40	1e-162	0.87	13	F:GO:0004300 P:GO:0006635 P:GO:0006091 C:GO:0005739 P:GO:0006550 P:GO:0006552 P:GO:0006554 P:GO:0006568 P:GO:0006574 P:GO:0006633 P:GO:0018874 P:GO:0019482 P:GO:0046251	EC:4.2.1.17,
gi|30585161|gb|AAP36853.1|	Homo sapiens enoyl Coenzyme A hydratase, short chain, 1, mitochondrial	291	40	1e-163	0.87	13	F:GO:0004300 P:GO:0006635 P:GO:0006091 C:GO:0005739 P:GO:0006550 P:GO:0006552 P:GO:0006554 P:GO:0006568 P:GO:0006574 P:GO:0006633 P:GO:0018874 P:GO:0019482 P:GO:0046251	EC:4.2.1.17,
gi|30583085|gb|AAP35787.1|	Homo sapiens enoyl Coenzyme A hydratase, short chain, 1, mitochondrial	290	40	1e-162	0.87	13	F:GO:0004300 P:GO:0006635 P:GO:0006091 C:GO:0005739 P:GO:0006550 P:GO:0006552 P:GO:0006554 P:GO:0006568 P:GO:0006574 P:GO:0006633 P:GO:0018874 P:GO:0019482 P:GO:0046251	EC:4.2.1.17,
gi|1922287|emb|CAA66808.1|	mitochondrial short-chain enoyl-coenzyme A hydratase 1 precursor	290	40	1e-162	0.87	13	F:GO:0004300 P:GO:0006635 P:GO:0006091 C:GO:0005739 P:GO:0006550 P:GO:0006552 P:GO:0006554 P:GO:0006568 P:GO:0006574 P:GO:0006633 P:GO:0018874 P:GO:0019482 P:GO:0046251	EC:4.2.1.17,
gi|4454676|gb|AAD20956.1|	ATP synthase, H+ transporting, mitochondrial F0 complex, subunit d isoform a	161	40	1e-89	0.85	6	F:GO:0046933 C:GO:0005739 P:GO:0015986 C:GO:0045263 F:GO:0046961 C:GO:0016469	EC:3.6.3.14,
gi|21595242|gb|AAH32245.1|	ATP synthase, H+ transporting, mitochondrial F0 complex, subunit d isoform b	137	40	1e-75	0.74	6	F:GO:0046933 C:GO:0005739 P:GO:0015986 C:GO:0045263 F:GO:0046961 C:GO:0016469	EC:3.6.3.14,
gi|31542947|ref|NP_002147.2|	chaperonin	573	40	1e-170	0.95	8	P:GO:0042981 P:GO:0006457 F:GO:0051087 P:GO:0030150 P:GO:0006986 F:GO:0005524 F:GO:0051082 C:GO:0005739
gi|14326412|gb|AAK60261.1|	AF380943_2short heat shock protein 60 Hsp60s2	258	40	1e-129	0.93	8	P:GO:0042981 P:GO:0006457 F:GO:0051087 P:GO:0030150 P:GO:0006986 F:GO:0005524 F:GO:0051082 C:GO:0005739
gi|7770183|gb|AAF69627.1|	AF119917_35PRO2275	120	40	1e-62	0.96	6	C:GO:0005615 F:GO:0004867 P:GO:0006953 F:GO:0005515 P:GO:0030162 ND:GO:0008372
gi|50363221|ref|NP_001002235.1|	serine (or cysteine) proteinase inhibitor, clade A (alpha-1 antiproteinase, antitrypsin), member 1	418	40	1e-180	0.96	6	C:GO:0005615 F:GO:0004867 P:GO:0006953 F:GO:0005515 P:GO:0030162 ND:GO:0008372
gi|6855601|gb|AAF29581.1|	AF113676_1PRO0684	418	40	1e-179	0.95	6	C:GO:0005615 F:GO:0004867 P:GO:0006953 F:GO:0005515 P:GO:0030162 ND:GO:0008372
gi|15080499|gb|AAH11991.1|	Serpin peptidase inhibitor, clade A (alpha-1 antiproteinase, antitrypsin), member 1	418	40	1e-180	0.96	6	C:GO:0005615 F:GO:0004867 P:GO:0006953 F:GO:0005515 P:GO:0030162 ND:GO:0008372
gi|24438|emb|CAA26677.1|	Serpin peptidase inhibitor, clade A (alpha-1 antiproteinase, antitrypsin), member 1	127	40	1e-65	0.96	6	C:GO:0005615 F:GO:0004867 P:GO:0006953 F:GO:0005515 P:GO:0030162 ND:GO:0008372
gi|15990507|gb|AAH15642.1|	Serpin peptidase inhibitor, clade A (alpha-1 antiproteinase, antitrypsin), member 1	418	40	1e-179	0.95	6	C:GO:0005615 F:GO:0004867 P:GO:0006953 F:GO:0005515 P:GO:0030162 ND:GO:0008372
gi|28207863|emb|CAD62585.1|	unnamed protein product	370	40	1e-179	0.95	6	C:GO:0005615 F:GO:0004867 P:GO:0006953 F:GO:0005515 P:GO:0030162 ND:GO:0008372
gi|12653819|gb|AAH00698.1|	Keratin 18	430	40	1e-179	0.89	4	C:GO:0005882 P:GO:0009653 F:GO:0005515 F:GO:0005200
gi|62897747|dbj|BAD96813.1|	keratin 18 variant	430	40	1e-179	0.89	4	C:GO:0005882 P:GO:0009653 F:GO:0005515 F:GO:0005200
gi|30311|emb|CAA31377.1|	cytokeratin 18 (424 AA)	424	40	1e-180	0.89	4	C:GO:0005882 P:GO:0009653 F:GO:0005515 F:GO:0005200
gi|4557888|ref|NP_000215.1|	keratin 18	430	40	1e-180	0.89	4	C:GO:0005882 P:GO:0009653 F:GO:0005515 F:GO:0005200
gi|10435998|dbj|BAB14722.1|	unnamed protein product	575	40	1e-174	0.77	5	P:GO:0006071 F:GO:0005524 F:GO:0004371 F:GO:0016829 P:GO:0046486	EC:2.7.1.29,
gi|62898892|dbj|BAD97300.1|	DKFZP586B1621 protein variant	575	40	1e-175	0.77	5	P:GO:0006071 F:GO:0005524 F:GO:0004371 F:GO:0016829 P:GO:0046486	EC:2.7.1.29,
gi|4502027|ref|NP_000468.1|	albumin	609	40	1e-170	0.93	22	F:GO:0050824 F:GO:0008144 F:GO:0005507 P:GO:0006810 P:GO:0051659 P:GO:0050891 P:GO:0009267 C:GO:0005615 F:GO:0003677 F:GO:0019825 F:GO:0005386 F:GO:0005515 P:GO:0019836 P:GO:0043072 F:GO:0016209 P:GO:0043066 F:GO:0030170 F:GO:0005504 P:GO:0030104 F:GO:0015643 P:GO:0006955 C:GO:0019814
gi|31615333|pdb|1HK5|A	AChain A, Human Serum Albumin Mutant R218h Complexed With Thyroxine (3,3',5,5'-Tetraiodo-L-Thyronine)	585	40	1e-170	0.92	22	F:GO:0050824 F:GO:0008144 F:GO:0005507 P:GO:0006810 P:GO:0051659 P:GO:0050891 P:GO:0009267 C:GO:0005615 F:GO:0003677 F:GO:0019825 F:GO:0005386 F:GO:0005515 P:GO:0019836 P:GO:0043072 F:GO:0016209 P:GO:0043066 F:GO:0030170 F:GO:0005504 P:GO:0030104 F:GO:0015643 P:GO:0006955 C:GO:0019814
gi|29726905|pdb|1O9X|A	albumin	585	40	1e-170	0.92	22	F:GO:0050824 F:GO:0008144 F:GO:0005507 P:GO:0006810 P:GO:0051659 P:GO:0050891 P:GO:0009267 C:GO:0005615 F:GO:0003677 F:GO:0019825 F:GO:0005386 F:GO:0005515 P:GO:0019836 P:GO:0043072 F:GO:0016209 P:GO:0043066 F:GO:0030170 F:GO:0005504 P:GO:0030104 F:GO:0015643 P:GO:0006955 C:GO:0019814
gi|6013427|gb|AAF01333.1|	AF190168_1serum albumin precursor	609	40	1e-170	0.92	22	F:GO:0050824 F:GO:0008144 F:GO:0005507 P:GO:0006810 P:GO:0051659 P:GO:0050891 P:GO:0009267 C:GO:0005615 F:GO:0003677 F:GO:0019825 F:GO:0005386 F:GO:0005515 P:GO:0019836 P:GO:0043072 F:GO:0016209 P:GO:0043066 F:GO:0030170 F:GO:0005504 P:GO:0030104 F:GO:0015643 P:GO:0006955 C:GO:0019814
gi|31615331|pdb|1HK3|A	AChain A, Human Serum Albumin Mutant R218p Complexed With Thyroxine (3,3',5,5'-Tetraiodo-L-Thyronine)	585	40	1e-170	0.92	22	F:GO:0050824 F:GO:0008144 F:GO:0005507 P:GO:0006810 P:GO:0051659 P:GO:0050891 P:GO:0009267 C:GO:0005615 F:GO:0003677 F:GO:0019825 F:GO:0005386 F:GO:0005515 P:GO:0019836 P:GO:0043072 F:GO:0016209 P:GO:0043066 F:GO:0030170 F:GO:0005504 P:GO:0030104 F:GO:0015643 P:GO:0006955 C:GO:0019814
gi|51476390|emb|CAH18185.1|	hypothetical protein	609	40	1e-170	0.92	22	F:GO:0050824 F:GO:0008144 F:GO:0005507 P:GO:0006810 P:GO:0051659 P:GO:0050891 P:GO:0009267 C:GO:0005615 F:GO:0003677 F:GO:0019825 F:GO:0005386 F:GO:0005515 P:GO:0019836 P:GO:0043072 F:GO:0016209 P:GO:0043066 F:GO:0030170 F:GO:0005504 P:GO:0030104 F:GO:0015643 P:GO:0006955 C:GO:0019814
gi|28590|emb|CAA23753.1|	unnamed protein product	609	40	1e-170	0.92	22	F:GO:0050824 F:GO:0008144 F:GO:0005507 P:GO:0006810 P:GO:0051659 P:GO:0050891 P:GO:0009267 C:GO:0005615 F:GO:0003677 F:GO:0019825 F:GO:0005386 F:GO:0005515 P:GO:0019836 P:GO:0043072 F:GO:0016209 P:GO:0043066 F:GO:0030170 F:GO:0005504 P:GO:0030104 F:GO:0015643 P:GO:0006955 C:GO:0019814
gi|62113341|gb|AAX63425.1|	serum albumin	609	40	1e-170	0.92	22	F:GO:0050824 F:GO:0008144 F:GO:0005507 P:GO:0006810 P:GO:0051659 P:GO:0050891 P:GO:0009267 C:GO:0005615 F:GO:0003677 F:GO:0019825 F:GO:0005386 F:GO:0005515 P:GO:0019836 P:GO:0043072 F:GO:0016209 P:GO:0043066 F:GO:0030170 F:GO:0005504 P:GO:0030104 F:GO:0015643 P:GO:0006955 C:GO:0019814
gi|4389275|pdb|1BKE|	albumin	581	40	1e-170	0.92	22	F:GO:0050824 F:GO:0008144 F:GO:0005507 P:GO:0006810 P:GO:0051659 P:GO:0050891 P:GO:0009267 C:GO:0005615 F:GO:0003677 F:GO:0019825 F:GO:0005386 F:GO:0005515 P:GO:0019836 P:GO:0043072 F:GO:0016209 P:GO:0043066 F:GO:0030170 F:GO:0005504 P:GO:0030104 F:GO:0015643 P:GO:0006955 C:GO:0019814
gi|23307793|gb|AAN17825.1|	serum albumin	609	40	1e-170	0.92	22	F:GO:0050824 F:GO:0008144 F:GO:0005507 P:GO:0006810 P:GO:0051659 P:GO:0050891 P:GO:0009267 C:GO:0005615 F:GO:0003677 F:GO:0019825 F:GO:0005386 F:GO:0005515 P:GO:0019836 P:GO:0043072 F:GO:0016209 P:GO:0043066 F:GO:0030170 F:GO:0005504 P:GO:0030104 F:GO:0015643 P:GO:0006955 C:GO:0019814
gi|25058739|gb|AAH39235.1|	ALB protein	627	40	1e-170	0.91	22	F:GO:0050824 F:GO:0008144 F:GO:0005507 P:GO:0006810 P:GO:0051659 P:GO:0050891 P:GO:0009267 C:GO:0005615 F:GO:0003677 F:GO:0019825 F:GO:0005386 F:GO:0005515 P:GO:0019836 P:GO:0043072 F:GO:0016209 P:GO:0043066 F:GO:0030170 F:GO:0005504 P:GO:0030104 F:GO:0015643 P:GO:0006955 C:GO:0019814
gi|55669910|pdb|1TF0|A	ALB protein	572	40	1e-170	0.91	22	F:GO:0050824 F:GO:0008144 F:GO:0005507 P:GO:0006810 P:GO:0051659 P:GO:0050891 P:GO:0009267 C:GO:0005615 F:GO:0003677 F:GO:0019825 F:GO:0005386 F:GO:0005515 P:GO:0019836 P:GO:0043072 F:GO:0016209 P:GO:0043066 F:GO:0030170 F:GO:0005504 P:GO:0030104 F:GO:0015643 P:GO:0006955 C:GO:0019814
gi|11493459|gb|AAG35503.1|	albumin	499	40	1e-170	0.72	22	F:GO:0050824 F:GO:0008144 F:GO:0005507 P:GO:0006810 P:GO:0051659 P:GO:0050891 P:GO:0009267 C:GO:0005615 F:GO:0003677 F:GO:0019825 F:GO:0005386 F:GO:0005515 P:GO:0019836 P:GO:0043072 F:GO:0016209 P:GO:0043066 F:GO:0030170 F:GO:0005504 P:GO:0030104 F:GO:0015643 P:GO:0006955 C:GO:0019814
gi|763431|gb|AAA64922.1|	similar to human albumin, Swiss-Prot Accession Number P02768; Method: conceptual translation supplied by author	455	40	1e-170	0.7	22	F:GO:0050824 F:GO:0008144 F:GO:0005507 P:GO:0006810 P:GO:0051659 P:GO:0050891 P:GO:0009267 C:GO:0005615 F:GO:0003677 F:GO:0019825 F:GO:0005386 F:GO:0005515 P:GO:0019836 P:GO:0043072 F:GO:0016209 P:GO:0043066 F:GO:0030170 F:GO:0005504 P:GO:0030104 F:GO:0015643 P:GO:0006955 C:GO:0019814
gi|27692693|gb|AAH41789.1|	ALB protein	417	40	1e-180	0.65	22	F:GO:0050824 F:GO:0008144 F:GO:0005507 P:GO:0006810 P:GO:0051659 P:GO:0050891 P:GO:0009267 C:GO:0005615 F:GO:0003677 F:GO:0019825 F:GO:0005386 F:GO:0005515 P:GO:0019836 P:GO:0043072 F:GO:0016209 P:GO:0043066 F:GO:0030170 F:GO:0005504 P:GO:0030104 F:GO:0015643 P:GO:0006955 C:GO:0019814
gi|23241675|gb|AAH35969.1|	ALB protein	396	40	1e-170	0.7	22	F:GO:0050824 F:GO:0008144 F:GO:0005507 P:GO:0006810 P:GO:0051659 P:GO:0050891 P:GO:0009267 C:GO:0005615 F:GO:0003677 F:GO:0019825 F:GO:0005386 F:GO:0005515 P:GO:0019836 P:GO:0043072 F:GO:0016209 P:GO:0043066 F:GO:0030170 F:GO:0005504 P:GO:0030104 F:GO:0015643 P:GO:0006955 C:GO:0019814
gi|7770217|gb|AAF69644.1|	albumin	288	40	1e-166	0.71	22	F:GO:0050824 F:GO:0008144 F:GO:0005507 P:GO:0006810 P:GO:0051659 P:GO:0050891 P:GO:0009267 C:GO:0005615 F:GO:0003677 F:GO:0019825 F:GO:0005386 F:GO:0005515 P:GO:0019836 P:GO:0043072 F:GO:0016209 P:GO:0043066 F:GO:0030170 F:GO:0005504 P:GO:0030104 F:GO:0015643 P:GO:0006955 C:GO:0019814
gi|6650826|gb|AAF22034.1|	PREDICTED: albumin	257	40	1e-148	0.68	22	F:GO:0050824 F:GO:0008144 F:GO:0005507 P:GO:0006810 P:GO:0051659 P:GO:0050891 P:GO:0009267 C:GO:0005615 F:GO:0003677 F:GO:0019825 F:GO:0005386 F:GO:0005515 P:GO:0019836 P:GO:0043072 F:GO:0016209 P:GO:0043066 F:GO:0030170 F:GO:0005504 P:GO:0030104 F:GO:0015643 P:GO:0006955 C:GO:0019814
gi|7959791|gb|AAF71067.1|	AF116721_45PRO1708	283	40	1e-164	0.7	22	F:GO:0050824 F:GO:0008144 F:GO:0005507 P:GO:0006810 P:GO:0051659 P:GO:0050891 P:GO:0009267 C:GO:0005615 F:GO:0003677 F:GO:0019825 F:GO:0005386 F:GO:0005515 P:GO:0019836 P:GO:0043072 F:GO:0016209 P:GO:0043066 F:GO:0030170 F:GO:0005504 P:GO:0030104 F:GO:0015643 P:GO:0006955 C:GO:0019814
gi|71042087|pdb|1YSX|A	PREDICTED: albumin	201	40	1e-113	0.7	22	F:GO:0050824 F:GO:0008144 F:GO:0005507 P:GO:0006810 P:GO:0051659 P:GO:0050891 P:GO:0009267 C:GO:0005615 F:GO:0003677 F:GO:0019825 F:GO:0005386 F:GO:0005515 P:GO:0019836 P:GO:0043072 F:GO:0016209 P:GO:0043066 F:GO:0030170 F:GO:0005504 P:GO:0030104 F:GO:0015643 P:GO:0006955 C:GO:0019814
gi|15679996|gb|AAH14308.1|	AAH14308Unknown (protein for IMAGE:3934797)	201	40	1e-113	0.7	22	F:GO:0050824 F:GO:0008144 F:GO:0005507 P:GO:0006810 P:GO:0051659 P:GO:0050891 P:GO:0009267 C:GO:0005615 F:GO:0003677 F:GO:0019825 F:GO:0005386 F:GO:0005515 P:GO:0019836 P:GO:0043072 F:GO:0016209 P:GO:0043066 F:GO:0030170 F:GO:0005504 P:GO:0030104 F:GO:0015643 P:GO:0006955 C:GO:0019814
gi|1890020|dbj|BAA19418.1|	mutant keratin 9	226	40	1e-116	0.8	4	C:GO:0005882 P:GO:0008544 F:GO:0005515 F:GO:0005200
gi|62897409|dbj|BAD96645.1|	beta actin variant	375	40	1e-170	0.99	5	F:GO:0005200 C:GO:0035267 C:GO:0005884 F:GO:0005515 F:GO:0005524
gi|15277503|gb|AAH12854.1|	ACTB protein	360	40	1e-170	0.99	5	F:GO:0005200 C:GO:0035267 C:GO:0005884 F:GO:0005515 F:GO:0005524
gi|62897625|dbj|BAD96752.1|	beta actin variant	375	40	1e-170	0.99	5	F:GO:0005200 C:GO:0035267 C:GO:0005884 F:GO:0005515 F:GO:0005524
gi|62897671|dbj|BAD96775.1|	beta actin variant	375	40	1e-170	0.99	5	F:GO:0005200 C:GO:0035267 C:GO:0005884 F:GO:0005515 F:GO:0005524
gi|14250401|gb|AAH08633.1|	cytoskeletal beta actin	368	40	1e-170	0.99	5	F:GO:0005200 C:GO:0035267 C:GO:0005884 F:GO:0005515 F:GO:0005524
gi|16924319|gb|AAH17450.1|	AAH17450Unknown (protein for IMAGE:3538275)	363	40	1e-170	0.99	5	F:GO:0005200 C:GO:0035267 C:GO:0005884 F:GO:0005515 F:GO:0005524
gi|14278147|pdb|1D4X|A	AChain A, Crystal Structure Of Caenorhabditis Elegans Mg-Atp Actin Complexed With Human Gelsolin Segment 1 At 1.75 A Resolution.	375	40	1e-170	0.99	5	F:GO:0005200 C:GO:0035267 C:GO:0005884 F:GO:0005515 F:GO:0005524
gi|28336|emb|CAA45026.1|	mutant beta-actin (beta'-actin)	375	40	1e-170	0.99	5	F:GO:0005200 C:GO:0035267 C:GO:0005884 F:GO:0005515 F:GO:0005524
gi|7245526|pdb|1DEJ|A	AChain A, Crystal Structure Of A DictyosteliumTETRAHYMENA CHIMERA Actin (Mutant 646: Q228kT229AA230YA231KS232EE360H) IN Complex With Human Gelsolin Segment 1	375	40	1e-170	0.96	4	C:GO:0005884 F:GO:0005524 F:GO:0005515 F:GO:0005200
gi|28374049|pdb|1NLV|A	AChain A, Crystal Structure Of Dictyostelium Discoideum Actin Complexed With Ca Atp And Human Gelsolin Segment 1	375	40	1e-170	0.98	4	C:GO:0005884 F:GO:0005524 F:GO:0005515 F:GO:0005200
gi|62421065|gb|AAX82251.1|	actin-like protein	103	40	1e-54	0.99	4	C:GO:0005884 F:GO:0005524 F:GO:0005515 F:GO:0005200
gi|62421180|gb|AAX82307.1|	beta-actin	103	40	1e-54	1	4	C:GO:0005884 F:GO:0005524 F:GO:0005515 F:GO:0005200
gi|62420916|gb|AAX82177.1|	actin-like protein	103	40	1e-54	0.99	4	C:GO:0005884 F:GO:0005524 F:GO:0005515 F:GO:0005200
gi|62420947|gb|AAX82192.1|	actin-like protein	103	40	1e-54	0.99	4	C:GO:0005884 F:GO:0005524 F:GO:0005515 F:GO:0005200
gi|62421109|gb|AAX82272.1|	actin-like protein	103	40	1e-54	0.9	4	C:GO:0005884 F:GO:0005524 F:GO:0005515 F:GO:0005200
gi|62421148|gb|AAX82291.1|	actin-like protein	103	40	1e-54	0.99	4	C:GO:0005884 F:GO:0005524 F:GO:0005515 F:GO:0005200
gi|62420995|gb|AAX82216.1|	actin-like protein	103	40	1e-54	0.98	4	C:GO:0005884 F:GO:0005524 F:GO:0005515 F:GO:0005200
gi|62421176|gb|AAX82305.1|	actin-like protein	103	40	1e-54	0.97	4	C:GO:0005884 F:GO:0005524 F:GO:0005515 F:GO:0005200
gi|62421136|gb|AAX82285.1|	actin-like protein	103	40	1e-54	0.98	4	C:GO:0005884 F:GO:0005524 F:GO:0005515 F:GO:0005200
gi|62421140|gb|AAX82287.1|	actin-like protein	103	40	1e-54	0.91	4	C:GO:0005884 F:GO:0005524 F:GO:0005515 F:GO:0005200
gi|62421132|gb|AAX82283.1|	actin-like protein	103	40	1e-54	0.99	4	C:GO:0005884 F:GO:0005524 F:GO:0005515 F:GO:0005200
gi|62421021|gb|AAX82229.1|	actin-like protein	103	40	1e-54	0.99	4	C:GO:0005884 F:GO:0005524 F:GO:0005515 F:GO:0005200
gi|62420933|gb|AAX82185.1|	actin-like protein	103	40	1e-54	0.99	4	C:GO:0005884 F:GO:0005524 F:GO:0005515 F:GO:0005200
gi|62421128|gb|AAX82281.1|	actin-like protein	103	40	1e-54	0.99	4	C:GO:0005884 F:GO:0005524 F:GO:0005515 F:GO:0005200
gi|62421170|gb|AAX82302.1|	actin-like protein	103	40	1e-54	0.99	4	C:GO:0005884 F:GO:0005524 F:GO:0005515 F:GO:0005200
gi|62421178|gb|AAX82306.1|	actin-like protein	103	40	1e-54	0.99	4	C:GO:0005884 F:GO:0005524 F:GO:0005515 F:GO:0005200
gi|62421069|gb|AAX82253.1|	actin-like protein	103	40	1e-54	1	4	C:GO:0005884 F:GO:0005524 F:GO:0005515 F:GO:0005200
gi|45768586|gb|AAH67428.1|	cytochrome P450, family 1, subfamily A, polypeptide 2	516	40	1e-170	0.91	9	F:GO:0050381 C:GO:0005792 F:GO:0009055 F:GO:0005506 F:GO:0020037 P:GO:0006118 C:GO:0016020 F:GO:0019825 C:GO:0005783	EC:1.14.14.1,
gi|45768475|gb|AAH67429.1|	Cytochrome P450, family 1, subfamily A, polypeptide 2	516	40	1e-170	0.9	9	F:GO:0050381 C:GO:0005792 F:GO:0009055 F:GO:0005506 F:GO:0020037 P:GO:0006118 C:GO:0016020 F:GO:0019825 C:GO:0005783	EC:1.14.14.1,
gi|4503201|ref|NP_000752.1|	CP1A2_HUMANCytochrome P450 1A2 (CYPIA2) (P450-P3) (P(3)450) (P450 4)	515	40	1e-170	0.9	9	F:GO:0050381 C:GO:0005792 F:GO:0009055 F:GO:0005506 F:GO:0020037 P:GO:0006118 C:GO:0016020 F:GO:0019825 C:GO:0005783	EC:1.14.14.1,
gi|6470137|gb|AAF13599.1|	AF182274_1cytochrome P450-1A2	516	40	1e-170	0.9	9	F:GO:0050381 C:GO:0005792 F:GO:0009055 F:GO:0005506 F:GO:0020037 P:GO:0006118 C:GO:0016020 F:GO:0019825 C:GO:0005783	EC:1.14.14.1,
gi|45767643|gb|AAH67427.1|	Cytochrome P450, family 1, subfamily A, polypeptide 2	516	40	1e-170	0.9	9	F:GO:0050381 C:GO:0005792 F:GO:0009055 F:GO:0005506 F:GO:0020037 P:GO:0006118 C:GO:0016020 F:GO:0019825 C:GO:0005783	EC:1.14.14.1,
gi|62897015|dbj|BAD96448.1|	flavin containing monooxygenase 5 variant	533	40	1e-178	0.86	10	F:GO:0004499 C:GO:0005792 F:GO:0015036 F:GO:0050661 P:GO:0006118 F:GO:0000287 ND:GO:0000004 C:GO:0031227 C:GO:0016021 F:GO:0050660	EC:1.14.13.8,
gi|4503761|ref|NP_001452.1|	flavin containing monooxygenase 5	533	40	1e-177	0.86	10	F:GO:0004499 C:GO:0005792 F:GO:0015036 F:GO:0050661 P:GO:0006118 F:GO:0000287 ND:GO:0000004 C:GO:0031227 C:GO:0016021 F:GO:0050660	EC:1.14.13.8,
gi|55663192|emb|CAH72648.1|	FMO5_HUMANDimethylaniline monooxygenase	533	40	1e-178	0.86	10	F:GO:0004499 C:GO:0005792 F:GO:0015036 F:GO:0050661 P:GO:0006118 F:GO:0000287 ND:GO:0000004 C:GO:0031227 C:GO:0016021 F:GO:0050660	EC:1.14.13.8,
gi|23274234|gb|AAH35687.1|	FMO5 protein	285	40	1e-160	0.89	9	F:GO:0004499 C:GO:0005792 F:GO:0015036 F:GO:0050661 P:GO:0006118 ND:GO:0000004 C:GO:0031227 C:GO:0016021 F:GO:0050660	EC:1.14.13.8,
gi|48145971|emb|CAG33208.1|	GLYAT	162	40	1e-89	0.81	9	P:GO:0009636 P:GO:0006637 F:GO:0047961 C:GO:0005813 P:GO:0000074 F:GO:0043015 C:GO:0005739 P:GO:0042967 C:GO:0045298	EC:2.3.1.13,
gi|2554941|gb|AAB81453.1|	putative glycine-N-acyltransferase; aralkyl-CoA N-acyltransferase	162	40	1e-89	0.81	9	P:GO:0009636 P:GO:0006637 F:GO:0047961 C:GO:0005813 P:GO:0000074 F:GO:0043015 C:GO:0005739 P:GO:0042967 C:GO:0045298	EC:2.3.1.13,
gi|62898307|dbj|BAD97093.1|	mitochondrial aldehyde dehydrogenase 2 precursor variant	517	40	1e-170	0.96	22	F:GO:0004029 F:GO:0004030 F:GO:0009055 C:GO:0005739 P:GO:0006094 P:GO:0006096 P:GO:0006525 P:GO:0006547 P:GO:0006550 P:GO:0006552 P:GO:0006554 P:GO:0006560 P:GO:0006568 P:GO:0006574 P:GO:0006631 P:GO:0006699 P:GO:0019260 P:GO:0019482 P:GO:0019852 P:GO:0046251 P:GO:0046486 P:GO:0006118	EC:1.2.1.3, EC:1.2.1.5,
gi|48256839|gb|AAT41621.1|	mitochondrial aldehyde dehydrogenase 2	517	40	1e-170	0.96	22	F:GO:0004029 F:GO:0004030 F:GO:0009055 C:GO:0005739 P:GO:0006094 P:GO:0006096 P:GO:0006525 P:GO:0006547 P:GO:0006550 P:GO:0006552 P:GO:0006554 P:GO:0006560 P:GO:0006568 P:GO:0006574 P:GO:0006631 P:GO:0006699 P:GO:0019260 P:GO:0019482 P:GO:0019852 P:GO:0046251 P:GO:0046486 P:GO:0006118	EC:1.2.1.3, EC:1.2.1.5,
gi|6137684|pdb|1CW3|H	Homo sapiens aldehyde dehydrogenase 2 family (mitochondrial)	494	40	1e-170	0.97	22	F:GO:0004029 F:GO:0004030 F:GO:0009055 C:GO:0005739 P:GO:0006094 P:GO:0006096 P:GO:0006525 P:GO:0006547 P:GO:0006550 P:GO:0006552 P:GO:0006554 P:GO:0006560 P:GO:0006568 P:GO:0006574 P:GO:0006631 P:GO:0006699 P:GO:0019260 P:GO:0019482 P:GO:0019852 P:GO:0046251 P:GO:0046486 P:GO:0006118	EC:1.2.1.3, EC:1.2.1.5,
gi|49258360|pdb|1OF7|H	Homo sapiens aldehyde dehydrogenase 2 family (mitochondrial)	500	40	1e-170	0.97	22	F:GO:0004029 F:GO:0004030 F:GO:0009055 C:GO:0005739 P:GO:0006094 P:GO:0006096 P:GO:0006525 P:GO:0006547 P:GO:0006550 P:GO:0006552 P:GO:0006554 P:GO:0006560 P:GO:0006568 P:GO:0006574 P:GO:0006631 P:GO:0006699 P:GO:0019260 P:GO:0019482 P:GO:0019852 P:GO:0046251 P:GO:0046486 P:GO:0006118	EC:1.2.1.3, EC:1.2.1.5,
gi|25777732|ref|NP_000681.2|	Homo sapiens aldehyde dehydrogenase 2 family (mitochondrial)	517	40	1e-170	0.96	22	F:GO:0004029 F:GO:0004030 F:GO:0009055 C:GO:0005739 P:GO:0006094 P:GO:0006096 P:GO:0006525 P:GO:0006547 P:GO:0006550 P:GO:0006552 P:GO:0006554 P:GO:0006560 P:GO:0006568 P:GO:0006574 P:GO:0006631 P:GO:0006699 P:GO:0019260 P:GO:0019482 P:GO:0019852 P:GO:0046251 P:GO:0046486 P:GO:0006118	EC:1.2.1.3, EC:1.2.1.5,
gi|33357604|pdb|1O04|H	AChain A, Cys302ser Mutant Of Human Mitochondrial Aldehyde Dehydrogenase Complexed With Nadh And Mg2+	500	40	1e-170	0.96	22	F:GO:0004029 F:GO:0004030 F:GO:0009055 C:GO:0005739 P:GO:0006094 P:GO:0006096 P:GO:0006525 P:GO:0006547 P:GO:0006550 P:GO:0006552 P:GO:0006554 P:GO:0006560 P:GO:0006568 P:GO:0006574 P:GO:0006631 P:GO:0006699 P:GO:0019260 P:GO:0019482 P:GO:0019852 P:GO:0046251 P:GO:0046486 P:GO:0006118	EC:1.2.1.3, EC:1.2.1.5,
gi|30584723|gb|AAP36614.1|	Homo sapiens aldehyde dehydrogenase 2 family (mitochondrial)	518	40	1e-170	0.96	22	F:GO:0004029 F:GO:0004030 F:GO:0009055 C:GO:0005739 P:GO:0006094 P:GO:0006096 P:GO:0006525 P:GO:0006547 P:GO:0006550 P:GO:0006552 P:GO:0006554 P:GO:0006560 P:GO:0006568 P:GO:0006574 P:GO:0006631 P:GO:0006699 P:GO:0019260 P:GO:0019482 P:GO:0019852 P:GO:0046251 P:GO:0046486 P:GO:0006118	EC:1.2.1.3, EC:1.2.1.5,
gi|71042508|pdb|1ZUM|L	Homo sapiens aldehyde dehydrogenase 2 family (mitochondrial)	500	40	1e-170	0.97	22	F:GO:0004029 F:GO:0004030 F:GO:0009055 C:GO:0005739 P:GO:0006094 P:GO:0006096 P:GO:0006525 P:GO:0006547 P:GO:0006550 P:GO:0006552 P:GO:0006554 P:GO:0006560 P:GO:0006568 P:GO:0006574 P:GO:0006631 P:GO:0006699 P:GO:0019260 P:GO:0019482 P:GO:0019852 P:GO:0046251 P:GO:0046486 P:GO:0006118	EC:1.2.1.3, EC:1.2.1.5,
gi|48146099|emb|CAG33272.1|	ALDH2	517	40	1e-170	0.96	22	F:GO:0004029 F:GO:0004030 F:GO:0009055 C:GO:0005739 P:GO:0006094 P:GO:0006096 P:GO:0006525 P:GO:0006547 P:GO:0006550 P:GO:0006552 P:GO:0006554 P:GO:0006560 P:GO:0006568 P:GO:0006574 P:GO:0006631 P:GO:0006699 P:GO:0019260 P:GO:0019482 P:GO:0019852 P:GO:0046251 P:GO:0046486 P:GO:0006118	EC:1.2.1.3, EC:1.2.1.5,
gi|28606|emb|CAA28990.1|	unnamed protein product	516	40	1e-170	0.95	22	F:GO:0004029 F:GO:0004030 F:GO:0009055 C:GO:0005739 P:GO:0006094 P:GO:0006096 P:GO:0006525 P:GO:0006547 P:GO:0006550 P:GO:0006552 P:GO:0006554 P:GO:0006560 P:GO:0006568 P:GO:0006574 P:GO:0006631 P:GO:0006699 P:GO:0019260 P:GO:0019482 P:GO:0019852 P:GO:0046251 P:GO:0046486 P:GO:0006118	EC:1.2.1.3, EC:1.2.1.5,
gi|28608|emb|CAA68290.1|	unnamed protein product	515	40	1e-170	0.95	22	F:GO:0004029 F:GO:0004030 F:GO:0009055 C:GO:0005739 P:GO:0006094 P:GO:0006096 P:GO:0006525 P:GO:0006547 P:GO:0006550 P:GO:0006552 P:GO:0006554 P:GO:0006560 P:GO:0006568 P:GO:0006574 P:GO:0006631 P:GO:0006699 P:GO:0019260 P:GO:0019482 P:GO:0019852 P:GO:0046251 P:GO:0046486 P:GO:0006118	EC:1.2.1.3, EC:1.2.1.5,
gi|73535637|pdb|1YAJ|L	AChain A, Crystal Structure Of Human Carboxylesterase In Complex With Cholate And Palmitate	532	40	1e-170	0.93	5	C:GO:0005615 P:GO:0008152 C:GO:0005783 P:GO:0009636 F:GO:0004759
gi|68508967|ref|NP_001020366.1|	carboxylesterase 1 isoform a precursor	568	40	1e-170	0.92	5	C:GO:0005615 P:GO:0008152 C:GO:0005783 P:GO:0009636 F:GO:0004759
gi|68508965|ref|NP_001020365.1|	carboxylesterase 1 isoform b precursor	567	40	1e-170	0.93	5	C:GO:0005615 P:GO:0008152 C:GO:0005783 P:GO:0009636 F:GO:0004759
gi|8248931|gb|AAC60631.2|	acyl coenzyme A:cholesterol acyltransferase	568	40	1e-170	0.92	5	C:GO:0005615 P:GO:0008152 C:GO:0005783 P:GO:0009636 F:GO:0004759
gi|30749523|pdb|1MX1|F	Carboxylesterase 1 (monocyte/macrophage serine esterase 1)	548	40	1e-170	0.93	5	C:GO:0005615 P:GO:0008152 C:GO:0005783 P:GO:0009636 F:GO:0004759
gi|68508957|ref|NP_001257.4|	carboxylesterase 1 isoform c precursor	566	40	1e-170	0.93	5	C:GO:0005615 P:GO:0008152 C:GO:0005783 P:GO:0009636 F:GO:0004759
gi|458470|dbj|BAA04650.1|	carboxylesterase	567	40	1e-170	0.93	5	C:GO:0005615 P:GO:0008152 C:GO:0005783 P:GO:0009636 F:GO:0004759
gi|15214585|gb|AAH12418.1|	Carboxylesterase 1 (monocyte/macrophage serine esterase 1)	566	40	1e-170	0.93	5	C:GO:0005615 P:GO:0008152 C:GO:0005783 P:GO:0009636 F:GO:0004759
gi|5823472|gb|AAD53175.1|	AF177775_1egasyn	567	40	1e-170	0.92	5	C:GO:0005615 P:GO:0008152 C:GO:0005783 P:GO:0009636 F:GO:0004759
gi|6009626|dbj|BAA84995.1|	brain carboxylesterase hBr1	429	40	1e-170	0.93	5	C:GO:0005615 P:GO:0008152 C:GO:0005783 P:GO:0009636 F:GO:0004759
gi|6492116|gb|AAF14185.1|	AF106005_1carboxylesterase-related protein	288	40	1e-156	0.94	6	C:GO:0005615 P:GO:0006805 P:GO:0009653 P:GO:0009636 F:GO:0004759 C:GO:0005783
gi|37194633|gb|AAH09706.1|	CES1 protein	150	40	1e-74	0.96	6	C:GO:0005615 P:GO:0006805 P:GO:0009653 P:GO:0009636 F:GO:0004759 C:GO:0005783
gi|30584593|gb|AAP36549.1|	Homo sapiens glyceraldehyde-3-phosphate dehydrogenase	336	40	1e-180	0.96	7	F:GO:0004365 F:GO:0051287 C:GO:0005739 P:GO:0000740 P:GO:0006096 P:GO:0006094 P:GO:0043066	EC:1.2.1.12,
gi|31645|emb|CAA25833.1|	glyceraldehyde-3-phosphate dehydrogenase	335	40	1e-180	0.96	7	F:GO:0004365 F:GO:0051287 C:GO:0005739 P:GO:0000740 P:GO:0006096 P:GO:0006094 P:GO:0043066	EC:1.2.1.12,
gi|67464046|pdb|1ZNQ|Q	OChain O, Crsytal Structure Of Human Liver Gapdh	338	40	1e-180	0.96	7	F:GO:0004365 F:GO:0051287 C:GO:0005739 P:GO:0000740 P:GO:0006096 P:GO:0006094 P:GO:0043066	EC:1.2.1.12,
gi|35053|emb|CAA37794.1|	uracil DNA glycosylase	331	40	1e-174	0.92	7	F:GO:0004365 F:GO:0051287 C:GO:0005739 P:GO:0000740 P:GO:0006096 P:GO:0006094 P:GO:0043066	EC:1.2.1.12,
gi|51465474|ref|XP_294070.4|	Homo sapiens glyceraldehyde-3-phosphate dehydrogenase	517	40	1e-120	0.88	5	C:GO:0005737 F:GO:0051287 P:GO:0006096 F:GO:0004365 P:GO:0006094	EC:1.2.1.12,
gi|62988630|gb|AAY24018.1|	chaperonin (HSP60)	55	40	1e-22	0.99	8	P:GO:0042981 P:GO:0006457 F:GO:0051087 P:GO:0030150 P:GO:0006986 F:GO:0005524 F:GO:0051082 C:GO:0005739
gi|2914652|pdb|1AOS|B	AChain A, Human Argininosuccinate Lyase	464	40	1e-179	0.9	10	C:GO:0005737 P:GO:0006527 P:GO:0000050 F:GO:0005212 F:GO:0004056 P:GO:0006526 P:GO:0007423 P:GO:0006522 P:GO:0006531 P:GO:0006560	EC:4.3.2.1,
gi|28878|emb|CAA68722.1|	unnamed protein product	464	40	1e-179	0.9	10	C:GO:0005737 P:GO:0006527 P:GO:0000050 F:GO:0005212 F:GO:0004056 P:GO:0006526 P:GO:0007423 P:GO:0006522 P:GO:0006531 P:GO:0006560	EC:4.3.2.1,
gi|68303547|ref|NP_001020115.1|	argininosuccinate lyase isoform 2	444	40	1e-174	0.86	10	C:GO:0005737 P:GO:0006527 P:GO:0000050 F:GO:0005212 F:GO:0004056 P:GO:0006526 P:GO:0007423 P:GO:0006522 P:GO:0006531 P:GO:0006560	EC:4.3.2.1,
gi|30584903|gb|AAP36708.1|	Homo sapiens argininosuccinate lyase	465	40	1e-180	0.9	10	C:GO:0005737 P:GO:0006527 P:GO:0000050 F:GO:0005212 F:GO:0004056 P:GO:0006526 P:GO:0007423 P:GO:0006522 P:GO:0006531 P:GO:0006560	EC:4.3.2.1,
gi|31541964|ref|NP_000039.2|	Homo sapiens argininosuccinate lyase	464	40	1e-180	0.9	10	C:GO:0005737 P:GO:0006527 P:GO:0000050 F:GO:0005212 F:GO:0004056 P:GO:0006526 P:GO:0007423 P:GO:0006522 P:GO:0006531 P:GO:0006560	EC:4.3.2.1,
gi|18033920|gb|AAL57276.1|	ARLY_HUMANArgininosuccinate lyase (Arginosuccinase) (ASAL)	464	40	1e-179	0.9	10	C:GO:0005737 P:GO:0006527 P:GO:0000050 F:GO:0005212 F:GO:0004056 P:GO:0006526 P:GO:0007423 P:GO:0006522 P:GO:0006531 P:GO:0006560	EC:4.3.2.1,
gi|18655513|pdb|1K62|B	AChain A, Crystal Structure Of The Human Argininosuccinate Lyase Q286r Mutant	464	40	1e-179	0.9	10	C:GO:0005737 P:GO:0006527 P:GO:0000050 F:GO:0005212 F:GO:0004056 P:GO:0006526 P:GO:0007423 P:GO:0006522 P:GO:0006531 P:GO:0006560	EC:4.3.2.1,
gi|32111|emb|CAA24951.1|	H2A1B_HUMANHistone H2A type 1-B	130	40	1e-54	0.98	4	C:GO:0000786 F:GO:0003677 P:GO:0006334 C:GO:0005634
gi|7264004|emb|CAB81656.1|	H2A histone family, member E	128	40	1e-52	0.98	4	C:GO:0000786 F:GO:0003677 P:GO:0006334 C:GO:0005634
gi|70686|pir||HSHUA5	PREDICTED: similar to histone 2a	129	40	1e-52	0.97	4	C:GO:0000786 F:GO:0003677 P:GO:0006334 C:GO:0005634
gi|62896815|dbj|BAD96348.1|	heat shock 70kDa protein 8 isoform 2 variant	493	40	1e-170	0.98	7	C:GO:0009986 P:GO:0006457 P:GO:0006986 F:GO:0005524 F:GO:0051082 F:GO:0042623 C:GO:0005634
gi|24234686|ref|NP_694881.1|	heat shock 70kDa protein 8 isoform 2	493	40	1e-170	0.99	7	C:GO:0009986 P:GO:0006457 P:GO:0006986 F:GO:0005524 F:GO:0051082 F:GO:0042623 C:GO:0005634
gi|48257068|gb|AAH07276.2|	HSPA8 protein	587	40	1e-170	0.99	7	C:GO:0009986 P:GO:0006457 P:GO:0006986 F:GO:0005524 F:GO:0051082 F:GO:0042623 C:GO:0005634
gi|62897129|dbj|BAD96505.1|	heat shock 70kDa protein 8 isoform 1 variant	646	40	1e-170	0.99	7	C:GO:0009986 P:GO:0006457 P:GO:0006986 F:GO:0005524 F:GO:0051082 F:GO:0042623 C:GO:0005634
gi|30584503|gb|AAP36504.1|	Homo sapiens dicarbonyl/L-xylulose reductase	245	40	1e-128	0.85	8	C:GO:0016020 P:GO:0042732 F:GO:0050038 F:GO:0047880 F:GO:0004090 P:GO:0006006 P:GO:0006691 P:GO:0006693	EC:1.1.1.10, EC:1.1.1.162, EC:1.1.1.184,
gi|12804319|gb|AAH03018.1|	Homo sapiens dicarbonyl/L-xylulose reductase	243	40	1e-127	0.85	8	C:GO:0016020 P:GO:0042732 F:GO:0050038 F:GO:0047880 F:GO:0004090 P:GO:0006006 P:GO:0006691 P:GO:0006693	EC:1.1.1.10, EC:1.1.1.162, EC:1.1.1.184,
gi|30582601|gb|AAP35527.1|	Homo sapiens dicarbonyl/L-xylulose reductase	244	40	1e-127	0.85	8	C:GO:0016020 P:GO:0042732 F:GO:0050038 F:GO:0047880 F:GO:0004090 P:GO:0006006 P:GO:0006691 P:GO:0006693	EC:1.1.1.10, EC:1.1.1.162, EC:1.1.1.184,
gi|33150790|gb|AAP97273.1|	AF139841_1carbonyl reductase II	244	40	1e-127	0.85	8	C:GO:0016020 P:GO:0042732 F:GO:0050038 F:GO:0047880 F:GO:0004090 P:GO:0006006 P:GO:0006691 P:GO:0006693	EC:1.1.1.10, EC:1.1.1.162, EC:1.1.1.184,
gi|4505621|ref|NP_002558.1|	PREDICTED: similar to phosphatidylethanolamine binding protein	187	40	1e-109	0.87	3	F:GO:0004867 F:GO:0005524 F:GO:0008429
gi|4261934|gb|AAD14234.1|	PREDICTED: similar to phosphatidylethanolamine binding protein	140	40	1e-81	0.9	3	F:GO:0004867 F:GO:0005524 F:GO:0008429
gi|913159|gb|AAB32876.1|	PREDICTED: similar to phosphatidylethanolamine binding protein	186	40	1e-108	0.88	3	F:GO:0004867 F:GO:0005524 F:GO:0008429
gi|28592|emb|CAA23754.1|	serum albumin	609	40	1e-170	0.93	22	F:GO:0050824 F:GO:0008144 F:GO:0005507 P:GO:0006810 P:GO:0051659 P:GO:0050891 P:GO:0009267 C:GO:0005615 F:GO:0003677 F:GO:0019825 F:GO:0005386 F:GO:0005515 P:GO:0019836 P:GO:0043072 F:GO:0016209 P:GO:0043066 F:GO:0030170 F:GO:0005504 P:GO:0030104 F:GO:0015643 P:GO:0006955 C:GO:0019814
gi|585079|sp|Q08426|ECHP_HUMAN	ECHP_HUMANPeroxisomal bifunctional enzyme (PBE) (PBFE)	723	40	1e-170	0.71	15	F:GO:0003857 C:GO:0005777 F:GO:0004165 F:GO:0004300 F:GO:0008692 P:GO:0006091 P:GO:0006550 P:GO:0006552 P:GO:0006554 P:GO:0006568 P:GO:0006574 P:GO:0006633 P:GO:0018874 P:GO:0019482 P:GO:0046251	EC:1.1.1.35, EC:5.3.3.8, EC:4.2.1.17, EC:5.1.2.3,
gi|62021246|gb|AAH38948.1|	enoyl-Coenzyme A, hydratase/3-hydroxyacyl Coenzyme A dehydrogenase	723	40	1e-170	0.72	15	F:GO:0003857 C:GO:0005777 F:GO:0004165 F:GO:0004300 F:GO:0008692 P:GO:0006091 P:GO:0006550 P:GO:0006552 P:GO:0006554 P:GO:0006568 P:GO:0006574 P:GO:0006633 P:GO:0018874 P:GO:0019482 P:GO:0046251	EC:1.1.1.35, EC:5.3.3.8, EC:4.2.1.17, EC:5.1.2.3,
gi|18462105|gb|AAL72117.1|	delta-globin	147	40	1e-81	0.96	10	P:GO:0015671 F:GO:0005344 C:GO:0005833 F:GO:0008430 F:GO:0005506 F:GO:0020037 F:GO:0030492 P:GO:0045429 P:GO:0030185 F:GO:0019825
gi|18462107|gb|AAL72118.1|	delta globin	147	40	1e-81	0.96	10	P:GO:0015671 F:GO:0005344 C:GO:0005833 F:GO:0008430 F:GO:0005506 F:GO:0020037 F:GO:0030492 P:GO:0045429 P:GO:0030185 F:GO:0019825
gi|70959450|gb|AAZ16491.1|	hemoglobin delta Etolia variant	105	40	1e-56	0.96	10	P:GO:0015671 F:GO:0005344 C:GO:0005833 F:GO:0008430 F:GO:0005506 F:GO:0020037 F:GO:0030492 P:GO:0045429 P:GO:0030185 F:GO:0019825
gi|8101647|gb|AAF72612.1|	AF230076_1alpha-2-globin	142	40	1e-76	0.99	6	F:GO:0020037 C:GO:0005833 F:GO:0005344 P:GO:0015671 F:GO:0005506 F:GO:0019825
gi|31376247|gb|AAP44005.1|	truncated alpha 1 globin variant	43	40	1e-16	0.97	4	F:GO:0020037 C:GO:0005833 P:GO:0015671 F:GO:0019825
gi|27902682|gb|AAO24131.1|	hemoglobin alpha-2	91	40	1e-45	0.97	6	F:GO:0020037 C:GO:0005833 F:GO:0005344 P:GO:0015671 F:GO:0005506 F:GO:0019825
gi|28542874|gb|AAO42516.1|	hemoglobin alpha-1 chain	88	40	1e-43	0.97	6	F:GO:0020037 C:GO:0005833 F:GO:0005344 P:GO:0015671 F:GO:0005506 F:GO:0019825
gi|27804515|gb|AAO22464.1|	alpha-1 globin	88	40	1e-43	0.97	6	F:GO:0020037 C:GO:0005833 F:GO:0005344 P:GO:0015671 F:GO:0005506 F:GO:0019825
gi|9624481|gb|AAF90195.1|	alpha one globin	91	40	1e-44	0.97	6	F:GO:0020037 C:GO:0005833 F:GO:0005344 P:GO:0015671 F:GO:0005506 F:GO:0019825
gi|258901|gb|AAB23944.1|	-	15	0	-	-	0		-
gi|1340148|emb|CAA23751.1|	alpha 2 globin variant	85	40	1e-41	0.99	6	F:GO:0020037 C:GO:0005833 F:GO:0005344 P:GO:0015671 F:GO:0005506 F:GO:0019825
gi|27804485|gb|AAO22463.1|	alpha-2 globin	56	40	1e-24	0.98	4	F:GO:0020037 C:GO:0005833 P:GO:0015671 F:GO:0019825
gi|47679337|gb|AAT36649.1|	hemoglobin alpha 1	90	40	1e-44	0.99	6	F:GO:0020037 C:GO:0005833 F:GO:0005344 P:GO:0015671 F:GO:0005506 F:GO:0019825
gi|45768468|gb|AAH67419.1|	unnamed protein product	375	40	1e-170	0.96	6	C:GO:0005737 F:GO:0004024 F:GO:0009055 F:GO:0008270 P:GO:0006069 P:GO:0006118
gi|13096744|pdb|1HT0|B	unnamed protein product	374	40	1e-170	0.96	6	C:GO:0005737 F:GO:0004024 F:GO:0009055 F:GO:0008270 P:GO:0006069 P:GO:0006118
gi|4501933|ref|NP_000660.1|	class I alcohol dehydrogenase, gamma subunit	375	40	1e-170	0.96	6	C:GO:0005737 F:GO:0004024 F:GO:0009055 F:GO:0008270 P:GO:0006069 P:GO:0006118
gi|45768576|gb|AAH67421.1|	Alcohol dehydrogenase 1C (class I), gamma polypeptide	375	40	1e-180	0.96	6	C:GO:0005737 F:GO:0004024 F:GO:0009055 F:GO:0008270 P:GO:0006069 P:GO:0006118
gi|825622|emb|CAA27876.1|	unnamed protein product	322	40	1e-176	0.96	6	C:GO:0005737 F:GO:0004024 F:GO:0009055 F:GO:0008270 P:GO:0006069 P:GO:0006118
gi|5817221|emb|CAB53701.1|	hypothetical protein	165	40	1e-58	0.76	5	P:GO:0006071 F:GO:0005524 F:GO:0004371 F:GO:0016829 P:GO:0046486	EC:2.7.1.29,
gi|62896933|dbj|BAD96407.1|	aldehyde dehydrogenase 6A1 precursor variant	535	40	1e-179	0.9	10	F:GO:0004491 F:GO:0018478 P:GO:0019859 P:GO:0006220 F:GO:0000062 C:GO:0005739 P:GO:0006020 P:GO:0006550 P:GO:0006552 P:GO:0006574	EC:1.2.1.27, EC:1.2.1.18,
gi|7160985|emb|CAB76468.1|	aldehyde dehydrogenase 6A1 precursor	535	40	1e-179	0.9	10	F:GO:0004491 F:GO:0018478 P:GO:0019859 P:GO:0006220 F:GO:0000062 C:GO:0005739 P:GO:0006020 P:GO:0006550 P:GO:0006552 P:GO:0006574	EC:1.2.1.27, EC:1.2.1.18,
gi|7981322|emb|CAB92071.1|	arginase, type I	322	40	1e-170	0.91	6	C:GO:0005737 F:GO:0030145 P:GO:0006527 P:GO:0000050 F:GO:0004053 P:GO:0006560	EC:3.5.3.1,
gi|56203899|emb|CAI23317.1|	arginase, liver	330	40	1e-170	0.89	6	C:GO:0005737 F:GO:0030145 P:GO:0006527 P:GO:0000050 F:GO:0004053 P:GO:0006560	EC:3.5.3.1,
gi|30584521|gb|AAP36513.1|	Homo sapiens arginase, liver	237	40	1e-135	0.91	6	C:GO:0005737 F:GO:0030145 P:GO:0006527 P:GO:0000050 F:GO:0004053 P:GO:0006560	EC:3.5.3.1,
gi|13529083|gb|AAH05321.1|	ARG1 protein	236	40	1e-134	0.91	6	C:GO:0005737 F:GO:0030145 P:GO:0006527 P:GO:0000050 F:GO:0004053 P:GO:0006560	EC:3.5.3.1,
gi|55958410|emb|CAI16160.1|	Unknown (protein for IMAGE:4901992)	412	40	1e-170	0.86	9	C:GO:0005737 P:GO:0000050 F:GO:0005515 P:GO:0006526 F:GO:0005524 F:GO:0004055 P:GO:0006522 P:GO:0006531 P:GO:0006560	EC:6.3.4.5,
gi|28872|emb|CAA25771.1|	unnamed protein product	412	40	1e-180	0.86	9	C:GO:0005737 P:GO:0000050 F:GO:0005515 P:GO:0006526 F:GO:0005524 F:GO:0004055 P:GO:0006522 P:GO:0006531 P:GO:0006560	EC:6.3.4.5,
gi|30353943|gb|AAH52288.1|	Unknown (protein for IMAGE:4901992)	414	40	1e-170	0.86	9	C:GO:0005737 P:GO:0000050 F:GO:0005515 P:GO:0006526 F:GO:0005524 F:GO:0004055 P:GO:0006522 P:GO:0006531 P:GO:0006560	EC:6.3.4.5,
gi|55958408|emb|CAI16158.1|	argininosuccinate synthetase	198	40	1e-105	0.91	9	C:GO:0005737 P:GO:0000050 F:GO:0005515 P:GO:0006526 F:GO:0005524 F:GO:0004055 P:GO:0006522 P:GO:0006531 P:GO:0006560	EC:6.3.4.5,
gi|8659555|ref|NP_002188.1|	aconitase 1	889	40	1e-170	0.9	7	C:GO:0005737 F:GO:0003723 F:GO:0005506 F:GO:0051539 F:GO:0003994 P:GO:0019643 P:GO:0046487	EC:4.2.1.3,
gi|9802308|gb|AAF99681.1|	chimeric iron-responsive element-binding protein, chimeric IRE-BP	790	40	1e-170	0.91	7	C:GO:0005737 F:GO:0003723 F:GO:0005506 F:GO:0051539 F:GO:0003994 P:GO:0019643 P:GO:0046487	EC:4.2.1.3,
gi|32815082|gb|AAP88039.1|	Homo sapiens aldehyde dehydrogenase 1 family, member A1	501	40	1e-170	0.94	31	F:GO:0004028 C:GO:0005737 F:GO:0004030 P:GO:0006081 F:GO:0004029 F:GO:0009055 F:GO:0005497 F:GO:0005099 F:GO:0001758 P:GO:0006094 P:GO:0006096 P:GO:0006547 P:GO:0006558 P:GO:0006570 P:GO:0006525 P:GO:0006550 P:GO:0006552 P:GO:0006554 P:GO:0006560 P:GO:0006568 P:GO:0006574 P:GO:0006631 P:GO:0006699 P:GO:0019260 P:GO:0019482 P:GO:0019852 P:GO:0046251 P:GO:0046486 P:GO:0006118 P:GO:0007264 P:GO:0042…	EC:1.2.1.5, EC:1.2.1.3, EC:1.2.1.36,
gi|30584455|gb|AAP36480.1|	Homo sapiens aldehyde dehydrogenase 1 family, member A1	502	40	1e-170	0.94	31	F:GO:0004028 C:GO:0005737 F:GO:0004030 P:GO:0006081 F:GO:0004029 F:GO:0009055 F:GO:0005497 F:GO:0005099 F:GO:0001758 P:GO:0006094 P:GO:0006096 P:GO:0006547 P:GO:0006558 P:GO:0006570 P:GO:0006525 P:GO:0006550 P:GO:0006552 P:GO:0006554 P:GO:0006560 P:GO:0006568 P:GO:0006574 P:GO:0006631 P:GO:0006699 P:GO:0019260 P:GO:0019482 P:GO:0019852 P:GO:0046251 P:GO:0046486 P:GO:0006118 P:GO:0007264 P:GO:0042…	EC:1.2.1.5, EC:1.2.1.3, EC:1.2.1.36,
gi|2183299|gb|AAC51652.1|	aldehyde dehydrogenase 1	501	40	1e-170	0.94	31	F:GO:0004028 C:GO:0005737 F:GO:0004030 P:GO:0006081 F:GO:0004029 F:GO:0009055 F:GO:0005497 F:GO:0005099 F:GO:0001758 P:GO:0006094 P:GO:0006096 P:GO:0006547 P:GO:0006558 P:GO:0006570 P:GO:0006525 P:GO:0006550 P:GO:0006552 P:GO:0006554 P:GO:0006560 P:GO:0006568 P:GO:0006574 P:GO:0006631 P:GO:0006699 P:GO:0019260 P:GO:0019482 P:GO:0019852 P:GO:0046251 P:GO:0046486 P:GO:0006118 P:GO:0007264 P:GO:0042…	EC:1.2.1.5, EC:1.2.1.3, EC:1.2.1.36,
gi|15825648|pdb|1HZH|K	HChain H, Crystal Structure Of The Intact Human Igg B12 With Broad And Potent Activity Against Primary Hiv-1 Isolates: A Template For Hiv Vaccine Design	457	40	1e-170	0.91	1	C:GO:0016021
gi|41351366|gb|AAH65820.1|	IGHV4-31 protein	473	40	1e-170	0.91	1	C:GO:0016021
gi|2765421|emb|CAA75030.1|	immunoglobulin kappa heavy chain	473	40	1e-170	0.93	1	C:GO:0016021
gi|10334569|emb|CAC10233.1|	IGHG3 protein	377	40	1e-180	0.94	7	P:GO:0006955 F:GO:0003823 C:GO:0005624 C:GO:0016021 F:GO:0004872 C:GO:0019814 P:GO:0007165
gi|10334557|emb|CAC10227.1|	immunoglobulin heavy chain	377	40	1e-180	0.94	7	P:GO:0006955 F:GO:0003823 C:GO:0005624 C:GO:0016021 F:GO:0004872 C:GO:0019814 P:GO:0007165
gi|10334573|emb|CAC10235.1|	immunoglobulin heavy chain	362	40	1e-180	0.92	7	P:GO:0006955 F:GO:0003823 C:GO:0005624 C:GO:0016021 F:GO:0004872 C:GO:0019814 P:GO:0007165
gi|21748616|dbj|BAC03445.1|	FLJ00385 protein	509	40	1e-180	0.95	5	P:GO:0006955 F:GO:0003823 C:GO:0005624 C:GO:0016021 C:GO:0019814
gi|10334547|emb|CAC10222.1|	immunoglobulin heavy chain	377	40	1e-180	0.94	7	P:GO:0006955 F:GO:0003823 C:GO:0005624 C:GO:0016021 F:GO:0004872 C:GO:0019814 P:GO:0007165
gi|321150|pir||A60764	Unknown (protein for MGC:105008)	377	40	1e-180	0.94	7	P:GO:0006955 F:GO:0003823 C:GO:0005624 C:GO:0016021 F:GO:0004872 C:GO:0019814 P:GO:0007165
gi|10334549|emb|CAC10223.1|	immunoglobulin heavy chain	377	40	1e-180	0.94	7	P:GO:0006955 F:GO:0003823 C:GO:0005624 C:GO:0016021 F:GO:0004872 C:GO:0019814 P:GO:0007165
gi|2765425|emb|CAA75032.1|	immunoglobulin lambda heavy chain	477	40	1e-170	0.93	1	C:GO:0016021
gi|184747|gb|AAC82527.1|	Unknown (protein for MGC:88782)	329	40	1e-170	0.88	1	C:GO:0016021
gi|9857753|gb|AAG00909.1|	humanized murine anti-VEEV antibody Hy4-26C heavy chain	329	40	1e-170	0.88	3	F:GO:0004872 C:GO:0016021 P:GO:0007165
gi|5031410|gb|AAD38158.1|	AF150959_1immunoglobulin G1 Fc fragment	223	40	1e-131	0.82	1	C:GO:0016021
gi|10334617|emb|CAC10257.1|	immunoglobulin heavy chain	362	40	1e-179	0.9	5	P:GO:0006955 F:GO:0003823 C:GO:0005624 C:GO:0016021 C:GO:0019814
gi|46326410|gb|AAS88328.1|	Hepatitis B virus receptor binding protein	348	40	1e-170	0.98	3	F:GO:0004872 C:GO:0016021 P:GO:0007165
gi|10334589|emb|CAC10243.1|	immunoglobulin heavy chain	377	40	1e-180	0.93	7	P:GO:0006955 F:GO:0003823 C:GO:0005624 C:GO:0016021 F:GO:0004872 C:GO:0019814 P:GO:0007165
gi|9837148|gb|AAG00448.1|	anti-human melanoma single-chain variable fragment antibody G71-1 immunoconjugate	501	40	1e-180	0.74	1	C:GO:0016021
gi|10334585|emb|CAC10241.1|	immunoglobulin heavy chain	377	40	1e-180	0.94	7	P:GO:0006955 F:GO:0003823 C:GO:0005624 C:GO:0016021 F:GO:0004872 C:GO:0019814 P:GO:0007165
gi|10334623|emb|CAC10260.1|	immunoglobulin heavy chain	362	40	1e-180	0.91	7	P:GO:0006955 F:GO:0003823 C:GO:0005624 C:GO:0016021 F:GO:0004872 C:GO:0019814 P:GO:0007165
gi|1628395|emb|CAA67886.1|	gamma 3 immunoglobulin constant heavy chain	346	40	1e-180	0.88	3	F:GO:0004872 C:GO:0016021 P:GO:0007165
gi|10334635|emb|CAC10266.1|	immunogloblin heavy chain	362	40	1e-180	0.92	7	P:GO:0006955 F:GO:0003823 C:GO:0005624 C:GO:0016021 F:GO:0004872 C:GO:0019814 P:GO:0007165
gi|55669890|pdb|1T89|B	IgG1 Fc domain/langerin extracellular domain fusion protein	224	40	1e-132	0.85	3	F:GO:0004872 C:GO:0016021 P:GO:0007165
gi|9857757|gb|AAG00911.1|	recombinant IgG3 heavy chain	346	40	1e-173	0.82	3	F:GO:0004872 C:GO:0016021 P:GO:0007165
gi|10334609|emb|CAC10253.1|	immunoglobulin heavy chain	362	40	1e-180	0.92	7	P:GO:0006955 F:GO:0003823 C:GO:0005624 C:GO:0016021 F:GO:0004872 C:GO:0019814 P:GO:0007165
gi|58198523|gb|AAW65947.1|	immunoglobulin gamma heavy chain 3	246	40	1e-145	0.82	1	C:GO:0016021
gi|10334593|emb|CAC10245.1|	unnamed protein product	377	40	1e-180	0.91	7	P:GO:0006955 F:GO:0003823 C:GO:0005624 C:GO:0016021 F:GO:0004872 C:GO:0019814 P:GO:0007165
gi|29726975|pdb|1OQX|B	HIV-1 gp120-human CD4-human IgG1 hinge-CH3 heavy chain chimera	212	40	1e-123	0.82	1	C:GO:0016021
gi|58760229|gb|AAW82028.1|	anti-RhD monoclonal T125 gamma1 heavy chain precursor	475	40	1e-170	0.92	1	C:GO:0016021
gi|184759|gb|AAB59394.1|	IGHG4 protein	326	40	1e-178	0.87	7	P:GO:0006955 F:GO:0003823 C:GO:0005624 C:GO:0016021 F:GO:0004872 C:GO:0019814 P:GO:0007165
gi|59807832|gb|AAH89421.1|	Unknown (protein for MGC:105008)	519	40	1e-180	0.93	7	P:GO:0006955 F:GO:0003823 C:GO:0005624 C:GO:0016021 F:GO:0004872 C:GO:0019814 P:GO:0007165
gi|8569503|pdb|1DN2|B	AChain A, Fc Fragment Of Human Igg1 In Complex With An Engineered 13 Residue Peptide Dcawhlgelvwct-Nh2	207	40	1e-120	0.86	3	F:GO:0004872 C:GO:0016021 P:GO:0007165
gi|10121060|pdb|1E4K|B	AChain A, Crystal Structure Of Soluble Human Igg1 Fc Fragment-Fc-Gamma Receptor Iii Complex	225	40	1e-133	0.87	3	F:GO:0004872 C:GO:0016021 P:GO:0007165
gi|14277820|pdb|1IIX|B	AChain A, Crystal Structure Of Soluble Human Igg1 Fc Fragment-Fc-Gamma Receptor Iii Complex	224	40	1e-132	0.87	3	F:GO:0004872 C:GO:0016021 P:GO:0007165
gi|121045|sp|P01860|IGHG3_HUMAN	IGHG3_HUMANIg gamma-3 chain C region (Heavy chain disease protein) (HDC)	290	40	1e-141	0.86	5	P:GO:0006955 F:GO:0003823 C:GO:0005624 C:GO:0016021 C:GO:0019814
gi|70031|pir||G3HUWI	IGHG3_HUMANIg gamma-3 chain C region (Heavy chain disease protein) (HDC)	289	40	1e-141	0.86	5	P:GO:0006955 F:GO:0003823 C:GO:0005624 C:GO:0016021 C:GO:0019814
gi|28373349|pdb|1H3Y|B	AChain A, Crystal Structure Of Soluble Human Igg1 Fc Fragment-Fc-Gamma Receptor Iii Complex	223	40	1e-131	0.88	3	F:GO:0004872 C:GO:0016021 P:GO:0007165
gi|14277817|pdb|1IIS|B	AChain A, Crystal Structure Of A Human Fcg Receptor In Complex With An Fc Fragment Of Igg1 (Orthorhombic)	224	40	1e-132	0.87	3	F:GO:0004872 C:GO:0016021 P:GO:0007165
gi|19717684|gb|AAL96263.1|	HIV-1 gp120-human CD4-human IgG1 hinge-CH3 heavy chain chimera	216	40	1e-126	0.82	1	C:GO:0016021
gi|49258108|gb|AAH73782.1|	IGHG1 protein	475	40	1e-170	0.91	1	C:GO:0016021
gi|6649880|gb|AAF21613.1|	human IgG1 neutralizing heavy chain with leader	469	40	1e-170	0.91	1	C:GO:0016021
gi|12054072|emb|CAC20454.1|	immunoglobulin heavy chain constant region gamma 1	330	40	1e-170	0.87	1	C:GO:0016021
gi|34528531|dbj|BAC85529.1|	unnamed protein product	475	40	1e-170	0.91	1	C:GO:0016021
gi|49258106|gb|AAH73773.1|	Unknown (protein for MGC:88782)	476	40	1e-170	0.89	1	C:GO:0016021
gi|49256427|gb|AAH73766.1|	IGHG1 protein	465	40	1e-170	0.9	1	C:GO:0016021
gi|3659940|pdb|1ADQ|A	AChain A, Crystal Structure Of A Human Igm Rheumatoid Factor Fab In Complex With Its Autoantigen Igg Fc	206	40	1e-119	0.84	7	P:GO:0006955 F:GO:0003823 C:GO:0005624 C:GO:0016021 F:GO:0004872 C:GO:0019814 P:GO:0007165
gi|2414494|emb|CAA04844.1|	immunoglobulin heavy chain, constant region	217	40	1e-125	0.82	7	P:GO:0006955 F:GO:0003823 C:GO:0005624 C:GO:0016021 F:GO:0004872 C:GO:0019814 P:GO:0007165
gi|12054076|emb|CAC20456.1|	immunoglobulin heavy chain constant region gamma 3	377	40	1e-180	0.94	7	P:GO:0006955 F:GO:0003823 C:GO:0005624 C:GO:0016021 F:GO:0004872 C:GO:0019814 P:GO:0007165
gi|17939514|gb|AAH19317.1|	3-hydroxybutyrate dehydrogenase precursor	343	40	1e-179	0.73	4	P:GO:0006702 F:GO:0003858 C:GO:0005759 P:GO:0046950	EC:1.1.1.30,
gi|15080429|gb|AAH11964.1|	3-hydroxybutyrate dehydrogenase, type 1	343	40	1e-178	0.73	4	P:GO:0006702 F:GO:0003858 C:GO:0005759 P:GO:0046950	EC:1.1.1.30,
gi|30230669|gb|AAP20868.1|	cholesteryl ester hydrolase	567	40	1e-170	0.92	5	C:GO:0005615 P:GO:0008152 C:GO:0005783 P:GO:0009636 F:GO:0004759
gi|1335304|emb|CAA37147.1|	monocyte/macrophage serine-esterase 1	503	40	1e-170	0.93	5	C:GO:0005615 P:GO:0008152 C:GO:0005783 P:GO:0009636 F:GO:0004759
gi|55670366|pdb|1USB|B	AChain A, Rational Design Of A Novel Enzyme - Efficient Thioester Hydrolysis Enabled By The Incorporation Of A Single His Residue Into Human Glutathione Transferase A1-1	225	40	1e-117	0.94	7	ND:GO:0008372 ND:GO:0000004 C:GO:0005737 P:GO:0006950 F:GO:0004364 P:GO:0006749 P:GO:0006803	EC:2.5.1.18,
gi|825605|emb|CAA46642.1|	glutathione S-transferase	222	40	1e-114	0.94	7	ND:GO:0008372 ND:GO:0000004 C:GO:0005737 P:GO:0006950 F:GO:0004364 P:GO:0006749 P:GO:0006803	EC:2.5.1.18,
gi|8218078|emb|CAB92770.1|	glutathione S-transferase A2	222	40	1e-114	0.94	7	ND:GO:0008372 ND:GO:0000004 C:GO:0005737 P:GO:0006950 F:GO:0004364 P:GO:0006749 P:GO:0006803	EC:2.5.1.18,
gi|55960291|emb|CAI13812.1|	glutathione S-transferase A1	222	40	1e-114	0.95	7	ND:GO:0008372 ND:GO:0000004 C:GO:0005737 P:GO:0006950 F:GO:0004364 P:GO:0006749 P:GO:0006803	EC:2.5.1.18,
gi|50513286|pdb|1PL1|B	AChain A, Crystal Structure Of Human Glutathione Transferase (Gst) A1- 1 In Complex With Glutathione	222	40	1e-113	0.94	7	ND:GO:0008372 ND:GO:0000004 C:GO:0005737 P:GO:0006950 F:GO:0004364 P:GO:0006749 P:GO:0006803	EC:2.5.1.18,
gi|257476|gb|AAB23672.1|	glutathione S-transferase A2 subunit	222	40	1e-114	0.94	7	ND:GO:0008372 ND:GO:0000004 C:GO:0005737 P:GO:0006950 F:GO:0004364 P:GO:0006749 P:GO:0006803	EC:2.5.1.18,
gi|60655931|gb|AAX32529.1|	glutathione S-transferase A2	222	40	1e-114	0.94	7	ND:GO:0008372 ND:GO:0000004 C:GO:0005737 P:GO:0006950 F:GO:0004364 P:GO:0006749 P:GO:0006803	EC:2.5.1.18,
gi|24987430|pdb|1K3Y|B	AChain A, Glutathione S-Transferase A1-1 (E.C.2.5.1.18)	221	40	1e-114	0.95	7	ND:GO:0008372 ND:GO:0000004 C:GO:0005737 P:GO:0006950 F:GO:0004364 P:GO:0006749 P:GO:0006803	EC:2.5.1.18,
gi|50513288|pdb|1PL2|B	AChain A, Crystal Structure Of Human Glutathione Transferase (Gst) A1- 1 T68e Mutant In Complex With Decarboxy-Glutathione	222	40	1e-113	0.94	7	ND:GO:0008372 ND:GO:0000004 C:GO:0005737 P:GO:0006950 F:GO:0004364 P:GO:0006749 P:GO:0006803	EC:2.5.1.18,
gi|71042021|pdb|1YDK|B	AChain A, Crystal Structure Of The I219a Mutant Of Human Glutathione Transferase A1-1 With S-Hexylglutathione	222	40	1e-114	0.94	7	ND:GO:0008372 ND:GO:0000004 C:GO:0005737 P:GO:0006950 F:GO:0004364 P:GO:0006749 P:GO:0006803	EC:2.5.1.18,
gi|10443247|emb|CAC10389.1|	glutathione S-transferase A3	222	40	1e-111	0.93	7	ND:GO:0008372 ND:GO:0000004 C:GO:0005737 P:GO:0006950 F:GO:0004364 P:GO:0006749 P:GO:0006803	EC:2.5.1.18,
gi|11258625|pir||A49365	glutathione S-transferase A3	222	40	1e-111	0.93	7	ND:GO:0008372 ND:GO:0000004 C:GO:0005737 P:GO:0006950 F:GO:0004364 P:GO:0006749 P:GO:0006803	EC:2.5.1.18,
gi|265539|gb|AAB25364.1|	alpha-class glutathione S-transferase omega 1 subunit	169	40	1e-85	0.95	7	ND:GO:0008372 ND:GO:0000004 C:GO:0005737 P:GO:0006950 F:GO:0004364 P:GO:0006749 P:GO:0006803	EC:2.5.1.18,
gi|265545|gb|AAB25369.1|	alpha-class glutathione S-transferase omega 2 subunit	169	40	1e-85	0.95	7	ND:GO:0008372 ND:GO:0000004 C:GO:0005737 P:GO:0006950 F:GO:0004364 P:GO:0006749 P:GO:0006803	EC:2.5.1.18,
gi|18089048|gb|AAH20619.1|	glutathione S-transferase A3	222	40	1e-111	0.93	7	ND:GO:0008372 ND:GO:0000004 C:GO:0005737 P:GO:0006950 F:GO:0004364 P:GO:0006749 P:GO:0006803	EC:2.5.1.18,
gi|46947348|gb|AAT06769.1|	glutathione S-transferase A1	222	40	1e-114	0.94	7	ND:GO:0008372 ND:GO:0000004 C:GO:0005737 P:GO:0006950 F:GO:0004364 P:GO:0006749 P:GO:0006803	EC:2.5.1.18,
gi|825606|emb|CAA46643.1|	glutathione S-transferase	222	40	1e-113	0.92	7	ND:GO:0008372 ND:GO:0000004 C:GO:0005737 P:GO:0006950 F:GO:0004364 P:GO:0006749 P:GO:0006803	EC:2.5.1.18,
gi|18044943|gb|AAH20218.1|	acyl-Coenzyme A dehydrogenase, very long chain isoform 2 precursor	633	40	1e-180	0.83	6	F:GO:0004466 P:GO:0006118 P:GO:0006635 P:GO:0015980 F:GO:0050660 C:GO:0005739	EC:1.3.99.13,
gi|3273228|dbj|BAA29057.1|	very-long-chain acyl-CoA dehydrogenase	655	40	1e-179	0.83	6	F:GO:0004466 P:GO:0006118 P:GO:0006635 P:GO:0015980 F:GO:0050660 C:GO:0005739	EC:1.3.99.13,
gi|790447|emb|CAA60253.1|	acyl-Coenzyme A dehydrogenase, very long chain isoform 1 precursor	655	40	1e-180	0.83	6	F:GO:0004466 P:GO:0006118 P:GO:0006635 P:GO:0015980 F:GO:0050660 C:GO:0005739	EC:1.3.99.13,
gi|62896595|dbj|BAD96238.1|	acyl-Coenzyme A dehydrogenase, very long chain precursor variant	655	40	1e-180	0.83	6	F:GO:0004466 P:GO:0006118 P:GO:0006635 P:GO:0015980 F:GO:0050660 C:GO:0005739	EC:1.3.99.13,
gi|52631676|gb|AAU85261.1|	hemoglobin delta-beta fusion protein	34	40	1e-13	0.99	6	F:GO:0020037 C:GO:0005833 F:GO:0005344 P:GO:0015671 F:GO:0005506 F:GO:0019825
gi|34035|emb|CAA31369.1|	cytokeratin 18 (232 AA)	232	40	1e-122	0.92	4	C:GO:0005882 P:GO:0009653 F:GO:0005515 F:GO:0005200
gi|37674412|gb|AAQ96863.1|	protein disulfide isomerase-associated 4	645	40	1e-170	0.74	16	F:GO:0047961 F:GO:0004629 F:GO:0003756 P:GO:0009306 F:GO:0005509 P:GO:0006606 P:GO:0006621 F:GO:0009055 F:GO:0004197 C:GO:0005788 F:GO:0015035 P:GO:0042967 P:GO:0007242 P:GO:0009395 P:GO:0006118 P:GO:0006508	EC:2.3.1.13, EC:3.1.4.3, EC:5.3.4.1, EC:3.4.22,
gi|54304028|emb|CAH59756.1|	PREDICTED: glyceraldehyde-3-phosphate dehydrogenase isoform 2	86	40	1e-42	0.98	5	C:GO:0005737 F:GO:0051287 P:GO:0006096 F:GO:0004365 P:GO:0006094	EC:1.2.1.12,
gi|16307296|gb|AAH09738.1|	MAWD binding protein isoform a	288	40	1e-165	0.77	5	P:GO:0009058 ND:GO:0000004 ND:GO:0008372 F:GO:0016853 ND:GO:0005554
gi|10800086|dbj|BAB16606.1|	MAWD binding protein isoform a	255	40	1e-145	0.78	5	P:GO:0009058 ND:GO:0000004 ND:GO:0008372 F:GO:0016853 ND:GO:0005554
gi|14042527|dbj|BAB55285.1|	unnamed protein product	281	40	1e-161	0.77	5	P:GO:0009058 ND:GO:0000004 ND:GO:0008372 F:GO:0016853 ND:GO:0005554
gi|40886941|gb|AAR96398.1|	hemoglobin beta	147	40	1e-82	0.97	10	P:GO:0015671 F:GO:0005344 C:GO:0005833 F:GO:0008430 F:GO:0005506 F:GO:0020037 F:GO:0030492 P:GO:0045429 P:GO:0030185 F:GO:0019825
gi|33694206|gb|AAQ24848.1|	hemoglobin beta	42	40	1e-17	1	4	F:GO:0020037 C:GO:0005833 P:GO:0015671 F:GO:0019825
gi|60594312|pdb|1YEQ|D	BChain B, Hemoglobin (Val Beta1 Met, Trp Beta37 Tyr) Mutant	146	40	1e-81	0.99	10	P:GO:0015671 F:GO:0005344 C:GO:0005833 F:GO:0008430 F:GO:0005506 F:GO:0020037 F:GO:0030492 P:GO:0045429 P:GO:0030185 F:GO:0019825
gi|60594379|pdb|1YIE|D	BChain B, Hemoglobin (Val Beta1 Met, Trp Beta37 Ala) Mutant	146	40	1e-81	0.98	10	P:GO:0015671 F:GO:0005344 C:GO:0005833 F:GO:0008430 F:GO:0005506 F:GO:0020037 F:GO:0030492 P:GO:0045429 P:GO:0030185 F:GO:0019825
gi|62738860|pdb|1YZI|B	hemoglobin beta	146	40	1e-81	0.99	10	P:GO:0015671 F:GO:0005344 C:GO:0005833 F:GO:0008430 F:GO:0005506 F:GO:0020037 F:GO:0030492 P:GO:0045429 P:GO:0030185 F:GO:0019825
gi|33694204|gb|AAQ24847.1|	hemoglobin beta chain	42	40	1e-17	1	4	F:GO:0020037 C:GO:0005833 P:GO:0015671 F:GO:0019825
gi|71727271|gb|AAZ39800.1|	beta globin	147	40	1e-82	0.99	10	P:GO:0015671 F:GO:0005344 C:GO:0005833 F:GO:0008430 F:GO:0005506 F:GO:0020037 F:GO:0030492 P:GO:0045429 P:GO:0030185 F:GO:0019825
gi|61679719|pdb|1Y0W|D	BChain B, Hemoglobin (Deoxy) Mutant With Val 1 Replaced By Met In The Beta Chains (Beta V1m)	146	40	1e-81	0.99	10	P:GO:0015671 F:GO:0005344 C:GO:0005833 F:GO:0008430 F:GO:0005506 F:GO:0020037 F:GO:0030492 P:GO:0045429 P:GO:0030185 F:GO:0019825
gi|33285010|ref|NP_073583.2|	MOCO sulphurase C-terminal domain containing 1	337	40	1e-175	0.86	2	C:GO:0005739 P:GO:0006810
gi|55666223|emb|CAH71878.1|	MOCO sulphurase C-terminal domain containing 2	335	40	1e-165	0.82	2	C:GO:0005739 P:GO:0006810
gi|55666224|emb|CAH71879.1|	hypothetical protein	257	40	1e-117	0.8	2	C:GO:0005739 P:GO:0006810
gi|55663824|emb|CAH70305.1|	novel protein	94	32	1e-18	0.91	2	C:GO:0005739 P:GO:0006810
gi|55666226|emb|CAH71881.1|	novel protein	337	40	1e-175	0.86	2	C:GO:0005739 P:GO:0006810
gi|23268683|gb|AAN16468.1|	hemoglobin beta chain variant Hb.Sinai-Bel Air	105	40	1e-56	0.98	10	P:GO:0015671 F:GO:0005344 C:GO:0005833 F:GO:0008430 F:GO:0005506 F:GO:0020037 F:GO:0030492 P:GO:0045429 P:GO:0030185 F:GO:0019825
gi|62087368|dbj|BAD92131.1|	aldehyde dehydrogenase 3A2 variant	461	40	1e-179	0.92	33	F:GO:0004028 C:GO:0005792 P:GO:0007417 F:GO:0004030 P:GO:0006081 F:GO:0004029 P:GO:0008544 F:GO:0008106 P:GO:0006118 C:GO:0016021 P:GO:0007422 C:GO:0005829 C:GO:0005783 P:GO:0006094 P:GO:0006096 P:GO:0006547 P:GO:0006558 P:GO:0006570 P:GO:0006525 P:GO:0006550 P:GO:0006552 P:GO:0006554 P:GO:0006560 P:GO:0006568 P:GO:0006574 P:GO:0006631 P:GO:0006699 P:GO:0019260 P:GO:0019482 P:GO:0019852 P:GO:0046…	EC:1.2.1.5, EC:1.2.1.3, EC:1.1.1.2,
gi|12803235|gb|AAH02430.1|	Homo sapiens aldehyde dehydrogenase 3 family, member A2	508	40	1e-175	0.92	33	F:GO:0004028 C:GO:0005792 P:GO:0007417 F:GO:0004030 P:GO:0006081 F:GO:0004029 P:GO:0008544 F:GO:0008106 P:GO:0006118 C:GO:0016021 P:GO:0007422 C:GO:0005829 C:GO:0005783 P:GO:0006094 P:GO:0006096 P:GO:0006547 P:GO:0006558 P:GO:0006570 P:GO:0006525 P:GO:0006550 P:GO:0006552 P:GO:0006554 P:GO:0006560 P:GO:0006568 P:GO:0006574 P:GO:0006631 P:GO:0006699 P:GO:0019260 P:GO:0019482 P:GO:0019852 P:GO:0046…	EC:1.2.1.5, EC:1.2.1.3, EC:1.1.1.2,
gi|51476787|emb|CAH18356.1|	hypothetical protein	328	40	1e-172	0.92	33	F:GO:0004028 C:GO:0005792 P:GO:0007417 F:GO:0004030 P:GO:0006081 F:GO:0004029 P:GO:0008544 F:GO:0008106 P:GO:0006118 C:GO:0016021 P:GO:0007422 C:GO:0005829 C:GO:0005783 P:GO:0006094 P:GO:0006096 P:GO:0006547 P:GO:0006558 P:GO:0006570 P:GO:0006525 P:GO:0006550 P:GO:0006552 P:GO:0006554 P:GO:0006560 P:GO:0006568 P:GO:0006574 P:GO:0006631 P:GO:0006699 P:GO:0019260 P:GO:0019482 P:GO:0019852 P:GO:0046…	EC:1.2.1.5, EC:1.2.1.3, EC:1.1.1.2,
gi|4557303|ref|NP_000373.1|	aldehyde dehydrogenase 3A2 isoform 2	485	40	1e-175	0.92	33	F:GO:0004028 C:GO:0005792 P:GO:0007417 F:GO:0004030 P:GO:0006081 F:GO:0004029 P:GO:0008544 F:GO:0008106 P:GO:0006118 C:GO:0016021 P:GO:0007422 C:GO:0005829 C:GO:0005783 P:GO:0006094 P:GO:0006096 P:GO:0006547 P:GO:0006558 P:GO:0006570 P:GO:0006525 P:GO:0006550 P:GO:0006552 P:GO:0006554 P:GO:0006560 P:GO:0006568 P:GO:0006574 P:GO:0006631 P:GO:0006699 P:GO:0019260 P:GO:0019482 P:GO:0019852 P:GO:0046…	EC:1.2.1.5, EC:1.2.1.3, EC:1.1.1.2,
gi|30585301|gb|AAP36923.1|	Homo sapiens aldehyde dehydrogenase 3 family, member A2	509	40	1e-175	0.92	33	F:GO:0004028 C:GO:0005792 P:GO:0007417 F:GO:0004030 P:GO:0006081 F:GO:0004029 P:GO:0008544 F:GO:0008106 P:GO:0006118 C:GO:0016021 P:GO:0007422 C:GO:0005829 C:GO:0005783 P:GO:0006094 P:GO:0006096 P:GO:0006547 P:GO:0006558 P:GO:0006570 P:GO:0006525 P:GO:0006550 P:GO:0006552 P:GO:0006554 P:GO:0006560 P:GO:0006568 P:GO:0006574 P:GO:0006631 P:GO:0006699 P:GO:0019260 P:GO:0019482 P:GO:0019852 P:GO:0046…	EC:1.2.1.5, EC:1.2.1.3, EC:1.1.1.2,
gi|16877874|gb|AAH17165.1|	AAH17165Similar to triosephosphate isomerase 1	177	40	1e-97	0.97	10	P:GO:0006094 F:GO:0004807 P:GO:0006633 P:GO:0006098 P:GO:0006096 P:GO:0006000 P:GO:0006013 P:GO:0006020 P:GO:0015976 P:GO:0046486	EC:5.3.1.1,
gi|66360366|pdb|1WYI|B	AChain A, Human Triosephosphate Isomerase Of New Crystal Form	250	40	1e-141	0.96	10	P:GO:0006094 F:GO:0004807 P:GO:0006633 P:GO:0006098 P:GO:0006096 P:GO:0006000 P:GO:0006013 P:GO:0006020 P:GO:0015976 P:GO:0046486	EC:5.3.1.1,
gi|41058276|ref|XP_371261.1|	PREDICTED: similar to Triosephosphate isomerase (TIM) (Triose-phosphate isomerase) isoform 2	249	40	1e-141	0.93	10	P:GO:0006094 F:GO:0004807 P:GO:0006633 P:GO:0006098 P:GO:0006096 P:GO:0006000 P:GO:0006013 P:GO:0006020 P:GO:0015976 P:GO:0046486	EC:5.3.1.1,
gi|62896835|dbj|BAD96358.1|	triosephosphate isomerase 1 variant	249	40	1e-141	0.95	10	P:GO:0006094 F:GO:0004807 P:GO:0006633 P:GO:0006098 P:GO:0006096 P:GO:0006000 P:GO:0006013 P:GO:0006020 P:GO:0015976 P:GO:0046486	EC:5.3.1.1,
gi|14043688|gb|AAH07812.1|	triosephosphate isomerase 1	249	40	1e-141	0.95	10	P:GO:0006094 F:GO:0004807 P:GO:0006633 P:GO:0006098 P:GO:0006096 P:GO:0006000 P:GO:0006013 P:GO:0006020 P:GO:0015976 P:GO:0046486	EC:5.3.1.1,
gi|17389815|gb|AAH17917.1|	Triosephosphate isomerase 1	249	40	1e-141	0.95	10	P:GO:0006094 F:GO:0004807 P:GO:0006633 P:GO:0006098 P:GO:0006096 P:GO:0006000 P:GO:0006013 P:GO:0006020 P:GO:0015976 P:GO:0046486	EC:5.3.1.1,
gi|38571606|gb|AAH62716.1|	Ribosomal protein L23	140	40	1e-68	0.96	5	C:GO:0005840 F:GO:0003735 P:GO:0006412 P:GO:0006610 P:GO:0042254	EC:3.6.5.3,
gi|13097600|gb|AAH03518.1|	PREDICTED: similar to HL23 ribosomal protein isoform 4	134	40	1e-71	0.96	5	C:GO:0005840 F:GO:0003735 P:GO:0006412 P:GO:0006610 P:GO:0042254	EC:3.6.5.3,
gi|21706701|gb|AAH34378.1|	PREDICTED: similar to RPL23 protein isoform 1	77	40	1e-31	0.98	5	C:GO:0005840 F:GO:0003735 P:GO:0006412 P:GO:0006610 P:GO:0042254	EC:3.6.5.3,
gi|62738422|pdb|1XDM|Z	AChain A, Structure Of Human Aldolase B Associated With Hereditary Fructose Intolerance (A149p), At 277k	365	40	1e-180	0.95	9	C:GO:0005737 P:GO:0006096 P:GO:0006000 F:GO:0004332 P:GO:0006013 P:GO:0006020 P:GO:0006094 P:GO:0006098 P:GO:0015976	EC:4.1.2.13,
gi|2160383|dbj|BAA00125.1|	aldolase B	364	40	1e-180	0.94	18	F:GO:0004708 P:GO:0006928 P:GO:0007243 P:GO:0006935 F:GO:0008339 P:GO:0006096 P:GO:0006000 F:GO:0004332 C:GO:0005737 P:GO:0019735 P:GO:0007178 P:GO:0009069 P:GO:0016310 P:GO:0006013 P:GO:0006020 P:GO:0006094 P:GO:0006098 P:GO:0015976	EC:4.1.2.13,
gi|11514046|pdb|1QO5|R	AChain A, Fructose 1,6-Bisphosphate Aldolase From Human Liver Tissue	363	40	1e-180	0.95	9	C:GO:0005737 P:GO:0006096 P:GO:0006000 F:GO:0004332 P:GO:0006013 P:GO:0006020 P:GO:0006094 P:GO:0006098 P:GO:0015976	EC:4.1.2.13,
gi|55958631|emb|CAI14614.1|	aldolase B	364	40	1e-178	0.95	18	F:GO:0004708 P:GO:0006928 P:GO:0007243 P:GO:0006935 F:GO:0008339 P:GO:0006096 P:GO:0006000 F:GO:0004332 C:GO:0005737 P:GO:0019735 P:GO:0007178 P:GO:0009069 P:GO:0016310 P:GO:0006013 P:GO:0006020 P:GO:0006094 P:GO:0006098 P:GO:0015976	EC:4.1.2.13,
gi|563884|emb|CAA25072.1|	unnamed protein product	127	40	1e-61	0.94	9	C:GO:0005737 P:GO:0006096 P:GO:0006000 F:GO:0004332 P:GO:0006013 P:GO:0006020 P:GO:0006094 P:GO:0006098 P:GO:0015976	EC:4.1.2.13,
gi|34364603|emb|CAE45707.1|	hypothetical protein	706	40	1e-170	0.81	10	P:GO:0006541 P:GO:0000050 F:GO:0005515 P:GO:0006526 F:GO:0005524 P:GO:0019856 C:GO:0005739 F:GO:0004087 C:GO:0005951 P:GO:0006560	EC:6.3.4.16,
gi|20151194|pdb|1L1F|F	AChain A, Structure Of Human Glutamate Dehydrogenase-Apo Form	505	40	1e-170	0.97	11	F:GO:0004353 F:GO:0005525 P:GO:0006118 F:GO:0004352 F:GO:0005524 P:GO:0006538 P:GO:0007169 C:GO:0005739 P:GO:0006525 P:GO:0006541 P:GO:0006560	EC:1.4.1.3, EC:1.4.1.2,
gi|62897195|dbj|BAD96538.1|	glutamate dehydrogenase 1 variant	558	40	1e-170	0.97	11	F:GO:0004353 F:GO:0005525 P:GO:0006118 F:GO:0004352 F:GO:0005524 P:GO:0006538 P:GO:0007169 C:GO:0005739 P:GO:0006525 P:GO:0006541 P:GO:0006560	EC:1.4.1.3, EC:1.4.1.2,
gi|4885281|ref|NP_005262.1|	glutamate dehydrogenase 1	558	40	1e-170	0.97	11	F:GO:0004353 F:GO:0005525 P:GO:0006118 F:GO:0004352 F:GO:0005524 P:GO:0006538 P:GO:0007169 C:GO:0005739 P:GO:0006525 P:GO:0006541 P:GO:0006560	EC:1.4.1.3, EC:1.4.1.2,
gi|24849930|gb|AAN64821.1|	TAT-human glutamate dehydrogenase	519	40	1e-170	0.97	11	F:GO:0004353 F:GO:0005525 P:GO:0006118 F:GO:0004352 F:GO:0005524 P:GO:0006538 P:GO:0007169 C:GO:0005739 P:GO:0006525 P:GO:0006541 P:GO:0006560	EC:1.4.1.3, EC:1.4.1.2,
gi|30749718|pdb|1NR1|F	AChain A, Crystal Structure Of The R463a Mutant Of Human Glutamate Dehydrogenase	496	40	1e-170	0.97	11	F:GO:0004353 F:GO:0005525 P:GO:0006118 F:GO:0004352 F:GO:0005524 P:GO:0006538 P:GO:0007169 C:GO:0005739 P:GO:0006525 P:GO:0006541 P:GO:0006560	EC:1.4.1.3, EC:1.4.1.2,
gi|31815|emb|CAA46995.1|	glutamate dehydrogenase (NAD(P)+)	558	40	1e-170	0.96	11	F:GO:0004353 F:GO:0005525 P:GO:0006118 F:GO:0004352 F:GO:0005524 P:GO:0006538 P:GO:0007169 C:GO:0005739 P:GO:0006525 P:GO:0006541 P:GO:0006560	EC:1.4.1.3, EC:1.4.1.2,
gi|31377775|ref|NP_036216.2|	glutamate dehydrogenase 2	558	40	1e-170	0.96	11	F:GO:0004353 F:GO:0005525 P:GO:0006118 F:GO:0004352 F:GO:0005524 P:GO:0006538 P:GO:0007169 C:GO:0005739 P:GO:0006525 P:GO:0006541 P:GO:0006560	EC:1.4.1.3, EC:1.4.1.2,
gi|13477275|gb|AAH05111.1|	glutamate dehydrogenase 2	264	40	1e-150	0.97	11	F:GO:0004353 F:GO:0005525 P:GO:0006118 F:GO:0004352 F:GO:0005524 P:GO:0006538 P:GO:0007169 C:GO:0005739 P:GO:0006525 P:GO:0006541 P:GO:0006560	EC:1.4.1.3, EC:1.4.1.2,
gi|66346721|ref|NP_004554.2|	mitochondrial phosphoenolpyruvate carboxykinase 2 isoform 1 precursor	640	40	1e-170	0.94	6	P:GO:0006094 F:GO:0030145 F:GO:0005525 F:GO:0004613 C:GO:0005739 P:GO:0006099	EC:4.1.1.32,
gi|48145943|emb|CAG33194.1|	PCK2	640	40	1e-170	0.94	6	P:GO:0006094 F:GO:0030145 F:GO:0005525 F:GO:0004613 C:GO:0005739 P:GO:0006099	EC:4.1.1.32,
gi|2661752|emb|CAA72272.1|	PPCKM_HUMANPhosphoenolpyruvate carboxykinase	640	40	1e-170	0.93	6	P:GO:0006094 F:GO:0030145 F:GO:0005525 F:GO:0004613 C:GO:0005739 P:GO:0006099	EC:4.1.1.32,
gi|12655193|gb|AAH01454.1|	Phosphoenolpyruvate carboxykinase 2 (mitochondrial)	640	40	1e-170	0.94	6	P:GO:0006094 F:GO:0030145 F:GO:0005525 F:GO:0004613 C:GO:0005739 P:GO:0006099	EC:4.1.1.32,
gi|1403050|emb|CAA63380.1|	phosphoenolpyruvate carboxykinase (GTP)	640	40	1e-170	0.93	6	P:GO:0006094 F:GO:0030145 F:GO:0005525 F:GO:0004613 C:GO:0005739 P:GO:0006099	EC:4.1.1.32,
gi|16507237|ref|NP_005338.1|	heat shock 70kDa protein 5	654	40	1e-170	0.97	14	F:GO:0030674 C:GO:0048471 C:GO:0030176 F:GO:0005509 C:GO:0005793 P:GO:0043154 C:GO:0009986 P:GO:0006916 F:GO:0005524 C:GO:0005788 F:GO:0043027 C:GO:0008303 F:GO:0051082 C:GO:0005634
gi|6470150|gb|AAF13605.1|	AF188611_1BiP protein	639	40	1e-170	0.97	14	F:GO:0030674 C:GO:0048471 C:GO:0030176 F:GO:0005509 C:GO:0005793 P:GO:0043154 C:GO:0009986 P:GO:0006916 F:GO:0005524 C:GO:0005788 F:GO:0043027 C:GO:0008303 F:GO:0051082 C:GO:0005634
gi|1143492|emb|CAA61201.1|	GRP78 precursor	653	40	1e-170	0.96	14	F:GO:0030674 C:GO:0048471 C:GO:0030176 F:GO:0005509 C:GO:0005793 P:GO:0043154 C:GO:0009986 P:GO:0006916 F:GO:0005524 C:GO:0005788 F:GO:0043027 C:GO:0008303 F:GO:0051082 C:GO:0005634
gi|66360348|pdb|1WMA|A	carbonyl reductase 1	276	40	1e-156	0.9	6	F:GO:0047021 C:GO:0005829 F:GO:0004090 F:GO:0050221 P:GO:0006691 P:GO:0006693	EC:1.1.1.197, EC:1.1.1.184, EC:1.1.1.189,
gi|4502599|ref|NP_001748.1|	carbonyl reductase 1	277	40	1e-156	0.89	6	F:GO:0047021 C:GO:0005829 F:GO:0004090 F:GO:0050221 P:GO:0006691 P:GO:0006693	EC:1.1.1.197, EC:1.1.1.184, EC:1.1.1.189,
gi|298222|gb|AAB25017.1|	-	22	0	-	-	0		-
gi|298221|gb|AAB25016.1|	-	19	0	-	-	0		-
gi|27769301|gb|AAH42437.1|	Homo sapiens keratin 14 (epidermolysis bullosa simplex, Dowling-Meara, Koebner)	472	40	1e-180	0.92	6	C:GO:0005882 P:GO:0007010 P:GO:0008544 F:GO:0005515 F:GO:0005200 P:GO:0008283
gi|30584787|gb|AAP36646.1|	Homo sapiens keratin 14 (epidermolysis bullosa simplex, Dowling-Meara, Koebner)	473	40	1e-179	0.92	6	C:GO:0005882 P:GO:0007010 P:GO:0008544 F:GO:0005515 F:GO:0005200 P:GO:0008283
gi|30583211|gb|AAP35850.1|	Homo sapiens keratin 14 (epidermolysis bullosa simplex, Dowling-Meara, Koebner)	472	40	1e-179	0.92	6	C:GO:0005882 P:GO:0007010 P:GO:0008544 F:GO:0005515 F:GO:0005200 P:GO:0008283
gi|3153832|gb|AAC95002.1|	UDP-glucuronosyltransferase 2B4 precursor	528	40	1e-170	0.91	8	C:GO:0005792 F:GO:0015020 P:GO:0006805 F:GO:0003677 P:GO:0045449 P:GO:0006711 C:GO:0016021 C:GO:0005783	EC:2.4.1.17,
gi|10863941|ref|NP_066962.1|	UDP glycosyltransferase 2 family, polypeptide B4	528	40	1e-170	0.9	8	C:GO:0005792 F:GO:0015020 P:GO:0006805 F:GO:0003677 P:GO:0045449 P:GO:0006711 C:GO:0016021 C:GO:0005783	EC:2.4.1.17,
gi|44491883|gb|AAS47487.1|	UDP glycosyltransferase 2 family polypeptide B4	369	40	1e-179	0.92	8	C:GO:0005792 F:GO:0015020 P:GO:0006805 F:GO:0003677 P:GO:0045449 P:GO:0006711 C:GO:0016021 C:GO:0005783	EC:2.4.1.17,
gi|3426332|gb|AAC32272.1|	UDP glucuronosyltransferase 2B4 precursor	528	40	1e-170	0.9	8	C:GO:0005792 F:GO:0015020 P:GO:0006805 F:GO:0003677 P:GO:0045449 P:GO:0006711 C:GO:0016021 C:GO:0005783	EC:2.4.1.17,
gi|20070776|gb|AAH26264.1|	UDB4_HUMANUDP-glucuronosyltransferase 2B4 precursor (UDPGT) (Hyodeoxycholic acid) (HLUG25) (UDPGTh-1)	528	40	1e-170	0.91	8	C:GO:0005792 F:GO:0015020 P:GO:0006805 F:GO:0003677 P:GO:0045449 P:GO:0006711 C:GO:0016021 C:GO:0005783	EC:2.4.1.17,
gi|57208336|emb|CAI42124.1|	peroxisomal D3,D2-enoyl-CoA isomerase	241	40	1e-136	0.86	4	C:GO:0005777 F:GO:0004165 F:GO:0000062 P:GO:0006631	EC:5.3.3.8,
gi|12052810|emb|CAB66577.1|	Homo sapiens peroxisomal D3,D2-enoyl-CoA isomerase	394	40	1e-170	0.87	4	C:GO:0005777 F:GO:0004165 F:GO:0000062 P:GO:0006631	EC:5.3.3.8,
gi|48145653|emb|CAG33049.1|	PECI	364	40	1e-170	0.88	4	C:GO:0005777 F:GO:0004165 F:GO:0000062 P:GO:0006631	EC:5.3.3.8,
gi|3193336|gb|AAC19317.1|	DBI-related protein	364	40	1e-170	0.88	4	C:GO:0005777 F:GO:0004165 F:GO:0000062 P:GO:0006631	EC:5.3.3.8,
gi|7670842|gb|AAF66247.1|	AF244138_1hepatocellular carcinoma-associated antigen 88	364	40	1e-170	0.88	4	C:GO:0005777 F:GO:0004165 F:GO:0000062 P:GO:0006631	EC:5.3.3.8,
gi|62897567|dbj|BAD96723.1|	peroxisomal D3,D2-enoyl-CoA isomerase isoform 1 variant	364	40	1e-170	0.88	4	C:GO:0005777 F:GO:0004165 F:GO:0000062 P:GO:0006631	EC:5.3.3.8,
gi|57208339|emb|CAI42127.1|	Homo sapiens peroxisomal D3,D2-enoyl-CoA isomerase	394	40	1e-170	0.88	4	C:GO:0005777 F:GO:0004165 F:GO:0000062 P:GO:0006631	EC:5.3.3.8,
gi|45643121|ref|NP_996667.1|	peroxisomal D3,D2-enoyl-CoA isomerase isoform 2	227	40	1e-127	0.86	4	C:GO:0005777 F:GO:0004165 F:GO:0000062 P:GO:0006631	EC:5.3.3.8,
gi|30584201|gb|AAP36349.1|	Homo sapiens peroxisomal D3,D2-enoyl-CoA isomerase	395	40	1e-170	0.88	4	C:GO:0005777 F:GO:0004165 F:GO:0000062 P:GO:0006631	EC:5.3.3.8,
gi|62896793|dbj|BAD96337.1|	peroxisomal D3,D2-enoyl-CoA isomerase isoform 1 variant	364	40	1e-170	0.88	0	-	EC:5.3.3.8,
gi|57208337|emb|CAI42125.1|	Homo sapiens peroxisomal D3,D2-enoyl-CoA isomerase	359	40	1e-170	0.88	0	-	EC:5.3.3.8,
gi|21961202|gb|AAH34702.1|	Homo sapiens peroxisomal D3,D2-enoyl-CoA isomerase	364	40	1e-170	0.88	4	C:GO:0005777 F:GO:0004165 F:GO:0000062 P:GO:0006631	EC:5.3.3.8,
gi|20336350|gb|AAM18189.1|	endoplasmic reticulum-associated amyloid beta peptide-binding protein	196	40	1e-106	0.86	13	F:GO:0003857 F:GO:0008709 C:GO:0005739 F:GO:0005515 C:GO:0005886 F:GO:0047015 P:GO:0006550 P:GO:0006552 P:GO:0006554 P:GO:0006568 P:GO:0006574 P:GO:0006633 P:GO:0018874	EC:1.1.1.35, EC:1.1.1.159, EC:1.1.1.178,
gi|14250516|gb|AAH08708.1|	hydroxyacyl-Coenzyme A dehydrogenase, type II isoform 2	252	40	1e-129	0.84	13	F:GO:0003857 F:GO:0008709 C:GO:0005739 F:GO:0005515 C:GO:0005886 F:GO:0047015 P:GO:0006550 P:GO:0006552 P:GO:0006554 P:GO:0006568 P:GO:0006574 P:GO:0006633 P:GO:0018874	EC:1.1.1.35, EC:1.1.1.159, EC:1.1.1.178,
gi|57210030|emb|CAI42651.1|	hydroxyacyl-Coenzyme A dehydrogenase, type II	169	40	1e-82	0.84	13	F:GO:0003857 F:GO:0008709 C:GO:0005739 F:GO:0005515 C:GO:0005886 F:GO:0047015 P:GO:0006550 P:GO:0006552 P:GO:0006554 P:GO:0006568 P:GO:0006574 P:GO:0006633 P:GO:0018874	EC:1.1.1.35, EC:1.1.1.159, EC:1.1.1.178,
gi|57210032|emb|CAI42653.1|	hydroxyacyl-Coenzyme A dehydrogenase, type II isoform 1	261	40	1e-134	0.85	13	F:GO:0003857 F:GO:0008709 C:GO:0005739 F:GO:0005515 C:GO:0005886 F:GO:0047015 P:GO:0006550 P:GO:0006552 P:GO:0006554 P:GO:0006568 P:GO:0006574 P:GO:0006633 P:GO:0018874	EC:1.1.1.35, EC:1.1.1.159, EC:1.1.1.178,
gi|62897391|dbj|BAD96636.1|	isocitrate dehydrogenase 2 (NADP+), mitochondrial precursor variant	452	40	1e-180	0.91	6	F:GO:0004450 F:GO:0016652 C:GO:0005739 P:GO:0006097 P:GO:0006749 P:GO:0019643	EC:1.1.1.42,
gi|47938312|gb|AAH71828.1|	isocitrate dehydrogenase 2 (NADP+), mitochondrial precursor	452	40	1e-180	0.91	6	F:GO:0004450 F:GO:0016652 C:GO:0005739 P:GO:0006097 P:GO:0006749 P:GO:0019643	EC:1.1.1.42,
gi|872121|emb|CAA49208.1|	isocitrate dehydrogenase (NADP+)	452	40	1e-180	0.91	6	F:GO:0004450 F:GO:0016652 C:GO:0005739 P:GO:0006097 P:GO:0006749 P:GO:0019643	EC:1.1.1.42,
gi|6807655|emb|CAB66637.1|	hypothetical protein	414	40	1e-170	0.98	8	C:GO:0005777 F:GO:0004450 P:GO:0006102 F:GO:0016652 C:GO:0005829 P:GO:0006097 P:GO:0006749 P:GO:0019643	EC:1.1.1.42,
gi|15277488|gb|AAH12846.1|	isocitrate dehydrogenase 1 (NADP+), soluble	414	40	1e-170	0.98	8	C:GO:0005777 F:GO:0004450 P:GO:0006102 F:GO:0016652 C:GO:0005829 P:GO:0006097 P:GO:0006749 P:GO:0019643	EC:1.1.1.42,
gi|31873324|emb|CAD97653.1|	hypothetical protein	414	40	1e-170	0.97	8	C:GO:0005777 F:GO:0004450 P:GO:0006102 F:GO:0016652 C:GO:0005829 P:GO:0006097 P:GO:0006749 P:GO:0019643	EC:1.1.1.42,
gi|3641398|gb|AAD02918.1|	NADP-dependent isocitrate dehydrogenase	414	40	1e-170	0.97	8	C:GO:0005777 F:GO:0004450 P:GO:0006102 F:GO:0016652 C:GO:0005829 P:GO:0006097 P:GO:0006749 P:GO:0019643	EC:1.1.1.42,
gi|49065470|emb|CAG38553.1|	IDH1	414	40	1e-170	0.97	8	C:GO:0005777 F:GO:0004450 P:GO:0006102 F:GO:0016652 C:GO:0005829 P:GO:0006097 P:GO:0006749 P:GO:0019643	EC:1.1.1.42,
gi|62203298|gb|AAH93020.1|	Isocitrate dehydrogenase 1 (NADP+), soluble	414	40	1e-170	0.98	8	C:GO:0005777 F:GO:0004450 P:GO:0006102 F:GO:0016652 C:GO:0005829 P:GO:0006097 P:GO:0006749 P:GO:0019643	EC:1.1.1.42,
gi|49168486|emb|CAG38738.1|	IDH1	414	40	1e-170	0.98	8	C:GO:0005777 F:GO:0004450 P:GO:0006102 F:GO:0016652 C:GO:0005829 P:GO:0006097 P:GO:0006749 P:GO:0019643	EC:1.1.1.42,
gi|5729875|ref|NP_006658.1|	progesterone receptor membrane component 1	195	40	1e-101	0.87	9	C:GO:0005783 C:GO:0009986 F:GO:0003707 C:GO:0005887 C:GO:0005792 F:GO:0008289 F:GO:0005496 P:GO:0006355 P:GO:0007165
gi|29446|emb|CAA23759.1|	unnamed protein product	147	40	1e-81	0.97	10	P:GO:0015671 F:GO:0005344 C:GO:0005833 F:GO:0008430 F:GO:0005506 F:GO:0020037 F:GO:0030492 P:GO:0045429 P:GO:0030185 F:GO:0019825
gi|60594352|pdb|1YGD|D	BChain B, Crystallographic Analysis Of The Interaction Of Nitric Oxide With Quaternary-T Human Hemoglobin. Beta W73e Hemoglobin Exposed To No Under Anaerobic Conditions	146	40	1e-81	0.98	10	P:GO:0015671 F:GO:0005344 C:GO:0005833 F:GO:0008430 F:GO:0005506 F:GO:0020037 F:GO:0030492 P:GO:0045429 P:GO:0030185 F:GO:0019825
gi|47679339|gb|AAT36650.1|	hemoglobin beta	42	40	1e-17	0.97	4	F:GO:0020037 C:GO:0005833 P:GO:0015671 F:GO:0019825
gi|60594316|pdb|1YEU|D	BChain B, T-To-T(High) Quaternary Transitions In Human Hemoglobin: Betaw37g Oxy (10 Test Sets)	146	40	1e-81	0.98	10	P:GO:0015671 F:GO:0005344 C:GO:0005833 F:GO:0008430 F:GO:0005506 F:GO:0020037 F:GO:0030492 P:GO:0045429 P:GO:0030185 F:GO:0019825
gi|56554355|pdb|1W6U|C	PREDICTED: 2,4-dienoyl CoA reductase 1 isoform 6	286	40	1e-143	0.81	3	P:GO:0008152 F:GO:0008670 C:GO:0005739	EC:1.3.1.34,
gi|3080667|gb|AAC14671.1|	2,4-dienoyl CoA reductase 1 precursor	335	40	1e-176	0.82	3	P:GO:0008152 F:GO:0008670 C:GO:0005739	EC:1.3.1.34,
gi|56554356|pdb|1W6U|D	AChain A, Structure Of Human Decr Ternary Complex	302	40	1e-156	0.83	3	P:GO:0008152 F:GO:0008670 C:GO:0005739	EC:1.3.1.34,
gi|3687831|gb|AAC62233.1|	PREDICTED: similar to 2,4-dienoyl-CoA reductase isoform 1	188	40	1e-89	0.82	3	P:GO:0008152 F:GO:0008670 C:GO:0005739	EC:1.3.1.34,
gi|3212603|pdb|1SAV|	annexin A5	320	40	1e-172	0.88	9	C:GO:0005737 P:GO:0050819 F:GO:0004859 P:GO:0007596 F:GO:0005515 F:GO:0005509 P:GO:0007165 P:GO:0006916 F:GO:0005544
gi|49168528|emb|CAG38759.1|	ANXA5	320	40	1e-176	0.88	9	C:GO:0005737 P:GO:0050819 F:GO:0004859 P:GO:0007596 F:GO:0005515 F:GO:0005509 P:GO:0007165 P:GO:0006916 F:GO:0005544
gi|17391477|gb|AAH18671.1|	Annexin A5	320	40	1e-176	0.88	9	C:GO:0005737 P:GO:0050819 F:GO:0004859 P:GO:0007596 F:GO:0005515 F:GO:0005509 P:GO:0007165 P:GO:0006916 F:GO:0005544
gi|51460917|ref|XP_496612.1|	PREDICTED: similar to 60S acidic ribosomal protein P1 isoform 2	114	40	1e-30	0.89	6	F:GO:0003735 F:GO:0003723 F:GO:0005515 C:GO:0005842 P:GO:0006414 P:GO:0042254
gi|31979223|gb|AAP68820.1|	acidic ribosomal phosphoprotein P1	113	40	1e-30	0.9	6	F:GO:0003735 F:GO:0003723 F:GO:0005515 C:GO:0005842 P:GO:0006414 P:GO:0042254
gi|47496625|emb|CAG29335.1|	RPLP1	114	40	1e-31	0.9	6	F:GO:0003735 F:GO:0003723 F:GO:0005515 C:GO:0005842 P:GO:0006414 P:GO:0042254
gi|49457412|emb|CAG47005.1|	RPLP1	114	40	1e-30	0.89	6	F:GO:0003735 F:GO:0003723 F:GO:0005515 C:GO:0005842 P:GO:0006414 P:GO:0042254
gi|1136741|dbj|BAA07652.1|	KIAA0002	539	40	1e-170	0.93	5	P:GO:0006457 F:GO:0005524 F:GO:0051082 F:GO:0042623 C:GO:0005829
gi|62896539|dbj|BAD96210.1|	chaperonin containing TCP1, subunit 8 (theta) variant	548	40	1e-170	0.93	5	P:GO:0006457 F:GO:0005524 F:GO:0051082 F:GO:0042623 C:GO:0005829
gi|7717311|emb|CAB90433.1|	chaperonin containing TCP1, subunit 8 (theta)	548	40	1e-170	0.93	5	P:GO:0006457 F:GO:0005524 F:GO:0051082 F:GO:0042623 C:GO:0005829
gi|40789055|dbj|BAA02792.2|	KIAA0002	555	40	1e-170	0.93	5	P:GO:0006457 F:GO:0005524 F:GO:0051082 F:GO:0042623 C:GO:0005829
gi|31418053|gb|AAH12584.1|	CCT8 protein	497	40	1e-176	0.93	5	P:GO:0006457 F:GO:0005524 F:GO:0051082 F:GO:0042623 C:GO:0005829
gi|30584905|gb|AAP36709.1|	Homo sapiens fumarylacetoacetate hydrolase (fumarylacetoacetase)	420	40	1e-170	0.82	6	F:GO:0004334 F:GO:0005509 P:GO:0006559 F:GO:0000287 P:GO:0006572 P:GO:0042207	EC:3.7.1.2,
gi|4557587|ref|NP_000128.1|	Homo sapiens fumarylacetoacetate hydrolase (fumarylacetoacetase)	419	40	1e-170	0.82	6	F:GO:0004334 F:GO:0005509 P:GO:0006559 F:GO:0000287 P:GO:0006572 P:GO:0042207	EC:3.7.1.2,
gi|31291|emb|CAA36016.1|	Homo sapiens fumarylacetoacetate hydrolase (fumarylacetoacetase)	349	40	1e-172	0.84	6	F:GO:0004334 F:GO:0005509 P:GO:0006559 F:GO:0000287 P:GO:0006572 P:GO:0042207	EC:3.7.1.2,
gi|14043943|gb|AAH07909.1|	FASN protein	439	40	1e-176	0.89	13	F:GO:0004320 F:GO:0004316 F:GO:0004314 F:GO:0004317 F:GO:0004319 P:GO:0006633 F:GO:0004313 F:GO:0004315 F:GO:0048037 F:GO:0019901 F:GO:0031177 C:GO:0005835 P:GO:0042967	EC:3.1.2.14, EC:1.1.1.100, EC:2.3.1.39, EC:4.2.1.61, EC:1.3.1.10, EC:2.3.1.38, EC:2.3.1.41,
gi|1245769|gb|AAB35516.1|	fatty acid synthase; FAS	468	40	1e-176	0.88	13	F:GO:0004320 F:GO:0004316 F:GO:0004314 F:GO:0004317 F:GO:0004319 P:GO:0006633 F:GO:0004313 F:GO:0004315 F:GO:0048037 F:GO:0019901 F:GO:0031177 C:GO:0005835 P:GO:0042967	EC:3.1.2.14, EC:1.1.1.100, EC:2.3.1.39, EC:4.2.1.61, EC:1.3.1.10, EC:2.3.1.38, EC:2.3.1.41,
gi|38196977|gb|AAH14634.2|	FASN protein	353	40	1e-180	0.89	13	F:GO:0004320 F:GO:0004316 F:GO:0004314 F:GO:0004317 F:GO:0004319 P:GO:0006633 F:GO:0004313 F:GO:0004315 F:GO:0048037 F:GO:0019901 F:GO:0031177 C:GO:0005835 P:GO:0042967	EC:3.1.2.14, EC:1.1.1.100, EC:2.3.1.39, EC:4.2.1.61, EC:1.3.1.10, EC:2.3.1.38, EC:2.3.1.41,
gi|13938279|gb|AAH07267.1|	fatty acid synthase	930	40	1e-170	0.88	13	F:GO:0004320 F:GO:0004316 F:GO:0004314 F:GO:0004317 F:GO:0004319 P:GO:0006633 F:GO:0004313 F:GO:0004315 F:GO:0048037 F:GO:0019901 F:GO:0031177 C:GO:0005835 P:GO:0042967	EC:3.1.2.14, EC:1.1.1.100, EC:2.3.1.39, EC:4.2.1.61, EC:1.3.1.10, EC:2.3.1.38, EC:2.3.1.41,
gi|30583803|gb|AAP36150.1|	Homo sapiens fatty acid synthase	440	40	1e-176	0.89	13	F:GO:0004320 F:GO:0004316 F:GO:0004314 F:GO:0004317 F:GO:0004319 P:GO:0006633 F:GO:0004313 F:GO:0004315 F:GO:0048037 F:GO:0019901 F:GO:0031177 C:GO:0005835 P:GO:0042967	EC:3.1.2.14, EC:1.1.1.100, EC:2.3.1.39, EC:4.2.1.61, EC:1.3.1.10, EC:2.3.1.38, EC:2.3.1.41,
gi|41584442|gb|AAS09886.1|	fatty acid synthase	2511	40	1e-170	0.85	13	F:GO:0004320 F:GO:0004316 F:GO:0004314 F:GO:0004317 F:GO:0004319 P:GO:0006633 F:GO:0004313 F:GO:0004315 F:GO:0048037 F:GO:0019901 F:GO:0031177 C:GO:0005835 P:GO:0042967	EC:3.1.2.14, EC:1.1.1.100, EC:2.3.1.39, EC:4.2.1.61, EC:1.3.1.10, EC:2.3.1.38, EC:2.3.1.41,
gi|41872631|ref|NP_004095.4|	fatty acid synthase	2511	40	1e-170	0.85	13	F:GO:0004320 F:GO:0004316 F:GO:0004314 F:GO:0004317 F:GO:0004319 P:GO:0006633 F:GO:0004313 F:GO:0004315 F:GO:0048037 F:GO:0019901 F:GO:0031177 C:GO:0005835 P:GO:0042967	EC:3.1.2.14, EC:1.1.1.100, EC:2.3.1.39, EC:4.2.1.61, EC:1.3.1.10, EC:2.3.1.38, EC:2.3.1.41,
gi|38648667|gb|AAH63242.1|	fatty acid synthase	2511	40	1e-170	0.85	13	F:GO:0004320 F:GO:0004316 F:GO:0004314 F:GO:0004317 F:GO:0004319 P:GO:0006633 F:GO:0004313 F:GO:0004315 F:GO:0048037 F:GO:0019901 F:GO:0031177 C:GO:0005835 P:GO:0042967	EC:3.1.2.14, EC:1.1.1.100, EC:2.3.1.39, EC:4.2.1.61, EC:1.3.1.10, EC:2.3.1.38, EC:2.3.1.41,
gi|68533031|dbj|BAE06070.1|	fatty acid synthase	2548	40	1e-170	0.85	13	F:GO:0004320 F:GO:0004316 F:GO:0004314 F:GO:0004317 F:GO:0004319 P:GO:0006633 F:GO:0004313 F:GO:0004315 F:GO:0048037 F:GO:0019901 F:GO:0031177 C:GO:0005835 P:GO:0042967	EC:3.1.2.14, EC:1.1.1.100, EC:2.3.1.39, EC:4.2.1.61, EC:1.3.1.10, EC:2.3.1.38, EC:2.3.1.41,
gi|230868|pdb|3GPD|G	RChain R, Twinning In Crystals Of Human Skeletal Muscle D- Glyceraldehyde-3-Phosphate Dehydrogenase	334	40	1e-178	0.93	7	F:GO:0004365 F:GO:0051287 C:GO:0005739 P:GO:0000740 P:GO:0006096 P:GO:0006094 P:GO:0043066	EC:1.2.1.12,
gi|71296660|gb|AAH32997.1|	selenium binding protein 1	408	40	1e-178	0.87	5	F:GO:0008430 F:GO:0009055 F:GO:0003677 P:GO:0006355 P:GO:0006118
gi|1374792|gb|AAB02395.1|	SBP1_HUMANSelenium-binding protein 1	472	40	1e-171	0.85	5	F:GO:0008430 F:GO:0009055 F:GO:0003677 P:GO:0006355 P:GO:0006118
gi|60654801|gb|AAX31965.1|	selenium binding protein 1	472	40	1e-177	0.87	5	F:GO:0008430 F:GO:0009055 F:GO:0003677 P:GO:0006355 P:GO:0006118
gi|15928913|gb|AAH14920.1|	AAH14920Unknown (protein for IMAGE:3906970)	191	40	1e-100	0.83	17	C:GO:0005626 P:GO:0030837 C:GO:0030018 C:GO:0005856 C:GO:0005625 C:GO:0005739 P:GO:0006457 P:GO:0051016 P:GO:0006928 F:GO:0042802 P:GO:0009408 C:GO:0009986 P:GO:0006916 P:GO:0006446 P:GO:0006986 C:GO:0005634 C:GO:0005886
gi|241307|gb|AAB20722.1|	estrogen receptor-related protein; HSP27	78	40	1e-39	0.9	17	C:GO:0005626 P:GO:0030837 C:GO:0030018 C:GO:0005856 C:GO:0005625 C:GO:0005739 P:GO:0006457 P:GO:0051016 P:GO:0006928 F:GO:0042802 P:GO:0009408 C:GO:0009986 P:GO:0006916 P:GO:0006446 P:GO:0006986 C:GO:0005634 C:GO:0005886
gi|662841|gb|AAA62175.1|	heat shock protein 27	199	40	1e-105	0.84	17	C:GO:0005626 P:GO:0030837 C:GO:0030018 C:GO:0005856 C:GO:0005625 C:GO:0005739 P:GO:0006457 P:GO:0051016 P:GO:0006928 F:GO:0042802 P:GO:0009408 C:GO:0009986 P:GO:0006916 P:GO:0006446 P:GO:0006986 C:GO:0005634 C:GO:0005886
gi|15126735|gb|AAH12292.1|	Heat shock 27kDa protein 1	205	40	1e-108	0.83	17	C:GO:0005626 P:GO:0030837 C:GO:0030018 C:GO:0005856 C:GO:0005625 C:GO:0005739 P:GO:0006457 P:GO:0051016 P:GO:0006928 F:GO:0042802 P:GO:0009408 C:GO:0009986 P:GO:0006916 P:GO:0006446 P:GO:0006986 C:GO:0005634 C:GO:0005886
gi|4504517|ref|NP_001531.1|	heat shock 27kDa protein 1	205	40	1e-108	0.84	17	C:GO:0005626 P:GO:0030837 C:GO:0030018 C:GO:0005856 C:GO:0005625 C:GO:0005739 P:GO:0006457 P:GO:0051016 P:GO:0006928 F:GO:0042802 P:GO:0009408 C:GO:0009986 P:GO:0006916 P:GO:0006446 P:GO:0006986 C:GO:0005634 C:GO:0005886
gi|35182|emb|CAA34498.1|	heat shock protein 27	91	40	1e-46	0.92	17	C:GO:0005626 P:GO:0030837 C:GO:0030018 C:GO:0005856 C:GO:0005625 C:GO:0005739 P:GO:0006457 P:GO:0051016 P:GO:0006928 F:GO:0042802 P:GO:0009408 C:GO:0009986 P:GO:0006916 P:GO:0006446 P:GO:0006986 C:GO:0005634 C:GO:0005886
gi|57161702|emb|CAI39493.1|	aldehyde dehydrogenase 4A1 precursor	563	40	1e-178	0.8	23	F:GO:0003842 F:GO:0004029 F:GO:0009055 C:GO:0005759 P:GO:0006562 P:GO:0006561 P:GO:0006525 P:GO:0006094 P:GO:0006096 P:GO:0006547 P:GO:0006550 P:GO:0006552 P:GO:0006554 P:GO:0006568 P:GO:0006574 P:GO:0006631 P:GO:0006699 P:GO:0019260 P:GO:0019482 P:GO:0019852 P:GO:0046251 P:GO:0046486 P:GO:0006118	EC:1.5.1.12, EC:1.2.1.3,
gi|14043187|gb|AAH07581.1|	Aldehyde dehydrogenase 4 family, member A1	563	40	1e-178	0.8	23	F:GO:0003842 F:GO:0004029 F:GO:0009055 C:GO:0005759 P:GO:0006562 P:GO:0006561 P:GO:0006525 P:GO:0006094 P:GO:0006096 P:GO:0006547 P:GO:0006550 P:GO:0006552 P:GO:0006554 P:GO:0006568 P:GO:0006574 P:GO:0006631 P:GO:0006699 P:GO:0019260 P:GO:0019482 P:GO:0019852 P:GO:0046251 P:GO:0046486 P:GO:0006118	EC:1.5.1.12, EC:1.2.1.3,
gi|62896531|dbj|BAD96206.1|	aldehyde dehydrogenase 4A1 precursor variant	563	40	1e-180	0.8	23	F:GO:0003842 F:GO:0004029 F:GO:0009055 C:GO:0005759 P:GO:0006562 P:GO:0006561 P:GO:0006525 P:GO:0006094 P:GO:0006096 P:GO:0006547 P:GO:0006550 P:GO:0006552 P:GO:0006554 P:GO:0006568 P:GO:0006574 P:GO:0006631 P:GO:0006699 P:GO:0019260 P:GO:0019482 P:GO:0019852 P:GO:0046251 P:GO:0046486 P:GO:0006118	EC:1.5.1.12, EC:1.2.1.3,
gi|57161703|emb|CAI39494.1|	aldehyde dehydrogenase 4 family, member A1	214	40	1e-108	0.74	23	F:GO:0003842 F:GO:0004029 F:GO:0009055 C:GO:0005759 P:GO:0006562 P:GO:0006561 P:GO:0006525 P:GO:0006094 P:GO:0006096 P:GO:0006547 P:GO:0006550 P:GO:0006552 P:GO:0006554 P:GO:0006568 P:GO:0006574 P:GO:0006631 P:GO:0006699 P:GO:0019260 P:GO:0019482 P:GO:0019852 P:GO:0046251 P:GO:0046486 P:GO:0006118	EC:1.5.1.12, EC:1.2.1.3,
gi|30583257|gb|AAP35873.1|	Homo sapiens ATP synthase, H+ transporting, mitochondrial F1 complex, alpha subunit, isoform 1, cardiac muscle	553	40	1e-170	0.96	9	C:GO:0045261 F:GO:0046933 P:GO:0015986 F:GO:0046872 F:GO:0046961 C:GO:0005624 F:GO:0005524 C:GO:0005753 F:GO:0005515	EC:3.6.3.14,
gi|34782901|gb|AAH08028.2|	Homo sapiens ATP synthase, H+ transporting, mitochondrial F1 complex, alpha subunit, isoform 1, cardiac muscle	450	40	1e-170	0.97	9	C:GO:0045261 F:GO:0046933 P:GO:0015986 F:GO:0046872 F:GO:0046961 C:GO:0005624 F:GO:0005524 C:GO:0005753 F:GO:0005515	EC:3.6.3.14,
gi|24660110|gb|AAH39135.1|	ATP synthase, H+ transporting, mitochondrial F1 complex, alpha subunit, precursor	564	40	1e-170	0.95	9	C:GO:0045261 F:GO:0046933 P:GO:0015986 F:GO:0046872 F:GO:0046961 C:GO:0005624 F:GO:0005524 C:GO:0005753 F:GO:0005515	EC:3.6.3.14,
gi|15030240|gb|AAH11384.1|	ATP synthase, H+ transporting, mitochondrial F1 complex, alpha subunit 1, cardiac muscle	553	40	1e-170	0.96	9	C:GO:0045261 F:GO:0046933 P:GO:0015986 F:GO:0046872 F:GO:0046961 C:GO:0005624 F:GO:0005524 C:GO:0005753 F:GO:0005515	EC:3.6.3.14,
gi|50345982|ref|NP_001001935.1|	Homo sapiens ATP synthase, H+ transporting, mitochondrial F1 complex, alpha subunit, isoform 1, cardiac muscle	503	40	1e-170	0.96	9	C:GO:0045261 F:GO:0046933 P:GO:0015986 F:GO:0046872 F:GO:0046961 C:GO:0005624 F:GO:0005524 C:GO:0005753 F:GO:0005515	EC:3.6.3.14,
gi|30585339|gb|AAP36942.1|	Homo sapiens ATP synthase, H+ transporting, mitochondrial F1 complex, alpha subunit, isoform 1, cardiac muscle	554	40	1e-170	0.96	9	C:GO:0045261 F:GO:0046933 P:GO:0015986 F:GO:0046872 F:GO:0046961 C:GO:0005624 F:GO:0005524 C:GO:0005753 F:GO:0005515	EC:3.6.3.14,
gi|3169000|emb|CAB05105.1|	myosin, heavy polypeptide 9, non-muscle	1960	40	1e-170	0.9	10	P:GO:0008360 P:GO:0007605 C:GO:0005863 F:GO:0003779 P:GO:0000910 P:GO:0006941 F:GO:0005524 F:GO:0003774 F:GO:0005516 C:GO:0016459
gi|34526505|dbj|BAC85130.1|	FLJ00279 protein	563	40	1e-179	0.59	7	P:GO:0008360 P:GO:0007605 F:GO:0003779 F:GO:0005524 F:GO:0003774 F:GO:0005516 C:GO:0016459
gi|30268331|emb|CAD89954.1|	hypothetical protein	1331	40	1e-170	0.7	8	P:GO:0008360 P:GO:0007605 F:GO:0003779 P:GO:0000910 F:GO:0005524 F:GO:0003774 F:GO:0005516 C:GO:0016459
gi|3157976|gb|AAC17470.1|	alpha actinin	912	40	1e-170	0.92	18	C:GO:0048471 P:GO:0051271 F:GO:0017166 C:GO:0005856 P:GO:0048041 F:GO:0005509 P:GO:0042981 F:GO:0051015 P:GO:0051272 F:GO:0001882 C:GO:0031143 C:GO:0005925 F:GO:0005178 F:GO:0042803 P:GO:0000074 C:GO:0005634 P:GO:0007165 C:GO:0008305
gi|13477151|gb|AAH05033.1|	actinin, alpha 4	911	40	1e-170	0.96	23	F:GO:0043495 C:GO:0048471 P:GO:0051271 F:GO:0017166 C:GO:0005856 P:GO:0048041 F:GO:0005509 P:GO:0043462 P:GO:0042981 F:GO:0051015 P:GO:0051272 F:GO:0001882 C:GO:0031143 C:GO:0005925 C:GO:0012506 F:GO:0005178 F:GO:0042803 P:GO:0000074 P:GO:0046928 C:GO:0005634 F:GO:0005523 P:GO:0007165 C:GO:0008305
gi|33874637|gb|AAH15620.2|	PREDICTED: similar to actinin, alpha 4 isoform 3	634	40	1e-170	0.98	13	P:GO:0042981 F:GO:0005178 F:GO:0001882 C:GO:0048471 C:GO:0031143 P:GO:0051272 F:GO:0005509 P:GO:0000074 F:GO:0051015 C:GO:0005634 F:GO:0042803 P:GO:0007165 C:GO:0008305
gi|2804273|dbj|BAA24447.1|	actinin, alpha 4	884	40	1e-170	0.96	23	F:GO:0043495 C:GO:0048471 P:GO:0051271 F:GO:0017166 C:GO:0005856 P:GO:0048041 F:GO:0005509 P:GO:0043462 P:GO:0042981 F:GO:0051015 P:GO:0051272 F:GO:0001882 C:GO:0031143 C:GO:0005925 C:GO:0012506 F:GO:0005178 F:GO:0042803 P:GO:0000074 P:GO:0046928 C:GO:0005634 F:GO:0005523 P:GO:0007165 C:GO:0008305
gi|71296972|gb|AAH32037.1|	PREDICTED: formiminotransferase cyclodeaminase	53	19	1e-22	0.83	6	C:GO:0005737 F:GO:0030412 F:GO:0030409 F:GO:0005542 P:GO:0006547 P:GO:0006760	EC:4.3.1.4, EC:2.1.2.5,
gi|4321151|gb|AAD15627.1|	FTCD protein	146	40	1e-76	0.69	8	C:GO:0005737 F:GO:0030412 F:GO:0030409 F:GO:0005542 F:GO:0004477 P:GO:0006547 P:GO:0006760 P:GO:0046487	EC:4.3.1.4, EC:2.1.2.5, EC:3.5.4.9,
gi|19263809|gb|AAH25295.1|	sorbitol dehydrogenase	357	40	1e-180	0.91	7	F:GO:0051287 P:GO:0006060 F:GO:0003939 P:GO:0007601 F:GO:0008270 P:GO:0006000 P:GO:0006013	EC:1.1.1.14,
gi|51472385|ref|XP_007651.14|	DHSO_HUMANSorbitol dehydrogenase (L-iditol 2-dehydrogenase)	491	40	1e-125	0.74	7	F:GO:0051287 P:GO:0006060 F:GO:0003939 P:GO:0007601 F:GO:0008270 P:GO:0006000 P:GO:0006013	EC:1.1.1.14,
gi|4033691|sp|Q00796|DHSO_HUMAN	DHSO_HUMANSorbitol dehydrogenase (L-iditol 2-dehydrogenase)	357	40	1e-180	0.91	7	F:GO:0051287 P:GO:0006060 F:GO:0003939 P:GO:0007601 F:GO:0008270 P:GO:0006000 P:GO:0006013	EC:1.1.1.14,
gi|46015232|pdb|1PL8|D	sorbitol dehydrogenase	356	40	1e-180	0.91	7	F:GO:0051287 P:GO:0006060 F:GO:0003939 P:GO:0007601 F:GO:0008270 P:GO:0006000 P:GO:0006013	EC:1.1.1.14,
gi|16741373|gb|AAH16512.1|	ATP synthase, H+ transporting, mitochondrial F1 complex, beta subunit precursor	529	40	1e-170	0.96	8	F:GO:0046933 F:GO:0008553 C:GO:0005754 P:GO:0015986 F:GO:0046872 F:GO:0046961 F:GO:0005524 F:GO:0005515	EC:3.6.3.14, EC:3.6.3.6,
gi|28940|emb|CAA27246.1|	unnamed protein product	539	40	1e-170	0.97	8	F:GO:0046933 F:GO:0008553 C:GO:0005754 P:GO:0015986 F:GO:0046872 F:GO:0046961 F:GO:0005524 F:GO:0005515	EC:3.6.3.14, EC:3.6.3.6,
gi|6176530|gb|AAF05604.1|	AF191687_1alanine-glyoxylate aminotransferase homolog	270	40	1e-111	0.82	9	F:GO:0008453 C:GO:0005777 C:GO:0005739 F:GO:0004760 P:GO:0006522 P:GO:0006531 P:GO:0006544 P:GO:0006563 P:GO:0006566	EC:2.6.1.44, EC:2.6.1.51,
gi|13560677|gb|AAK30154.1|	hemoglobin	59	40	1e-28	0.99	10	P:GO:0015671 F:GO:0005344 C:GO:0005833 F:GO:0008430 F:GO:0005506 F:GO:0020037 F:GO:0030492 P:GO:0045429 P:GO:0030185 F:GO:0019825
gi|4038415|gb|AAC97372.1|	beta globin	57	40	1e-26	0.99	10	P:GO:0015671 F:GO:0005344 C:GO:0005833 F:GO:0008430 F:GO:0005506 F:GO:0020037 F:GO:0030492 P:GO:0045429 P:GO:0030185 F:GO:0019825
gi|687685|gb|AAB60348.1|	beta globin	42	40	1e-17	0.99	10	P:GO:0015671 F:GO:0005344 C:GO:0005833 F:GO:0008430 F:GO:0005506 F:GO:0020037 F:GO:0030492 P:GO:0045429 P:GO:0030185 F:GO:0019825
gi|12083477|gb|AAG46182.1|	-	31	0	-	-	0		-
gi|62088540|dbj|BAD92717.1|	aconitase 1 variant	781	40	1e-170	0.9	7	C:GO:0005737 F:GO:0003723 F:GO:0005506 F:GO:0051539 F:GO:0003994 P:GO:0019643 P:GO:0046487	EC:4.2.1.3,
gi|55670226|pdb|1U81|A	ADP-ribosylation factor 1	164	40	1e-90	0.98	10	F:GO:0005057 F:GO:0005525 C:GO:0005794 C:GO:0005886 F:GO:0005515 P:GO:0006364 P:GO:0006888 P:GO:0007264 F:GO:0003924 P:GO:0015031	EC:3.6.5.1, EC:3.6.5.2, EC:3.6.5.3, EC:3.6.5.4,
gi|1065362|pdb|1HUR|B	AChain A, Human Adp-Ribosylation Factor 1 Complexed With Gdp, Full Length Non-Myristoylated	180	40	1e-100	0.97	10	F:GO:0005057 F:GO:0005525 C:GO:0005794 C:GO:0005886 F:GO:0005515 P:GO:0006364 P:GO:0006888 P:GO:0007264 F:GO:0003924 P:GO:0015031	EC:3.6.5.1, EC:3.6.5.2, EC:3.6.5.3, EC:3.6.5.4,
gi|30585213|gb|AAP36879.1|	Homo sapiens ADP-ribosylation factor 3	182	40	1e-100	0.96	10	F:GO:0005057 F:GO:0005525 C:GO:0005794 C:GO:0005886 F:GO:0005515 P:GO:0006364 P:GO:0006888 P:GO:0007264 F:GO:0003924 P:GO:0015031	EC:3.6.5.1, EC:3.6.5.2, EC:3.6.5.3, EC:3.6.5.4,
gi|62898333|dbj|BAD97106.1|	heat shock 70kDa protein 1-like variant	641	40	1e-170	0.95	9	P:GO:0006402 P:GO:0006457 P:GO:0006986 F:GO:0005524 P:GO:0006916 F:GO:0051082 C:GO:0005634 C:GO:0005783 C:GO:0005739
gi|55961919|emb|CAI18215.1|	HS70L_HUMANHeat shock 70 kDa protein 1L (Heat shock 70 kDa protein 1-like) (Heat shock 70 kDa protein 1-Hom) (HSP70-Hom)	641	40	1e-170	0.95	9	P:GO:0006402 P:GO:0006457 P:GO:0006986 F:GO:0005524 P:GO:0006916 F:GO:0051082 C:GO:0005634 C:GO:0005783 C:GO:0005739
gi|3461866|dbj|BAA32521.1|	Heat shock protein 70 testis variant	641	40	1e-170	0.95	9	P:GO:0006402 P:GO:0006457 P:GO:0006986 F:GO:0005524 P:GO:0006916 F:GO:0051082 C:GO:0005634 C:GO:0005783 C:GO:0005739
gi|55962550|emb|CAI18463.1|	heat shock 70kDa protein 1-like	641	40	1e-170	0.95	9	P:GO:0006402 P:GO:0006457 P:GO:0006986 F:GO:0005524 P:GO:0006916 F:GO:0051082 C:GO:0005634 C:GO:0005783 C:GO:0005739
gi|61363828|gb|AAX42450.1|	heat shock 70kDa protein 1-like	641	40	1e-170	0.95	9	P:GO:0006402 P:GO:0006457 P:GO:0006986 F:GO:0005524 P:GO:0006916 F:GO:0051082 C:GO:0005634 C:GO:0005783 C:GO:0005739
gi|32879973|gb|AAP88817.1|	heat shock 70kDa protein 2	639	40	1e-170	0.96	11	C:GO:0005625 C:GO:0009986 P:GO:0006457 P:GO:0007140 P:GO:0006986 F:GO:0005524 P:GO:0007286 F:GO:0051082 F:GO:0042623 C:GO:0005634 P:GO:0009408
gi|4204880|gb|AAD11466.1|	heat shock protein	639	40	1e-170	0.95	11	C:GO:0005625 C:GO:0009986 P:GO:0006457 P:GO:0007140 P:GO:0006986 F:GO:0005524 P:GO:0007286 F:GO:0051082 F:GO:0042623 C:GO:0005634 P:GO:0009408
gi|23271312|gb|AAH36107.1|	HSPA2 protein	639	40	1e-170	0.95	11	C:GO:0005625 C:GO:0009986 P:GO:0006457 P:GO:0007140 P:GO:0006986 F:GO:0005524 P:GO:0007286 F:GO:0051082 F:GO:0042623 C:GO:0005634 P:GO:0009408
gi|14424588|gb|AAH09322.1|	heat shock 70kDa protein 1A	641	40	1e-170	0.98	9	P:GO:0006402 P:GO:0006457 P:GO:0006986 F:GO:0005524 P:GO:0006916 F:GO:0051082 C:GO:0005634 C:GO:0005783 C:GO:0005739
gi|4529892|gb|AAD21815.1|	heat shock 70kDa protein 1B	641	40	1e-170	0.98	9	P:GO:0006402 P:GO:0006457 P:GO:0006986 F:GO:0005524 P:GO:0006916 F:GO:0051082 C:GO:0005634 C:GO:0005783 C:GO:0005739
gi|62089222|dbj|BAD93055.1|	heat shock 70kDa protein 1A variant	709	40	1e-170	0.97	9	P:GO:0006402 P:GO:0006457 P:GO:0006986 F:GO:0005524 P:GO:0006916 F:GO:0051082 C:GO:0005634 C:GO:0005783 C:GO:0005739
gi|5123454|ref|NP_005336.2|	heat shock 70kDa protein 1A	641	40	1e-170	0.98	9	P:GO:0006402 P:GO:0006457 P:GO:0006986 F:GO:0005524 P:GO:0006916 F:GO:0051082 C:GO:0005634 C:GO:0005783 C:GO:0005739
gi|42543698|pdb|1S3X|A	AChain A, The Crystal Structure Of The Human Hsp70 Atpase Domain	382	40	1e-170	0.98	9	P:GO:0006402 P:GO:0006457 P:GO:0006986 F:GO:0005524 P:GO:0006916 F:GO:0051082 C:GO:0005634 C:GO:0005783 C:GO:0005739
gi|639910|gb|AAC50076.1|	I37564dnaK-type molecular chaperone HSPA-2 - human (fragment)	125	40	1e-67	0.96	11	C:GO:0005625 C:GO:0009986 P:GO:0006457 C:GO:0005622 P:GO:0007140 P:GO:0006986 F:GO:0005524 P:GO:0007286 F:GO:0051082 F:GO:0042623 P:GO:0009408
gi|1346317|sp|P48741|HSP77_HUMAN	HSP77_HUMANHeat shock 70 kDa protein 7 (Heat shock 70 kDa protein B)	247	40	1e-138	0.91	10	P:GO:0006402 P:GO:0006457 P:GO:0006986 F:GO:0005524 P:GO:0006916 F:GO:0051082 C:GO:0005634 ND:GO:0008372 C:GO:0005783 C:GO:0005739
gi|35222|emb|CAA36061.1|	unnamed protein product	643	40	1e-170	0.91	9	P:GO:0006402 P:GO:0006457 P:GO:0006986 F:GO:0005524 P:GO:0006916 F:GO:0051082 C:GO:0005634 C:GO:0005783 C:GO:0005739
gi|62898285|dbj|BAD97082.1|	heat shock 70kDa protein 6 (HSP70B') variant	643	40	1e-170	0.91	9	P:GO:0006402 P:GO:0006457 P:GO:0006986 F:GO:0005524 P:GO:0006916 F:GO:0051082 C:GO:0005634 C:GO:0005783 C:GO:0005739
gi|23274232|gb|AAH35665.1|	heat shock 70kDa protein 6 (HSP70B')	643	40	1e-170	0.91	9	P:GO:0006402 P:GO:0006457 P:GO:0006986 F:GO:0005524 P:GO:0006916 F:GO:0051082 C:GO:0005634 C:GO:0005783 C:GO:0005739
gi|28931|emb|CAA29095.1|	PREDICTED: ATP synthase, H+ transporting, mitochondrial F1 complex, beta subunit isoform 2	312	40	1e-173	0.98	8	F:GO:0046933 F:GO:0008553 C:GO:0005754 P:GO:0015986 F:GO:0046872 F:GO:0046961 F:GO:0005524 F:GO:0005515	EC:3.6.3.14, EC:3.6.3.6,
gi|21669611|dbj|BAC01830.1|	immunoglobulin lambda light chain VLJ region	277	40	1e-126	0.94	0		-
gi|47123509|gb|AAH70353.1|	IGL@ protein	234	40	1e-136	0.89	1	C:GO:0016021
gi|1864145|gb|AAB48620.1|	Ig lambda chain V-region	134	40	1e-74	0.94	0		-
gi|21669621|dbj|BAC01835.1|	immunoglobulin lambda light chain VLJ region	263	40	1e-128	0.93	1	C:GO:0016021
gi|11275330|dbj|BAB18265.1|	anti HBs antibody light-chain Fab fragment	217	40	1e-109	0.91	1	C:GO:0016021
gi|60219520|emb|CAI56772.1|	hypothetical protein	234	40	1e-136	0.79	1	C:GO:0016021
gi|47125011|gb|AAH70352.1|	IGLV3-21 protein	233	40	1e-134	0.89	1	C:GO:0016021
gi|15149944|emb|CAC51026.1|	immunoglobulin lambda-3 surrogate light chain	214	40	1e-113	0.96	2	C:GO:0016021 P:GO:0006955
gi|14043615|gb|AAH07782.1|	Unknown (protein for MGC:12849)	233	40	1e-132	0.86	1	C:GO:0016021
gi|49257890|gb|AAH73786.1|	IGL@ protein	233	40	1e-124	0.9	1	C:GO:0016021
gi|21669631|dbj|BAC01840.1|	immunoglobulin lambda light chain VLJ region	263	40	1e-138	0.91	0		-
gi|21669637|dbj|BAC01843.1|	immunoglobulin lambda light chain VLJ region	275	40	1e-139	0.91	1	C:GO:0016021
gi|34527213|dbj|BAC85347.1|	unnamed protein product	233	40	1e-133	0.87	1	C:GO:0016021
gi|15277559|gb|AAH12876.1|	Unknown (protein for MGC:17259)	236	40	1e-135	0.9	1	C:GO:0016021
gi|21669649|dbj|BAC01849.1|	immunoglobulin lambda light chain VLJ region	264	40	1e-127	0.88	0		-
gi|49257468|gb|AAH73784.1|	Unknown (protein for MGC:88801)	235	40	1e-125	0.92	1	C:GO:0016021
gi|21619848|gb|AAH33102.1|	IGL@ protein	235	40	1e-121	0.93	1	C:GO:0016021
gi|7438718|pir||JE0247	JE0247Ig lambda chain NIG250 precursor - human	213	40	1e-122	0.88	1	C:GO:0016021
gi|40353009|gb|AAH64491.1|	Unknown (protein for MGC:71261)	235	40	1e-129	0.91	1	C:GO:0016021
gi|21669673|dbj|BAC01861.1|	immunoglobulin lambda light chain VLJ region	263	40	1e-140	0.89	0		-
gi|33746|emb|CAA40960.1|	S25758Ig lambda chain - human	235	40	1e-129	0.93	1	C:GO:0016021
gi|106634|pir||S12440	Unknown (protein for MGC:88815)	118	40	1e-63	0.99	1	C:GO:0016021
gi|33738|emb|CAA40956.1|	S25754Ig lambda chain - human (fragment)	235	40	1e-124	0.92	1	C:GO:0016021
gi|49899257|gb|AAH75843.1|	Unknown (protein for MGC:88791)	237	40	1e-127	0.9	1	C:GO:0016021
gi|1864135|gb|AAB48615.1|	Ig lambda chain V-region	138	40	1e-66	0.95	0		-
gi|38541897|gb|AAH62711.1|	Unknown (protein for MGC:72002)	236	40	1e-123	0.93	1	C:GO:0016021
gi|21669497|dbj|BAC01773.1|	immunoglobulin lambda light chain VLJ region	272	40	1e-132	0.91	0		-
gi|87886|pir||S03401	S03401Ig lambda chain (Kol) - human	216	40	1e-100	0.92	1	C:GO:0016021
gi|15149823|emb|CAC50882.1|	immunoglobulin lambda-3 surrogate light chain	215	40	1e-111	0.96	0	-
gi|21669647|dbj|BAC01848.1|	immunoglobulin lambda light chain VLJ region	265	40	1e-129	0.94	0		-
gi|1335154|emb|CAA36047.1|	hypothetical protein	105	40	1e-55	0.99	1	C:GO:0016021
gi|386813|gb|AAA59106.1|	hypothetical protein	104	40	1e-55	0.99	1	C:GO:0016021
gi|49257892|gb|AAH73795.1|	Unknown (protein for MGC:88815)	236	40	1e-135	0.91	1	C:GO:0016021
gi|21669319|dbj|BAC01684.1|	immunoglobulin kappa light chain VLJ region	262	40	1e-127	0.93	0		-
gi|11275314|dbj|BAB18257.1|	anti TNF-alpha antibody light-chain Fab fragment	214	40	1e-112	0.94	0		-
gi|11275302|dbj|BAB18251.1|	anti TNF-alpha antibody light-chain Fab fragment	214	40	1e-113	0.94	1	C:GO:0016021
gi|21669353|dbj|BAC01701.1|	immunoglobulin kappa light chain VLJ region	269	40	1e-124	0.94	1	C:GO:0016021
gi|21669329|dbj|BAC01689.1|	immunoglobulin kappa light chain VLJ region	269	40	1e-114	0.93	0		-
gi|21669301|dbj|BAC01675.1|	immunoglobulin kappa light chain VLJ region	270	40	1e-129	0.94	0		-
gi|21669335|dbj|BAC01692.1|	immunoglobulin kappa light chain VLJ region	269	40	1e-145	0.93	0		-
gi|21669305|dbj|BAC01677.1|	immunoglobulin kappa light chain VLJ region	254	40	1e-122	0.96	0		-
gi|21669303|dbj|BAC01676.1|	immunoglobulin kappa light chain VLJ region	256	40	1e-122	0.95	0		-
gi|21669299|dbj|BAC01674.1|	immunoglobulin kappa light chain VLJ region	271	40	1e-128	0.95	0		-
gi|21669337|dbj|BAC01693.1|	immunoglobulin kappa light chain VLJ region	269	40	1e-127	0.93	0		-
gi|21669343|dbj|BAC01696.1|	immunoglobulin kappa light chain VLJ region	270	40	1e-128	0.94	0		-
gi|49258110|gb|AAH73792.1|	IGKV1-5 protein	235	40	1e-118	0.94	1	C:GO:0016021
gi|21669313|dbj|BAC01681.1|	immunoglobulin kappa light chain VLJ region	255	40	1e-123	0.94	0		-
gi|21669351|dbj|BAC01700.1|	immunoglobulin kappa light chain VLJ region	272	40	1e-114	0.92	0		-
gi|21669297|dbj|BAC01673.1|	immunoglobulin kappa light chain VLJ region	271	40	1e-127	0.96	0		-
gi|21669291|dbj|BAC01670.1|	immunoglobulin kappa light chain VLJ region	271	40	1e-128	0.95	0		-
gi|21669311|dbj|BAC01680.1|	immunoglobulin kappa light chain VLJ region	253	40	1e-124	0.94	0		-
gi|21669345|dbj|BAC01697.1|	immunoglobulin kappa light chain VLJ region	268	40	1e-131	0.95	0		-
gi|21669293|dbj|BAC01671.1|	immunoglobulin kappa light chain VLJ region	271	40	1e-128	0.96	0		-
gi|21706664|gb|AAH34142.1|	IGKV1-5 protein	240	40	1e-128	0.91	1	C:GO:0016021
gi|21669355|dbj|BAC01702.1|	immunoglobulin kappa light chain VLJ region	271	40	1e-127	0.94	0		-
gi|3721651|dbj|BAA33580.1|	immunoglobulin kappa light chain	214	40	1e-111	0.94	1	C:GO:0016021
gi|21669315|dbj|BAC01682.1|	immunoglobulin kappa light chain VLJ region	261	40	1e-128	0.92	1	C:GO:0016021
gi|21669331|dbj|BAC01690.1|	immunoglobulin kappa light chain VLJ region	270	40	1e-128	0.94	0		-
gi|21669341|dbj|BAC01695.1|	immunoglobulin kappa light chain VLJ region	270	40	1e-132	0.94	0		-
gi|21669361|dbj|BAC01705.1|	immunoglobulin kappa light chain VLJ region	269	40	1e-128	0.94	0		-
gi|11275322|dbj|BAB18261.1|	anti HBs antibody light-chain Fab fragment	214	40	1e-111	0.96	1	C:GO:0016021
gi|21669393|dbj|BAC01721.1|	immunoglobulin kappa light chain VLJ region	286	40	1e-131	0.92	1	C:GO:0016021
gi|21669391|dbj|BAC01720.1|	immunoglobulin kappa light chain VLJ region	286	40	1e-133	0.92	0		-
gi|21669295|dbj|BAC01672.1|	immunoglobulin kappa light chain VLJ region	271	40	1e-118	0.92	0		-
gi|21669365|dbj|BAC01707.1|	immunoglobulin kappa light chain VLJ region	270	40	1e-127	0.95	0		-
gi|21669371|dbj|BAC01710.1|	immunoglobulin kappa light chain VLJ region	268	40	1e-132	0.89	0		-
gi|21669363|dbj|BAC01706.1|	immunoglobulin kappa light chain VLJ region	269	40	1e-128	0.95	0		-
gi|21669381|dbj|BAC01715.1|	immunoglobulin kappa light chain VLJ region	267	40	1e-132	0.89	0		-
gi|21669375|dbj|BAC01712.1|	immunoglobulin kappa light chain VLJ region	269	40	1e-141	0.88	0		-
gi|21669367|dbj|BAC01708.1|	immunoglobulin kappa light chain VLJ region	271	40	1e-134	0.93	0		-
gi|21669397|dbj|BAC01723.1|	immunoglobulin kappa light chain VLJ region	277	40	1e-128	0.95	0		-
gi|21669389|dbj|BAC01719.1|	immunoglobulin kappa light chain VLJ region	286	40	1e-133	0.91	0		-
gi|21669369|dbj|BAC01709.1|	immunoglobulin kappa light chain VLJ region	271	40	1e-128	0.94	0		-
gi|21669377|dbj|BAC01713.1|	immunoglobulin kappa light chain VLJ region	267	40	1e-132	0.91	0		-
gi|21669503|dbj|BAC01776.1|	immunoglobulin lambda light chain VLJ region	271	40	1e-128	0.94	0		-
gi|21669587|dbj|BAC01818.1|	immunoglobulin lambda light chain VLJ region	264	40	1e-127	0.91	0		-
gi|21669577|dbj|BAC01813.1|	immunoglobulin lambda light chain VLJ region	265	40	1e-140	0.92	0		-
gi|21669501|dbj|BAC01775.1|	immunoglobulin lambda light chain VLJ region	272	40	1e-128	0.94	0		-
gi|21669505|dbj|BAC01777.1|	immunoglobulin lambda light chain VLJ region	272	40	1e-128	0.94	0		-
gi|21669491|dbj|BAC01770.1|	immunoglobulin lambda light chain VLJ region	274	40	1e-138	0.91	0		-
gi|21669489|dbj|BAC01769.1|	immunoglobulin lambda light chain VLJ region	274	40	1e-137	0.91	0		-
gi|2392150|pdb|1AIU|	Chain , Human Thioredoxin (D60n Mutant, Reduced Form)	105	40	1e-55	0.9	13	C:GO:0005737 P:GO:0006928 P:GO:0007283 F:GO:0030508 P:GO:0030154 P:GO:0008283 F:GO:0004791 P:GO:0006125 F:GO:0005515 P:GO:0007267 P:GO:0007165 F:GO:0015035 P:GO:0006206	EC:1.8.1.9,
gi|24158968|pdb|1M7T|A	AChain A, Solution Structure And Dynamics Of The Human-Escherichia Coli Thioredoxin Chimera: Insights Into Thermodynamic Stability	107	40	1e-55	0.79	9	F:GO:0030508 P:GO:0007165 P:GO:0007267 F:GO:0009055 P:GO:0006928 F:GO:0015035 F:GO:0005515 P:GO:0008283 P:GO:0006118
gi|1065115|pdb|1MDK|A	AChain A, High Resolution Solution Nmr Structure Of Mixed Disulfide Intermediate Between Mutant Human Thioredoxin And A 13 Residue Peptide Comprising Its Target Site In Human Nfkb	105	40	1e-53	0.86	13	C:GO:0005737 P:GO:0006928 P:GO:0007283 F:GO:0030508 P:GO:0030154 P:GO:0008283 F:GO:0004791 P:GO:0006125 F:GO:0005515 P:GO:0007267 P:GO:0007165 F:GO:0015035 P:GO:0006206	EC:1.8.1.9,
gi|914044|gb|AAB32984.1|	-	21	0	-	-	0		-
gi|3153859|gb|AAC17430.1|	thioredoxin	84	40	1e-43	0.73	13	C:GO:0005737 P:GO:0006928 P:GO:0007283 F:GO:0030508 P:GO:0030154 P:GO:0008283 F:GO:0004791 P:GO:0006125 F:GO:0005515 P:GO:0007267 P:GO:0007165 F:GO:0015035 P:GO:0006206	EC:1.8.1.9,
gi|339649|gb|AAA74596.1|	AF276919_1thioredoxin 1	105	40	1e-55	0.88	13	C:GO:0005737 P:GO:0006928 P:GO:0007283 F:GO:0030508 P:GO:0030154 P:GO:0008283 F:GO:0004791 P:GO:0006125 F:GO:0005515 P:GO:0007267 P:GO:0007165 F:GO:0015035 P:GO:0006206	EC:1.8.1.9,
gi|55957946|emb|CAI14067.1|	thioredoxin	85	40	1e-43	0.74	13	C:GO:0005737 P:GO:0006928 P:GO:0007283 F:GO:0030508 P:GO:0030154 P:GO:0008283 F:GO:0004791 P:GO:0006125 F:GO:0005515 P:GO:0007267 P:GO:0007165 F:GO:0015035 P:GO:0006206	EC:1.8.1.9,
gi|1827675|pdb|1ERV|	Chain , Human Thioredoxin Mutant With Cys 73 Replaced By Ser (Reduced Form)	105	40	1e-55	0.89	13	C:GO:0005737 P:GO:0006928 P:GO:0007283 F:GO:0030508 P:GO:0030154 P:GO:0008283 F:GO:0004791 P:GO:0006125 F:GO:0005515 P:GO:0007267 P:GO:0007165 F:GO:0015035 P:GO:0006206	EC:1.8.1.9,
gi|1827674|pdb|1ERW|	Chain , Human Thioredoxin Double Mutant With Cys 32 Replaced By Ser And Cys 35 Replaced By Ser	105	40	1e-54	0.88	13	C:GO:0005737 P:GO:0006928 P:GO:0007283 F:GO:0030508 P:GO:0030154 P:GO:0008283 F:GO:0004791 P:GO:0006125 F:GO:0005515 P:GO:0007267 P:GO:0007165 F:GO:0015035 P:GO:0006206	EC:1.8.1.9,
gi|30584095|gb|AAP36296.1|	Homo sapiens thioredoxin	106	40	1e-56	0.9	13	C:GO:0005737 P:GO:0006928 P:GO:0007283 F:GO:0030508 P:GO:0030154 P:GO:0008283 F:GO:0004791 P:GO:0006125 F:GO:0005515 P:GO:0007267 P:GO:0007165 F:GO:0015035 P:GO:0006206	EC:1.8.1.9,
gi|9508997|gb|AAF87085.1|	PREDICTED: similar to Thioredoxin (ATL-derived factor) (ADF) (Surface-associated sulphydryl protein) (SASP)	105	40	1e-55	0.9	13	C:GO:0005737 P:GO:0006928 P:GO:0007283 F:GO:0030508 P:GO:0030154 P:GO:0008283 F:GO:0004791 P:GO:0006125 F:GO:0005515 P:GO:0007267 P:GO:0007165 F:GO:0015035 P:GO:0006206	EC:1.8.1.9,
gi|62089228|dbj|BAD93058.1|	aldehyde dehydrogenase 1A1 variant	330	40	1e-180	0.94	28	F:GO:0004029 F:GO:0004030 F:GO:0001758 C:GO:0005737 F:GO:0005099 F:GO:0005497 P:GO:0006081 P:GO:0006094 P:GO:0006096 P:GO:0006525 P:GO:0006547 P:GO:0006550 P:GO:0006552 P:GO:0006554 P:GO:0006560 P:GO:0006568 P:GO:0006574 P:GO:0006631 P:GO:0006699 P:GO:0019260 P:GO:0019482 P:GO:0019852 P:GO:0046251 P:GO:0046486 P:GO:0006558 P:GO:0006570 P:GO:0042572 P:GO:0007264	EC:1.2.1.3, EC:1.2.1.5, EC:1.2.1.36,
gi|55960695|emb|CAI12260.1|	PREDICTED: aldehyde dehydrogenase 1A1 isoform 7	238	40	1e-137	0.95	28	F:GO:0004029 F:GO:0004030 F:GO:0001758 C:GO:0005737 F:GO:0005099 F:GO:0005497 P:GO:0006081 P:GO:0006094 P:GO:0006096 P:GO:0006525 P:GO:0006547 P:GO:0006550 P:GO:0006552 P:GO:0006554 P:GO:0006560 P:GO:0006568 P:GO:0006574 P:GO:0006631 P:GO:0006699 P:GO:0019260 P:GO:0019482 P:GO:0019852 P:GO:0046251 P:GO:0046486 P:GO:0006558 P:GO:0006570 P:GO:0042572 P:GO:0007264	EC:1.2.1.3, EC:1.2.1.5, EC:1.2.1.36,
gi|55960694|emb|CAI12259.1|	aldehyde dehydrogenase 1 family, member A1	230	40	1e-132	0.95	28	F:GO:0004029 F:GO:0004030 F:GO:0001758 C:GO:0005737 F:GO:0005099 F:GO:0005497 P:GO:0006081 P:GO:0006094 P:GO:0006096 P:GO:0006525 P:GO:0006547 P:GO:0006550 P:GO:0006552 P:GO:0006554 P:GO:0006560 P:GO:0006568 P:GO:0006574 P:GO:0006631 P:GO:0006699 P:GO:0019260 P:GO:0019482 P:GO:0019852 P:GO:0046251 P:GO:0046486 P:GO:0006558 P:GO:0006570 P:GO:0042572 P:GO:0007264	EC:1.2.1.3, EC:1.2.1.5, EC:1.2.1.36,
gi|55960696|emb|CAI12261.1|	PREDICTED: aldehyde dehydrogenase 1A1 isoform 7	203	40	1e-116	0.95	28	F:GO:0004029 F:GO:0004030 F:GO:0001758 C:GO:0005737 F:GO:0005099 F:GO:0005497 P:GO:0006081 P:GO:0006094 P:GO:0006096 P:GO:0006525 P:GO:0006547 P:GO:0006550 P:GO:0006552 P:GO:0006554 P:GO:0006560 P:GO:0006568 P:GO:0006574 P:GO:0006631 P:GO:0006699 P:GO:0019260 P:GO:0019482 P:GO:0019852 P:GO:0046251 P:GO:0046486 P:GO:0006558 P:GO:0006570 P:GO:0042572 P:GO:0007264	EC:1.2.1.3, EC:1.2.1.5, EC:1.2.1.36,
gi|62088392|dbj|BAD92643.1|	glutamate dehydrogenase 1 variant	299	40	1e-173	0.98	11	F:GO:0004353 F:GO:0005525 P:GO:0006118 F:GO:0004352 F:GO:0005524 P:GO:0006538 P:GO:0007169 C:GO:0005739 P:GO:0006525 P:GO:0006541 P:GO:0006560	EC:1.4.1.3, EC:1.4.1.2,
gi|30583841|gb|AAP36169.1|	Homo sapiens aldo-keto reductase family 1, member C3 (3-alpha hydroxysteroid dehydrogenase, type II)	324	40	1e-173	0.93	24	C:GO:0005829 F:GO:0047017 P:GO:0006693 F:GO:0004033 P:GO:0051260 F:GO:0009055 F:GO:0047042 F:GO:0047026 F:GO:0047743 F:GO:0031406 P:GO:0015721 F:GO:0004303 P:GO:0008209 F:GO:0015125 F:GO:0047115 P:GO:0042632 P:GO:0030299 P:GO:0006805 F:GO:0047006 P:GO:0006118 P:GO:0006691 P:GO:0006699 P:GO:0008207 P:GO:0008210	EC:1.1.1.188, EC:1.1.1.50, EC:1.1.1.213, EC:1.1.1.225, EC:1.1.1.62, EC:1.3.1.20, EC:1.1.1.149,
gi|46389820|dbj|BAA92892.1|	KIAA0119	323	40	1e-180	0.93	24	C:GO:0005829 F:GO:0047017 P:GO:0006693 F:GO:0004033 P:GO:0051260 F:GO:0009055 F:GO:0047042 F:GO:0047026 F:GO:0047743 F:GO:0031406 P:GO:0015721 F:GO:0004303 P:GO:0008209 F:GO:0015125 F:GO:0047115 P:GO:0042632 P:GO:0030299 P:GO:0006805 F:GO:0047006 P:GO:0006118 P:GO:0006691 P:GO:0006699 P:GO:0008207 P:GO:0008210	EC:1.1.1.188, EC:1.1.1.50, EC:1.1.1.213, EC:1.1.1.225, EC:1.1.1.62, EC:1.3.1.20, EC:1.1.1.149,
gi|30583411|gb|AAP35950.1|	Homo sapiens aldo-keto reductase family 1, member C3 (3-alpha hydroxysteroid dehydrogenase, type II)	323	40	1e-173	0.93	24	C:GO:0005829 F:GO:0047017 P:GO:0006693 F:GO:0004033 P:GO:0051260 F:GO:0009055 F:GO:0047042 F:GO:0047026 F:GO:0047743 F:GO:0031406 P:GO:0015721 F:GO:0004303 P:GO:0008209 F:GO:0015125 F:GO:0047115 P:GO:0042632 P:GO:0030299 P:GO:0006805 F:GO:0047006 P:GO:0006118 P:GO:0006691 P:GO:0006699 P:GO:0008207 P:GO:0008210	EC:1.1.1.188, EC:1.1.1.50, EC:1.1.1.213, EC:1.1.1.225, EC:1.1.1.62, EC:1.3.1.20, EC:1.1.1.149,
gi|40788950|dbj|BAA04619.2|	KIAA0119	325	40	1e-180	0.93	24	C:GO:0005829 F:GO:0047017 P:GO:0006693 F:GO:0004033 P:GO:0051260 F:GO:0009055 F:GO:0047042 F:GO:0047026 F:GO:0047743 F:GO:0031406 P:GO:0015721 F:GO:0004303 P:GO:0008209 F:GO:0015125 F:GO:0047115 P:GO:0042632 P:GO:0030299 P:GO:0006805 F:GO:0047006 P:GO:0006118 P:GO:0006691 P:GO:0006699 P:GO:0008207 P:GO:0008210	EC:1.1.1.188, EC:1.1.1.50, EC:1.1.1.213, EC:1.1.1.225, EC:1.1.1.62, EC:1.3.1.20, EC:1.1.1.149,
gi|10765097|gb|AAF07272.2|	AF149416_13-alpha hydroxysteroid dehydrogenase type IIb	323	40	1e-178	0.93	24	C:GO:0005829 F:GO:0047017 P:GO:0006693 F:GO:0004033 P:GO:0051260 F:GO:0009055 F:GO:0047042 F:GO:0047026 F:GO:0047743 F:GO:0031406 P:GO:0015721 F:GO:0004303 P:GO:0008209 F:GO:0015125 F:GO:0047115 P:GO:0042632 P:GO:0030299 P:GO:0006805 F:GO:0047006 P:GO:0006118 P:GO:0006691 P:GO:0006699 P:GO:0008207 P:GO:0008210	EC:1.1.1.188, EC:1.1.1.50, EC:1.1.1.213, EC:1.1.1.225, EC:1.1.1.62, EC:1.3.1.20, EC:1.1.1.149,
gi|1815604|gb|AAB41916.1|	3-alpha-hydroxysteroid dehydrogenase	323	40	1e-179	0.93	24	C:GO:0005829 F:GO:0047017 P:GO:0006693 F:GO:0004033 P:GO:0051260 F:GO:0009055 F:GO:0047042 F:GO:0047026 F:GO:0047743 F:GO:0031406 P:GO:0015721 F:GO:0004303 P:GO:0008209 F:GO:0015125 F:GO:0047115 P:GO:0042632 P:GO:0030299 P:GO:0006805 F:GO:0047006 P:GO:0006118 P:GO:0006691 P:GO:0006699 P:GO:0008207 P:GO:0008210	EC:1.1.1.188, EC:1.1.1.50, EC:1.1.1.213, EC:1.1.1.225, EC:1.1.1.62, EC:1.3.1.20, EC:1.1.1.149,
gi|4261711|gb|AAD14011.1|	I73674chlordecone reductase homolog (clone HAKRb) - human	323	40	1e-179	0.93	24	C:GO:0005829 F:GO:0047017 P:GO:0006693 F:GO:0004033 P:GO:0051260 F:GO:0009055 F:GO:0047042 F:GO:0047026 F:GO:0047743 F:GO:0031406 P:GO:0015721 F:GO:0004303 P:GO:0008209 F:GO:0015125 F:GO:0047115 P:GO:0042632 P:GO:0030299 P:GO:0006805 F:GO:0047006 P:GO:0006118 P:GO:0006691 P:GO:0006699 P:GO:0008207 P:GO:0008210	EC:1.1.1.188, EC:1.1.1.50, EC:1.1.1.213, EC:1.1.1.225, EC:1.1.1.62, EC:1.3.1.20, EC:1.1.1.149,
gi|1839263|gb|AAB47002.1|	HAKRb product/3 alpha-hydroxysteroid dehydrogenase	323	40	1e-179	0.93	24	C:GO:0005829 F:GO:0047017 P:GO:0006693 F:GO:0004033 P:GO:0051260 F:GO:0009055 F:GO:0047042 F:GO:0047026 F:GO:0047743 F:GO:0031406 P:GO:0015721 F:GO:0004303 P:GO:0008209 F:GO:0015125 F:GO:0047115 P:GO:0042632 P:GO:0030299 P:GO:0006805 F:GO:0047006 P:GO:0006118 P:GO:0006691 P:GO:0006699 P:GO:0008207 P:GO:0008210	EC:1.1.1.188, EC:1.1.1.50, EC:1.1.1.213, EC:1.1.1.225, EC:1.1.1.62, EC:1.3.1.20, EC:1.1.1.149,
gi|1088448|dbj|BAA08382.1|	NADP dependent leukotriene b4 12-hydroxydehydrogenase	311	40	1e-159	0.83	5	C:GO:0005737 F:GO:0004022 F:GO:0008270 F:GO:0047522 P:GO:0006691	EC:1.1.1.1, EC:1.3.1.48,
gi|23271371|gb|AAH35228.1|	NADP-dependent leukotriene B4 12-hydroxydehydrogenase	329	40	1e-170	0.82	5	C:GO:0005737 F:GO:0004022 F:GO:0008270 F:GO:0047522 P:GO:0006691	EC:1.1.1.1, EC:1.3.1.48,
gi|55957431|emb|CAI12400.1|	leukotriene B4 12-hydroxydehydrogenase	71	40	1e-28	0.78	5	C:GO:0005737 F:GO:0004022 F:GO:0008270 F:GO:0047522 P:GO:0006691	EC:1.1.1.1, EC:1.3.1.48,
gi|12313890|emb|CAC22151.1|	LTB4D_HUMANNADP-dependent leukotriene B4 12-hydroxydehydrogenase (15-oxoprostaglandin 13-reductase)	329	40	1e-170	0.82	5	C:GO:0005737 F:GO:0004022 F:GO:0008270 F:GO:0047522 P:GO:0006691	EC:1.1.1.1, EC:1.3.1.48,
gi|71042474|pdb|1ZSV|D	AChain A, Crystal Structure Of Human Nadp-Dependent Leukotriene B4 12- Hydroxydehydrogenase	349	40	1e-177	0.83	5	C:GO:0005737 F:GO:0004022 F:GO:0008270 F:GO:0047522 P:GO:0006691	EC:1.1.1.1, EC:1.3.1.48,
gi|55957432|emb|CAI12401.1|	leukotriene B4 12-hydroxydehydrogenase	177	40	1e-79	0.85	5	C:GO:0005737 F:GO:0004022 F:GO:0008270 F:GO:0047522 P:GO:0006691	EC:1.1.1.1, EC:1.3.1.48,
gi|17390423|gb|AAH18190.1|	metallothionein 1X	61	40	1e-12	0.89	8	C:GO:0005737 F:GO:0005507 F:GO:0005515 ND:GO:0000004 P:GO:0006878 F:GO:0008270 F:GO:0046870 P:GO:0010038
gi|61360521|gb|AAX41873.1|	metallothionein 1X	61	40	1e-12	0.91	8	C:GO:0005737 F:GO:0005507 F:GO:0005515 ND:GO:0000004 P:GO:0006878 F:GO:0008270 F:GO:0046870 P:GO:0010038
gi|18089134|gb|AAH20757.1|	metallothionein 1G	62	40	1e-07	0.93	3	F:GO:0008270 F:GO:0046870 F:GO:0005507
gi|33150778|gb|AAP97267.1|	metallothionein 1M	61	40	1e-10	0.87	5	F:GO:0005507 ND:GO:0000004 C:GO:0005737 F:GO:0008270 F:GO:0046870
gi|462635|sp|P80295|MT1I_HUMAN	MT1I_HUMANMetallothionein-1I (MT-1I) (Metallothionein-II)	61	40	1e-12	0.95	7	F:GO:0005507 ND:GO:0000004 C:GO:0005737 P:GO:0006878 F:GO:0008270 F:GO:0005515 F:GO:0046870
gi|13937857|gb|AAH07034.1|	Homo sapiens metallothionein 2A	61	40	1e-12	0.95	6	F:GO:0005507 ND:GO:0000004 C:GO:0005737 P:GO:0006878 F:GO:0008270 F:GO:0046870
gi|19070521|gb|AAL83902.1|	metallothionein 1M	61	40	1e-16	0.85	5	F:GO:0005507 ND:GO:0000004 C:GO:0005737 F:GO:0008270 F:GO:0046870
gi|19111044|gb|AAL85413.1|	AF479613_1metallothionein 1Y	61	40	1e-09	0.88	3	F:GO:0008270 F:GO:0046870 F:GO:0005507
gi|16307221|gb|AAH09699.1|	metallothionein 1E	61	40	1e-12	0.95	7	F:GO:0005507 ND:GO:0000004 C:GO:0005737 P:GO:0006878 F:GO:0008270 F:GO:0005515 F:GO:0046870
gi|10835230|ref|NP_005941.1|	PREDICTED: hypothetical protein	61	40	1e-07	0.94	5	F:GO:0005507 ND:GO:0000004 C:GO:0005737 F:GO:0008270 F:GO:0046870
gi|30584601|gb|AAP36553.1|	Homo sapiens metallothionein 2A	62	40	1e-12	0.95	6	F:GO:0005507 ND:GO:0000004 C:GO:0005737 P:GO:0006878 F:GO:0008270 F:GO:0046870
gi|13938339|gb|AAH07299.1|	Homo sapiens ATP synthase, H+ transporting, mitochondrial F1 complex, alpha subunit, isoform 1, cardiac muscle	408	40	1e-170	0.97	9	C:GO:0045261 F:GO:0046933 P:GO:0015986 F:GO:0046872 F:GO:0046961 C:GO:0005624 F:GO:0005524 C:GO:0005753 F:GO:0005515	EC:3.6.3.14,
gi|13492060|gb|AAK28066.1|	AF319479_1truncated beta-globin	59	40	1e-27	0.98	10	P:GO:0015671 F:GO:0005344 C:GO:0005833 F:GO:0008430 F:GO:0005506 F:GO:0020037 F:GO:0030492 P:GO:0045429 P:GO:0030185 F:GO:0019825
gi|229913|pdb|1FDH|G	gamma-globin	147	40	1e-80	0.96	6	F:GO:0020037 C:GO:0005833 F:GO:0005344 P:GO:0015671 F:GO:0005506 F:GO:0019825
gi|15988416|pdb|1I3E|B	AChain A, Human Carbonmonoxy Hemoglobin Bart's (Gamma4)	146	40	1e-80	0.95	6	F:GO:0020037 C:GO:0005833 F:GO:0005344 P:GO:0015671 F:GO:0005506 F:GO:0019825
gi|4378748|gb|AAD19655.1|	hemoglobin gamma-G	129	40	1e-69	0.96	6	F:GO:0020037 C:GO:0005833 F:GO:0005344 P:GO:0015671 F:GO:0005506 F:GO:0019825
gi|3318951|pdb|1A9W|F	hemoglobin epsilon 1	146	40	1e-79	0.95	6	F:GO:0020037 C:GO:0005833 F:GO:0005344 P:GO:0015671 F:GO:0005506 F:GO:0019825
gi|30268183|emb|CAD38535.2|	hypothetical protein	427	40	1e-179	0.83	5	P:GO:0006118 F:GO:0003995 F:GO:0050660 P:GO:0006631 C:GO:0005739	EC:1.3.99.3,
gi|55859559|emb|CAI10847.1|	Acyl-Coenzyme A dehydrogenase, short/branched chain	432	40	1e-178	0.83	5	P:GO:0006118 F:GO:0003995 F:GO:0050660 P:GO:0006631 C:GO:0005739	EC:1.3.99.3,
gi|15559225|gb|AAH13756.1|	Acyl-Coenzyme A dehydrogenase, short/branched chain	432	40	1e-179	0.83	5	P:GO:0006118 F:GO:0003995 F:GO:0050660 P:GO:0006631 C:GO:0005739	EC:1.3.99.3,
gi|13562132|gb|AAK29181.1|	catalase	527	40	1e-170	0.93	8	C:GO:0005777 F:GO:0005506 P:GO:0006118 P:GO:0042744 F:GO:0004096 P:GO:0006568 P:GO:0006804 P:GO:0015947	EC:1.11.1.6,
gi|7245755|pdb|1DGG|D	catalase	497	40	1e-170	0.94	8	C:GO:0005777 F:GO:0005506 P:GO:0006118 P:GO:0042744 F:GO:0004096 P:GO:0006568 P:GO:0006804 P:GO:0015947	EC:1.11.1.6,
gi|7245758|pdb|1DGH|C	catalase	498	40	1e-170	0.94	8	C:GO:0005777 F:GO:0005506 P:GO:0006118 P:GO:0042744 F:GO:0004096 P:GO:0006568 P:GO:0006804 P:GO:0015947	EC:1.11.1.6,
gi|7245759|pdb|1DGH|D	catalase	498	40	1e-170	0.94	8	C:GO:0005777 F:GO:0005506 P:GO:0006118 P:GO:0042744 F:GO:0004096 P:GO:0006568 P:GO:0006804 P:GO:0015947	EC:1.11.1.6,
gi|5102626|emb|CAB45236.1|	catalase	527	40	1e-170	0.94	8	C:GO:0005777 F:GO:0005506 P:GO:0006118 P:GO:0042744 F:GO:0004096 P:GO:0006568 P:GO:0006804 P:GO:0015947	EC:1.11.1.6,
gi|912767|gb|AAB33751.1|	-	15	0	-	-	0		-
gi|16359158|gb|AAH16045.1|	Actin, beta	375	40	1e-170	0.99	5	F:GO:0005200 C:GO:0035267 C:GO:0005884 F:GO:0005515 F:GO:0005524
gi|40226101|gb|AAH23548.1|	beta-actin	263	40	1e-148	1	5	F:GO:0005200 C:GO:0035267 C:GO:0005884 F:GO:0005515 F:GO:0005524
gi|40225338|gb|AAH10417.2|	beta-actin	165	40	1e-91	1	5	F:GO:0005200 C:GO:0035267 C:GO:0005884 F:GO:0005515 F:GO:0005524
gi|45767731|gb|AAH67496.1|	HIST1H4I protein	103	40	1e-39	0.98	6	C:GO:0000786 F:GO:0003677 P:GO:0006334 F:GO:0005515 P:GO:0048015 C:GO:0005634
gi|49457374|emb|CAG46986.1|	HIST1H4F	103	40	1e-39	0.98	6	C:GO:0000786 F:GO:0003677 P:GO:0006334 F:GO:0005515 P:GO:0048015 C:GO:0005634
gi|32097|emb|CAA24918.1|	Hist2h4 protein	103	40	1e-40	0.97	6	C:GO:0000786 F:GO:0003677 P:GO:0006334 F:GO:0005515 P:GO:0048015 C:GO:0005634
gi|51467131|ref|XP_372050.2|	PREDICTED: similar to Heterogeneous nuclear ribonucleoprotein A1 (Helix-destabilizing protein) (Single-strand binding protein) (hnRNP core protein A1) (HDP-1) (Topoisomerase-inhibitor suppressed)	263	40	1e-68	0.85	9	C:GO:0005737 C:GO:0005681 C:GO:0030530 C:GO:0005654 P:GO:0006406 F:GO:0003723 F:GO:0005515 P:GO:0000398 F:GO:0000166
gi|36102|emb|CAA29922.1|	unnamed protein product	320	40	1e-107	0.99	9	C:GO:0005737 C:GO:0005681 C:GO:0030530 C:GO:0005654 P:GO:0006406 F:GO:0003723 F:GO:0005515 P:GO:0000398 F:GO:0000166
gi|14043070|ref|NP_112420.1|	PREDICTED: heterogeneous nuclear ribonucleoprotein A1 isoform 2	372	40	1e-105	0.99	9	C:GO:0005737 C:GO:0005681 C:GO:0030530 C:GO:0005654 P:GO:0006406 F:GO:0003723 F:GO:0005515 P:GO:0000398 F:GO:0000166
gi|133254|sp|P09651|ROA1_HUMAN	PREDICTED: heterogeneous nuclear ribonucleoprotein A1 isoform 2	372	40	1e-105	0.99	9	C:GO:0005737 C:GO:0005681 C:GO:0030530 C:GO:0005654 P:GO:0006406 F:GO:0003723 F:GO:0005515 P:GO:0000398 F:GO:0000166
gi|13436308|gb|AAH04945.1|	PREDICTED: heterogeneous nuclear ribonucleoprotein A1 isoform 2	298	40	1e-95	0.85	9	C:GO:0005737 C:GO:0005681 C:GO:0030530 C:GO:0005654 P:GO:0006406 F:GO:0003723 F:GO:0005515 P:GO:0000398 F:GO:0000166
gi|47939618|gb|AAH71945.1|	Heterogeneous nuclear ribonucleoprotein A1	320	40	1e-107	0.99	9	C:GO:0005737 C:GO:0005681 C:GO:0030530 C:GO:0005654 P:GO:0006406 F:GO:0003723 F:GO:0005515 P:GO:0000398 F:GO:0000166
gi|37610|emb|CAA27874.1|	unnamed protein product	196	40	1e-32	0.84	9	C:GO:0005737 C:GO:0005681 C:GO:0030530 C:GO:0005654 P:GO:0006406 F:GO:0003723 F:GO:0005515 P:GO:0000398 F:GO:0000166
gi|41150277|ref|XP_370982.1|	PREDICTED: heterogeneous nuclear ribonucleoprotein A1 isoform 2	320	40	1e-106	0.98	9	C:GO:0005737 C:GO:0005681 C:GO:0030530 C:GO:0005654 P:GO:0006406 F:GO:0003723 F:GO:0005515 P:GO:0000398 F:GO:0000166
gi|731050|sp|Q07131|UGPA1_HUMAN	UGPA1_HUMANUTP--glucose-1-phosphate uridylyltransferase 1 (UDP-glucose pyrophosphorylase 1) (UDPGP 1) (UGPase 1)	508	40	1e-173	0.93	9	F:GO:0016301 C:GO:0005737 F:GO:0003983 P:GO:0016310 P:GO:0006011 P:GO:0005982 P:GO:0005985 P:GO:0006012 P:GO:0009117	EC:2.7.7.9,
gi|55730161|emb|CAH91804.1|	PREDICTED: UDP-glucose pyrophosphorylase 2 isoform 10	497	40	1e-175	0.93	9	F:GO:0016301 C:GO:0005737 F:GO:0003983 P:GO:0016310 P:GO:0006011 P:GO:0005982 P:GO:0005985 P:GO:0006012 P:GO:0009117	EC:2.7.7.9,
gi|62702281|gb|AAX93207.1|	unknown	438	40	1e-170	0.92	9	F:GO:0016301 C:GO:0005737 F:GO:0003983 P:GO:0016310 P:GO:0006011 P:GO:0005982 P:GO:0005985 P:GO:0006012 P:GO:0009117	EC:2.7.7.9,
gi|28422545|gb|AAH47004.1|	UDP-glucose pyrophosphorylase 2 isoform a	508	40	1e-175	0.93	9	F:GO:0016301 C:GO:0005737 F:GO:0003983 P:GO:0016310 P:GO:0006011 P:GO:0005982 P:GO:0005985 P:GO:0006012 P:GO:0009117	EC:2.7.7.9,
gi|2136353|pir||S62599	S62599UTP-glucose-1-phosphate uridylyltransferase (EC 2.7.7.9), skeletal muscle	508	40	1e-174	0.93	9	F:GO:0016301 C:GO:0005737 F:GO:0003983 P:GO:0016310 P:GO:0006011 P:GO:0005982 P:GO:0005985 P:GO:0006012 P:GO:0009117	EC:2.7.7.9,
gi|473947|dbj|BAA06126.1|	KIAA0115	456	40	1e-175	0.89	4	C:GO:0008250 C:GO:0016021 F:GO:0004579 P:GO:0018279	EC:2.4.1.119,
gi|30584753|gb|AAP36629.1|	Homo sapiens dolichyl-diphosphooligosaccharide-protein glycosyltransferase	457	40	1e-175	0.89	4	C:GO:0008250 C:GO:0016021 F:GO:0004579 P:GO:0018279	EC:2.4.1.119,
gi|21104416|dbj|BAB93478.1|	dolichyl-diphosphooligosaccharide-protein glycosyltransferase	439	40	1e-175	0.9	4	C:GO:0008250 C:GO:0016021 F:GO:0004579 P:GO:0018279	EC:2.4.1.119,
gi|55664526|emb|CAH73476.1|	dolichyl-diphosphooligosaccharide-protein glycosyltransferase	456	40	1e-175	0.89	4	C:GO:0008250 C:GO:0016021 F:GO:0004579 P:GO:0018279	EC:2.4.1.119,
gi|12803531|gb|AAH02594.1|	Homo sapiens dolichyl-diphosphooligosaccharide-protein glycosyltransferase	456	40	1e-175	0.89	4	C:GO:0008250 C:GO:0016021 F:GO:0004579 P:GO:0018279	EC:2.4.1.119,
gi|2662375|dbj|BAA23670.1|	oligosaccharyltransferase	456	40	1e-174	0.89	4	C:GO:0008250 C:GO:0016021 F:GO:0004579 P:GO:0018279	EC:2.4.1.119,
gi|46397832|sp|P39656|OST48_HUMAN	OST48_HUMANDolichyl-diphosphooligosaccharide--protein glycosyltransferase 48 kDa subunit precursor (Oligosaccharyl transferase 48 kDa subunit) (DDOST 48 kDa subunit)	439	40	1e-175	0.89	4	C:GO:0008250 C:GO:0016021 F:GO:0004579 P:GO:0018279	EC:2.4.1.119,
gi|13111861|gb|AAH03098.1|	hydroxysteroid (17-beta) dehydrogenase 4	736	40	1e-180	0.88	17	F:GO:0003857 F:GO:0004303 C:GO:0005777 F:GO:0015248 F:GO:0005498 F:GO:0016853 F:GO:0016829 P:GO:0006550 P:GO:0006552 P:GO:0006554 P:GO:0006568 P:GO:0006574 P:GO:0006633 P:GO:0018874 P:GO:0008209 P:GO:0008210 P:GO:0015918	EC:1.1.1.35, EC:1.1.1.62,
gi|66361423|pdb|1ZBQ|F	AChain A, Crystal Structure Of Human 17-Beta-Hydroxysteroid Dehydrogenase Type 4 In Complex With Nad	327	40	1e-165	0.91	17	F:GO:0003857 F:GO:0004303 C:GO:0005777 F:GO:0015248 F:GO:0005498 F:GO:0016853 F:GO:0016829 P:GO:0006550 P:GO:0006552 P:GO:0006554 P:GO:0006568 P:GO:0006574 P:GO:0006633 P:GO:0018874 P:GO:0008209 P:GO:0008210 P:GO:0015918	EC:1.1.1.35, EC:1.1.1.62,
gi|56554376|pdb|1W8D|D	AChain A, Binary Structure Of Human Decr Solved By Semet Sad.	302	40	1e-151	0.82	3	P:GO:0008152 F:GO:0008670 C:GO:0005739	EC:1.3.1.34,
gi|47115195|emb|CAG28557.1|	MGST1	155	40	1e-83	0.74	7	C:GO:0016020 C:GO:0005783 C:GO:0005792 F:GO:0004364 C:GO:0005739 P:GO:0006749 P:GO:0006803	EC:2.5.1.18,
gi|33867483|gb|AAQ55111.1|	Homo sapiens microsomal glutathione S-transferase 1	155	40	1e-83	0.74	7	C:GO:0016020 C:GO:0005783 C:GO:0005792 F:GO:0004364 C:GO:0005739 P:GO:0006749 P:GO:0006803	EC:2.5.1.18,
gi|30584277|gb|AAP36387.1|	Homo sapiens microsomal glutathione S-transferase 1	156	40	1e-83	0.74	7	C:GO:0016020 C:GO:0005783 C:GO:0005792 F:GO:0004364 C:GO:0005739 P:GO:0006749 P:GO:0006803	EC:2.5.1.18,
gi|7441369|pir||T08726	TBB1_CHICKTubulin beta-1 chain (Beta-tubulin class-I)	445	40	1e-170	0.99	12	C:GO:0005874 F:GO:0042288 P:GO:0042267 P:GO:0051258 P:GO:0007018 F:GO:0003924 F:GO:0005200 F:GO:0051082 C:GO:0005737 F:GO:0005525 P:GO:0007165 C:GO:0042612	EC:3.6.5.1, EC:3.6.5.2, EC:3.6.5.3, EC:3.6.5.4,
gi|49456871|emb|CAG46756.1|	TUBB	445	40	1e-170	0.98	12	C:GO:0005874 F:GO:0042288 P:GO:0042267 P:GO:0051258 P:GO:0007018 F:GO:0003924 F:GO:0005200 F:GO:0051082 C:GO:0005737 F:GO:0005525 P:GO:0007165 C:GO:0042612	EC:3.6.5.1, EC:3.6.5.2, EC:3.6.5.3, EC:3.6.5.4,
gi|27227551|gb|AAN85571.1|	class II beta tubulin isotype	445	40	1e-170	0.98	12	C:GO:0005874 F:GO:0042288 P:GO:0042267 P:GO:0051258 P:GO:0007018 F:GO:0003924 F:GO:0005200 F:GO:0051082 C:GO:0005737 F:GO:0005525 P:GO:0007165 C:GO:0042612	EC:3.6.5.1, EC:3.6.5.2, EC:3.6.5.3, EC:3.6.5.4,
gi|23958133|gb|AAH24038.1|	Tubulin, beta 2C	445	40	1e-170	0.99	12	C:GO:0005874 F:GO:0042288 P:GO:0042267 P:GO:0051258 P:GO:0007018 F:GO:0003924 F:GO:0005200 F:GO:0051082 C:GO:0005737 F:GO:0005525 P:GO:0007165 C:GO:0042612	EC:3.6.5.1, EC:3.6.5.2, EC:3.6.5.3, EC:3.6.5.4,
gi|20809886|gb|AAH29529.1|	Tubulin, beta 2C	445	40	1e-170	0.99	12	C:GO:0005874 F:GO:0042288 P:GO:0042267 P:GO:0051258 P:GO:0007018 F:GO:0003924 F:GO:0005200 F:GO:0051082 C:GO:0005737 F:GO:0005525 P:GO:0007165 C:GO:0042612	EC:3.6.5.1, EC:3.6.5.2, EC:3.6.5.3, EC:3.6.5.4,
gi|18088719|gb|AAH20946.1|	Tubulin, beta	444	40	1e-170	0.99	12	C:GO:0005874 F:GO:0042288 P:GO:0042267 P:GO:0051258 P:GO:0007018 F:GO:0003924 F:GO:0051082 F:GO:0005198 C:GO:0005737 F:GO:0005525 P:GO:0007165 C:GO:0042612	EC:3.6.5.1, EC:3.6.5.2, EC:3.6.5.3, EC:3.6.5.4,
gi|57209813|emb|CAI41893.1|	tubulin, beta polypeptide	426	40	1e-170	0.99	12	C:GO:0005874 F:GO:0042288 P:GO:0042267 P:GO:0051258 P:GO:0007018 F:GO:0003924 F:GO:0051082 F:GO:0005198 C:GO:0005737 F:GO:0005525 P:GO:0007165 C:GO:0042612	EC:3.6.5.1, EC:3.6.5.2, EC:3.6.5.3, EC:3.6.5.4,
gi|897763|emb|CAA23844.1|	beta-tubulin	437	40	1e-170	0.98	12	C:GO:0005874 F:GO:0042288 P:GO:0042267 P:GO:0051258 P:GO:0007018 F:GO:0003924 F:GO:0051082 F:GO:0005198 C:GO:0005737 F:GO:0005525 P:GO:0007165 C:GO:0042612	EC:3.6.5.1, EC:3.6.5.2, EC:3.6.5.3, EC:3.6.5.4,
gi|14124960|gb|AAH08006.1|	PREDICTED: hypothetical protein	227	40	1e-119	0.99	12	C:GO:0005874 F:GO:0042288 P:GO:0042267 P:GO:0051258 P:GO:0007018 F:GO:0003924 F:GO:0051082 F:GO:0005198 C:GO:0005737 F:GO:0005525 P:GO:0007165 C:GO:0042612	EC:3.6.5.1, EC:3.6.5.2, EC:3.6.5.3, EC:3.6.5.4,
gi|2661079|gb|AAB88188.1|	PREDICTED: similar to tubulin, beta isoform 3	342	40	1e-176	0.99	12	C:GO:0005874 F:GO:0042288 P:GO:0042267 P:GO:0051258 P:GO:0007018 F:GO:0003924 F:GO:0005200 F:GO:0051082 C:GO:0005737 F:GO:0005525 P:GO:0007165 C:GO:0042612	EC:3.6.5.1, EC:3.6.5.2, EC:3.6.5.3, EC:3.6.5.4,
gi|27368062|gb|AAN87335.1|	class IVb beta tubulin	445	40	1e-170	0.99	12	C:GO:0005874 F:GO:0042288 P:GO:0042267 P:GO:0051258 P:GO:0007018 F:GO:0003924 F:GO:0005200 F:GO:0051082 C:GO:0005737 F:GO:0005525 P:GO:0007165 C:GO:0042612	EC:3.6.5.1, EC:3.6.5.2, EC:3.6.5.3, EC:3.6.5.4,
gi|4884102|emb|CAB43252.1|	hypothetical protein	325	40	1e-166	0.99	12	C:GO:0005874 F:GO:0042288 P:GO:0042267 P:GO:0051258 P:GO:0007018 F:GO:0003924 F:GO:0005200 F:GO:0051082 C:GO:0005737 F:GO:0005525 P:GO:0007165 C:GO:0042612	EC:3.6.5.1, EC:3.6.5.2, EC:3.6.5.3, EC:3.6.5.4,
gi|10433717|dbj|BAB14016.1|	unnamed protein product	446	40	1e-170	0.97	8	C:GO:0005737 F:GO:0005200 P:GO:0007018 C:GO:0043234 F:GO:0005525 P:GO:0051258 F:GO:0003924 C:GO:0005874	EC:3.6.5.1, EC:3.6.5.2, EC:3.6.5.3, EC:3.6.5.4,
gi|57209814|emb|CAI41894.1|	tubulin, beta polypeptide	372	40	1e-170	0.99	12	C:GO:0005874 F:GO:0042288 P:GO:0042267 P:GO:0051258 P:GO:0007018 F:GO:0003924 F:GO:0051082 F:GO:0005198 C:GO:0005737 F:GO:0005525 P:GO:0007165 C:GO:0042612	EC:3.6.5.1, EC:3.6.5.2, EC:3.6.5.3, EC:3.6.5.4,
gi|41202625|ref|XP_370723.1|	PREDICTED: similar to tubulin, beta 5	106	40	1e-57	0.96	11	C:GO:0005874 F:GO:0042288 P:GO:0042267 P:GO:0051258 P:GO:0007018 F:GO:0003924 F:GO:0005198 C:GO:0005737 F:GO:0005525 P:GO:0007165 C:GO:0042612	EC:3.6.5.1, EC:3.6.5.2, EC:3.6.5.3, EC:3.6.5.4,
gi|12804891|gb|AAH01896.1|	tubulin, beta polypeptide	340	40	1e-174	0.99	12	C:GO:0005874 F:GO:0042288 P:GO:0042267 P:GO:0051258 P:GO:0007018 F:GO:0003924 F:GO:0051082 F:GO:0005198 C:GO:0005737 F:GO:0005525 P:GO:0007165 C:GO:0042612	EC:3.6.5.1, EC:3.6.5.2, EC:3.6.5.3, EC:3.6.5.4,
gi|38511503|gb|AAH62532.1|	tubulin, beta polypeptide	124	40	1e-56	0.99	11	C:GO:0005874 F:GO:0042288 P:GO:0042267 P:GO:0051258 P:GO:0007018 F:GO:0003924 F:GO:0005198 C:GO:0005737 F:GO:0005525 P:GO:0007165 C:GO:0042612	EC:3.6.5.1, EC:3.6.5.2, EC:3.6.5.3, EC:3.6.5.4,
gi|16198437|gb|AAH15889.1|	tubulin, beta polypeptide	266	40	1e-143	0.99	12	C:GO:0005874 F:GO:0042288 P:GO:0042267 P:GO:0051258 P:GO:0007018 F:GO:0003924 F:GO:0051082 F:GO:0005198 C:GO:0005737 F:GO:0005525 P:GO:0007165 C:GO:0042612	EC:3.6.5.1, EC:3.6.5.2, EC:3.6.5.3, EC:3.6.5.4,
gi|30582781|gb|AAP35617.1|	Homo sapiens tubulin, beta, 4	797	40	1e-170	0.97	14	F:GO:0004980 C:GO:0016021 C:GO:0005874 F:GO:0042288 P:GO:0042267 P:GO:0051258 P:GO:0007018 F:GO:0003924 F:GO:0005200 F:GO:0051082 C:GO:0005737 F:GO:0005525 P:GO:0007187 C:GO:0042612	EC:3.6.5.1, EC:3.6.5.2, EC:3.6.5.3, EC:3.6.5.4,
gi|30584215|gb|AAP36356.1|	Homo sapiens tubulin, beta, 4	798	40	1e-170	0.97	14	F:GO:0004980 C:GO:0016021 C:GO:0005874 F:GO:0042288 P:GO:0042267 P:GO:0051258 P:GO:0007018 F:GO:0003924 F:GO:0005200 F:GO:0051082 C:GO:0005737 F:GO:0005525 P:GO:0007187 C:GO:0042612	EC:3.6.5.1, EC:3.6.5.2, EC:3.6.5.3, EC:3.6.5.4,
gi|1297274|gb|AAC52035.1|	beta-tubulin	450	40	1e-170	0.97	14	F:GO:0004980 C:GO:0016021 C:GO:0005874 F:GO:0042288 P:GO:0042267 P:GO:0051258 P:GO:0007018 F:GO:0003924 F:GO:0005200 F:GO:0051082 C:GO:0005737 F:GO:0005525 P:GO:0007187 C:GO:0042612	EC:3.6.5.1, EC:3.6.5.2, EC:3.6.5.3, EC:3.6.5.4,
gi|38014278|gb|AAH01678.2|	TUBB3 protein	406	40	1e-170	0.98	14	F:GO:0004980 C:GO:0016021 C:GO:0005874 F:GO:0042288 P:GO:0042267 P:GO:0051258 P:GO:0007018 F:GO:0003924 F:GO:0005200 F:GO:0051082 C:GO:0005737 F:GO:0005525 P:GO:0007187 C:GO:0042612	EC:3.6.5.1, EC:3.6.5.2, EC:3.6.5.3, EC:3.6.5.4,
gi|35959|emb|CAA25318.1|	tubulin 5-beta	444	40	1e-170	0.98	12	C:GO:0005874 F:GO:0042288 P:GO:0042267 P:GO:0051258 P:GO:0007018 F:GO:0003924 F:GO:0005200 F:GO:0051082 C:GO:0005737 F:GO:0005525 P:GO:0007165 C:GO:0042612	EC:3.6.5.1, EC:3.6.5.2, EC:3.6.5.3, EC:3.6.5.4,
gi|12803639|gb|AAH02654.1|	tubulin, beta 6	446	40	1e-170	0.97	8	C:GO:0005737 F:GO:0005200 P:GO:0007018 C:GO:0043234 F:GO:0005525 P:GO:0051258 F:GO:0003924 C:GO:0005874	EC:3.6.5.1, EC:3.6.5.2, EC:3.6.5.3, EC:3.6.5.4,
gi|52545822|emb|CAH56247.1|	PREDICTED: enolase 1 isoform 8	374	40	1e-170	0.97	12	P:GO:0006355 C:GO:0000015 F:GO:0003677 F:GO:0000287 P:GO:0006096 F:GO:0008243 F:GO:0004634 C:GO:0005634 P:GO:0000162 P:GO:0006094 P:GO:0006571 P:GO:0009094	EC:3.4.21.68, EC:3.4.21.73, EC:4.2.1.11,
gi|3282243|gb|AAC39935.1|	PREDICTED: enolase 1 isoform 8	269	40	1e-153	0.98	12	P:GO:0006355 C:GO:0000015 F:GO:0003677 F:GO:0000287 P:GO:0006096 F:GO:0008243 F:GO:0004634 C:GO:0005634 P:GO:0000162 P:GO:0006094 P:GO:0006571 P:GO:0009094	EC:3.4.21.68, EC:3.4.21.73, EC:4.2.1.11,
gi|31179|emb|CAA47179.1|	ENO1B_HUMANAlpha-enolase, lung specific (2-phospho-D-glycerate hydro-lyase) (Non-neural enolase) (NNE) (Phosphopyruvate hydratase) (HLE1)	458	40	1e-170	0.89	12	P:GO:0006355 C:GO:0000015 F:GO:0003677 F:GO:0000287 P:GO:0006096 F:GO:0008243 F:GO:0004634 C:GO:0005634 P:GO:0000162 P:GO:0006094 P:GO:0006571 P:GO:0009094	EC:3.4.21.68, EC:3.4.21.73, EC:4.2.1.11,
gi|2661039|gb|AAB88178.1|	PREDICTED: enolase 1 isoform 8	336	40	1e-180	0.97	12	P:GO:0006355 C:GO:0000015 F:GO:0003677 F:GO:0000287 P:GO:0006096 F:GO:0008243 F:GO:0004634 C:GO:0005634 P:GO:0000162 P:GO:0006094 P:GO:0006571 P:GO:0009094	EC:3.4.21.68, EC:3.4.21.73, EC:4.2.1.11,
gi|13279239|gb|AAH04325.1|	PREDICTED: enolase 1 isoform 8	272	40	1e-154	0.98	12	P:GO:0006355 C:GO:0000015 F:GO:0003677 F:GO:0000287 P:GO:0006096 F:GO:0008243 F:GO:0004634 C:GO:0005634 P:GO:0000162 P:GO:0006094 P:GO:0006571 P:GO:0009094	EC:3.4.21.68, EC:3.4.21.73, EC:4.2.1.11,
gi|49256599|gb|AAH73991.1|	PREDICTED: enolase 1 isoform 8	341	40	1e-180	0.97	12	P:GO:0006355 C:GO:0000015 F:GO:0003677 F:GO:0000287 P:GO:0006096 F:GO:0008243 F:GO:0004634 C:GO:0005634 P:GO:0000162 P:GO:0006094 P:GO:0006571 P:GO:0009094	EC:3.4.21.68, EC:3.4.21.73, EC:4.2.1.11,
gi|39644728|gb|AAH21166.2|	PREDICTED: enolase 1 isoform 8	264	40	1e-150	0.98	12	P:GO:0006355 C:GO:0000015 F:GO:0003677 F:GO:0000287 P:GO:0006096 F:GO:0008243 F:GO:0004634 C:GO:0005634 P:GO:0000162 P:GO:0006094 P:GO:0006571 P:GO:0009094	EC:3.4.21.68, EC:3.4.21.73, EC:4.2.1.11,
gi|298878|gb|AAB25950.1|	-	26	0	-	-	0		-
gi|30584771|gb|AAP36638.1|	Homo sapiens tubulin, alpha 1 (testis specific)	449	40	1e-170	0.97	8	P:GO:0007018 C:GO:0043234 F:GO:0005525 F:GO:0005515 P:GO:0051258 F:GO:0005198 F:GO:0003924 C:GO:0005874	EC:3.6.5.1, EC:3.6.5.2, EC:3.6.5.3, EC:3.6.5.4,
gi|32015|emb|CAA30026.1|	PREDICTED: similar to alpha-tubulin isotype M-alpha-6	447	40	1e-170	0.97	8	P:GO:0007018 C:GO:0043234 F:GO:0005525 F:GO:0005515 P:GO:0051258 F:GO:0005198 F:GO:0003924 C:GO:0005874	EC:3.6.5.1, EC:3.6.5.2, EC:3.6.5.3, EC:3.6.5.4,
gi|18204869|gb|AAH21564.1|	PREDICTED: alpha tubulin isoform 2	335	40	1e-170	0.95	7	P:GO:0007018 C:GO:0043234 F:GO:0005525 P:GO:0051258 F:GO:0003924 F:GO:0005198 C:GO:0005874	EC:3.6.5.1, EC:3.6.5.2, EC:3.6.5.3, EC:3.6.5.4,
gi|12804743|gb|AAH01805.1|	PREDICTED: tubulin, alpha, ubiquitous isoform 6	198	40	1e-103	1	7	P:GO:0007018 C:GO:0043234 F:GO:0005525 P:GO:0051258 F:GO:0003924 F:GO:0005198 C:GO:0005874	EC:3.6.5.1, EC:3.6.5.2, EC:3.6.5.3, EC:3.6.5.4,
gi|4406579|gb|AAD20036.1|	Unknown	443	40	1e-171	0.92	9	F:GO:0015036 F:GO:0003677 F:GO:0009055 F:GO:0005515 P:GO:0006118 P:GO:0006309 C:GO:0005634 C:GO:0005739 P:GO:0008630
gi|22202629|ref|NP_665811.1|	programmed cell death 8 isoform 2	609	40	1e-170	0.89	9	F:GO:0015036 F:GO:0003677 F:GO:0009055 F:GO:0005515 P:GO:0006118 P:GO:0006309 C:GO:0005634 C:GO:0005739 P:GO:0008630
gi|4757732|ref|NP_004199.1|	programmed cell death 8 isoform 1	613	40	1e-173	0.9	9	F:GO:0015036 F:GO:0003677 F:GO:0009055 F:GO:0005515 P:GO:0006118 P:GO:0006309 C:GO:0005634 C:GO:0005739 P:GO:0008630
gi|22202631|ref|NP_665812.1|	programmed cell death 8 isoform 3	326	40	1e-179	0.92	9	F:GO:0015036 F:GO:0003677 F:GO:0009055 F:GO:0005515 P:GO:0006118 P:GO:0006309 C:GO:0005634 C:GO:0005739 P:GO:0008630
gi|18535612|gb|AAL71547.1|	arginase type I erythroid variant	330	40	1e-170	0.89	6	C:GO:0005737 F:GO:0030145 P:GO:0006527 P:GO:0000050 F:GO:0004053 P:GO:0006560	EC:3.5.3.1,
gi|41116300|ref|XP_371302.1|	PREDICTED: similar to peptidylprolyl isomerase A (cyclophilin A)-like 4	164	40	1e-93	0.88	9	P:GO:0006457 C:GO:0005622 P:GO:0045069 F:GO:0042277 F:GO:0046790 F:GO:0051082 F:GO:0008270 F:GO:0003755 C:GO:0019012	EC:5.2.1.8,
gi|48145531|emb|CAG32988.1|	PPIA	165	40	1e-94	0.98	9	P:GO:0006457 C:GO:0005622 P:GO:0045069 F:GO:0042277 F:GO:0046790 F:GO:0051082 F:GO:0008270 F:GO:0003755 C:GO:0019012	EC:5.2.1.8,
gi|51467874|ref|XP_372328.2|	PREDICTED: similar to peptidylprolyl isomerase A isoform 1	227	40	1e-105	0.92	9	P:GO:0006457 C:GO:0005622 P:GO:0045069 F:GO:0042277 F:GO:0046790 F:GO:0051082 F:GO:0008270 F:GO:0003755 C:GO:0019012	EC:5.2.1.8,
gi|10863927|ref|NP_066953.1|	peptidylprolyl isomerase A	165	40	1e-94	0.98	9	P:GO:0006457 C:GO:0005622 P:GO:0045069 F:GO:0042277 F:GO:0046790 F:GO:0051082 F:GO:0008270 F:GO:0003755 C:GO:0019012	EC:5.2.1.8,
gi|2981764|pdb|1AWV|F	AChain A, Cyclophilin A Complexed With Cyclosporin A (Nmr, 22 Structures)	164	40	1e-93	0.98	9	P:GO:0006457 C:GO:0005622 P:GO:0045069 F:GO:0042277 F:GO:0046790 F:GO:0051082 F:GO:0008270 F:GO:0003755 C:GO:0019012	EC:5.2.1.8,
gi|51474890|ref|XP_372741.2|	PREDICTED: similar to peptidylprolyl isomerase A isoform 1	181	40	1e-95	0.89	9	P:GO:0006457 C:GO:0005622 P:GO:0045069 F:GO:0042277 F:GO:0046790 F:GO:0051082 F:GO:0008270 F:GO:0003755 C:GO:0019012	EC:5.2.1.8,
gi|56207799|emb|CAI18814.1|	peptidylprolyl isomerase A (cyclophilin A)-like 4	164	40	1e-92	0.89	9	P:GO:0006457 C:GO:0005622 P:GO:0045069 F:GO:0042277 F:GO:0046790 F:GO:0051082 F:GO:0008270 F:GO:0003755 C:GO:0019012	EC:5.2.1.8,
gi|3659980|pdb|1BCK|A	AChain A, Cyclophilin A Complexed With Cyclosporin A (Nmr, 22 Structures)	165	40	1e-93	0.98	9	P:GO:0006457 C:GO:0005622 P:GO:0045069 F:GO:0042277 F:GO:0046790 F:GO:0051082 F:GO:0008270 F:GO:0003755 C:GO:0019012	EC:5.2.1.8,
gi|13543666|gb|AAH05982.1|	Peptidylprolyl isomerase A (cyclophilin A)	165	40	1e-94	0.97	9	P:GO:0006457 C:GO:0005622 P:GO:0045069 F:GO:0042277 F:GO:0046790 F:GO:0051082 F:GO:0008270 F:GO:0003755 C:GO:0019012	EC:5.2.1.8,
gi|13937981|gb|AAH07104.1|	Peptidylprolyl isomerase A (cyclophilin A)	165	40	1e-94	0.97	9	P:GO:0006457 C:GO:0005622 P:GO:0045069 F:GO:0042277 F:GO:0046790 F:GO:0051082 F:GO:0008270 F:GO:0003755 C:GO:0019012	EC:5.2.1.8,
gi|22770669|gb|AAN06700.1|	PREDICTED: similar to histone H1	213	40	1e-33	0.96	5	C:GO:0000786 F:GO:0003677 P:GO:0006334 C:GO:0005634 P:GO:0006355
gi|22770675|gb|AAN06703.1|	PREDICTED: similar to Histone H1.4 (Histone H1b)	221	40	1e-25	0.98	5	C:GO:0000786 F:GO:0003677 P:GO:0006334 C:GO:0005634 P:GO:0006355
gi|66365795|gb|AAH96170.1|	Histone cluster 1, H1e	219	40	1e-25	0.93	5	C:GO:0000786 F:GO:0003677 P:GO:0006334 C:GO:0005634 P:GO:0006355
gi|22770667|gb|AAN06699.1|	PREDICTED: similar to Histone H1.1	215	40	1e-28	0.93	6	P:GO:0007283 C:GO:0000786 F:GO:0003677 P:GO:0006334 C:GO:0005634 P:GO:0006355
gi|62550747|gb|AAH69517.2|	testicular H1 histone	207	40	1e-69	0.68	7	P:GO:0007283 P:GO:0030154 C:GO:0000786 F:GO:0003677 P:GO:0006334 C:GO:0005634 P:GO:0006355
gi|61679865|pdb|1S9C|L	AChain A, Crystal Structure Analysis Of The 2-Enoyl-Coa Hydratase 2 Domain Of Human Peroxisomal Multifunctional Enzyme Type 2	298	40	1e-160	0.87	17	F:GO:0003857 F:GO:0004303 C:GO:0005777 F:GO:0015248 F:GO:0005498 F:GO:0016853 F:GO:0016829 P:GO:0006550 P:GO:0006552 P:GO:0006554 P:GO:0006568 P:GO:0006574 P:GO:0006633 P:GO:0018874 P:GO:0008209 P:GO:0008210 P:GO:0015918	EC:1.1.1.35, EC:1.1.1.62,
gi|62087444|dbj|BAD92169.1|	hydroxysteroid (17-beta) dehydrogenase 4 variant	471	40	1e-170	0.84	17	F:GO:0003857 F:GO:0004303 C:GO:0005777 F:GO:0015248 F:GO:0005498 F:GO:0016853 F:GO:0016829 P:GO:0006550 P:GO:0006552 P:GO:0006554 P:GO:0006568 P:GO:0006574 P:GO:0006633 P:GO:0018874 P:GO:0008209 P:GO:0008210 P:GO:0015918	EC:1.1.1.35, EC:1.1.1.62,
gi|71773480|ref|NP_001150.3|	aldehyde oxidase 1	1338	40	1e-170	0.83	18	P:GO:0006954 F:GO:0004031 F:GO:0009055 F:GO:0005506 F:GO:0030151 P:GO:0006118 F:GO:0004854 P:GO:0006800 F:GO:0051537 P:GO:0006550 P:GO:0006552 P:GO:0006568 P:GO:0006570 P:GO:0006574 P:GO:0006769 P:GO:0042816 P:GO:0046497 P:GO:0006144	EC:1.2.3.1, EC:1.17.1.4,
gi|2343155|gb|AAB83966.1|	aldehyde oxidase	1338	40	1e-170	0.82	18	P:GO:0006954 F:GO:0004031 F:GO:0009055 F:GO:0005506 F:GO:0030151 P:GO:0006118 F:GO:0004854 P:GO:0006800 F:GO:0051537 P:GO:0006550 P:GO:0006552 P:GO:0006568 P:GO:0006570 P:GO:0006574 P:GO:0006769 P:GO:0042816 P:GO:0046497 P:GO:0006144	EC:1.2.3.1, EC:1.17.1.4,
gi|62702363|gb|AAX93285.1|	unknown	389	40	1e-170	0.85	18	P:GO:0006954 F:GO:0004031 F:GO:0009055 F:GO:0005506 F:GO:0030151 P:GO:0006118 F:GO:0004854 P:GO:0006800 F:GO:0051537 P:GO:0006550 P:GO:0006552 P:GO:0006568 P:GO:0006570 P:GO:0006574 P:GO:0006769 P:GO:0042816 P:GO:0046497 P:GO:0006144	EC:1.2.3.1, EC:1.17.1.4,
gi|549451|sp|Q06278|ADO_HUMAN	ADO_HUMANAldehyde oxidase	1338	40	1e-170	0.82	18	P:GO:0006954 F:GO:0004031 F:GO:0009055 F:GO:0005506 F:GO:0030151 P:GO:0006118 F:GO:0004854 P:GO:0006800 F:GO:0051537 P:GO:0006550 P:GO:0006552 P:GO:0006568 P:GO:0006570 P:GO:0006574 P:GO:0006769 P:GO:0042816 P:GO:0046497 P:GO:0006144	EC:1.2.3.1, EC:1.17.1.4,
gi|48145549|emb|CAG32997.1|	PGK1	417	40	1e-170	0.96	7	F:GO:0004618 P:GO:0016310 F:GO:0005524 P:GO:0006096 C:GO:0005829 P:GO:0006094 P:GO:0015976	EC:2.7.2.3,
gi|41350401|gb|AAS00488.1|	phosphoglycerate kinase 1	417	40	1e-170	0.96	7	F:GO:0004618 P:GO:0016310 F:GO:0005524 P:GO:0006096 C:GO:0005829 P:GO:0006094 P:GO:0015976	EC:2.7.2.3,
gi|28373373|pdb|1IV5|B	AChain A, Crystal Structure Of Human Cd81 Extracellular Domain, A Receptor For Hepatitis C Virus	90	19	1e-24	0.88	9	P:GO:0046813 P:GO:0006661 P:GO:0043128 F:GO:0005515 P:GO:0030890 P:GO:0000187 P:GO:0008104 P:GO:0050731 C:GO:0005887
gi|37222202|gb|AAQ89947.1|	ALB protein	167	40	1e-95	0.93	22	F:GO:0050824 F:GO:0008144 F:GO:0005507 P:GO:0006810 P:GO:0051659 P:GO:0050891 P:GO:0009267 C:GO:0005615 F:GO:0003677 F:GO:0019825 F:GO:0005386 F:GO:0005515 P:GO:0019836 P:GO:0043072 F:GO:0016209 P:GO:0043066 F:GO:0030170 F:GO:0005504 P:GO:0030104 F:GO:0015643 P:GO:0006955 C:GO:0019814
gi|220066|dbj|BAA08355.1|	S-adenosylmethionine synthetase	395	40	1e-180	0.93	6	F:GO:0030955 F:GO:0005524 P:GO:0006730 F:GO:0004478 F:GO:0000287 P:GO:0006555	EC:2.5.1.6,
gi|55959182|emb|CAI13695.1|	methionine adenosyltransferase I, alpha	395	40	1e-179	0.94	6	F:GO:0030955 F:GO:0005524 P:GO:0006730 F:GO:0004478 F:GO:0000287 P:GO:0006555	EC:2.5.1.6,
gi|47940601|gb|AAH71906.1|	Keratin 5 (epidermolysis bullosa simplex, Dowling-Meara/Kobner/Weber-Cockayne types)	590	40	1e-180	0.94	7	F:GO:0005200 P:GO:0009790 P:GO:0050680 P:GO:0030855 P:GO:0008544 F:GO:0046982 C:GO:0045095
gi|4557890|ref|NP_000415.1|	keratin 5	590	40	1e-180	0.94	7	F:GO:0005200 P:GO:0009790 P:GO:0050680 P:GO:0030855 P:GO:0008544 F:GO:0046982 C:GO:0045095
gi|56757580|sp|P13647|K2C5_HUMAN	K2C5_HUMANKeratin, type II cytoskeletal 5 (Cytokeratin-5) (CK-5) (Keratin-5) (K5) (58 kDa cytokeratin)	590	40	1e-180	0.94	7	F:GO:0005200 P:GO:0009790 P:GO:0050680 P:GO:0030855 P:GO:0008544 F:GO:0046982 C:GO:0045095
gi|30582957|gb|AAP35708.1|	Homo sapiens esterase 10	282	40	1e-170	0.87	3	C:GO:0016023 ND:GO:0000004 F:GO:0004759
gi|2981449|gb|AAC06298.1|	-	33	0	-	-	0		-
gi|55957281|emb|CAI12226.1|	esterase D\/formylglutathione hydrolase	253	40	1e-152	0.88	3	C:GO:0016023 ND:GO:0000004 F:GO:0004759
gi|55957280|emb|CAI12225.1|	esterase D\/formylglutathione hydrolase	229	40	1e-134	0.88	3	C:GO:0016023 ND:GO:0000004 F:GO:0004759
gi|30584415|gb|AAP36460.1|	Homo sapiens esterase 10	283	40	1e-170	0.87	3	C:GO:0016023 ND:GO:0000004 F:GO:0004759
gi|55957283|emb|CAI12228.1|	esterase D/formylglutathione hydrolase	282	40	1e-170	0.88	3	C:GO:0016023 ND:GO:0000004 F:GO:0004759
gi|33987931|gb|AAH07327.1|	PREDICTED: similar to heat shock protein 90	351	40	1e-149	0.97	8	P:GO:0006457 F:GO:0030235 F:GO:0030911 P:GO:0006986 F:GO:0005524 P:GO:0045429 F:GO:0051082 C:GO:0005829
gi|6807647|emb|CAB66478.1|	hypothetical protein	737	40	1e-170	0.97	8	P:GO:0006457 F:GO:0030235 F:GO:0030911 P:GO:0006986 F:GO:0005524 P:GO:0045429 F:GO:0051082 C:GO:0005829
gi|34304590|gb|AAQ63401.1|	PREDICTED: similar to heat shock protein 90	724	40	1e-170	0.97	8	P:GO:0006457 F:GO:0030235 F:GO:0030911 P:GO:0006986 F:GO:0005524 P:GO:0045429 F:GO:0051082 C:GO:0005829
gi|52696092|pdb|1UYM|A	PREDICTED: similar to heat shock protein 90	220	40	1e-112	0.98	8	P:GO:0006457 F:GO:0030235 F:GO:0030911 P:GO:0006986 F:GO:0005524 P:GO:0045429 F:GO:0051082 C:GO:0005829
gi|39644662|gb|AAH09206.2|	PREDICTED: similar to heat shock protein 90	650	40	1e-170	0.97	8	P:GO:0006457 F:GO:0030235 F:GO:0030911 P:GO:0006986 F:GO:0005524 P:GO:0045429 F:GO:0051082 C:GO:0005829
gi|4261762|gb|AAD14062.1|	PREDICTED: similar to heat shock protein 90	68	40	1e-31	0.99	9	C:GO:0005737 P:GO:0006457 F:GO:0030235 F:GO:0030911 P:GO:0006986 F:GO:0005524 P:GO:0045429 F:GO:0051082 ND:GO:0008372
gi|2351110|dbj|BAA22050.1|	heat shock protein beta	130	40	1e-67	0.97	9	P:GO:0006457 F:GO:0030235 F:GO:0030911 P:GO:0006986 F:GO:0005524 P:GO:0045429 F:GO:0051082 C:GO:0005829 ND:GO:0008372
gi|29476795|gb|AAH50073.1|	acyl-CoA synthetase long-chain family member 1	698	40	1e-170	0.9	9	C:GO:0005792 P:GO:0006637 C:GO:0005886 C:GO:0005778 F:GO:0004467 F:GO:0000287 C:GO:0016021 C:GO:0005741 P:GO:0007586	EC:6.2.1.3,
gi|20072835|gb|AAH26290.1|	ACSL1 protein	539	40	1e-170	0.91	9	C:GO:0005792 P:GO:0006637 C:GO:0005886 C:GO:0005778 F:GO:0004467 F:GO:0000287 C:GO:0016021 C:GO:0005741 P:GO:0007586	EC:6.2.1.3,
gi|28373963|pdb|1N8E|F	hypothetical protein	324	40	1e-180	0.96	7	P:GO:0008217 C:GO:0005577 P:GO:0008284 F:GO:0005509 P:GO:0007165 P:GO:0051258 P:GO:0030168
gi|930064|emb|CAA35837.1|	Homo sapiens fibrinogen, gamma polypeptide	212	40	1e-120	0.94	7	P:GO:0008217 C:GO:0005577 P:GO:0008284 F:GO:0005509 P:GO:0007165 P:GO:0051258 P:GO:0030168
gi|182440|gb|AAB59530.1|	fibrinogen gamma-prime chain	453	40	1e-179	0.94	7	P:GO:0008217 C:GO:0005577 P:GO:0008284 F:GO:0005509 P:GO:0007165 P:GO:0051258 P:GO:0030168
gi|5542264|pdb|1FZG|F	hypothetical protein	319	40	1e-178	0.96	7	P:GO:0008217 C:GO:0005577 P:GO:0008284 F:GO:0005509 P:GO:0007165 P:GO:0051258 P:GO:0030168
gi|182439|gb|AAB59531.1|	fibrinogen gamma chain	437	40	1e-178	0.94	7	P:GO:0008217 C:GO:0005577 P:GO:0008284 F:GO:0005509 P:GO:0007165 P:GO:0051258 P:GO:0030168
gi|30585049|gb|AAP36797.1|	Homo sapiens fibrinogen, gamma polypeptide	438	40	1e-178	0.94	7	P:GO:0008217 C:GO:0005577 P:GO:0008284 F:GO:0005509 P:GO:0007165 P:GO:0051258 P:GO:0030168
gi|30583001|gb|AAP35744.1|	Homo sapiens fibrinogen, gamma polypeptide	437	40	1e-178	0.94	7	P:GO:0008217 C:GO:0005577 P:GO:0008284 F:GO:0005509 P:GO:0007165 P:GO:0051258 P:GO:0030168
gi|70906439|ref|NP_068656.2|	fibrinogen, gamma chain isoform gamma-B precursor	453	40	1e-180	0.94	7	P:GO:0008217 C:GO:0005577 P:GO:0008284 F:GO:0005509 P:GO:0007165 P:GO:0051258 P:GO:0030168
gi|49258706|pdb|1RE4|F	hypothetical protein	311	40	1e-174	0.96	7	P:GO:0008217 C:GO:0005577 P:GO:0008284 F:GO:0005509 P:GO:0007165 P:GO:0051258 P:GO:0030168
gi|31874240|emb|CAD98014.1|	hypothetical protein	399	40	1e-179	0.95	7	P:GO:0008217 C:GO:0005577 P:GO:0008284 F:GO:0005509 P:GO:0007165 P:GO:0051258 P:GO:0030168
gi|61656605|emb|CAI64496.1|	heat shock 90kDa protein 1, alpha	732	40	1e-170	0.98	12	C:GO:0005737 C:GO:0005625 P:GO:0006457 F:GO:0030235 F:GO:0030911 ND:GO:0005554 P:GO:0006986 F:GO:0005524 P:GO:0045429 ND:GO:0000004 F:GO:0051082 ND:GO:0008372
gi|63029937|ref|NP_001017963.1|	heat shock protein 90kDa alpha (cytosolic), class A member 1 isoform 1	854	40	1e-170	0.97	12	C:GO:0005737 C:GO:0005625 P:GO:0006457 F:GO:0030235 F:GO:0030911 ND:GO:0005554 P:GO:0006986 F:GO:0005524 P:GO:0045429 ND:GO:0000004 F:GO:0051082 ND:GO:0008372
gi|40254816|ref|NP_005339.2|	heat shock protein 90kDa alpha (cytosolic), class A member 1 isoform 2	732	40	1e-170	0.98	12	C:GO:0005737 C:GO:0005625 P:GO:0006457 F:GO:0030235 F:GO:0030911 ND:GO:0005554 P:GO:0006986 F:GO:0005524 P:GO:0045429 ND:GO:0000004 F:GO:0051082 ND:GO:0008372
gi|51470849|ref|XP_084514.6|	heat shock 90kDa protein 1, alpha	757	40	1e-170	0.93	12	C:GO:0005737 C:GO:0005625 P:GO:0006457 F:GO:0030235 F:GO:0030911 ND:GO:0005554 P:GO:0006986 F:GO:0005524 P:GO:0045429 ND:GO:0000004 F:GO:0051082 ND:GO:0008372
gi|61680585|pdb|1YC4|A	AChain A, Crystal Structures Of Human Hsp90alpha Complexed With Dihydroxyphenylpyrazoles	264	40	1e-136	0.99	9	C:GO:0005737 C:GO:0005625 P:GO:0006457 F:GO:0030235 F:GO:0030911 P:GO:0006986 F:GO:0005524 P:GO:0045429 F:GO:0051082
gi|32486|emb|CAA30255.1|	HSP90AA1 protein	312	40	1e-131	0.99	9	C:GO:0005737 C:GO:0005625 P:GO:0006457 F:GO:0030235 F:GO:0030911 P:GO:0006986 F:GO:0005524 P:GO:0045429 F:GO:0051082
gi|50513864|pdb|1UYL|A	AChain A, Structure Of Human Hsp90-Alpha Bound To The Potent Water Soluble Inhibitor Pu-H64	236	40	1e-129	0.99	9	C:GO:0005737 C:GO:0005625 P:GO:0006457 F:GO:0030235 F:GO:0030911 P:GO:0006986 F:GO:0005524 P:GO:0045429 F:GO:0051082
gi|31615893|pdb|1OSF|A	AChain A, Structure Of Human Hsp90-Alpha Bound To The Potent Water Soluble Inhibitor Pu-H64	215	40	1e-117	0.99	9	C:GO:0005737 C:GO:0005625 P:GO:0006457 F:GO:0030235 F:GO:0030911 P:GO:0006986 F:GO:0005524 P:GO:0045429 F:GO:0051082
gi|3891633|pdb|1BYQ|A	AChain A, Human Hsp90 With 4-Chloro-6-(4-Piperazin-1-Yl-1h-Pyrazol-3- Yl)-Benzene-1,2-Diol	228	40	1e-124	0.99	9	C:GO:0005737 C:GO:0005625 P:GO:0006457 F:GO:0030235 F:GO:0030911 P:GO:0006986 F:GO:0005524 P:GO:0045429 F:GO:0051082
gi|58177659|pdb|1UYI|A	AChain A, Human Hsp90-Alpha With 8-(2,5-Dimethoxy-Benzyl)-2-Fluoro-9- Pent-9h-Purin-6-Ylamine	236	40	1e-130	0.98	9	C:GO:0005737 C:GO:0005625 P:GO:0006457 F:GO:0030235 F:GO:0030911 P:GO:0006986 F:GO:0005524 P:GO:0045429 F:GO:0051082
gi|62914009|gb|AAH23006.2|	HSP90AA1 protein	638	40	1e-170	0.98	12	C:GO:0005737 C:GO:0005625 P:GO:0006457 F:GO:0030235 F:GO:0030911 ND:GO:0005554 P:GO:0006986 F:GO:0005524 P:GO:0045429 ND:GO:0000004 F:GO:0051082 ND:GO:0008372
gi|28375499|emb|CAD66568.1|	unnamed protein product	262	40	1e-138	0.99	7	P:GO:0006457 F:GO:0030235 F:GO:0030911 P:GO:0006986 F:GO:0005524 P:GO:0045429 F:GO:0051082
gi|105169|pir||JQ0129	heat shock 90kDa protein 1, alpha-like 3	311	40	1e-137	0.95	9	C:GO:0005737 C:GO:0005625 P:GO:0006457 F:GO:0030235 F:GO:0030911 P:GO:0006986 F:GO:0005524 P:GO:0045429 F:GO:0051082
gi|9082289|gb|AAF82792.1|	PREDICTED: similar to heat shock protein 90	632	40	1e-170	0.97	8	P:GO:0006457 F:GO:0030235 F:GO:0030911 P:GO:0006986 F:GO:0005524 P:GO:0045429 F:GO:0051082 C:GO:0005829
gi|62122861|ref|NP_001014390.1|	heat shock protein 90Bb	422	40	1e-170	0.87	8	C:GO:0005737 P:GO:0006457 F:GO:0030235 F:GO:0030911 P:GO:0006986 F:GO:0005524 P:GO:0045429 F:GO:0051082
gi|34223448|gb|AAQ62967.1|	hypothetical protein FLJ30596-like protein	247	38	1e-138	0.7	3	F:GO:0003951 P:GO:0006769 P:GO:0046497	EC:2.7.1.23,
gi|16549825|dbj|BAB70864.1|	hypothetical protein LOC133686	279	40	1e-159	0.77	3	F:GO:0003951 P:GO:0006769 P:GO:0046497	EC:2.7.1.23,
gi|51094625|gb|EAL23877.1|	ATP synthase, H+ transporting, mitochondrial F0 complex, subunit F2 isoform 2a	94	40	1e-50	0.92	6	F:GO:0046872 P:GO:0006754 F:GO:0015078 C:GO:0045263 C:GO:0005753 P:GO:0015992
gi|15808607|gb|AAL06647.1|	ATP synthase, H+ transporting, mitochondrial F0 complex, subunit F2 isoform 2b	88	40	1e-45	0.91	6	F:GO:0046872 P:GO:0006754 F:GO:0015078 C:GO:0045263 C:GO:0005753 P:GO:0015992
gi|51479132|ref|NP_001003714.1|	ATP synthase, H+ transporting, mitochondrial F0 complex, subunit F2 isoform 2c	55	40	1e-25	0.93	6	F:GO:0046872 P:GO:0006754 F:GO:0015078 C:GO:0045263 C:GO:0005753 P:GO:0015992
gi|15080016|gb|AAH11792.1|	peroxisomal enoyl-coenzyme A hydratase-like protein	328	40	1e-174	0.87	15	C:GO:0005777 P:GO:0006635 F:GO:0016853 C:GO:0005739 F:GO:0004300 P:GO:0006091 P:GO:0006550 P:GO:0006552 P:GO:0006554 P:GO:0006568 P:GO:0006574 P:GO:0006633 P:GO:0018874 P:GO:0019482 P:GO:0046251	EC:4.2.1.17,
gi|16924265|gb|AAH17408.1|	Enoyl Coenzyme A hydratase 1, peroxisomal	328	40	1e-174	0.87	15	C:GO:0005777 P:GO:0006635 F:GO:0016853 C:GO:0005739 F:GO:0004300 P:GO:0006091 P:GO:0006550 P:GO:0006552 P:GO:0006554 P:GO:0006568 P:GO:0006574 P:GO:0006633 P:GO:0018874 P:GO:0019482 P:GO:0046251	EC:4.2.1.17,
gi|34533096|dbj|BAC86598.1|	unnamed protein product	197	40	1e-106	0.88	15	C:GO:0005777 P:GO:0006635 F:GO:0016853 C:GO:0005739 F:GO:0004300 P:GO:0006091 P:GO:0006550 P:GO:0006552 P:GO:0006554 P:GO:0006568 P:GO:0006574 P:GO:0006633 P:GO:0018874 P:GO:0019482 P:GO:0046251	EC:4.2.1.17,
gi|62897525|dbj|BAD96702.1|	eukaryotic translation elongation factor 1 alpha 1 variant	462	40	1e-170	0.98	5	F:GO:0003746 F:GO:0005515 F:GO:0005525 C:GO:0005840 P:GO:0006448
gi|48734966|gb|AAH71841.1|	Eukaryotic translation elongation factor 1 alpha 1	462	40	1e-170	0.98	5	F:GO:0003746 F:GO:0005515 F:GO:0005525 C:GO:0005840 P:GO:0006448
gi|62897653|dbj|BAD96766.1|	eukaryotic translation elongation factor 1 alpha 1 variant	462	40	1e-170	0.98	5	F:GO:0003746 F:GO:0005515 F:GO:0005525 C:GO:0005840 P:GO:0006448
gi|31092|emb|CAA34756.1|	unnamed protein product	462	40	1e-170	0.98	5	F:GO:0003746 F:GO:0005515 F:GO:0005525 C:GO:0005840 P:GO:0006448
gi|48735185|gb|AAH71619.1|	PREDICTED: similar to eukaryotic translation elongation factor 1 alpha 1 isoform 4	441	40	1e-170	0.95	5	F:GO:0003746 F:GO:0005515 F:GO:0005525 C:GO:0005840 P:GO:0006448
gi|62896589|dbj|BAD96235.1|	eukaryotic translation elongation factor 1 alpha 1 variant	462	40	1e-170	0.98	5	F:GO:0003746 F:GO:0005515 F:GO:0005525 C:GO:0005840 P:GO:0006448
gi|48734733|gb|AAH71727.1|	Eukaryotic translation elongation factor 1 alpha 1	462	40	1e-170	0.98	5	F:GO:0003746 F:GO:0005515 F:GO:0005525 C:GO:0005840 P:GO:0006448
gi|62896661|dbj|BAD96271.1|	eukaryotic translation elongation factor 1 alpha 1 variant	462	40	1e-170	0.98	5	F:GO:0003746 F:GO:0005515 F:GO:0005525 C:GO:0005840 P:GO:0006448
gi|62896605|dbj|BAD96243.1|	eukaryotic translation elongation factor 1 alpha 1 variant	462	40	1e-170	0.98	5	F:GO:0003746 F:GO:0005515 F:GO:0005525 C:GO:0005840 P:GO:0006448
gi|55665593|emb|CAH73620.1|	eukaryotic translation elongation factor 1 alpha-like 3	462	40	1e-170	0.98	5	F:GO:0003746 F:GO:0005515 F:GO:0005525 C:GO:0005840 P:GO:0006448
gi|62897621|dbj|BAD96750.1|	eukaryotic translation elongation factor 1 alpha 1 variant	462	40	1e-170	0.98	5	F:GO:0003746 F:GO:0005515 F:GO:0005525 C:GO:0005840 P:GO:0006448
gi|12006049|gb|AAG44730.1|	AF267861_1EF1a-like protein	427	40	1e-170	0.97	5	F:GO:0003746 F:GO:0005515 F:GO:0005525 C:GO:0005840 P:GO:0006448
gi|4503475|ref|NP_001949.1|	eukaryotic translation elongation factor 1 alpha 2	463	40	1e-170	0.96	6	F:GO:0003746 F:GO:0005525 F:GO:0005515 C:GO:0005634 C:GO:0005840 P:GO:0006448
gi|51464172|ref|XP_496711.1|	eukaryotic translation elongation factor 1 alpha 1 variant	473	40	1e-170	0.95	5	F:GO:0003746 F:GO:0005515 F:GO:0005525 C:GO:0005840 P:GO:0006448
gi|57209443|emb|CAI40951.1|	PREDICTED: similar to eukaryotic translation elongation factor 1 alpha 1 isoform 2	145	40	1e-79	1	5	F:GO:0003746 F:GO:0005515 F:GO:0005525 C:GO:0005840 P:GO:0006448
gi|47123372|gb|AAH70131.1|	EEF1A1 protein	111	40	1e-50	0.98	5	F:GO:0003746 F:GO:0005515 F:GO:0005525 C:GO:0005840 P:GO:0006448
gi|47122516|gb|AAH70500.1|	EEF1A1 protein	67	40	1e-24	1	5	F:GO:0003746 F:GO:0005525 C:GO:0005634 C:GO:0005840 P:GO:0006448
gi|51464204|ref|XP_496717.1|	PREDICTED: similar to eukaryotic translation elongation factor 1 alpha 2 isoform 4	161	40	1e-37	0.9	4	F:GO:0003746 F:GO:0005525 C:GO:0005840 P:GO:0006448
gi|62896535|dbj|BAD96208.1|	guanine nucleotide binding protein (G protein), beta polypeptide 2-like 1 variant	317	40	1e-180	0.96	3	P:GO:0007205 F:GO:0005102 F:GO:0005080
gi|37724561|gb|AAO21313.1|	lung cancer oncogene 7	347	40	1e-180	0.97	3	P:GO:0007205 F:GO:0005102 F:GO:0005080
gi|38570357|gb|AAR24619.1|	proliferation-inducing gene 21	271	40	1e-160	0.67	3	P:GO:0007205 F:GO:0005102 F:GO:0005080
gi|30585331|gb|AAP36938.1|	Homo sapiens guanine nucleotide binding protein (G protein), beta polypeptide 2-like 1	318	40	1e-179	0.96	3	P:GO:0007205 F:GO:0005102 F:GO:0005080
gi|62898049|dbj|BAD96964.1|	aldehyde dehydrogenase 6A1 precursor variant	535	40	1e-178	0.89	10	F:GO:0004491 F:GO:0018478 P:GO:0019859 P:GO:0006220 F:GO:0000062 C:GO:0005739 P:GO:0006020 P:GO:0006550 P:GO:0006552 P:GO:0006574	EC:1.2.1.27, EC:1.2.1.18,
gi|2708830|gb|AAB92620.1|	methylmalonate semialdehyde dehydrogenase precursor	134	40	1e-59	0.86	10	F:GO:0004491 F:GO:0018478 P:GO:0019859 P:GO:0006220 F:GO:0000062 C:GO:0005739 P:GO:0006020 P:GO:0006550 P:GO:0006552 P:GO:0006574	EC:1.2.1.27, EC:1.2.1.18,
gi|219918|dbj|BAA14278.1|	acetyl-Coenzyme A acetyltransferase 1 precursor	427	40	1e-178	0.82	12	C:GO:0005739 F:GO:0003985 P:GO:0006090 P:GO:0006550 P:GO:0006552 P:GO:0006554 P:GO:0006568 P:GO:0006574 P:GO:0006633 P:GO:0018874 P:GO:0042967 P:GO:0046950	EC:2.3.1.9,
gi|499158|dbj|BAA01387.1|	mitochondrial acetoacetyl-CoA thiolase	427	40	1e-176	0.81	12	C:GO:0005739 F:GO:0003985 P:GO:0006090 P:GO:0006550 P:GO:0006552 P:GO:0006554 P:GO:0006568 P:GO:0006574 P:GO:0006633 P:GO:0018874 P:GO:0042967 P:GO:0046950	EC:2.3.1.9,
gi|15012080|gb|AAH10942.1|	ACAT1 protein	162	40	1e-85	0.83	13	C:GO:0005739 F:GO:0003985 C:GO:0009536 P:GO:0006090 P:GO:0006550 P:GO:0006552 P:GO:0006554 P:GO:0006568 P:GO:0006574 P:GO:0006633 P:GO:0018874 P:GO:0042967 P:GO:0046950	EC:2.3.1.9,
gi|39795296|gb|AAH63853.1|	ACAT1 protein	289	40	1e-152	0.7	12	C:GO:0005739 F:GO:0003985 P:GO:0006090 P:GO:0006550 P:GO:0006552 P:GO:0006554 P:GO:0006568 P:GO:0006574 P:GO:0006633 P:GO:0018874 P:GO:0042967 P:GO:0046950	EC:2.3.1.9,
gi|30584113|gb|AAP36305.1|	Homo sapiens cathepsin D (lysosomal aspartyl protease)	413	40	1e-180	0.92	5	C:GO:0005764 C:GO:0005576 F:GO:0004194 P:GO:0006508 F:GO:0004192	EC:3.4.23.1, EC:3.4.23.5,
gi|4503143|ref|NP_001900.1|	Homo sapiens cathepsin D (lysosomal aspartyl protease)	412	40	1e-180	0.92	5	C:GO:0005764 C:GO:0005576 F:GO:0004194 P:GO:0006508 F:GO:0004192	EC:3.4.23.1, EC:3.4.23.5,
gi|1217639|emb|CAA62585.1|	microsomal triglyceride transfer protein	517	38	1e-177	0.7	7	P:GO:0006869 F:GO:0005319 C:GO:0005783 P:GO:0006629 C:GO:0005792 C:GO:0005625 F:GO:0008289
gi|1709167|sp|P55157|MTP_HUMAN	MTP_HUMANMicrosomal triglyceride transfer protein large subunit precursor	894	40	1e-170	0.77	7	P:GO:0006869 F:GO:0005319 C:GO:0005783 P:GO:0006629 C:GO:0005792 C:GO:0005625 F:GO:0008289
gi|4557763|ref|NP_000244.1|	microsomal triglyceride transfer protein large subunit precursor	894	40	1e-170	0.77	7	P:GO:0006869 F:GO:0005319 C:GO:0005783 P:GO:0006629 C:GO:0005792 C:GO:0005625 F:GO:0008289
gi|38540933|gb|AAH62696.1|	Unknown (protein for MGC:71964)	151	22	1e-72	0.86	7	P:GO:0006869 F:GO:0005319 C:GO:0005783 P:GO:0006629 C:GO:0005792 C:GO:0005625 F:GO:0008289
gi|5726485|gb|AAD48447.1|	PREDICTED: mitochondrial aldehyde dehydrogenase 2	38	40	1e-15	0.99	22	F:GO:0004029 F:GO:0004030 F:GO:0009055 C:GO:0005739 P:GO:0006094 P:GO:0006096 P:GO:0006525 P:GO:0006547 P:GO:0006550 P:GO:0006552 P:GO:0006554 P:GO:0006560 P:GO:0006568 P:GO:0006574 P:GO:0006631 P:GO:0006699 P:GO:0019260 P:GO:0019482 P:GO:0019852 P:GO:0046251 P:GO:0046486 P:GO:0006118	EC:1.2.1.3, EC:1.2.1.5,
gi|46015020|pdb|1OC3|C	AChain A, Human Peroxiredoxin 5	172	40	1e-89	0.88	5	P:GO:0006954 P:GO:0006979 C:GO:0005777 F:GO:0051920 C:GO:0005739	EC:1.11.1.15,
gi|32455260|ref|NP_857634.1|	peroxiredoxin 5 precursor, isoform b	170	40	1e-83	0.7	5	P:GO:0006954 P:GO:0006979 C:GO:0005777 F:GO:0051920 C:GO:0005739	EC:1.11.1.15,
gi|6103724|gb|AAF03750.1|	peroxiredoxin 5 precursor, isoform a	214	40	1e-109	0.86	5	P:GO:0006954 P:GO:0006979 C:GO:0005777 F:GO:0051920 C:GO:0005739	EC:1.11.1.15,
gi|6166493|gb|AAF04856.1|	AF197952_1thioredoxin peroxidase PMP20	214	40	1e-109	0.85	5	P:GO:0006954 P:GO:0006979 C:GO:0005777 F:GO:0051920 C:GO:0005739	EC:1.11.1.15,
gi|16975162|pdb|1H4O|H	PREDICTED: peroxiredoxin 5 isoform 5	161	40	1e-87	0.88	5	P:GO:0006954 P:GO:0006979 C:GO:0005777 F:GO:0051920 C:GO:0005739	EC:1.11.1.15,
gi|6523289|emb|CAB62210.1|	PREDICTED: peroxiredoxin 5 isoform 5	162	40	1e-88	0.88	5	P:GO:0006954 P:GO:0006979 C:GO:0005777 F:GO:0051920 C:GO:0005739	EC:1.11.1.15,
gi|60551975|gb|AAH90856.1|	PGM1 protein	581	40	1e-170	0.93	14	C:GO:0005737 F:GO:0005515 C:GO:0005913 P:GO:0007155 F:GO:0000287 F:GO:0004614 F:GO:0005198 P:GO:0005982 P:GO:0005985 P:GO:0006012 P:GO:0006094 P:GO:0006096 P:GO:0006098 P:GO:0019872	EC:5.4.2.2,
gi|33876434|gb|AAH01756.2|	PGM1 protein	604	40	1e-170	0.93	14	C:GO:0005737 F:GO:0005515 C:GO:0005913 P:GO:0007155 F:GO:0000287 F:GO:0004614 F:GO:0005198 P:GO:0005982 P:GO:0005985 P:GO:0006012 P:GO:0006094 P:GO:0006096 P:GO:0006098 P:GO:0019872	EC:5.4.2.2,
gi|7981295|emb|CAB92085.1|	PGM1 protein	562	40	1e-170	0.93	14	C:GO:0005737 F:GO:0005515 C:GO:0005913 P:GO:0007155 F:GO:0000287 F:GO:0004614 F:GO:0005198 P:GO:0005982 P:GO:0005985 P:GO:0006012 P:GO:0006094 P:GO:0006096 P:GO:0006098 P:GO:0019872	EC:5.4.2.2,
gi|30582761|gb|AAP35607.1|	PGM1 protein	562	40	1e-170	0.93	14	C:GO:0005737 F:GO:0005515 C:GO:0005913 P:GO:0007155 F:GO:0000287 F:GO:0004614 F:GO:0005198 P:GO:0005982 P:GO:0005985 P:GO:0006012 P:GO:0006094 P:GO:0006096 P:GO:0006098 P:GO:0019872	EC:5.4.2.2,
gi|30584157|gb|AAP36327.1|	Homo sapiens phosphoglucomutase 1	563	40	1e-170	0.93	14	C:GO:0005737 F:GO:0005515 C:GO:0005913 P:GO:0007155 F:GO:0000287 F:GO:0004614 F:GO:0005198 P:GO:0005982 P:GO:0005985 P:GO:0006012 P:GO:0006094 P:GO:0006096 P:GO:0006098 P:GO:0019872	EC:5.4.2.2,
gi|45768704|gb|AAH67763.1|	PGM1 protein	592	40	1e-170	0.93	14	C:GO:0005737 F:GO:0005515 C:GO:0005913 P:GO:0007155 F:GO:0000287 F:GO:0004614 F:GO:0005198 P:GO:0005982 P:GO:0005985 P:GO:0006012 P:GO:0006094 P:GO:0006096 P:GO:0006098 P:GO:0019872	EC:5.4.2.2,
gi|7981296|emb|CAB92086.1|	phosphoglucomutase 1	580	40	1e-170	0.91	14	C:GO:0005737 F:GO:0005515 C:GO:0005913 P:GO:0007155 F:GO:0000287 F:GO:0004614 F:GO:0005198 P:GO:0005982 P:GO:0005985 P:GO:0006012 P:GO:0006094 P:GO:0006096 P:GO:0006098 P:GO:0019872	EC:5.4.2.2,
gi|4960066|gb|AAD34604.1|	apolipoprotein A1	67	40	1e-30	0.85	8	F:GO:0005319 C:GO:0005615 P:GO:0042157 P:GO:0030301 F:GO:0008289 F:GO:0008035 P:GO:0008203 P:GO:0008015
gi|2914178|pdb|1AV1|D	AChain A, Crystal Structure Of Human Apolipoprotein A-I	201	40	1e-100	0.87	8	F:GO:0005319 C:GO:0005615 P:GO:0042157 P:GO:0030301 F:GO:0008289 F:GO:0008035 P:GO:0008203 P:GO:0008015
gi|862457|dbj|BAA03941.1|	enoyl-CoA hydratase/3-hydroxyacyl-CoA dehydrogenase alpha-subunit of trifunctional protein	763	40	1e-170	0.87	18	F:GO:0003857 F:GO:0003985 P:GO:0006635 F:GO:0016509 C:GO:0016507 F:GO:0004300 P:GO:0006550 P:GO:0006552 P:GO:0006554 P:GO:0006568 P:GO:0006574 P:GO:0006633 P:GO:0018874 P:GO:0006090 P:GO:0042967 P:GO:0046950 P:GO:0019482 P:GO:0046251	EC:1.1.1.35, EC:2.3.1.9, EC:1.1.1.211, EC:4.2.1.17,
gi|14328041|gb|AAH09235.1|	mitochondrial trifunctional protein, alpha subunit precursor	763	40	1e-170	0.87	18	F:GO:0003857 F:GO:0003985 P:GO:0006635 F:GO:0016509 C:GO:0016507 F:GO:0004300 P:GO:0006550 P:GO:0006552 P:GO:0006554 P:GO:0006568 P:GO:0006574 P:GO:0006633 P:GO:0018874 P:GO:0006090 P:GO:0042967 P:GO:0046950 P:GO:0019482 P:GO:0046251	EC:1.1.1.35, EC:2.3.1.9, EC:1.1.1.211, EC:4.2.1.17,
gi|62822074|gb|AAY14643.1|	PREDICTED: mitochondrial trifunctional protein, alpha subunit isoform 2	225	40	1e-121	0.89	18	F:GO:0003857 F:GO:0003985 P:GO:0006635 F:GO:0016509 C:GO:0016507 F:GO:0004300 P:GO:0006550 P:GO:0006552 P:GO:0006554 P:GO:0006568 P:GO:0006574 P:GO:0006633 P:GO:0018874 P:GO:0006090 P:GO:0042967 P:GO:0046950 P:GO:0019482 P:GO:0046251	EC:1.1.1.35, EC:2.3.1.9, EC:1.1.1.211, EC:4.2.1.17,
gi|47115217|emb|CAG28568.1|	microsomal glutathione S-transferase 2	147	40	1e-68	0.73	12	C:GO:0005792 F:GO:0004364 F:GO:0008047 F:GO:0004464 P:GO:0019370 P:GO:0007267 P:GO:0007165 C:GO:0016021 C:GO:0005783 P:GO:0019735 P:GO:0006749 P:GO:0006803	EC:2.5.1.18, EC:4.4.1.20,
gi|30584531|gb|AAP36518.1|	Homo sapiens glucose phosphate isomerase	559	40	1e-170	0.95	15	P:GO:0007599 P:GO:0006094 C:GO:0005615 P:GO:0006959 F:GO:0008083 F:GO:0004347 F:GO:0005125 P:GO:0007399 P:GO:0006096 P:GO:0007165 P:GO:0008283 P:GO:0040007 P:GO:0005982 P:GO:0005985 P:GO:0006098	EC:5.3.1.9,
gi|28948425|pdb|1JLH|D	AChain A, Human Glucose-6-Phosphate Isomerase	558	40	1e-170	0.95	15	P:GO:0007599 P:GO:0006094 C:GO:0005615 P:GO:0006959 F:GO:0008083 F:GO:0004347 F:GO:0005125 P:GO:0007399 P:GO:0006096 P:GO:0007165 P:GO:0008283 P:GO:0040007 P:GO:0005982 P:GO:0005985 P:GO:0006098	EC:5.3.1.9,
gi|6653226|gb|AAF22645.1|	AF187554_1sperm antigen-36	558	40	1e-170	0.95	15	P:GO:0007599 P:GO:0006094 C:GO:0005615 P:GO:0006959 F:GO:0008083 F:GO:0004347 F:GO:0005125 P:GO:0007399 P:GO:0006096 P:GO:0007165 P:GO:0008283 P:GO:0040007 P:GO:0005982 P:GO:0005985 P:GO:0006098	EC:5.3.1.9,
gi|32187523|gb|AAP72966.1|	Homo sapiens glucose phosphate isomerase	558	40	1e-170	0.95	15	P:GO:0007599 P:GO:0006094 C:GO:0005615 P:GO:0006959 F:GO:0008083 F:GO:0004347 F:GO:0005125 P:GO:0007399 P:GO:0006096 P:GO:0007165 P:GO:0008283 P:GO:0040007 P:GO:0005982 P:GO:0005985 P:GO:0006098	EC:5.3.1.9,
gi|14488680|pdb|1IAT|A	Homo sapiens glucose phosphate isomerase	557	40	1e-170	0.95	15	P:GO:0007599 P:GO:0006094 C:GO:0005615 P:GO:0006959 F:GO:0008083 F:GO:0004347 F:GO:0005125 P:GO:0007399 P:GO:0006096 P:GO:0007165 P:GO:0008283 P:GO:0040007 P:GO:0005982 P:GO:0005985 P:GO:0006098	EC:5.3.1.9,
gi|1336765|gb|AAB36062.1|	neuroleukin	558	40	1e-170	0.95	15	P:GO:0007599 P:GO:0006094 C:GO:0005615 P:GO:0006959 F:GO:0008083 F:GO:0004347 F:GO:0005125 P:GO:0007399 P:GO:0006096 P:GO:0007165 P:GO:0008283 P:GO:0040007 P:GO:0005982 P:GO:0005985 P:GO:0006098	EC:5.3.1.9,
gi|20809495|gb|AAH29399.1|	ALDOB protein	316	40	1e-173	0.95	9	C:GO:0005737 P:GO:0006096 P:GO:0006000 F:GO:0004332 P:GO:0006013 P:GO:0006020 P:GO:0006094 P:GO:0006098 P:GO:0015976	EC:4.1.2.13,
gi|55958632|emb|CAI14615.1|	aldolase B, fructose-bisphosphate	223	40	1e-126	0.96	9	C:GO:0005737 P:GO:0006096 P:GO:0006000 F:GO:0004332 P:GO:0006013 P:GO:0006020 P:GO:0006094 P:GO:0006098 P:GO:0015976	EC:4.1.2.13,
gi|62630160|gb|AAX88905.1|	fatty acid binding protein 1	127	40	1e-65	0.84	9	C:GO:0005737 F:GO:0005319 P:GO:0009887 F:GO:0008289 F:GO:0003676 P:GO:0007267 F:GO:0008270 P:GO:0006631 P:GO:0006869
gi|7020184|dbj|BAA91026.1|	unnamed protein product	931	40	1e-170	0.74	6	F:GO:0008289 F:GO:0003677 P:GO:0006810 C:GO:0005634 F:GO:0008270 P:GO:0006355
gi|47682755|gb|AAH70129.1|	TPI1 protein	252	40	1e-147	0.96	10	P:GO:0006094 F:GO:0004807 P:GO:0006633 P:GO:0006098 P:GO:0006096 P:GO:0006000 P:GO:0006013 P:GO:0006020 P:GO:0015976 P:GO:0046486	EC:5.3.1.1,
gi|66347753|emb|CAI95158.1|	aldehyde dehydrogenase 8A1 isoform 1	487	40	1e-170	0.76	5	F:GO:0001758 P:GO:0042573 C:GO:0005622 P:GO:0042574 P:GO:0042572	EC:1.2.1.36,
gi|623240|emb|CAA87632.1|	flavin-containing monooxygenase 3 (FMO3)	532	40	1e-177	0.85	9	F:GO:0004499 C:GO:0005792 F:GO:0015036 F:GO:0050661 P:GO:0006118 F:GO:0000287 C:GO:0031227 C:GO:0016021 F:GO:0050660	EC:1.14.13.8,
gi|62897893|dbj|BAD96886.1|	flavin containing monooxygenase 3 isoform 2 variant	532	40	1e-175	0.84	9	F:GO:0004499 C:GO:0005792 F:GO:0015036 F:GO:0050661 P:GO:0006118 F:GO:0000287 C:GO:0031227 C:GO:0016021 F:GO:0050660	EC:1.14.13.8,
gi|3171876|emb|CAA15908.1|	flavin containing monooxygenase 3 isoform 2	532	40	1e-177	0.85	9	F:GO:0004499 C:GO:0005792 F:GO:0015036 F:GO:0050661 P:GO:0006118 F:GO:0000287 C:GO:0031227 C:GO:0016021 F:GO:0050660	EC:1.14.13.8,
gi|21594874|gb|AAH32016.1|	Flavin containing monooxygenase 3	532	40	1e-177	0.85	9	F:GO:0004499 C:GO:0005792 F:GO:0015036 F:GO:0050661 P:GO:0006118 F:GO:0000287 C:GO:0031227 C:GO:0016021 F:GO:0050660	EC:1.14.13.8,
gi|55663625|emb|CAH73859.1|	aspartate aminotransferase 1	413	40	1e-170	0.89	14	F:GO:0004069 C:GO:0005829 P:GO:0006533 P:GO:0000162 P:GO:0006107 P:GO:0006522 P:GO:0006525 P:GO:0006534 P:GO:0006536 P:GO:0006560 P:GO:0006571 P:GO:0009094 P:GO:0009821 P:GO:0015976	EC:2.6.1.1,
gi|62897639|dbj|BAD96759.1|	tubulin, beta, 4 variant	450	40	1e-170	0.97	14	F:GO:0004980 C:GO:0016021 C:GO:0005874 F:GO:0042288 P:GO:0042267 P:GO:0051258 P:GO:0007018 F:GO:0003924 F:GO:0005200 F:GO:0051082 C:GO:0005737 F:GO:0005525 P:GO:0007187 C:GO:0042612	EC:3.6.5.1, EC:3.6.5.2, EC:3.6.5.3, EC:3.6.5.4,
gi|1208427|dbj|BAA11928.1|	PDIA3 protein	505	40	1e-170	0.91	12	P:GO:0006606 F:GO:0004629 F:GO:0009055 F:GO:0003756 F:GO:0004197 F:GO:0015035 C:GO:0005783 P:GO:0006621 P:GO:0007242 P:GO:0009395 P:GO:0006118 P:GO:0006508	EC:3.1.4.3, EC:5.3.4.1, EC:3.4.22,
gi|21961227|gb|AAH34535.1|	keratin type II	564	40	1e-170	0.97	5	C:GO:0005882 P:GO:0007010 F:GO:0005515 P:GO:0007398 F:GO:0005200
gi|6642738|gb|AAF20268.1|	AF113007_1PRO0066	194	40	1e-112	0.86	1	F:GO:0008168
gi|7512845|pir||T08785	methyltransferase like 7A	243	40	1e-143	0.84	1	F:GO:0008168
gi|13325370|gb|AAH04492.1|	methyltransferase like 7A	244	40	1e-144	0.83	1	F:GO:0008168
gi|40254864|ref|NP_054752.2|	unnamed protein product	244	40	1e-144	0.83	1	F:GO:0008168
gi|51471111|ref|XP_497343.1|	hypothetical protein	286	40	1e-63	0.79	1	F:GO:0008168
gi|1101029|gb|AAA82937.1|	pyruvate carboxylase precursor	1178	40	1e-170	0.88	16	F:GO:0004086 F:GO:0003723 P:GO:0006396 F:GO:0004736 C:GO:0005739 F:GO:0030145 F:GO:0009374 F:GO:0005524 P:GO:0006094 P:GO:0008610 F:GO:0000175 C:GO:0005951 P:GO:0006099 P:GO:0006522 P:GO:0006531 P:GO:0051252	EC:6.4.1.1,
gi|15079594|gb|AAH11617.1|	pyruvate carboxylase precursor	1178	40	1e-170	0.88	16	F:GO:0004086 F:GO:0003723 P:GO:0006396 F:GO:0004736 C:GO:0005739 F:GO:0030145 F:GO:0009374 F:GO:0005524 P:GO:0006094 P:GO:0008610 F:GO:0000175 C:GO:0005951 P:GO:0006099 P:GO:0006522 P:GO:0006531 P:GO:0051252	EC:6.4.1.1,
gi|632808|gb|AAB31500.1|	pyruvate carboxylase; pyruvate:carbon dioxide ligase	1178	40	1e-170	0.87	16	F:GO:0004086 F:GO:0003723 P:GO:0006396 F:GO:0004736 C:GO:0005739 F:GO:0030145 F:GO:0009374 F:GO:0005524 P:GO:0006094 P:GO:0008610 F:GO:0000175 C:GO:0005951 P:GO:0006099 P:GO:0006522 P:GO:0006531 P:GO:0051252	EC:6.4.1.1,
gi|71773415|ref|NP_004024.2|	annexin VI isoform 2	667	40	1e-170	0.85	4	P:GO:0050819 F:GO:0005544 F:GO:0005509 F:GO:0005515
gi|71773329|ref|NP_001146.2|	Homo sapiens annexin A6	673	40	1e-170	0.85	4	P:GO:0050819 F:GO:0005544 F:GO:0005509 F:GO:0005515
gi|35218|emb|CAA68286.1|	unnamed protein product	673	40	1e-170	0.85	4	P:GO:0050819 F:GO:0005544 F:GO:0005509 F:GO:0005515
gi|34526818|dbj|BAC85290.1|	unnamed protein product	330	40	1e-170	0.7	3	F:GO:0005515 F:GO:0005509 F:GO:0005544
gi|40737466|gb|AAR89151.1|	C4B1	534	40	1e-170	0.96	5	P:GO:0006958 C:GO:0005576 P:GO:0045087 P:GO:0006954 F:GO:0004866
gi|40737464|gb|AAR89150.1|	complement component 4A preproprotein	428	40	1e-180	0.97	5	P:GO:0006958 C:GO:0005576 P:GO:0045087 P:GO:0006954 F:GO:0004866
gi|37694439|gb|AAQ99144.1|	complement C4B	171	40	1e-75	0.96	5	P:GO:0006958 C:GO:0005576 P:GO:0045087 P:GO:0006954 F:GO:0004866
gi|20141171|sp|P01028|CO4_HUMAN	complement component 4A preproprotein	1744	40	1e-170	0.92	5	P:GO:0006958 C:GO:0005576 P:GO:0045087 P:GO:0006954 F:GO:0004866
gi|40737408|gb|AAR89127.1|	C4B5	428	40	1e-179	0.97	5	P:GO:0006958 C:GO:0005576 P:GO:0045087 P:GO:0006954 F:GO:0004866
gi|40737343|gb|AAR89101.1|	C4B3	428	40	1e-179	0.96	5	P:GO:0006958 C:GO:0005576 P:GO:0045087 P:GO:0006954 F:GO:0004866
gi|67190748|ref|NP_009224.2|	complement component 4A preproprotein	1744	40	1e-170	0.92	5	P:GO:0006958 C:GO:0005576 P:GO:0045087 P:GO:0006954 F:GO:0004866
gi|68533033|dbj|BAE06071.1|	C4A variant protein	1751	40	1e-170	0.92	5	P:GO:0006958 C:GO:0005576 P:GO:0045087 P:GO:0006954 F:GO:0004866
gi|13936421|gb|AAK49810.1|	U77886_1C4 complement C4d region	171	40	1e-76	0.97	5	P:GO:0006958 C:GO:0005576 P:GO:0045087 P:GO:0006954 F:GO:0004866
gi|40737484|gb|AAR89160.1|	complement component 4A preproprotein	534	40	1e-170	0.96	5	P:GO:0006958 C:GO:0005576 P:GO:0045087 P:GO:0006954 F:GO:0004866
gi|40737472|gb|AAR89154.1|	C4A	534	40	1e-170	0.96	5	P:GO:0006958 C:GO:0005576 P:GO:0045087 P:GO:0006954 F:GO:0004866
gi|50345296|ref|NP_001002029.1|	complement component 4B preproprotein	1744	40	1e-170	0.92	5	P:GO:0006958 C:GO:0005576 P:GO:0045087 P:GO:0006954 F:GO:0004866
gi|40737468|gb|AAR89152.1|	C4A	534	40	1e-170	0.96	5	P:GO:0006958 C:GO:0005576 P:GO:0045087 P:GO:0006954 F:GO:0004866
gi|2347136|gb|AAB67980.1|	complement component C4	1744	40	1e-170	0.92	5	P:GO:0006958 C:GO:0005576 P:GO:0045087 P:GO:0006954 F:GO:0004866
gi|40737434|gb|AAR89138.1|	C4A	428	40	1e-180	0.96	5	P:GO:0006958 C:GO:0005576 P:GO:0045087 P:GO:0006954 F:GO:0004866
gi|4063691|gb|AAC98380.1|	complement protein C4B frameshift mutant	354	40	1e-170	0.91	5	P:GO:0006958 C:GO:0005576 P:GO:0045087 P:GO:0006954 F:GO:0004866
gi|13936423|gb|AAK49811.1|	C4B1	171	40	1e-75	0.97	5	P:GO:0006958 C:GO:0005576 P:GO:0045087 P:GO:0006954 F:GO:0004866
gi|40737476|gb|AAR89156.1|	complement component 4A	534	40	1e-170	0.96	5	P:GO:0006958 C:GO:0005576 P:GO:0045087 P:GO:0006954 F:GO:0004866
gi|38649251|gb|AAH63289.1|	Complement component 4A (Rodgers blood group)	1744	40	1e-170	0.92	5	P:GO:0006958 C:GO:0005576 P:GO:0045087 P:GO:0006954 F:GO:0004866
gi|40737308|gb|AAR89087.1|	C4B1	428	40	1e-179	0.96	5	P:GO:0006958 C:GO:0005576 P:GO:0045087 P:GO:0006954 F:GO:0004866
gi|57209934|emb|CAI41869.1|	complement component 4A	1744	40	1e-170	0.92	5	P:GO:0006958 C:GO:0005576 P:GO:0045087 P:GO:0006954 F:GO:0004866
gi|40737488|gb|AAR89162.1|	complement component 4A preproprotein	534	40	1e-170	0.96	0	-
gi|40737482|gb|AAR89159.1|	C4A	534	40	1e-170	0.96	5	P:GO:0006958 C:GO:0005576 P:GO:0045087 P:GO:0006954 F:GO:0004866
gi|24987346|pdb|1HZF|A	AChain A, C4adg Fragment Of Human Complement Factor C4a	367	40	1e-180	0.92	5	P:GO:0006958 C:GO:0005576 P:GO:0045087 P:GO:0006954 F:GO:0004866
gi|21669321|dbj|BAC01685.1|	immunoglobulin kappa light chain VLJ region	261	40	1e-128	0.92	1	C:GO:0016021
gi|21669357|dbj|BAC01703.1|	immunoglobulin kappa light chain VLJ region	272	40	1e-134	0.92	0		-
gi|21669327|dbj|BAC01688.1|	immunoglobulin kappa light chain VLJ region	262	40	1e-128	0.94	0		-
gi|21669323|dbj|BAC01686.1|	immunoglobulin kappa light chain VLJ region	261	40	1e-128	0.93	1	C:GO:0016021
gi|21669347|dbj|BAC01698.1|	immunoglobulin kappa light chain VLJ region	268	40	1e-131	0.95	0		-
gi|11275310|dbj|BAB18255.1|	anti TNF-alpha antibody light-chain Fab fragment	213	40	1e-112	0.96	1	C:GO:0016021
gi|21669307|dbj|BAC01678.1|	immunoglobulin kappa light chain VLJ region	253	40	1e-122	0.95	1	C:GO:0016021
gi|21669325|dbj|BAC01687.1|	immunoglobulin kappa light chain VLJ region	262	40	1e-129	0.93	1	C:GO:0016021
gi|11275306|dbj|BAB18253.1|	anti TNF-alpha antibody light-chain Fab fragment	213	40	1e-112	0.96	1	C:GO:0016021
gi|21669349|dbj|BAC01699.1|	immunoglobulin kappa light chain VLJ region	269	40	1e-132	0.95	0		-
gi|21669309|dbj|BAC01679.1|	immunoglobulin kappa light chain VLJ region	253	40	1e-122	0.96	1	C:GO:0016021
gi|21669339|dbj|BAC01694.1|	immunoglobulin kappa light chain VLJ region	270	40	1e-123	0.93	0		-
gi|21669317|dbj|BAC01683.1|	immunoglobulin kappa light chain VLJ region	261	40	1e-128	0.93	1	C:GO:0016021
gi|21669333|dbj|BAC01691.1|	immunoglobulin kappa light chain VLJ region	270	40	1e-132	0.93	0		-
gi|21669359|dbj|BAC01704.1|	immunoglobulin kappa light chain VLJ region	271	40	1e-126	0.95	0		-
gi|1703319|sp|P09525|ANXA4_HUMAN	ANXA4_HUMANAnnexin A4 (Annexin IV) (Lipocortin IV) (Endonexin I) (Chromobindin-4) (Protein II) (P32.5) (Placental anticoagulant protein II) (PAP-II) (PP4-X) (35-beta calcimedin) (Carbohydrate-binding protein P33/P41) (P33/41)	319	40	1e-178	0.87	10	C:GO:0005737 P:GO:0050819 F:GO:0004859 C:GO:0005654 F:GO:0005515 C:GO:0005635 F:GO:0005509 P:GO:0007165 P:GO:0006916 F:GO:0005544
gi|39645467|gb|AAH63672.1|	ANXA4 protein	299	40	1e-166	0.83	10	C:GO:0005737 P:GO:0050819 F:GO:0004859 C:GO:0005654 F:GO:0005515 C:GO:0005635 F:GO:0005509 P:GO:0007165 P:GO:0006916 F:GO:0005544
gi|62822315|gb|AAY14864.1|	annexin IV	321	40	1e-179	0.87	10	C:GO:0005737 P:GO:0050819 F:GO:0004859 C:GO:0005654 F:GO:0005515 C:GO:0005635 F:GO:0005509 P:GO:0007165 P:GO:0006916 F:GO:0005544
gi|62897069|dbj|BAD96475.1|	transferrin variant	698	40	1e-170	0.83	5	F:GO:0008199 P:GO:0006879 C:GO:0030139 C:GO:0005576 P:GO:0006826
gi|31415705|gb|AAP45055.1|	transferrin	698	40	1e-170	0.83	5	F:GO:0008199 P:GO:0006879 C:GO:0030139 C:GO:0005576 P:GO:0006826
gi|37747855|gb|AAH59367.1|	Transferrin	698	40	1e-170	0.83	5	F:GO:0008199 P:GO:0006879 C:GO:0030139 C:GO:0005576 P:GO:0006826
gi|6650772|gb|AAF22007.1|	AChain A, Apo-Human Serum Transferrin (Glycosylated)	571	40	1e-170	0.74	5	F:GO:0008199 P:GO:0006879 C:GO:0030139 C:GO:0005576 P:GO:0006826
gi|15530277|gb|AAH13928.1|	Ferritin, light polypeptide	175	40	1e-88	0.93	5	F:GO:0042802 C:GO:0008043 F:GO:0008199 P:GO:0006879 P:GO:0006826
gi|28894135|gb|AAO52739.1|	ferritin-like protein	175	40	1e-89	0.93	5	F:GO:0042802 C:GO:0008043 F:GO:0008199 P:GO:0006879 P:GO:0006826
gi|1340145|emb|CAA27383.1|	JChain J, Structure Of Human Ferritin L. Chain	42	40	1e-09	0.95	5	F:GO:0042802 C:GO:0008043 F:GO:0008199 P:GO:0006879 P:GO:0006826
gi|48145547|emb|CAG32996.1|	FTL	175	40	1e-89	0.93	5	F:GO:0042802 C:GO:0008043 F:GO:0008199 P:GO:0006879 P:GO:0006826
gi|30584979|gb|AAP36762.1|	Homo sapiens ferritin, light polypeptide	176	40	1e-89	0.94	5	F:GO:0042802 C:GO:0008043 F:GO:0008199 P:GO:0006879 P:GO:0006826
gi|16876869|gb|AAH16715.1|	Ferritin, light polypeptide	175	40	1e-89	0.93	5	F:GO:0042802 C:GO:0008043 F:GO:0008199 P:GO:0006879 P:GO:0006826
gi|37573985|gb|AAH58820.1|	hypothetical protein	175	40	1e-89	0.94	5	F:GO:0042802 C:GO:0008043 F:GO:0008199 P:GO:0006879 P:GO:0006826
gi|42794548|gb|AAS45711.1|	ferritin light polypeptide variant	191	40	1e-87	0.94	5	F:GO:0042802 C:GO:0008043 F:GO:0008199 P:GO:0006879 P:GO:0006826
gi|33096741|emb|CAE11873.1|	hypothetical protein	241	40	1e-130	0.93	5	F:GO:0042802 C:GO:0008043 F:GO:0008199 P:GO:0006879 P:GO:0006826
gi|18203882|gb|AAH21670.1|	Ferritin, light polypeptide	175	40	1e-89	0.93	5	F:GO:0042802 C:GO:0008043 F:GO:0008199 P:GO:0006879 P:GO:0006826
gi|51477355|ref|XP_497097.1|	hypothetical protein	288	40	1e-110	0.86	5	F:GO:0042802 C:GO:0008043 F:GO:0008199 P:GO:0006879 P:GO:0006826
gi|303618|dbj|BAA03759.1|	phospholipase C-alpha	505	40	1e-170	0.91	12	P:GO:0006606 F:GO:0004629 F:GO:0009055 F:GO:0003756 F:GO:0004197 F:GO:0015035 C:GO:0005783 P:GO:0006621 P:GO:0007242 P:GO:0009395 P:GO:0006118 P:GO:0006508	EC:3.1.4.3, EC:5.3.4.1, EC:3.4.22,
gi|2135267|pir||S63994	S63994protein disulfide-isomerase (EC 5.3.4.1) ER60 precursor - human	505	40	1e-170	0.9	12	P:GO:0006606 F:GO:0004629 F:GO:0009055 F:GO:0003756 F:GO:0004197 F:GO:0015035 C:GO:0005783 P:GO:0006621 P:GO:0007242 P:GO:0009395 P:GO:0006118 P:GO:0006508	EC:3.1.4.3, EC:5.3.4.1, EC:3.4.22,
gi|2245365|gb|AAC51518.1|	ER-60 protein	505	40	1e-170	0.91	12	P:GO:0006606 F:GO:0004629 F:GO:0009055 F:GO:0003756 F:GO:0004197 F:GO:0015035 C:GO:0005783 P:GO:0006621 P:GO:0007242 P:GO:0009395 P:GO:0006118 P:GO:0006508	EC:3.1.4.3, EC:5.3.4.1, EC:3.4.22,
gi|21361657|ref|NP_005304.3|	PDIA3 protein	505	40	1e-170	0.91	12	P:GO:0006606 F:GO:0004629 F:GO:0009055 F:GO:0003756 F:GO:0004197 F:GO:0015035 C:GO:0005783 P:GO:0006621 P:GO:0007242 P:GO:0009395 P:GO:0006118 P:GO:0006508	EC:3.1.4.3, EC:5.3.4.1, EC:3.4.22,
gi|30584243|gb|AAP36370.1|	Homo sapiens glucose regulated protein, 58kDa	506	40	1e-170	0.91	12	P:GO:0006606 F:GO:0004629 F:GO:0009055 F:GO:0003756 F:GO:0004197 F:GO:0015035 C:GO:0005783 P:GO:0006621 P:GO:0007242 P:GO:0009395 P:GO:0006118 P:GO:0006508	EC:3.1.4.3, EC:5.3.4.1, EC:3.4.22,
gi|860986|emb|CAA89996.1|	protein disulfide isomerase	505	40	1e-170	0.91	12	P:GO:0006606 F:GO:0004629 F:GO:0009055 F:GO:0003756 F:GO:0004197 F:GO:0015035 C:GO:0005783 P:GO:0006621 P:GO:0007242 P:GO:0009395 P:GO:0006118 P:GO:0006508	EC:3.1.4.3, EC:5.3.4.1, EC:3.4.22,
gi|30584265|gb|AAP36381.1|	Homo sapiens profilin 1	141	40	1e-68	0.83	4	F:GO:0003785 P:GO:0008064 C:GO:0015629 F:GO:0005546
gi|1943532|pdb|1FIL|	Homo sapiens profilin 1	139	40	1e-67	0.83	4	F:GO:0003785 P:GO:0008064 C:GO:0015629 F:GO:0005546
gi|5542166|pdb|1CF0|B	Homo sapiens profilin 1	138	40	1e-67	0.83	4	F:GO:0003785 P:GO:0008064 C:GO:0015629 F:GO:0005546
gi|30582841|gb|AAP35647.1|	Homo sapiens profilin 1	140	40	1e-68	0.83	4	F:GO:0003785 P:GO:0008064 C:GO:0015629 F:GO:0005546
gi|7709912|gb|AAB29177.2|	phosphoglucomutase 1; PGM1	82	40	1e-38	0.88	10	C:GO:0005737 F:GO:0000287 F:GO:0004614 P:GO:0005982 P:GO:0005985 P:GO:0006012 P:GO:0006094 P:GO:0006096 P:GO:0006098 P:GO:0019872	EC:5.4.2.2,
gi|239718|gb|AAB20440.1|	-	14	0	-	-	0		-
gi|62088814|dbj|BAD92854.1|	cytochrome b-5 isoform 1 variant	132	40	1e-73	0.95	9	C:GO:0005792 F:GO:0005506 C:GO:0016021 C:GO:0005783 C:GO:0005739 F:GO:0004129 P:GO:0006123 P:GO:0015992 C:GO:0045277	EC:1.9.3.1,
gi|4503183|ref|NP_001905.1|	cytochrome b5	98	40	1e-53	0.96	9	C:GO:0005792 F:GO:0005506 C:GO:0016021 C:GO:0005783 C:GO:0005739 F:GO:0004129 P:GO:0006123 P:GO:0015992 C:GO:0045277	EC:1.9.3.1,
gi|41281768|ref|NP_683725.1|	cytochrome b-5 isoform 1	134	40	1e-64	0.94	9	C:GO:0005792 F:GO:0005506 C:GO:0016021 C:GO:0005783 C:GO:0005739 F:GO:0004129 P:GO:0006123 P:GO:0015992 C:GO:0045277	EC:1.9.3.1,
gi|58082049|ref|NP_001010845.1|	hypothetical protein LOC123876	577	40	1e-170	0.79	7	P:GO:0019605 C:GO:0005759 F:GO:0047760 F:GO:0003996 P:GO:0018874 P:GO:0015980 P:GO:0019395	EC:6.2.1.2,
gi|51555772|dbj|BAD38642.1|	xenobiotic/medium-chain fatty acid:CoA ligase	577	40	1e-170	0.8	7	P:GO:0019605 C:GO:0005759 F:GO:0047760 F:GO:0003996 P:GO:0018874 P:GO:0015980 P:GO:0019395	EC:6.2.1.2,
gi|108019|pir||S11309	S11309glucuronosyltransferase (EC 2.4.1.17) - human	523	40	1e-170	0.87	8	C:GO:0005792 F:GO:0015020 P:GO:0006805 F:GO:0003677 P:GO:0045449 P:GO:0006711 C:GO:0016021 C:GO:0005783	EC:2.4.1.17,
gi|6693870|gb|AAF25010.1|	PREDICTED: UDP glycosyltransferase 2 family, polypeptide B15 isoform 2	135	40	1e-74	0.83	8	C:GO:0005792 F:GO:0015020 P:GO:0006805 F:GO:0003677 P:GO:0045449 P:GO:0006711 C:GO:0016021 C:GO:0005783	EC:2.4.1.17,
gi|23955933|gb|AAN40695.1|	UDB15_HUMANUDP-glucuronosyltransferase 2B15 precursor (UDPGT) (UDPGTh-3) (HLUG4)	530	40	1e-170	0.89	8	C:GO:0005792 F:GO:0015020 P:GO:0006805 F:GO:0003677 P:GO:0045449 P:GO:0006711 C:GO:0016021 C:GO:0005783	EC:2.4.1.17,
gi|4507821|ref|NP_001068.1|	UDP glycosyltransferase 2 family, polypeptide B17	530	40	1e-170	0.89	8	C:GO:0005792 F:GO:0015020 P:GO:0006805 F:GO:0003677 P:GO:0045449 P:GO:0006711 C:GO:0016021 C:GO:0005783	EC:2.4.1.17,
gi|5881246|gb|AAD55093.1|	AF180322_1UDP-glucuronosyltransferase 2B15	530	40	1e-170	0.89	8	C:GO:0005792 F:GO:0015020 P:GO:0006805 F:GO:0003677 P:GO:0045449 P:GO:0006711 C:GO:0016021 C:GO:0005783	EC:2.4.1.17,
gi|29726964|pdb|1OQG|A	AChain A, Crystal Structure Of The D63e Mutant Of The N-Lobe Human Transferrin	337	40	1e-170	0.82	5	F:GO:0008199 P:GO:0006879 C:GO:0030139 C:GO:0005576 P:GO:0006826
gi|29726564|pdb|1N7X|A	AChain A, Human Serum Transferrin, N-Lobe Y45e Mutant	331	40	1e-170	0.82	5	F:GO:0008199 P:GO:0006879 C:GO:0030139 C:GO:0005576 P:GO:0006826
gi|29726565|pdb|1N84|A	transferrin	331	40	1e-170	0.82	5	F:GO:0008199 P:GO:0006879 C:GO:0030139 C:GO:0005576 P:GO:0006826
gi|49258810|pdb|1RYO|A	AChain A, Human Serum Transferrin, N-Lobe Bound With Oxalate	327	40	1e-170	0.82	5	F:GO:0008199 P:GO:0006879 C:GO:0030139 C:GO:0005576 P:GO:0006826
gi|4389243|pdb|1BTJ|B	transferrin	337	40	1e-170	0.82	5	F:GO:0008199 P:GO:0006879 C:GO:0030139 C:GO:0005576 P:GO:0006826
gi|4699632|pdb|1B3E|A	AChain A, Human Serum Transferrin, N-Terminal Lobe, Expressed In Pichia Pastoris	330	40	1e-170	0.82	5	F:GO:0008199 P:GO:0006879 C:GO:0030139 C:GO:0005576 P:GO:0006826
gi|29726563|pdb|1N7W|A	AChain A, Crystal Structure Of Human Serum Transferrin, N-Lobe L66w Mutant	331	40	1e-170	0.82	5	F:GO:0008199 P:GO:0006879 C:GO:0030139 C:GO:0005576 P:GO:0006826
gi|6980467|pdb|1DTG|A	AChain A, Human Transferrin N-Lobe Mutant H249e	334	40	1e-170	0.82	5	F:GO:0008199 P:GO:0006879 C:GO:0030139 C:GO:0005576 P:GO:0006826
gi|48425722|pdb|1SUV|D	Chain , Human Serum Transferrin, Recombinant N-Terminal Lobe	329	40	1e-170	0.82	5	F:GO:0008199 P:GO:0006879 C:GO:0030139 C:GO:0005576 P:GO:0006826
gi|16975242|pdb|1JQF|A	AChain A, Human Transferrin N-Lobe Mutant H249q	334	40	1e-170	0.82	5	F:GO:0008199 P:GO:0006879 C:GO:0030139 C:GO:0005576 P:GO:0006826
gi|7245524|pdb|1D4N|A	AChain A, Human Serum Transferrin	329	40	1e-170	0.82	5	F:GO:0008199 P:GO:0006879 C:GO:0030139 C:GO:0005576 P:GO:0006826
gi|14277729|pdb|1FQF|A	AChain A, Crystal Structures Of Mutant (K296a) That Abolish The Dilysine Interaction In The N-Lobe Of Human Transferrin	331	40	1e-170	0.82	5	F:GO:0008199 P:GO:0006879 C:GO:0030139 C:GO:0005576 P:GO:0006826
gi|29726965|pdb|1OQH|A	AChain A, Crystal Structure Of The R124a Mutant Of The N-Lobe Human Transferrin	337	40	1e-170	0.82	5	F:GO:0008199 P:GO:0006879 C:GO:0030139 C:GO:0005576 P:GO:0006826
gi|14277728|pdb|1FQE|A	AChain A, Crystal Structures Of Mutant (K206a) That Abolish The Dilysine Interaction In The N-Lobe Of Human Transferrin	331	40	1e-170	0.82	5	F:GO:0008199 P:GO:0006879 C:GO:0030139 C:GO:0005576 P:GO:0006826
gi|7245523|pdb|1D3K|A	AChain A, Human Serum Transferrin	329	40	1e-170	0.82	5	F:GO:0008199 P:GO:0006879 C:GO:0030139 C:GO:0005576 P:GO:0006826
gi|10435945|dbj|BAB14709.1|	unnamed protein product	235	40	1e-132	0.86	5	F:GO:0008430 F:GO:0009055 F:GO:0003677 P:GO:0006355 P:GO:0006118
gi|9857759|gb|AAG00912.1|	recombinant IgG4 heavy chain	389	40	1e-180	0.89	5	P:GO:0006955 F:GO:0003823 C:GO:0005624 C:GO:0016021 C:GO:0019814
gi|30583487|gb|AAP35988.1|	Sulfotransferase family, cytosolic, 1A, phenol-preferring, member 1	295	40	1e-161	0.96	7	C:GO:0005737 P:GO:0006584 P:GO:0009309 F:GO:0004062 P:GO:0007268 P:GO:0008202 P:GO:0006790	EC:2.8.2.1,
gi|688031|gb|AAB31317.1|	aryl sulfotransferase ST1A3	295	40	1e-161	0.96	7	C:GO:0005737 P:GO:0006584 P:GO:0009309 F:GO:0004062 P:GO:0007268 P:GO:0008202 P:GO:0006790	EC:2.8.2.1,
gi|29540531|ref|NP_001046.2|	sulfotransferase family, cytosolic, 1A, phenol-preferring, member 1 isoform a	295	40	1e-161	0.96	7	C:GO:0005737 P:GO:0006584 P:GO:0009309 F:GO:0004062 P:GO:0007268 P:GO:0008202 P:GO:0006790	EC:2.8.2.1,
gi|61358426|gb|AAX41566.1|	AChain A, Human Sult1a1 Complexed With Pap And P-Nitrophenol	295	40	1e-162	0.96	7	C:GO:0005737 P:GO:0006584 P:GO:0009309 F:GO:0004062 P:GO:0007268 P:GO:0008202 P:GO:0006790	EC:2.8.2.1,
gi|1353388|gb|AAB09758.1|	sulfotransferase family, cytosolic, 1A, phenol-preferring, member 2	295	40	1e-161	0.95	7	C:GO:0005737 P:GO:0006584 P:GO:0009309 F:GO:0004062 P:GO:0007268 P:GO:0008202 P:GO:0006790	EC:2.8.2.1,
gi|758595|emb|CAA55088.1|	S52791aryl sulfotransferase (EC 2.8.2.1) - human	295	40	1e-160	0.95	7	C:GO:0005737 P:GO:0006584 P:GO:0009309 F:GO:0004062 P:GO:0007268 P:GO:0008202 P:GO:0006790	EC:2.8.2.1,
gi|463125|gb|AAA36523.1|	sulfotransferase family cytosolic 1A phenol-preferring member 1	295	40	1e-167	0.95	7	C:GO:0005737 P:GO:0006584 P:GO:0009309 F:GO:0004062 P:GO:0007268 P:GO:0008202 P:GO:0006790	EC:2.8.2.1,
gi|9087220|sp|P50225|ST1A1_HUMAN	PREDICTED: sulfotransferase family, cytosolic, 1A, phenol-preferring, member 1 isoform 20	295	40	1e-161	0.96	7	C:GO:0005737 P:GO:0006584 P:GO:0009309 F:GO:0004062 P:GO:0007268 P:GO:0008202 P:GO:0006790	EC:2.8.2.1,
gi|1711608|sp|P50226|ST1A2_HUMAN	ST1A2_HUMANSulfotransferase 1A2 (Aryl sulfotransferase 2) (Phenol sulfotransferase 2) (Phenol-sulfating phenol sulfotransferase 2) (P-PST 2) (ST1A2)	295	40	1e-161	0.95	7	C:GO:0005737 P:GO:0006584 P:GO:0009309 F:GO:0004062 P:GO:0007268 P:GO:0008202 P:GO:0006790	EC:2.8.2.1,
gi|671642|emb|CAA59147.1|	S52399aryl sulfotransferase (EC 2.8.2.1) - human	295	40	1e-162	0.95	7	C:GO:0005737 P:GO:0006584 P:GO:0009309 F:GO:0004062 P:GO:0007268 P:GO:0008202 P:GO:0006790	EC:2.8.2.1,
gi|62087878|dbj|BAD92386.1|	Phenol-sulfating phenol sulfotransferase 1 variant	247	40	1e-146	0.92	7	C:GO:0005737 P:GO:0006584 P:GO:0009309 F:GO:0004062 P:GO:0007268 P:GO:0008202 P:GO:0006790	EC:2.8.2.1,
gi|29540543|ref|NP_803880.1|	sulfotransferase family, cytosolic, 1A, phenol-preferring, member 1 isoform b	217	40	1e-126	0.97	7	C:GO:0005737 P:GO:0006584 P:GO:0009309 F:GO:0004062 P:GO:0007268 P:GO:0008202 P:GO:0006790	EC:2.8.2.1,
gi|4504919|ref|NP_002264.1|	Keratin 8	483	40	1e-180	0.93	4	C:GO:0005882 P:GO:0007010 F:GO:0005198 F:GO:0005515
gi|62913980|gb|AAH11373.2|	PREDICTED: similar to KRT8 protein isoform 3	365	40	1e-159	0.93	4	C:GO:0005882 P:GO:0007010 F:GO:0005198 F:GO:0005515
gi|49256423|gb|AAH73760.1|	Keratin 8	483	40	1e-180	0.93	4	C:GO:0005882 P:GO:0007010 F:GO:0005198 F:GO:0005515
gi|39645331|gb|AAH63513.1|	KRT8 protein	505	40	1e-180	0.93	4	C:GO:0005882 P:GO:0007010 F:GO:0005198 F:GO:0005515
gi|2506774|sp|P05787|K2C8_HUMAN	Keratin 8	483	40	1e-180	0.93	4	C:GO:0005882 P:GO:0007010 F:GO:0005198 F:GO:0005515
gi|33875698|gb|AAH00654.2|	KRT8 protein	504	40	1e-180	0.93	4	C:GO:0005882 P:GO:0007010 F:GO:0005198 F:GO:0005515
gi|62897441|dbj|BAD96661.1|	keratin 8 variant	483	40	1e-180	0.93	4	C:GO:0005882 P:GO:0007010 F:GO:0005198 F:GO:0005515
gi|14198278|gb|AAH08200.1|	hypothetical protein	279	40	1e-108	0.94	4	C:GO:0005882 P:GO:0007010 F:GO:0005198 F:GO:0005515
gi|400418|emb|CAA52916.1|	keratin 8	123	40	1e-61	0.96	4	C:GO:0005882 P:GO:0007010 F:GO:0005198 F:GO:0005515
gi|30313|emb|CAA31376.1|	cytokeratin 8 (279 AA)	279	40	1e-111	0.94	4	C:GO:0005882 P:GO:0007010 F:GO:0005198 F:GO:0005515
gi|1419564|emb|CAA67203.1|	cytokeratin	279	40	1e-101	0.93	4	C:GO:0005882 P:GO:0007010 F:GO:0005198 F:GO:0005515
gi|27482992|ref|XP_210334.1|	PREDICTED: similar to 60S ribosomal protein L29 (Cell surface heparin-binding protein HIP)	155	40	1e-59	0.88	7	F:GO:0008201 F:GO:0003735 F:GO:0003723 P:GO:0006412 C:GO:0005842 P:GO:0007566 P:GO:0042254	EC:3.6.5.3,
gi|51468801|ref|XP_497302.1|	solute carrier family 22, member 10	323	40	1e-52	0.66	3	P:GO:0006810 C:GO:0016021 F:GO:0005215
gi|51471019|ref|XP_497352.1|	PREDICTED: similar to ribosomal protein L29 isoform 3	155	40	1e-52	0.89	7	F:GO:0008201 F:GO:0003735 F:GO:0003723 P:GO:0006412 C:GO:0005842 P:GO:0007566 P:GO:0042254	EC:3.6.5.3,
gi|37540882|ref|XP_063630.5|	PREDICTED: similar to 60S ribosomal protein L29 (Cell surface heparin-binding protein HIP)	232	40	1e-87	0.86	7	F:GO:0008201 F:GO:0003735 F:GO:0003723 P:GO:0006412 C:GO:0005842 P:GO:0007566 P:GO:0042254	EC:3.6.5.3,
gi|55959755|emb|CAI16223.1|	OTTHUMP00000017090	172	40	1e-65	0.91	7	F:GO:0008201 F:GO:0003735 F:GO:0003723 P:GO:0006412 C:GO:0005842 P:GO:0007566 P:GO:0042254	EC:3.6.5.3,
gi|48734757|gb|AAH71909.1|	Ribosomal protein L29	161	40	1e-55	0.93	7	F:GO:0008201 F:GO:0003735 F:GO:0003723 P:GO:0006412 C:GO:0005842 P:GO:0007566 P:GO:0042254	EC:3.6.5.3,
gi|60656425|gb|AAX32776.1|	ribosomal protein L29	159	40	1e-55	0.93	7	F:GO:0008201 F:GO:0003735 F:GO:0003723 P:GO:0006412 C:GO:0005842 P:GO:0007566 P:GO:0042254	EC:3.6.5.3,
gi|793843|emb|CAA89008.1|	ribosomal protein L29	159	40	1e-55	0.93	7	F:GO:0008201 F:GO:0003735 F:GO:0003723 P:GO:0006412 C:GO:0005842 P:GO:0007566 P:GO:0042254	EC:3.6.5.3,
gi|55958222|emb|CAI13848.1|	AChain A, Ternary Crystal Structure Of Human Glyoxylate ReductaseHYDROXYPYRUVATE REDUCTASE	328	40	1e-179	0.84	13	P:GO:0006564 F:GO:0051287 F:GO:0005515 F:GO:0030267 P:GO:0006118 F:GO:0016618 ND:GO:0008372 F:GO:0008465 P:GO:0007588 P:GO:0006090 P:GO:0046487 P:GO:0006544 P:GO:0006566	EC:1.1.1.79, EC:1.1.1.81, EC:1.1.1.29,
gi|56789516|gb|AAH88360.1|	GRHPR protein	341	40	1e-170	0.84	13	P:GO:0006564 F:GO:0051287 F:GO:0005515 F:GO:0030267 P:GO:0006118 F:GO:0016618 ND:GO:0008372 F:GO:0008465 P:GO:0007588 P:GO:0006090 P:GO:0046487 P:GO:0006544 P:GO:0006566	EC:1.1.1.79, EC:1.1.1.81, EC:1.1.1.29,
gi|5852418|gb|AAD54066.1|	AF113251_1putative 2-hydroxyacid dehydrogenase	248	40	1e-135	0.76	13	P:GO:0006564 F:GO:0051287 F:GO:0005515 F:GO:0030267 P:GO:0006118 F:GO:0016618 ND:GO:0008372 F:GO:0008465 P:GO:0007588 P:GO:0006090 P:GO:0046487 P:GO:0006544 P:GO:0006566	EC:1.1.1.79, EC:1.1.1.81, EC:1.1.1.29,
gi|579924|emb|CAA46996.1|	PREDICTED: similar to GDH isoform 1	39	40	1e-14	0.99	11	F:GO:0004353 F:GO:0005525 F:GO:0004352 F:GO:0005524 P:GO:0006538 P:GO:0007169 C:GO:0005739 P:GO:0006118 P:GO:0006525 P:GO:0006541 P:GO:0006560	EC:1.4.1.3, EC:1.4.1.2,
gi|6288790|gb|AAF06739.1|	beta-ureidopropionase	387	40	1e-179	0.8	5	F:GO:0008270 F:GO:0003837 P:GO:0006206 P:GO:0015940 P:GO:0019482	EC:3.5.1.6,
gi|50949944|emb|CAH10516.1|	hypothetical protein	186	32	1e-106	0.76	5	F:GO:0008270 F:GO:0003837 P:GO:0006206 P:GO:0015940 P:GO:0019482	EC:3.5.1.6,
gi|47678281|emb|CAG30261.1|	beta-ureidopropionase	384	40	1e-180	0.81	5	F:GO:0008270 F:GO:0003837 P:GO:0006206 P:GO:0015940 P:GO:0019482	EC:3.5.1.6,
gi|46812315|gb|AAT02228.1|	alpha 2 macroglobulin	1499	40	1e-170	0.87	11	F:GO:0019959 F:GO:0019966 F:GO:0004867 F:GO:0008320 F:GO:0043120 P:GO:0007565 P:GO:0051260 F:GO:0017114 P:GO:0006886 F:GO:0019899 C:GO:0005576
gi|66932947|ref|NP_000005.2|	alpha-2-macroglobulin precursor	1474	40	1e-170	0.87	11	F:GO:0019959 F:GO:0019966 F:GO:0004867 F:GO:0008320 F:GO:0043120 P:GO:0007565 P:GO:0051260 F:GO:0017114 P:GO:0006886 F:GO:0019899 C:GO:0005576
gi|25303946|gb|AAH40071.1|	A2MG_HUMANAlpha-2-macroglobulin precursor (Alpha-2-M)	1474	40	1e-170	0.87	11	F:GO:0019959 F:GO:0019966 F:GO:0004867 F:GO:0008320 F:GO:0043120 P:GO:0007565 P:GO:0051260 F:GO:0017114 P:GO:0006886 F:GO:0019899 C:GO:0005576
gi|62088808|dbj|BAD92851.1|	Alpha 2 macroglobulin variant	1482	40	1e-170	0.87	11	F:GO:0019959 F:GO:0019966 F:GO:0004867 F:GO:0008320 F:GO:0043120 P:GO:0007565 P:GO:0051260 F:GO:0017114 P:GO:0006886 F:GO:0019899 C:GO:0005576
gi|51476396|emb|CAH18188.1|	hypothetical protein	1474	40	1e-170	0.87	11	F:GO:0019959 F:GO:0019966 F:GO:0004867 F:GO:0008320 F:GO:0043120 P:GO:0007565 P:GO:0051260 F:GO:0017114 P:GO:0006886 F:GO:0019899 C:GO:0005576
gi|30048109|gb|AAH50420.1|	Methylenetetrahydrofolate dehydrogenase (NADP+ dependent) 1, methenyltetrahydrofolate cyclohydrolase, formyltetrahydrofolate synthetase	935	40	1e-170	0.9	11	P:GO:0006730 C:GO:0005739 F:GO:0004488 F:GO:0004477 F:GO:0005524 P:GO:0009396 P:GO:0000105 F:GO:0004329 P:GO:0009086 P:GO:0006164 P:GO:0046487	EC:1.5.1.5, EC:3.5.4.9, EC:6.3.4.3,
gi|14602585|gb|AAH09806.1|	methylenetetrahydrofolate dehydrogenase 1	935	40	1e-170	0.9	11	P:GO:0006730 C:GO:0005739 F:GO:0004488 F:GO:0004477 F:GO:0005524 P:GO:0009396 P:GO:0000105 F:GO:0004329 P:GO:0009086 P:GO:0006164 P:GO:0046487	EC:1.5.1.5, EC:3.5.4.9, EC:6.3.4.3,
gi|115206|sp|P11586|C1TC_HUMAN	C1TC_HUMANC-1-tetrahydrofolate synthase, cytoplasmic (C1-THF synthase)	935	40	1e-170	0.9	11	P:GO:0006730 C:GO:0005739 F:GO:0004488 F:GO:0004477 F:GO:0005524 P:GO:0009396 P:GO:0000105 F:GO:0004329 P:GO:0009086 P:GO:0006164 P:GO:0046487	EC:1.5.1.5, EC:3.5.4.9, EC:6.3.4.3,
gi|38014625|gb|AAH00047.2|	ribosomal protein L8	211	40	1e-114	0.95	5	C:GO:0005840 F:GO:0003735 P:GO:0006412 F:GO:0019843 P:GO:0042254	EC:3.6.5.3,
gi|30583597|gb|AAP36043.1|	ribosomal protein L8	257	40	1e-141	0.94	5	C:GO:0005840 F:GO:0003735 P:GO:0006412 F:GO:0019843 P:GO:0042254	EC:3.6.5.3,
gi|908801|gb|AAC41769.1|	keratin 6C	564	40	1e-180	0.97	5	C:GO:0005882 P:GO:0007010 F:GO:0005515 P:GO:0007398 F:GO:0005200
gi|30584049|gb|AAP36273.1|	Homo sapiens keratin 6A	565	40	1e-170	0.97	5	C:GO:0005882 P:GO:0007010 F:GO:0005515 P:GO:0007398 F:GO:0005200
gi|30582637|gb|AAP35545.1|	Homo sapiens keratin 6A	564	40	1e-170	0.97	5	C:GO:0005882 P:GO:0007010 F:GO:0005515 P:GO:0007398 F:GO:0005200
gi|15559584|gb|AAH14152.1|	Homo sapiens keratin 6A	564	40	1e-170	0.97	5	C:GO:0005882 P:GO:0007010 F:GO:0005515 P:GO:0007398 F:GO:0005200
gi|46812692|gb|AAH69269.1|	Keratin 6A	564	40	1e-170	0.97	5	C:GO:0005882 P:GO:0007010 F:GO:0005515 P:GO:0007398 F:GO:0005200
gi|1346345|sp|P04259|K2C6B_HUMAN	keratin 6B	564	40	1e-170	0.97	5	C:GO:0005882 P:GO:0007010 F:GO:0005515 P:GO:0007398 F:GO:0005200
gi|32964837|tpg|DAA01484.1|	K2C6E_HUMANKeratin, type II cytoskeletal 6E (Cytokeratin-6E) (CK 6E) (K6e keratin) (Keratin K6h)	564	40	1e-180	0.97	5	C:GO:0005882 P:GO:0007010 F:GO:0005515 P:GO:0007398 F:GO:0005200
gi|908803|gb|AAC41770.1|	keratin 6 isoform K6e	564	40	1e-170	0.97	5	C:GO:0005882 P:GO:0007010 F:GO:0005515 P:GO:0007398 F:GO:0005200
gi|62361683|gb|AAX81410.1|	epoxide hydrolase 1, microsomal (xenobiotic)	455	40	1e-177	0.83	11	F:GO:0003723 C:GO:0016021 P:GO:0045900 P:GO:0009636 P:GO:0006605 C:GO:0005792 P:GO:0019439 F:GO:0004301 P:GO:0006805 C:GO:0005783 C:GO:0005786	EC:3.3.2.3, EC:3.6.5.4,
gi|34538|emb|CAA68486.1|	unnamed protein product	455	40	1e-178	0.82	11	F:GO:0003723 C:GO:0016021 P:GO:0045900 P:GO:0009636 P:GO:0006605 C:GO:0005792 P:GO:0019439 F:GO:0004301 P:GO:0006805 C:GO:0005783 C:GO:0005786	EC:3.3.2.3, EC:3.6.5.4,
gi|537526|gb|AAC41694.1|	microsomal epoxide hydrolase	455	40	1e-176	0.83	11	F:GO:0003723 C:GO:0016021 P:GO:0045900 P:GO:0009636 P:GO:0006605 C:GO:0005792 P:GO:0019439 F:GO:0004301 P:GO:0006805 C:GO:0005783 C:GO:0005786	EC:3.3.2.3, EC:3.6.5.4,
gi|33150592|gb|AAP97174.1|	PREDICTED: similar to cytidylate kinase isoform 2	196	40	1e-109	0.89	8	C:GO:0005737 P:GO:0009220 F:GO:0004849 F:GO:0005524 F:GO:0016776 F:GO:0004127 C:GO:0005634 P:GO:0006206	EC:2.7.1.48, EC:2.7.4.14,
gi|62897589|dbj|BAD96734.1|	UMP-CMP kinase	228	40	1e-127	0.87	8	C:GO:0005737 P:GO:0009220 F:GO:0004849 F:GO:0005524 F:GO:0016776 F:GO:0004127 C:GO:0005634 P:GO:0006206	EC:2.7.1.48, EC:2.7.4.14,
gi|55962129|emb|CAI14970.1|	UMP-CMP kinase (UMP-CMPK)	168	40	1e-85	0.88	8	C:GO:0005737 P:GO:0009220 F:GO:0004849 F:GO:0005524 F:GO:0016776 F:GO:0004127 C:GO:0005634 P:GO:0006206	EC:2.7.1.48, EC:2.7.4.14,
gi|55962130|emb|CAI14971.1|	UMP-CMP kinase (UMP-CMPK)	169	40	1e-85	0.88	8	C:GO:0005737 P:GO:0009220 F:GO:0004849 F:GO:0005524 F:GO:0016776 F:GO:0004127 C:GO:0005634 P:GO:0006206	EC:2.7.1.48, EC:2.7.4.14,
gi|55962131|emb|CAI14972.1|	UMP-CMP kinase	228	40	1e-119	0.88	8	C:GO:0005737 P:GO:0009220 F:GO:0004849 F:GO:0005524 F:GO:0016776 F:GO:0004127 C:GO:0005634 P:GO:0006206	EC:2.7.1.48, EC:2.7.4.14,
gi|423015|pir||S34426	nuclease sensitive element binding protein-1	321	40	1e-131	0.83	8	F:GO:0003677 F:GO:0003723 F:GO:0005515 F:GO:0016564 P:GO:0000398 P:GO:0006355 P:GO:0016481 C:GO:0017053
gi|33875177|gb|AAH00064.1|	YBX1 protein	266	40	1e-72	0.96	8	F:GO:0003677 F:GO:0003723 F:GO:0005515 F:GO:0016564 P:GO:0000398 P:GO:0006355 P:GO:0016481 C:GO:0017053
gi|12654329|gb|AAH00987.1|	HSP90AA1 protein	548	40	1e-170	0.98	12	C:GO:0005737 C:GO:0005625 P:GO:0006457 F:GO:0030235 F:GO:0030911 ND:GO:0005554 P:GO:0006986 F:GO:0005524 P:GO:0045429 ND:GO:0000004 F:GO:0051082 ND:GO:0008372
gi|28193108|emb|CAD62296.1|	unnamed protein product	413	40	1e-177	0.99	12	C:GO:0005737 C:GO:0005625 P:GO:0006457 F:GO:0030235 F:GO:0030911 ND:GO:0005554 P:GO:0006986 F:GO:0005524 P:GO:0045429 ND:GO:0000004 F:GO:0051082 ND:GO:0008372
gi|3287489|gb|AAC25497.1|	Hsp89-alpha-delta-N	539	40	1e-170	0.98	12	C:GO:0005737 C:GO:0005625 P:GO:0006457 F:GO:0030235 F:GO:0030911 ND:GO:0005554 P:GO:0006986 F:GO:0005524 P:GO:0045429 ND:GO:0000004 F:GO:0051082 ND:GO:0008372
gi|38196932|gb|AAH07989.2|	PREDICTED: hypothetical protein isoform 2	422	40	1e-170	0.98	12	C:GO:0005737 C:GO:0005625 P:GO:0006457 F:GO:0030235 F:GO:0030911 ND:GO:0005554 P:GO:0006986 F:GO:0005524 P:GO:0045429 ND:GO:0000004 F:GO:0051082 ND:GO:0008372
gi|2393737|gb|AAB70112.1|	PREDICTED: solute carrier family 25, member 13 (citrin) isoform 1	238	40	1e-133	0.69	5	C:GO:0005887 C:GO:0005743 F:GO:0015294 F:GO:0005509 P:GO:0006812
gi|6523256|emb|CAB62206.1|	aralar2	675	40	1e-170	0.9	5	C:GO:0005887 C:GO:0005743 F:GO:0015294 F:GO:0005509 P:GO:0006812
gi|16306895|gb|AAH06566.1|	solute carrier family 25, member 13 (citrin)	675	40	1e-170	0.9	5	C:GO:0005887 C:GO:0005743 F:GO:0015294 F:GO:0005509 P:GO:0006812
gi|22002963|emb|CAD43091.1|	PREDICTED: solute carrier family 25, member 13 (citrin) isoform 3	676	40	1e-170	0.9	5	C:GO:0005887 C:GO:0005743 F:GO:0015294 F:GO:0005509 P:GO:0006812
gi|62897287|dbj|BAD96584.1|	solute carrier family 25, member 13 (citrin) variant	675	40	1e-170	0.9	5	C:GO:0005887 C:GO:0005743 F:GO:0015294 F:GO:0005509 P:GO:0006812
gi|28207893|emb|CAD62600.1|	unnamed protein product	457	40	1e-177	0.95	6	P:GO:0006094 F:GO:0030145 F:GO:0005525 F:GO:0004613 C:GO:0005739 P:GO:0006099	EC:4.1.1.32,
gi|66346723|ref|NP_001018083.1|	unnamed protein product	441	40	1e-177	0.95	6	P:GO:0006094 F:GO:0030145 F:GO:0005525 F:GO:0004613 C:GO:0005739 P:GO:0006099	EC:4.1.1.32,
gi|913800|gb|AAB32828.1|	AF191687_1alanine-glyoxylate aminotransferase homolog	44	40	1e-18	0.84	9	F:GO:0008453 C:GO:0005777 C:GO:0005739 F:GO:0004760 P:GO:0006522 P:GO:0006531 P:GO:0006544 P:GO:0006563 P:GO:0006566	EC:2.6.1.44, EC:2.6.1.51,
gi|68085578|gb|AAH68456.2|	Tyrosine 3-monooxygenase/tryptophan 5-monooxygenase activation protein, zeta polypeptide	245	40	1e-126	0.96	4	F:GO:0008134 F:GO:0019904 C:GO:0048471 C:GO:0005667
gi|30354619|gb|AAH51814.1|	YWHAZ protein	320	40	1e-143	0.96	4	F:GO:0008134 F:GO:0019904 C:GO:0048471 C:GO:0005667
gi|49119653|gb|AAH73141.1|	YWHAZ protein	265	40	1e-127	0.96	4	F:GO:0008134 F:GO:0019904 C:GO:0048471 C:GO:0005667
gi|57165412|ref|NP_001009185.1|	acyl-CoA synthetase long-chain family member 6 isoform b	722	40	1e-170	0.9	9	C:GO:0005792 P:GO:0006637 C:GO:0005886 C:GO:0005778 F:GO:0004467 F:GO:0000287 C:GO:0016021 C:GO:0005741 P:GO:0007586	EC:6.2.1.3,
gi|57165410|ref|NP_056071.2|	acyl-CoA synthetase long-chain family member 6 isoform a	722	40	1e-170	0.9	9	C:GO:0005792 P:GO:0006637 C:GO:0005886 C:GO:0005778 F:GO:0004467 F:GO:0000287 C:GO:0016021 C:GO:0005741 P:GO:0007586	EC:6.2.1.3,
gi|5702202|gb|AAD47199.1|	AF129166_1long-chain acyl-CoA synthetase 5	697	40	1e-170	0.9	9	C:GO:0005792 P:GO:0006637 C:GO:0005886 C:GO:0005778 F:GO:0004467 F:GO:0000287 C:GO:0016021 C:GO:0005741 P:GO:0007586	EC:6.2.1.3,
gi|71051938|gb|AAH26161.1|	ACSL6 protein	606	40	1e-170	0.91	9	C:GO:0005792 P:GO:0006637 C:GO:0005886 C:GO:0005778 F:GO:0004467 F:GO:0000287 C:GO:0016021 C:GO:0005741 P:GO:0007586	EC:6.2.1.3,
gi|4336604|gb|AAD17853.1|	long chain fatty acyl CoA synthetase 2	667	40	1e-170	0.9	9	C:GO:0005792 P:GO:0006637 C:GO:0005886 C:GO:0005778 F:GO:0004467 F:GO:0000287 C:GO:0016021 C:GO:0005741 P:GO:0007586	EC:6.2.1.3,
gi|13431658|sp|Q9UKU0|ACSL6_HUMAN	acyl-CoA synthetase long-chain family member 6 isoform a	697	40	1e-170	0.9	9	C:GO:0005792 P:GO:0006637 C:GO:0005886 C:GO:0005778 F:GO:0004467 F:GO:0000287 C:GO:0016021 C:GO:0005741 P:GO:0007586	EC:6.2.1.3,
gi|28703684|gb|AAH47453.1|	ACSL6 protein	622	40	1e-170	0.84	8	C:GO:0005792 P:GO:0006637 C:GO:0005886 C:GO:0005778 F:GO:0004467 F:GO:0000287 C:GO:0016021 C:GO:0005741	EC:6.2.1.3,
gi|4240163|dbj|BAA74860.1|	KIAA0837 protein	745	40	1e-170	0.9	9	C:GO:0005792 P:GO:0006637 C:GO:0005886 C:GO:0005778 F:GO:0004467 F:GO:0000287 C:GO:0016021 C:GO:0005741 P:GO:0007586	EC:6.2.1.3,
gi|57208651|emb|CAI42453.1|	GSTA3	172	40	1e-81	0.95	7	ND:GO:0008372 ND:GO:0000004 C:GO:0005737 P:GO:0006950 F:GO:0004364 P:GO:0006749 P:GO:0006803	EC:2.5.1.18,
gi|55960292|emb|CAI13814.1|	glutathione transferase A5	222	40	1e-121	0.91	7	ND:GO:0008372 ND:GO:0000004 C:GO:0005737 P:GO:0006950 F:GO:0004364 P:GO:0006749 P:GO:0006803	EC:2.5.1.18,
gi|57208652|emb|CAI42454.1|	GSTA3	108	40	1e-44	0.95	5	C:GO:0005737 P:GO:0006950 F:GO:0004364 P:GO:0006749 P:GO:0006803	EC:2.5.1.18,
gi|500638|gb|AAB60650.1|	heterogeneous nuclear ribonucleoprotein A2/B1 isoform 1	341	40	1e-102	0.94	6	C:GO:0005681 C:GO:0030530 F:GO:0003723 F:GO:0005515 P:GO:0000398 F:GO:0000166
gi|255317|gb|AAB23227.1|	-	25	-	-	-	-	-	-
gi|55662226|emb|CAH72694.1|	fructose-1,6-bisphosphatase 2	339	40	1e-178	0.92	10	F:GO:0042802 P:GO:0006094 F:GO:0004331 P:GO:0006000 F:GO:0042132 F:GO:0008270 P:GO:0006013 P:GO:0006096 P:GO:0006098 P:GO:0015976	EC:3.1.3.46, EC:3.1.3.11,
gi|2154755|emb|CAA71772.1|	fructose-1,6-bisphosphatase 2	339	40	1e-179	0.92	10	F:GO:0042802 P:GO:0006094 F:GO:0004331 P:GO:0006000 F:GO:0042132 F:GO:0008270 P:GO:0006013 P:GO:0006096 P:GO:0006098 P:GO:0015976	EC:3.1.3.46, EC:3.1.3.11,
gi|31652283|emb|CAD92509.1|	thioesterase superfamily member 2	140	40	1e-73	0.72	1	F:GO:0016787
gi|33328292|gb|AAQ09596.1|	3-hydroxyisobutyrate dehydrogenase	336	40	1e-180	0.87	9	F:GO:0051287 F:GO:0008442 P:GO:0006098 F:GO:0004616 C:GO:0005739 P:GO:0006550 P:GO:0006552 P:GO:0006574 P:GO:0019521	EC:1.1.1.31, EC:1.1.1.44,
gi|52790434|gb|AAH20167.1|	Unknown (protein for IMAGE:3529287)	360	40	1e-171	0.87	9	F:GO:0051287 F:GO:0008442 P:GO:0006098 F:GO:0004616 C:GO:0005739 P:GO:0006550 P:GO:0006552 P:GO:0006574 P:GO:0019521	EC:1.1.1.31, EC:1.1.1.44,
gi|4557385|ref|NP_000055.1|	CO3_HUMANComplement C3 precursor	1663	40	1e-170	0.78	8	P:GO:0006954 P:GO:0006957 P:GO:0045087 P:GO:0006958 F:GO:0005102 P:GO:0007186 C:GO:0005576 F:GO:0004866
gi|40786791|gb|AAR89906.1|	complement component 3 precursor	1663	40	1e-170	0.78	8	P:GO:0006954 P:GO:0006957 P:GO:0045087 P:GO:0006958 F:GO:0005102 P:GO:0007186 C:GO:0005576 F:GO:0004866
gi|64654820|gb|AAH96256.1|	Cytochrome P450, family 2, subfamily A, polypeptide 6	494	40	1e-170	0.94	9	F:GO:0050381 C:GO:0005792 F:GO:0008389 F:GO:0005506 F:GO:0020037 P:GO:0006118 C:GO:0016020 F:GO:0019825 C:GO:0005783	EC:1.14.14.1,
gi|29547|emb|CAA32097.1|	unnamed protein product	489	40	1e-170	0.94	9	F:GO:0050381 C:GO:0005792 F:GO:0008389 F:GO:0005506 F:GO:0020037 P:GO:0006118 C:GO:0016020 F:GO:0019825 C:GO:0005783	EC:1.14.14.1,
gi|64654815|gb|AAH96255.1|	CP2A6_HUMANCytochrome P450 2A6 (CYPIIA6) (Coumarin 7-hydroxylase) (P450 IIA3) (CYP2A3) (P450(I))	494	40	1e-170	0.94	9	F:GO:0050381 C:GO:0005792 F:GO:0008389 F:GO:0005506 F:GO:0020037 P:GO:0006118 C:GO:0016020 F:GO:0019825 C:GO:0005783	EC:1.14.14.1,
gi|6470139|gb|AAF13600.1|	AF182275_1cytochrome P450-2A6	494	40	1e-170	0.94	9	F:GO:0050381 C:GO:0005792 F:GO:0008389 F:GO:0005506 F:GO:0020037 P:GO:0006118 C:GO:0016020 F:GO:0019825 C:GO:0005783	EC:1.14.14.1,
gi|15147326|ref|NP_000753.2|	cytochrome P450, family 2, subfamily A, polypeptide 6	494	40	1e-170	0.94	9	F:GO:0050381 C:GO:0005792 F:GO:0008389 F:GO:0005506 F:GO:0020037 P:GO:0006118 C:GO:0016020 F:GO:0019825 C:GO:0005783	EC:1.14.14.1,
gi|64654381|gb|AAH96253.1|	cytochrome P450IIA3	494	40	1e-170	0.94	9	F:GO:0050381 C:GO:0005792 F:GO:0008389 F:GO:0005506 F:GO:0020037 P:GO:0006118 C:GO:0016020 F:GO:0019825 C:GO:0005783	EC:1.14.14.1,
gi|825700|emb|CAA32117.1|	P-450 IIA3 protein (1 is 3rd base in codon)	448	40	1e-170	0.95	9	F:GO:0050381 C:GO:0005792 F:GO:0008389 F:GO:0005506 F:GO:0020037 P:GO:0006118 C:GO:0016020 F:GO:0019825 C:GO:0005783	EC:1.14.14.1,
gi|33337724|gb|AAQ13498.1|	Alpha 2 macroglobulin variant	267	40	1e-148	0.93	11	F:GO:0019959 F:GO:0019966 F:GO:0004867 F:GO:0008320 F:GO:0043120 P:GO:0007565 P:GO:0051260 F:GO:0017114 P:GO:0006886 F:GO:0019899 C:GO:0005576
gi|24210508|gb|AAN51932.1|	AF397403_1translation elongation factor 1 alpha 1-like 14	361	40	1e-170	0.99	5	F:GO:0003746 F:GO:0005515 F:GO:0005525 C:GO:0005840 P:GO:0006448
gi|18490649|gb|AAH22412.1|	Unknown (protein for IMAGE:4134193)	250	40	1e-127	0.99	5	F:GO:0003746 F:GO:0005515 F:GO:0005525 C:GO:0005840 P:GO:0006448
gi|39795379|gb|AAH63511.1|	PREDICTED: similar to eukaryotic translation elongation factor 1 alpha 1 isoform 3	290	40	1e-153	0.99	5	F:GO:0003746 F:GO:0005515 F:GO:0005525 C:GO:0005840 P:GO:0006448
gi|41388906|gb|AAH65761.1|	EEF1A1 protein	251	40	1e-128	0.99	5	F:GO:0003746 F:GO:0005515 F:GO:0005525 C:GO:0005840 P:GO:0006448
gi|15277711|gb|AAK93966.1|	AF397403_1translation elongation factor 1 alpha 1-like 14	398	40	1e-170	0.98	5	F:GO:0003746 F:GO:0005515 F:GO:0005525 C:GO:0005840 P:GO:0006448
gi|15680095|gb|AAH14377.1|	AAH14377Unknown (protein for IMAGE:4041545)	287	40	1e-151	0.99	5	F:GO:0003746 F:GO:0005515 F:GO:0005525 C:GO:0005840 P:GO:0006448
gi|7108915|gb|AAF36537.1|	glucocorticoid receptor AF-1 specific elongation factor	426	40	1e-170	0.97	5	F:GO:0003746 F:GO:0005515 F:GO:0005525 C:GO:0005840 P:GO:0006448
gi|15928862|gb|AAH14892.1|	PREDICTED: similar to eukaryotic translation elongation factor 1 alpha 1 isoform 3	248	40	1e-125	0.99	5	F:GO:0003746 F:GO:0005515 F:GO:0005525 C:GO:0005840 P:GO:0006448
gi|63102227|gb|AAH94687.1|	PREDICTED: similar to eukaryotic translation elongation factor 1 alpha 1 isoform 5	308	40	1e-164	0.99	5	F:GO:0003746 F:GO:0005515 F:GO:0005525 C:GO:0005840 P:GO:0006448
gi|62897645|dbj|BAD96762.1|	eukaryotic translation elongation factor 1 alpha 1 variant	433	40	1e-170	0.98	5	F:GO:0003746 F:GO:0005515 F:GO:0005525 C:GO:0005840 P:GO:0006448
gi|2119925|pir||I54251	elongation factor 1 alpha	227	40	1e-111	0.93	6	F:GO:0003746 F:GO:0005525 F:GO:0005515 F:GO:0003924 C:GO:0005840 P:GO:0006448	EC:3.6.5.1, EC:3.6.5.2, EC:3.6.5.3, EC:3.6.5.4,
gi|62087228|dbj|BAD92061.1|	3-mercaptopyruvate sulfurtransferase variant	314	40	1e-156	0.84	7	P:GO:0009636 F:GO:0016784 P:GO:0008272 C:GO:0005759 F:GO:0004792 P:GO:0009440 P:GO:0006534	EC:2.8.1.2, EC:2.8.1.1,
gi|14495679|gb|AAH09450.1|	3-mercaptopyruvate sulfurtransferase variant	156	40	1e-89	0.84	7	P:GO:0009636 F:GO:0016784 P:GO:0008272 C:GO:0005759 F:GO:0004792 P:GO:0009440 P:GO:0006534	EC:2.8.1.2, EC:2.8.1.1,
gi|3402830|emb|CAA97763.1|	mercaptopyruvate sulfurtransferase	297	40	1e-176	0.85	7	P:GO:0009636 F:GO:0016784 P:GO:0008272 C:GO:0005759 F:GO:0004792 P:GO:0009440 P:GO:0006534	EC:2.8.1.2, EC:2.8.1.1,
gi|432376|emb|CAA42060.1|	rhodanese; thiosulfate sulfurtransferase	296	40	1e-175	0.84	7	P:GO:0009636 F:GO:0016784 P:GO:0008272 C:GO:0005759 F:GO:0004792 P:GO:0009440 P:GO:0006534	EC:2.8.1.2, EC:2.8.1.1,
gi|49456881|emb|CAG46761.1|	EPHX1	455	40	1e-177	0.82	11	F:GO:0003723 C:GO:0016021 P:GO:0045900 P:GO:0009636 P:GO:0006605 C:GO:0005792 P:GO:0019439 F:GO:0004301 P:GO:0006805 C:GO:0005783 C:GO:0005786	EC:3.3.2.3, EC:3.6.5.4,
gi|9454255|gb|AAF87731.1|	microsomal epoxide hydrolase	42	26	1e-18	0.92	11	F:GO:0003723 C:GO:0016021 P:GO:0045900 P:GO:0009636 P:GO:0006605 C:GO:0005792 P:GO:0019439 F:GO:0004301 P:GO:0006805 C:GO:0005783 C:GO:0005786	EC:3.3.2.3, EC:3.6.5.4,
gi|62896597|dbj|BAD96239.1|	eukaryotic translation elongation factor 1 alpha 1 variant	366	40	1e-170	0.98	5	F:GO:0003746 F:GO:0005515 F:GO:0005525 C:GO:0005840 P:GO:0006448
gi|15214751|gb|AAH12509.1|	PREDICTED: similar to eukaryotic translation elongation factor 1 alpha 1 isoform 2	161	40	1e-74	0.99	5	F:GO:0003746 F:GO:0005515 F:GO:0005525 C:GO:0005840 P:GO:0006448
gi|28848610|gb|AAL38981.1|	eukaryotic translation elongation factor 1 alpha 1-like 14	398	40	1e-170	0.97	5	F:GO:0003746 F:GO:0005515 F:GO:0005525 C:GO:0005840 P:GO:0006448
gi|23274223|gb|AAH35857.1|	peroxiredoxin 6	224	40	1e-127	0.86	6	F:GO:0004623 P:GO:0006979 C:GO:0005764 P:GO:0009395 F:GO:0051920 C:GO:0005829	EC:3.1.1.4, EC:1.11.1.15,
gi|3318842|pdb|1PRX|B	AChain A, Horf6 A Novel Human Peroxidase Enzyme	224	40	1e-125	0.86	6	F:GO:0004623 P:GO:0006979 C:GO:0005764 P:GO:0009395 F:GO:0051920 C:GO:0005829	EC:3.1.1.4, EC:1.11.1.15,
gi|21755050|dbj|BAC04616.1|	unnamed protein product	146	1	1e-84	1	0		-
gi|10334553|emb|CAC10225.1|	immunoglobulin heavy chain	377	40	1e-180	0.93	7	P:GO:0006955 F:GO:0003823 C:GO:0005624 C:GO:0016021 F:GO:0004872 C:GO:0019814 P:GO:0007165
gi|2914165|pdb|1AQK|H	HChain H, Three-Dimensional Structure Of A Human Fab With High Affinity For Tetanus Toxoid	226	40	1e-118	0.9	1	C:GO:0016021
gi|4139696|pdb|1B2W|H	HChain H, Comparison Of The Three-Dimensional Structures Of A Humanized And A Chimeric Fab Of An Anti-Gamma-Interferon Antibody	220	40	1e-108	0.86	1	C:GO:0016021
gi|28948773|pdb|1N8Z|B	BChain B, Crystal Structure Of Extracellular Domain Of Human Her2 Complexed With Herceptin Fab	220	40	1e-116	0.88	1	C:GO:0016021
gi|13774114|dbj|BAB18254.2|	anti TNF-alpha antibody heavy-chain Fab fragment	221	40	1e-114	0.86	1	C:GO:0016021
gi|5542067|pdb|1B4J|H	HChain H, Comparison Of The Three-Dimensional Structures Of A Humanized And A Chimeric Fab Of An Anti-Gamma-Interferon Antibody	220	40	1e-116	0.86	0		-
gi|42543672|pdb|1RZI|P	BChain B, Crystal Structure Of Human Anti-Hiv-1 Gp120-Reactive Antibody 47e Fab	230	40	1e-120	0.88	1	C:GO:0016021
gi|55669801|pdb|1T04|D	BChain B, Three Dimensional Structure Of A Humanized Anti-Ifn-Gamma Fab In C2 Space Group	219	40	1e-114	0.88	0		-
gi|4176416|dbj|BAA37168.1|	IgG heavy chain	213	40	1e-110	0.87	1	C:GO:0016021
gi|8918518|dbj|BAA97670.1|	immunoglobulin gamma heavy chain	220	40	1e-106	0.86	1	C:GO:0016021
gi|42543651|pdb|1RZF|H	HChain H, Crystal Structure Of Human Anti-Hiv-1 Gp120-Reactive Antibody E51	235	40	1e-104	0.83	1	C:GO:0016021
gi|442926|pdb|1FVE|D	BChain B, X-Ray Structures Of The Antigen-Binding Domains From Three Variants Of Humanized Anti-P185her2 Antibody 4d5 And Comparison With Molecular Modeling	223	40	1e-118	0.89	1	C:GO:0016021
gi|443562|pdb|8FAB|D	BChain B, Fab Fragment From Human Immunoglobulin Igg1 (Lambda, Hil)	224	40	1e-118	0.89	1	C:GO:0016021
gi|1633497|pdb|1VGE|H	HChain H, Tr1.9 Fab Fragment Of A Human Igg1 Kappa Autoantibody	225	40	1e-119	0.87	1	C:GO:0016021
gi|4388966|pdb|1BEY|H	immunoglobulin heavy chain	219	40	1e-114	0.85	1	C:GO:0016021
gi|11275320|dbj|BAB18260.1|	anti HBs antibody heavy-chain Fab fragment	219	40	1e-107	0.89	1	C:GO:0016021
gi|1942053|pdb|1UCB|H	HChain H, Igg Fab (Human Igg1, Kappa) Chimeric Fragment (Cbr96) Complexed With Lewis Y Nonoate Methyl Ester	219	40	1e-115	0.86	1	C:GO:0016021
gi|30749473|pdb|1MHP|X	HChain H, Crystal Structure Of A Chimeric Alpha1 Integrin I-Domain In Complex With The Fab Fragment Of A Humanized Neutralizing Antibody	219	40	1e-115	0.89	1	C:GO:0016021
gi|28948381|pdb|1IT9|H	HChain H, Crystal Structure Of An Antigen-Binding Fragment From A Humanized Version Of The Anti-Human Fas Antibody Hfe7a	219	40	1e-115	0.88	1	C:GO:0016021
gi|5360677|dbj|BAA82104.1|	anti-Entamoeba histolytica immunoglobulin gamma heavy chain	222	40	1e-110	0.85	1	C:GO:0016021
gi|3721649|dbj|BAA33579.1|	anti-HBsAg immunoglobulin	226	40	1e-118	0.89	1	C:GO:0016021
gi|482576|pir||A49444	A49444Ig gamma-1 heavy chain (New) - human (fragment)	220	40	1e-115	0.86	1	C:GO:0016021
gi|442922|pdb|1FVD|D	BChain B, Fab Fragment Of Humanized Antibody 4d5, Version 4	223	40	1e-118	0.88	1	C:GO:0016021
gi|55669831|pdb|1T3F|B	BChain B, Three Dimensional Structure Of A Humanized Anti-Ifn-Gamma Fab (Huzaf) In P21 21 21 Space Group	220	40	1e-115	0.88	0		-
gi|42543649|pdb|1RZ8|D	BChain B, Crystal Structure Of Human Anti-Hiv-1 Gp120-Reactive Antibody 17b	228	40	1e-119	0.86	1	C:GO:0016021
gi|20150129|pdb|1I9R|X	HChain H, Structure Of Cd40l In Complex With The Fab Fragment Of Humanized 5c8 Antibody	219	40	1e-113	0.89	1	C:GO:0016021
gi|18655504|pdb|1JPT|H	HChain H, Crystal Structure Of Tissue Factor In Complex With Humanized Fab D3h44	225	40	1e-119	0.87	1	C:GO:0016021
gi|34810344|pdb|1PG7|I	HChain H, Murine 6a6 Fab In Complex With Humanized Anti-Tissue Factor D3h44 Fab	217	40	1e-114	0.87	1	C:GO:0016021
gi|42543654|pdb|1RZG|C	AChain A, Crystal Structure Of Human Anti-Hiv-1 Gp120 Reactive Antibody 412d	231	40	1e-121	0.87	1	C:GO:0016021
gi|13774112|dbj|BAB18252.2|	anti TNF-alpha antibody heavy-chain Fab fragment	222	40	1e-114	0.86	1	C:GO:0016021
gi|42543069|pdb|1NL0|H	HChain H, Crystal Structure Of Human Factor Ix Gla Domain In Complex Of An Inhibitory Antibody, 10c12	224	40	1e-116	0.9	1	C:GO:0016021
gi|42543645|pdb|1RZ7|H	HChain H, Crystal Structure Of Human Anti-Hiv-1 Gp120-Reactive Antibody 48d	219	40	1e-114	0.88	1	C:GO:0016021
gi|61364570|gb|AAX42565.1|	defensin alpha 1	94	36	1e-39	0.67	7	C:GO:0005576 F:GO:0005246 P:GO:0006805 P:GO:0050832 P:GO:0042742 P:GO:0009615 P:GO:0006810
gi|7702778|gb|AAA35753.2|	defensin alpha 1	65	23	1e-34	0.77	5	C:GO:0005576 P:GO:0006805 P:GO:0050832 P:GO:0042742 P:GO:0009615
gi|32402|emb|CAA36280.1|	defensin, alpha 1 preproprotein	94	36	1e-39	0.67	7	C:GO:0005576 F:GO:0005246 P:GO:0006805 P:GO:0050832 P:GO:0042742 P:GO:0009615 P:GO:0006810
gi|61743954|ref|NP_001611.1|	-	5890	-	-	-	-	-	-
gi|34536452|dbj|BAC87652.1|	-	1714	-	-	-	-	-	-
gi|627367|pir||A45259	-	2960	-	-	-	-	-	-
gi|21749456|dbj|BAC03596.1|	-	791	-	-	-	-	-	-
gi|51463946|ref|XP_047355.4|	PREDICTED: similar to doublecortin and CaM kinase-like 3	1504	40	1e-170	0.9	12	F:GO:0004674 C:GO:0005739 P:GO:0006457 P:GO:0030150 P:GO:0042981 F:GO:0051087 F:GO:0005524 F:GO:0051082 P:GO:0006986 P:GO:0007242 P:GO:0006468 P:GO:0009069
gi|62898960|dbj|BAD97334.1|	transketolase variant	623	40	1e-170	0.9	5	P:GO:0040008 F:GO:0004802 F:GO:0005509 P:GO:0006098 P:GO:0015976	EC:2.2.1.1,
gi|37267|emb|CAA47919.1|	transketolase	623	40	1e-170	0.9	5	P:GO:0040008 F:GO:0004802 F:GO:0005509 P:GO:0006098 P:GO:0015976	EC:2.2.1.1,
gi|31417921|gb|AAH02433.1|	TKT protein	457	40	1e-176	0.9	5	P:GO:0040008 F:GO:0004802 F:GO:0005509 P:GO:0006098 P:GO:0015976	EC:2.2.1.1,
gi|38013966|gb|AAH24026.2|	TKT protein	536	40	1e-170	0.9	5	P:GO:0040008 F:GO:0004802 F:GO:0005509 P:GO:0006098 P:GO:0015976	EC:2.2.1.1,
gi|14602962|gb|AAH09970.1|	transketolase	623	40	1e-170	0.9	5	P:GO:0040008 F:GO:0004802 F:GO:0005509 P:GO:0006098 P:GO:0015976	EC:2.2.1.1,
gi|14250367|gb|AAH08615.1|	TKT protein	395	40	1e-172	0.9	5	P:GO:0040008 F:GO:0004802 F:GO:0005509 P:GO:0006098 P:GO:0015976	EC:2.2.1.1,
gi|21669449|dbj|BAC01749.1|	immunoglobulin kappa light chain VLJ region	265	40	1e-130	0.95	0		-
gi|38492552|pdb|1NWK|A	actin alpha 1	376	40	1e-170	0.99	9	F:GO:0005200 F:GO:0043531 C:GO:0005884 F:GO:0005524 C:GO:0005865 F:GO:0017022 C:GO:0001725 P:GO:0030240 C:GO:0016459
gi|9955213|pdb|1ESV|A	actin alpha 1	377	40	1e-170	0.99	9	F:GO:0005200 F:GO:0043531 C:GO:0005884 F:GO:0005524 C:GO:0005865 F:GO:0017022 C:GO:0001725 P:GO:0030240 C:GO:0016459
gi|24159004|pdb|1M8Q|5	actin alpha 1	375	40	1e-170	0.99	9	F:GO:0005200 F:GO:0043531 C:GO:0005884 F:GO:0005524 C:GO:0005865 F:GO:0017022 C:GO:0001725 P:GO:0030240 C:GO:0016459
gi|30908859|gb|AAP37280.1|	actin alpha 1 skeletal muscle protein	254	40	1e-146	0.96	9	F:GO:0005200 F:GO:0043531 C:GO:0005884 F:GO:0005524 C:GO:0005865 F:GO:0017022 C:GO:0001725 P:GO:0030240 C:GO:0016459
gi|56204817|emb|CAI19051.1|	actin, alpha 1, skeletal muscle	287	40	1e-167	0.96	11	F:GO:0005200 C:GO:0005625 F:GO:0043531 C:GO:0005884 F:GO:0005524 C:GO:0005865 F:GO:0017022 C:GO:0001725 P:GO:0030240 C:GO:0005829 C:GO:0016459
gi|49168516|emb|CAG38753.1|	ACTG2	376	40	1e-170	0.98	11	F:GO:0005200 C:GO:0005625 F:GO:0043531 C:GO:0005884 F:GO:0005524 C:GO:0005865 F:GO:0017022 C:GO:0001725 P:GO:0030240 C:GO:0005829 C:GO:0016459
gi|56204818|emb|CAI19052.1|	actin, alpha 1, skeletal muscle	342	40	1e-180	0.87	4	C:GO:0005884 F:GO:0005524 F:GO:0005515 F:GO:0005200
gi|825616|emb|CAA23745.1|	beta-actin	124	40	1e-67	1	4	C:GO:0005884 F:GO:0005524 F:GO:0005515 F:GO:0005200
gi|16306948|gb|AAH09544.1|	beta-actin	159	40	1e-88	1	4	C:GO:0005884 F:GO:0005524 F:GO:0005515 F:GO:0005200
gi|178024|gb|AAB16906.1|	beta-actin	71	40	1e-34	1	4	C:GO:0005884 F:GO:0005524 F:GO:0005515 F:GO:0005200
gi|34534054|dbj|BAC86893.1|	unnamed protein product	214	40	1e-113	0.98	11	F:GO:0005200 C:GO:0005625 F:GO:0043531 C:GO:0005884 F:GO:0005524 C:GO:0005865 F:GO:0017022 C:GO:0001725 P:GO:0030240 C:GO:0005829 C:GO:0016459
gi|21410970|gb|AAH31009.1|	Ribosomal protein L6	288	40	1e-127	0.92	7	F:GO:0003677 F:GO:0003735 F:GO:0003723 P:GO:0006412 C:GO:0005842 P:GO:0006355 P:GO:0042254	EC:3.6.5.3,
gi|42658397|ref|XP_379851.1|	PREDICTED: similar to 60S ribosomal protein L6 (TAX-responsive enhancer element-binding protein 107) (TAXREB107) (Neoplasm-related protein C140)	181	40	1e-51	0.92	7	F:GO:0003677 F:GO:0003735 F:GO:0003723 P:GO:0006412 C:GO:0005842 P:GO:0006355 P:GO:0042254	EC:3.6.5.3,
gi|18088374|gb|AAH20679.1|	Ribosomal protein L6	288	40	1e-126	0.92	7	F:GO:0003677 F:GO:0003735 F:GO:0003723 P:GO:0006412 C:GO:0005842 P:GO:0006355 P:GO:0042254	EC:3.6.5.3,
gi|36138|emb|CAA49188.1|	ribosomal protein L6	288	40	1e-123	0.88	7	F:GO:0003677 F:GO:0003735 F:GO:0003723 P:GO:0006412 C:GO:0005842 P:GO:0006355 P:GO:0042254	EC:3.6.5.3,
gi|9802306|gb|AAF99680.1|	AF261087_1DNA-binding protein TAXREB107	289	40	1e-128	0.91	7	F:GO:0003677 F:GO:0003735 F:GO:0003723 P:GO:0006412 C:GO:0005842 P:GO:0006355 P:GO:0042254	EC:3.6.5.3,
gi|18490263|gb|AAH22444.1|	Ribosomal protein L6	288	40	1e-127	0.93	7	F:GO:0003677 F:GO:0003735 F:GO:0003723 P:GO:0006412 C:GO:0005842 P:GO:0006355 P:GO:0042254	EC:3.6.5.3,
gi|546831|gb|AAB30819.1|	neoplasm-related C140 product	207	40	1e-96	0.84	7	F:GO:0003677 F:GO:0003735 F:GO:0003723 P:GO:0006412 C:GO:0005842 P:GO:0006355 P:GO:0042254	EC:3.6.5.3,
gi|13435386|ref|NP_059488.2|	cytochrome P450, subfamily IIIA, polypeptide 4	503	40	1e-170	0.95	12	F:GO:0050381 C:GO:0005792 F:GO:0050591 C:GO:0009986 P:GO:0006805 F:GO:0005506 F:GO:0020037 P:GO:0006118 P:GO:0008202 C:GO:0016021 F:GO:0019825 C:GO:0005783	EC:1.14.14.1, EC:1.14.13.67,
gi|30840237|emb|CAD91343.1|	cytochrome P450	503	40	1e-170	0.94	12	F:GO:0050381 C:GO:0005792 F:GO:0050591 C:GO:0009986 P:GO:0006805 F:GO:0005506 F:GO:0020037 P:GO:0006118 P:GO:0008202 C:GO:0016021 F:GO:0019825 C:GO:0005783	EC:1.14.14.1, EC:1.14.13.67,
gi|6470135|gb|AAF13598.1|	AF182273_1cytochrome P450-3A4	503	40	1e-170	0.95	12	F:GO:0050381 C:GO:0005792 F:GO:0050591 C:GO:0009986 P:GO:0006805 F:GO:0005506 F:GO:0020037 P:GO:0006118 P:GO:0008202 C:GO:0016021 F:GO:0019825 C:GO:0005783	EC:1.14.14.1, EC:1.14.13.67,
gi|51247719|pdb|1TQN|A	AChain A, Crystal Structure Of Human Microsomal P450 3a4	486	40	1e-170	0.95	12	F:GO:0050381 C:GO:0005792 F:GO:0050591 C:GO:0009986 P:GO:0006805 F:GO:0005506 F:GO:0020037 P:GO:0006118 P:GO:0008202 C:GO:0016021 F:GO:0019825 C:GO:0005783	EC:1.14.14.1, EC:1.14.13.67,
gi|31043863|emb|CAD91645.1|	cytochrome P450	430	40	1e-170	0.96	12	F:GO:0050381 C:GO:0005792 F:GO:0050591 C:GO:0009986 P:GO:0006805 F:GO:0005506 F:GO:0020037 P:GO:0006118 P:GO:0008202 C:GO:0016021 F:GO:0019825 C:GO:0005783	EC:1.14.14.1, EC:1.14.13.67,
gi|51247968|pdb|1W0G|A	AChain A, Crystal Structure Of Human Cytochrome P450 3a4	485	40	1e-170	0.95	12	F:GO:0050381 C:GO:0005792 F:GO:0050591 C:GO:0009986 P:GO:0006805 F:GO:0005506 F:GO:0020037 P:GO:0006118 P:GO:0008202 C:GO:0016021 F:GO:0019825 C:GO:0005783	EC:1.14.14.1, EC:1.14.13.67,
gi|35911|emb|CAA30944.1|	unnamed protein product	503	40	1e-170	0.95	12	F:GO:0050381 C:GO:0005792 F:GO:0050591 C:GO:0009986 P:GO:0006805 F:GO:0005506 F:GO:0020037 P:GO:0006118 P:GO:0008202 C:GO:0016021 F:GO:0019825 C:GO:0005783	EC:1.14.14.1, EC:1.14.13.67,
gi|117155|sp|P05184|CP3A3_HUMAN	CP3A3_HUMANCytochrome P450 3A3 (CYPIIIA3) (HLp)	504	40	1e-170	0.94	12	F:GO:0050381 C:GO:0005792 F:GO:0050591 C:GO:0009986 P:GO:0006805 F:GO:0005506 F:GO:0020037 P:GO:0006118 P:GO:0008202 C:GO:0016021 F:GO:0019825 C:GO:0005783	EC:1.14.14.1, EC:1.14.13.67,
gi|30840241|emb|CAD91345.1|	cytochrome P450	353	40	1e-178	0.95	13	F:GO:0050381 C:GO:0005792 F:GO:0050591 C:GO:0009986 P:GO:0006805 F:GO:0050649 F:GO:0005506 F:GO:0020037 P:GO:0006118 P:GO:0008202 C:GO:0016021 F:GO:0019825 C:GO:0005783	EC:1.14.14.1, EC:1.14.13.67,
gi|57209948|emb|CAI42522.1|	amine oxidase (flavin-containing)	520	40	1e-170	0.92	8	P:GO:0006584 P:GO:0042135 C:GO:0005740 F:GO:0009055 F:GO:0008131 P:GO:0006118 C:GO:0016021 P:GO:0007610	EC:1.4.3.4, EC:1.4.3.6,
gi|30584981|gb|AAP36763.1|	Homo sapiens monoamine oxidase A	528	40	1e-170	0.91	8	P:GO:0006584 P:GO:0042135 C:GO:0005740 F:GO:0009055 F:GO:0008131 P:GO:0006118 C:GO:0016021 P:GO:0007610	EC:1.4.3.4, EC:1.4.3.6,
gi|18490291|gb|AAH22494.1|	Monoamine oxidase B	520	40	1e-170	0.91	8	P:GO:0006584 P:GO:0042135 C:GO:0005740 F:GO:0009055 F:GO:0008131 P:GO:0006118 C:GO:0016021 P:GO:0007610	EC:1.4.3.4, EC:1.4.3.6,
gi|61680919|pdb|2BK5|B	AChain A, Human Monoamine Oxidase B: I199f Mutant In Complex With Rasagiline	520	40	1e-170	0.92	8	P:GO:0006584 P:GO:0042135 C:GO:0005740 F:GO:0009055 F:GO:0008131 P:GO:0006118 C:GO:0016021 P:GO:0007610	EC:1.4.3.4, EC:1.4.3.6,
gi|30582141|gb|AAP35297.1|	Homo sapiens monoamine oxidase A	527	40	1e-170	0.91	8	P:GO:0006584 P:GO:0042135 C:GO:0005740 F:GO:0009055 F:GO:0008131 P:GO:0006118 C:GO:0016021 P:GO:0007610	EC:1.4.3.4, EC:1.4.3.6,
gi|71296885|gb|AAH44787.1|	Monoamine oxidase A	527	40	1e-170	0.91	8	P:GO:0006584 P:GO:0042135 C:GO:0005740 F:GO:0009055 F:GO:0008131 P:GO:0006118 C:GO:0016021 P:GO:0007610	EC:1.4.3.4, EC:1.4.3.6,
gi|62898730|dbj|BAD97219.1|	monoamine oxidase A variant	527	40	1e-170	0.91	8	P:GO:0006584 P:GO:0042135 C:GO:0005740 F:GO:0009055 F:GO:0008131 P:GO:0006118 C:GO:0016021 P:GO:0007610	EC:1.4.3.4, EC:1.4.3.6,
gi|54402302|gb|AAV34711.1|	monoamine oxidase A variant	103	40	1e-55	0.93	8	P:GO:0006584 P:GO:0042135 C:GO:0005740 F:GO:0009055 F:GO:0008131 P:GO:0006118 C:GO:0016021 P:GO:0007610	EC:1.4.3.4, EC:1.4.3.6,
gi|797410|gb|AAB31966.1|	antiquitin	511	40	1e-178	0.9	21	ND:GO:0008372 F:GO:0004029 P:GO:0006081 P:GO:0007605 P:GO:0006094 P:GO:0006096 P:GO:0006525 P:GO:0006547 P:GO:0006550 P:GO:0006552 P:GO:0006554 P:GO:0006560 P:GO:0006568 P:GO:0006574 P:GO:0006631 P:GO:0006699 P:GO:0019260 P:GO:0019482 P:GO:0019852 P:GO:0046251 P:GO:0046486	EC:1.2.1.3,
gi|34783121|gb|AAH02515.2|	Antiquitin	542	40	1e-178	0.9	21	ND:GO:0008372 F:GO:0004029 P:GO:0006081 P:GO:0007605 P:GO:0006094 P:GO:0006096 P:GO:0006525 P:GO:0006547 P:GO:0006550 P:GO:0006552 P:GO:0006554 P:GO:0006560 P:GO:0006568 P:GO:0006574 P:GO:0006631 P:GO:0006699 P:GO:0019260 P:GO:0019482 P:GO:0019852 P:GO:0046251 P:GO:0046486	EC:1.2.1.3,
gi|25108887|sp|P49419|AL7A1_HUMAN	Antiquitin	511	40	1e-178	0.9	21	ND:GO:0008372 F:GO:0004029 P:GO:0006081 P:GO:0007605 P:GO:0006094 P:GO:0006096 P:GO:0006525 P:GO:0006547 P:GO:0006550 P:GO:0006552 P:GO:0006554 P:GO:0006560 P:GO:0006568 P:GO:0006574 P:GO:0006631 P:GO:0006699 P:GO:0019260 P:GO:0019482 P:GO:0019852 P:GO:0046251 P:GO:0046486	EC:1.2.1.3,
gi|30584485|gb|AAP36495.1|	Homo sapiens aldehyde dehydrogenase 7 family, member A1	512	40	1e-178	0.9	21	ND:GO:0008372 F:GO:0004029 P:GO:0006081 P:GO:0007605 P:GO:0006094 P:GO:0006096 P:GO:0006525 P:GO:0006547 P:GO:0006550 P:GO:0006552 P:GO:0006554 P:GO:0006560 P:GO:0006568 P:GO:0006574 P:GO:0006631 P:GO:0006699 P:GO:0019260 P:GO:0019482 P:GO:0019852 P:GO:0046251 P:GO:0046486	EC:1.2.1.3,
gi|33869643|gb|AAH06547.1|	EEF2 protein	583	40	1e-170	0.96	4	F:GO:0003746 F:GO:0005525 C:GO:0005840 P:GO:0006448
gi|4503483|ref|NP_001952.1|	eukaryotic translation elongation factor 2	858	40	1e-170	0.95	4	F:GO:0003746 F:GO:0005525 C:GO:0005840 P:GO:0006448
gi|51095134|gb|EAL24377.1|	dedicator of cytokinesis 4	1966	40	1e-170	0.82	15	F:GO:0030676 P:GO:0006915 C:GO:0005856 P:GO:0007264 P:GO:0007229 P:GO:0030036 P:GO:0006911 P:GO:0048247 F:GO:0051020 F:GO:0042608 F:GO:0005096 C:GO:0005737 F:GO:0005525 P:GO:0043087 C:GO:0042101
gi|24659602|gb|AAH39169.1|	keratin 16	473	40	1e-170	0.91	6	C:GO:0005882 P:GO:0007010 P:GO:0008544 F:GO:0005515 F:GO:0005200 P:GO:0008283
gi|1195531|gb|AAB35421.1|	type I keratin 16; K16	473	40	1e-170	0.91	6	C:GO:0005882 P:GO:0007010 P:GO:0008544 F:GO:0005515 F:GO:0005200 P:GO:0008283
gi|21754583|dbj|BAC04534.1|	unnamed protein product	426	40	1e-178	0.91	10	F:GO:0005200 P:GO:0008283 P:GO:0030855 P:GO:0008544 F:GO:0005515 ND:GO:0005554 ND:GO:0000004 ND:GO:0008372 C:GO:0045095 P:GO:0007010
gi|47939651|gb|AAH72018.1|	KRT17 protein	349	40	1e-178	0.92	10	F:GO:0005200 P:GO:0008283 P:GO:0030855 P:GO:0008544 F:GO:0005515 ND:GO:0005554 ND:GO:0000004 ND:GO:0008372 C:GO:0045095 P:GO:0007010
gi|406854|emb|CAA51914.1|	cytokeratin 20	339	40	1e-157	0.81	6	ND:GO:0000004 P:GO:0008544 P:GO:0030855 F:GO:0005515 F:GO:0005200 C:GO:0045095
gi|30379|emb|CAA79626.1|	keratin 17	432	40	1e-178	0.92	10	F:GO:0005200 P:GO:0008283 P:GO:0030855 P:GO:0008544 F:GO:0005515 ND:GO:0005554 ND:GO:0000004 ND:GO:0008372 C:GO:0045095 P:GO:0007010
gi|30377|emb|CAA36673.1|	keratin 13 isoform b	420	40	1e-168	0.94	4	C:GO:0005882 P:GO:0008544 F:GO:0005515 F:GO:0005200
gi|38114739|gb|AAH02661.2|	KRT13 protein	473	40	1e-180	0.94	4	C:GO:0005882 P:GO:0008544 F:GO:0005515 F:GO:0005200
gi|61364700|gb|AAX42588.1|	keratin 20	424	40	1e-170	0.78	9	F:GO:0005200 F:GO:0008307 C:GO:0043034 P:GO:0030855 P:GO:0045214 P:GO:0008544 F:GO:0005515 ND:GO:0000004 C:GO:0045095
gi|50603586|gb|AAH77718.1|	KRT13 protein	471	40	1e-178	0.94	4	C:GO:0005882 P:GO:0008544 F:GO:0005515 F:GO:0005200
gi|34081|emb|CAA29248.1|	unnamed protein product	266	40	1e-144	0.93	10	F:GO:0005200 P:GO:0008283 P:GO:0030855 P:GO:0008544 F:GO:0005515 ND:GO:0005554 ND:GO:0000004 ND:GO:0008372 C:GO:0045095 P:GO:0007010
gi|6118245|gb|AAF04039.1|	PREDICTED: similar to Keratin, type I cytoskeletal 14 (Cytokeratin-14) (CK-14) (Keratin-14) (K14)	73	40	1e-33	0.96	9	F:GO:0005200 F:GO:0030280 P:GO:0008283 P:GO:0008544 F:GO:0005515 C:GO:0005882 ND:GO:0000004 ND:GO:0008372 P:GO:0007010
gi|177139|gb|AAA96689.1|	epidermal type I keratin	157	40	1e-68	0.89	10	F:GO:0005200 F:GO:0030280 P:GO:0008283 P:GO:0008544 F:GO:0005515 C:GO:0005882 ND:GO:0005554 ND:GO:0000004 ND:GO:0008372 P:GO:0007010
gi|30583361|gb|AAP35925.1|	keratin 15	456	40	1e-180	0.9	4	C:GO:0005882 P:GO:0008544 F:GO:0005515 F:GO:0005200
gi|34033|emb|CAA32786.1|	keratin 13 isoform a variant	458	40	1e-175	0.94	4	C:GO:0005882 P:GO:0008544 F:GO:0005515 F:GO:0005200
gi|34071|emb|CAA30535.1|	keratin 15	456	40	1e-180	0.9	4	C:GO:0005882 P:GO:0008544 F:GO:0005515 F:GO:0005200
gi|31874218|emb|CAD98007.1|	hypothetical protein	255	40	1e-131	0.75	4	C:GO:0005882 P:GO:0008544 F:GO:0005515 F:GO:0005200
gi|34783124|gb|AAH02539.2|	KRT19 protein	415	40	1e-180	0.9	10	F:GO:0005200 F:GO:0008307 C:GO:0043034 P:GO:0008283 P:GO:0030855 P:GO:0045214 P:GO:0008544 F:GO:0005515 C:GO:0045095 P:GO:0007010
gi|21619793|gb|AAH32815.1|	truncated type I keratin KA21	295	40	1e-153	0.72	4	C:GO:0005882 P:GO:0008544 F:GO:0005515 F:GO:0005200
gi|24234699|ref|NP_002267.2|	Unknown (protein for IMAGE:6730698)	400	40	1e-175	0.9	10	F:GO:0005200 F:GO:0008307 C:GO:0043034 P:GO:0008283 P:GO:0030855 P:GO:0045214 P:GO:0008544 F:GO:0005515 C:GO:0045095 P:GO:0007010
gi|60656409|gb|AAX32768.1|	Unknown (protein for IMAGE:6730698)	400	40	1e-175	0.9	10	F:GO:0005200 F:GO:0008307 C:GO:0043034 P:GO:0008283 P:GO:0030855 P:GO:0045214 P:GO:0008544 F:GO:0005515 C:GO:0045095 P:GO:0007010
gi|39644709|gb|AAH10409.2|	KRT19 protein	417	40	1e-180	0.9	10	F:GO:0005200 F:GO:0008307 C:GO:0043034 P:GO:0008283 P:GO:0030855 P:GO:0045214 P:GO:0008544 F:GO:0005515 C:GO:0045095 P:GO:0007010
gi|45709960|gb|AAH67744.1|	KRT19 protein	420	40	1e-180	0.9	10	F:GO:0005200 F:GO:0008307 C:GO:0043034 P:GO:0008283 P:GO:0030855 P:GO:0045214 P:GO:0008544 F:GO:0005515 C:GO:0045095 P:GO:0007010
gi|34039|emb|CAA68556.1|	unnamed protein product	400	40	1e-175	0.9	10	F:GO:0005200 F:GO:0008307 C:GO:0043034 P:GO:0008283 P:GO:0030855 P:GO:0045214 P:GO:0008544 F:GO:0005515 C:GO:0045095 P:GO:0007010
gi|54261593|gb|AAH84574.1|	Unknown (protein for IMAGE:6730698)	414	40	1e-180	0.9	10	F:GO:0005200 F:GO:0008307 C:GO:0043034 P:GO:0008283 P:GO:0030855 P:GO:0045214 P:GO:0008544 F:GO:0005515 C:GO:0045095 P:GO:0007010
gi|62897715|dbj|BAD96797.1|	keratin 13 isoform a variant	458	40	1e-175	0.94	4	C:GO:0005882 P:GO:0008544 F:GO:0005515 F:GO:0005200
gi|24234696|ref|NP_705694.1|	keratin 13 isoform a variant	458	40	1e-175	0.94	4	C:GO:0005882 P:GO:0008544 F:GO:0005515 F:GO:0005200
gi|51475068|ref|XP_372866.3|	lipin 3	1058	40	1e-170	0.67	3	P:GO:0045444 ND:GO:0005554 C:GO:0005634
gi|56203680|emb|CAI21064.1|	lipin 3	851	40	1e-170	0.68	3	P:GO:0045444 ND:GO:0005554 C:GO:0005634
gi|66347353|emb|CAI95066.1|	novel protein containing a von Willebrand factor type A domain, Fibronectin type III domains and Collagen triple helix repeat domains	1297	40	1e-170	0.67	7	C:GO:0005737 C:GO:0005596 P:GO:0006817 F:GO:0005201 F:GO:0005515 P:GO:0007155 P:GO:0030199
gi|27469370|gb|AAH41767.1|	COL20A1 protein	637	40	1e-170	0.64	7	C:GO:0005737 C:GO:0005596 P:GO:0006817 F:GO:0005201 F:GO:0005515 P:GO:0007155 P:GO:0030199
gi|45946128|gb|AAH43183.1|	Collagen, type XX, alpha 1	1284	40	1e-170	0.67	7	C:GO:0005737 C:GO:0005596 P:GO:0006817 F:GO:0005201 F:GO:0005515 P:GO:0007155 P:GO:0030199
gi|66347352|emb|CAI95065.1|	collagen, type XX, alpha 1	1284	40	1e-170	0.67	7	C:GO:0005737 C:GO:0005596 P:GO:0006817 F:GO:0005201 F:GO:0005515 P:GO:0007155 P:GO:0030199
gi|23821813|sp|Q9P218|K1510_HUMAN	COKA1_HUMANCollagen alpha-1(XX) chain precursor	1329	40	1e-170	0.68	7	C:GO:0005737 C:GO:0005596 P:GO:0006817 F:GO:0005201 F:GO:0005515 P:GO:0007155 P:GO:0030199
gi|6518533|dbj|BAA87913.1|	adenylate kinase 3 alpha	227	40	1e-127	0.89	8	F:GO:0004017 F:GO:0005525 F:GO:0005524 F:GO:0046899 C:GO:0005739 P:GO:0006144 P:GO:0046034 P:GO:0006206	EC:2.7.4.3, EC:2.7.4.10,
gi|51467228|ref|XP_373298.2|	PREDICTED: hypothetical protein	300	40	1e-48	0.87	8	F:GO:0004017 F:GO:0005525 F:GO:0005524 F:GO:0046899 C:GO:0005739 P:GO:0006144 P:GO:0046034 P:GO:0006206	EC:2.7.4.3, EC:2.7.4.10,
gi|15489348|gb|AAH13771.1|	adenylate kinase 3 like 1	227	40	1e-127	0.9	8	F:GO:0004017 F:GO:0005525 F:GO:0005524 F:GO:0046899 C:GO:0005739 P:GO:0006144 P:GO:0046034 P:GO:0006206	EC:2.7.4.3, EC:2.7.4.10,
gi|55663520|emb|CAH72282.1|	AF100785_1GTP:AMP phosphotransferase	157	40	1e-87	0.91	8	F:GO:0004017 F:GO:0005525 F:GO:0005524 F:GO:0046899 C:GO:0005739 P:GO:0006144 P:GO:0046034 P:GO:0006206	EC:2.7.4.3, EC:2.7.4.10,
gi|33150692|gb|AAP97224.1|	AF100785_1GTP:AMP phosphotransferase	227	40	1e-127	0.89	8	F:GO:0004017 F:GO:0005525 F:GO:0005524 F:GO:0046899 C:GO:0005739 P:GO:0006144 P:GO:0046034 P:GO:0006206	EC:2.7.4.3, EC:2.7.4.10,
gi|33150530|gb|AAP97143.1|	AF086913_1GTP:ATP phosphotransferase	215	40	1e-120	0.9	8	F:GO:0004017 F:GO:0005525 F:GO:0005524 F:GO:0046899 C:GO:0005739 P:GO:0006144 P:GO:0046034 P:GO:0006206	EC:2.7.4.3, EC:2.7.4.10,
gi|73486658|ref|NP_002071.2|	aspartate aminotransferase 2 precursor	430	40	1e-170	0.93	14	F:GO:0004069 C:GO:0005739 P:GO:0006533 P:GO:0000162 P:GO:0006107 P:GO:0006522 P:GO:0006525 P:GO:0006534 P:GO:0006536 P:GO:0006560 P:GO:0006571 P:GO:0009094 P:GO:0009821 P:GO:0015976	EC:2.6.1.1,
gi|62898103|dbj|BAD96991.1|	aspartate aminotransferase 2 precursor variant	430	40	1e-170	0.93	14	F:GO:0004069 C:GO:0005739 P:GO:0006533 P:GO:0000162 P:GO:0006107 P:GO:0006522 P:GO:0006525 P:GO:0006534 P:GO:0006536 P:GO:0006560 P:GO:0006571 P:GO:0009094 P:GO:0009821 P:GO:0015976	EC:2.6.1.1,
gi|12653507|gb|AAH00525.1|	Glutamic-oxaloacetic transaminase 2, mitochondrial (aspartate aminotransferase 2)	430	40	1e-170	0.93	14	F:GO:0004069 C:GO:0005739 P:GO:0006533 P:GO:0000162 P:GO:0006107 P:GO:0006522 P:GO:0006525 P:GO:0006534 P:GO:0006536 P:GO:0006560 P:GO:0006571 P:GO:0009094 P:GO:0009821 P:GO:0015976	EC:2.6.1.1,
gi|112983|sp|P00505|AATM_HUMAN	PREDICTED: aspartate aminotransferase 2 isoform 2	430	40	1e-170	0.93	14	F:GO:0004069 C:GO:0005739 P:GO:0006533 P:GO:0000162 P:GO:0006107 P:GO:0006522 P:GO:0006525 P:GO:0006534 P:GO:0006536 P:GO:0006560 P:GO:0006571 P:GO:0009094 P:GO:0009821 P:GO:0015976	EC:2.6.1.1,
gi|30584193|gb|AAP36345.1|	Homo sapiens translational inhibitor protein p14.5	138	40	1e-70	0.9	4	C:GO:0005737 F:GO:0004519 P:GO:0006449 C:GO:0005634
gi|49456265|emb|CAG46453.1|	UK114	137	40	1e-70	0.89	4	C:GO:0005737 F:GO:0004519 P:GO:0006449 C:GO:0005634
gi|31616058|pdb|1ONI|I	translational inhibitor protein p14.5	138	40	1e-70	0.89	4	C:GO:0005737 F:GO:0004519 P:GO:0006449 C:GO:0005634
gi|62204879|gb|AAH93059.1|	Homo sapiens translational inhibitor protein p14.5	137	40	1e-70	0.9	4	C:GO:0005737 F:GO:0004519 P:GO:0006449 C:GO:0005634
gi|3901030|emb|CAA76730.1|	cytokeratin type II	551	40	1e-178	0.89	7	F:GO:0005200 P:GO:0009790 P:GO:0050680 P:GO:0030855 P:GO:0008544 F:GO:0046982 C:GO:0045095
gi|7161776|emb|CAB76832.1|	cytokeratin	551	40	1e-179	0.89	7	F:GO:0005200 P:GO:0009790 P:GO:0050680 P:GO:0030855 P:GO:0008544 F:GO:0046982 C:GO:0045095
gi|25140706|tpg|DAA00377.1|	TPA_exp: keratin 5b	521	40	1e-170	0.83	7	P:GO:0009790 P:GO:0050680 P:GO:0030855 F:GO:0046982 C:GO:0045095 P:GO:0007010 F:GO:0005198
gi|57997474|emb|CAI46001.1|	hypothetical protein	410	40	1e-171	0.82	7	P:GO:0009790 P:GO:0050680 P:GO:0030855 F:GO:0046982 C:GO:0045095 P:GO:0007010 F:GO:0005198
gi|21755908|dbj|BAC04782.1|	unnamed protein product	520	40	1e-170	0.83	7	P:GO:0009790 P:GO:0050680 P:GO:0030855 F:GO:0046982 C:GO:0045095 P:GO:0007010 F:GO:0005198
gi|125098|sp|P12035|K2C3_HUMAN	A29666keratin, 65K type II cytoskeletal - human	629	40	1e-180	0.9	7	F:GO:0005200 P:GO:0030855 F:GO:0005515 P:GO:0007398 P:GO:0045104 P:GO:0001747 C:GO:0045095
gi|31074633|emb|CAD91893.1|	Keratin 6L	535	40	1e-170	0.83	5	C:GO:0005882 P:GO:0007010 F:GO:0005515 P:GO:0007398 F:GO:0005200
gi|88053|pir||A29666	A29666keratin, 65K type II cytoskeletal - human	629	40	1e-177	0.9	7	F:GO:0005200 P:GO:0030855 F:GO:0005515 P:GO:0007398 P:GO:0045104 P:GO:0001747 C:GO:0045095
gi|39795269|gb|AAH63648.1|	Keratin 6L	535	40	1e-170	0.83	5	C:GO:0005882 P:GO:0007010 F:GO:0005515 P:GO:0007398 F:GO:0005200
gi|42760012|emb|CAF31522.1|	keratin 3	600	40	1e-176	0.92	7	F:GO:0005200 P:GO:0030855 F:GO:0005515 P:GO:0007398 P:GO:0045104 P:GO:0001747 C:GO:0045095
gi|54035279|gb|AAH39148.1|	Keratin 6L	535	40	1e-170	0.84	5	C:GO:0005882 P:GO:0007010 F:GO:0005515 P:GO:0007398 F:GO:0005200
gi|31074629|emb|CAD91891.1|	keratin 2p	638	40	1e-179	0.91	7	F:GO:0005200 P:GO:0030855 F:GO:0005515 P:GO:0007398 P:GO:0045104 P:GO:0001747 C:GO:0045095
gi|1335191|emb|CAA28992.1|	PREDICTED: keratin 3	73	40	1e-35	0.88	6	P:GO:0030855 F:GO:0005515 P:GO:0045104 P:GO:0001747 C:GO:0045095 F:GO:0005198
gi|2119218|pir||I53169	cytokeratin 2	638	40	1e-179	0.9	7	F:GO:0005200 P:GO:0030855 F:GO:0005515 P:GO:0007398 P:GO:0045104 P:GO:0001747 C:GO:0045095
gi|18088311|gb|AAH20620.1|	Nitrilase family, member 2	276	40	1e-158	0.82	5	F:GO:0016810 ND:GO:0000004 ND:GO:0008372 ND:GO:0005554 P:GO:0006807
gi|12005906|gb|AAG44665.1|	nitrilase family, member 2	276	40	1e-158	0.82	5	F:GO:0016810 ND:GO:0000004 ND:GO:0008372 ND:GO:0005554 P:GO:0006807
gi|27901522|emb|CAD48513.1|	keratin 6 irs3	540	40	1e-180	0.86	3	C:GO:0005882 F:GO:0005198 F:GO:0005515
gi|27901524|emb|CAD48514.1|	keratin 6 irs4	529	40	1e-173	0.85	3	C:GO:0005882 F:GO:0005198 F:GO:0005515
gi|27764565|tpg|DAA00404.1|	TPA_exp: keratin 5c	543	40	1e-179	0.83	3	C:GO:0005882 F:GO:0005198 F:GO:0005515
gi|21751806|dbj|BAC04039.1|	unnamed protein product	398	40	1e-178	0.89	3	C:GO:0005882 F:GO:0005198 F:GO:0005515
gi|18031720|gb|AAK55108.1|	keratin protein K6irs	510	40	1e-176	0.83	3	C:GO:0005882 F:GO:0005198 F:GO:0005515
gi|18031722|gb|AAK55109.1|	keratin protein K6irs	511	40	1e-178	0.83	3	C:GO:0005882 F:GO:0005198 F:GO:0005515
gi|14595019|emb|CAC43429.1|	keratin 6 irs	523	40	1e-179	0.88	3	C:GO:0005882 F:GO:0005198 F:GO:0005515
gi|16924231|gb|AAH17386.1|	AAH17386ribosomal protein S19	157	40	1e-86	0.91	11	P:GO:0006412 F:GO:0003723 C:GO:0005843 C:GO:0005730 P:GO:0007516 F:GO:0003735 P:GO:0051272 P:GO:0030218 P:GO:0009991 F:GO:0005515 P:GO:0042254	EC:3.6.5.3,
gi|14587851|dbj|BAB61771.1|	Graf2	786	40	1e-170	0.86	6	ND:GO:0008372 P:GO:0007165 P:GO:0030036 C:GO:0005622 F:GO:0005100 P:GO:0007399
gi|50843948|ref|NP_078881.3|	Rho GTPase activating protein 10	786	40	1e-170	0.86	6	ND:GO:0008372 P:GO:0007165 P:GO:0030036 C:GO:0005622 F:GO:0005100 P:GO:0007399
gi|62896775|dbj|BAD96328.1|	mitochondrial ATP synthase, O subunit precursor variant	213	40	1e-111	0.86	7	C:GO:0045261 F:GO:0046933 P:GO:0015986 F:GO:0046872 F:GO:0046961 C:GO:0005624 C:GO:0005753	EC:3.6.3.14,
gi|54696534|gb|AAV38639.1|	ATP synthase, H+ transporting, mitochondrial F1 complex, O subunit (oligomycin sensitivity conferring protein)	213	40	1e-111	0.87	7	C:GO:0045261 F:GO:0046933 P:GO:0015986 F:GO:0046872 F:GO:0046961 C:GO:0005624 C:GO:0005753	EC:3.6.3.14,
gi|544759|gb|AAB29537.1|	biliverdin-IX beta reductase isozyme I {EC 1.3.1.24}	204	39	1e-104	0.65	8	P:GO:0006808 F:GO:0016564 F:GO:0004074 F:GO:0050662 F:GO:0042602 P:GO:0016481 C:GO:0017053 P:GO:0015994	EC:1.3.1.24, EC:1.5.1.30,
gi|32891807|gb|AAP88933.1|	biliverdin reductase B (flavin reductase (NADPH))	206	39	1e-105	0.65	8	P:GO:0006808 F:GO:0016564 F:GO:0004074 F:GO:0050662 F:GO:0042602 P:GO:0016481 C:GO:0017053 P:GO:0015994	EC:1.3.1.24, EC:1.5.1.30,
gi|3659879|gb|AAC61590.1|	ADP/ATP translocase	72	40	1e-36	0.96	8	C:GO:0005887 P:GO:0006915 F:GO:0005488 F:GO:0015207 P:GO:0006839 F:GO:0005471 C:GO:0005744 P:GO:0015853
gi|62088852|dbj|BAD92873.1|	-	1702	-	-	-	-	-	-
gi|62988748|gb|AAY24135.1|	alpha 3 type VI collagen isoform 1 precursor	2588	40	1e-170	0.77	8	C:GO:0005737 C:GO:0005589 F:GO:0004867 P:GO:0006817 F:GO:0005515 P:GO:0007517 P:GO:0007155 F:GO:0005198
gi|55743100|ref|NP_476505.2|	alpha 3 type VI collagen isoform 2 precursor	3010	40	1e-170	0.74	8	C:GO:0005737 C:GO:0005589 F:GO:0004867 P:GO:0006817 F:GO:0005515 P:GO:0007517 P:GO:0007155 F:GO:0005198
gi|5921193|sp|P12111|CO6A3_HUMAN	CO6A3_HUMANCollagen alpha-3(VI) chain precursor	3176	40	1e-170	0.77	8	C:GO:0005737 C:GO:0005589 F:GO:0004867 P:GO:0006817 F:GO:0005515 P:GO:0007517 P:GO:0007155 F:GO:0005198
gi|55743104|ref|NP_476507.2|	alpha 3 type VI collagen isoform 4 precursor	2976	40	1e-170	0.77	8	C:GO:0005737 C:GO:0005589 F:GO:0004867 P:GO:0006817 F:GO:0005515 P:GO:0007517 P:GO:0007155 F:GO:0005198
gi|55743102|ref|NP_476506.2|	alpha 3 type VI collagen isoform 3 precursor	2977	40	1e-170	0.78	8	C:GO:0005737 C:GO:0005589 F:GO:0004867 P:GO:0006817 F:GO:0005515 P:GO:0007517 P:GO:0007155 F:GO:0005198
gi|21620053|gb|AAH33174.1|	alpha 3 type VI collagen isoform 5 precursor variant	979	40	1e-176	0.83	8	C:GO:0005737 C:GO:0005589 F:GO:0004867 P:GO:0006817 F:GO:0005515 P:GO:0007517 P:GO:0007155 F:GO:0005198
gi|55743098|ref|NP_004360.2|	alpha 3 type VI collagen isoform 1 precursor	3177	40	1e-170	0.77	8	C:GO:0005737 C:GO:0005589 F:GO:0004867 P:GO:0006817 F:GO:0005515 P:GO:0007517 P:GO:0007155 F:GO:0005198
gi|55743106|ref|NP_476508.2|	alpha 3 type VI collagen isoform 5 precursor	2971	40	1e-170	0.77	8	C:GO:0005737 C:GO:0005589 F:GO:0004867 P:GO:0006817 F:GO:0005515 P:GO:0007517 P:GO:0007155 F:GO:0005198
gi|27526469|emb|CAC81076.1|	aflatoxin B1 aldehyde reductase 2	331	40	1e-175	0.91	11	C:GO:0005829 F:GO:0008430 F:GO:0009055 F:GO:0004032 P:GO:0006081 P:GO:0006118 P:GO:0006000 P:GO:0006012 P:GO:0006013 P:GO:0006090 P:GO:0046486	EC:1.1.1.21,
gi|56417844|emb|CAI22232.1|	aldo-keto reductase family 7, member A3	331	40	1e-175	0.91	11	C:GO:0005829 F:GO:0008430 F:GO:0009055 F:GO:0004032 P:GO:0006081 P:GO:0006118 P:GO:0006000 P:GO:0006012 P:GO:0006013 P:GO:0006090 P:GO:0046486	EC:1.1.1.21,
gi|21594870|gb|AAH31562.1|	Aldo-keto reductase family 7, member A3 (aflatoxin aldehyde reductase)	331	40	1e-175	0.91	11	C:GO:0005829 F:GO:0008430 F:GO:0009055 F:GO:0004032 P:GO:0006081 P:GO:0006118 P:GO:0006000 P:GO:0006012 P:GO:0006013 P:GO:0006090 P:GO:0046486	EC:1.1.1.21,
gi|4104867|gb|AAD02195.1|	aflatoxin B1-aldehyde reductase; AFAR	331	40	1e-175	0.91	11	C:GO:0005829 F:GO:0008430 F:GO:0009055 F:GO:0004032 P:GO:0006081 P:GO:0006118 P:GO:0006000 P:GO:0006012 P:GO:0006013 P:GO:0006090 P:GO:0046486	EC:1.1.1.21,
gi|19343681|gb|AAH25709.1|	Aldo-keto reductase family 7, member A3 (aflatoxin aldehyde reductase)	331	40	1e-175	0.91	11	C:GO:0005829 F:GO:0008430 F:GO:0009055 F:GO:0004032 P:GO:0006081 P:GO:0006118 P:GO:0006000 P:GO:0006012 P:GO:0006013 P:GO:0006090 P:GO:0046486	EC:1.1.1.21,
gi|27769327|gb|AAH42420.1|	AKR7A3 protein	345	40	1e-174	0.9	11	C:GO:0005829 F:GO:0008430 F:GO:0009055 F:GO:0004032 P:GO:0006081 P:GO:0006118 P:GO:0006000 P:GO:0006012 P:GO:0006013 P:GO:0006090 P:GO:0046486	EC:1.1.1.21,
gi|460771|emb|CAA55016.1|	poly(rC) binding protein 1	356	40	1e-170	0.85	7	F:GO:0003723 F:GO:0003697 C:GO:0005737 C:GO:0030529 C:GO:0005634 F:GO:0005515 P:GO:0016071
gi|444021|emb|CAA82631.1|	sub2.3	299	40	1e-169	0.84	7	F:GO:0003723 F:GO:0003697 C:GO:0005737 C:GO:0030529 C:GO:0005634 F:GO:0005515 P:GO:0016071
gi|1575216|gb|AAB49241.1|	envelope glycoprotein, V3 region	84	40	1e-41	0.92	2	F:GO:0005198 C:GO:0019031
gi|123850|sp|P01771|HV3J_HUMAN	HV3J_HUMANIg heavy chain V-III region HIL	121	40	1e-66	0.87	4	C:GO:0005576 F:GO:0003823 P:GO:0006955 C:GO:0019814
gi|6470141|gb|AAF13601.1|	AF182276_1cytochrome P450-2E1	493	40	1e-179	0.88	12	F:GO:0050381 C:GO:0005792 F:GO:0005506 F:GO:0018675 F:GO:0020037 P:GO:0006118 F:GO:0018676 C:GO:0016020 F:GO:0019825 C:GO:0005783 P:GO:0016099 P:GO:0046251	EC:1.14.14.1, EC:1.14.13.48, EC:1.14.13.49,
gi|4249653|gb|AAD13753.1|	cytochrome P450 2E1	462	40	1e-179	0.88	12	F:GO:0050381 C:GO:0005792 F:GO:0005506 F:GO:0018675 F:GO:0020037 P:GO:0006118 F:GO:0018676 C:GO:0016020 F:GO:0019825 C:GO:0005783 P:GO:0016099 P:GO:0046251	EC:1.14.14.1, EC:1.14.13.48, EC:1.14.13.49,
gi|45768592|gb|AAH67433.1|	Cytochrome P450, family 2, subfamily E, polypeptide 1	493	40	1e-178	0.88	12	F:GO:0050381 C:GO:0005792 F:GO:0005506 F:GO:0018675 F:GO:0020037 P:GO:0006118 F:GO:0018676 C:GO:0016020 F:GO:0019825 C:GO:0005783 P:GO:0016099 P:GO:0046251	EC:1.14.14.1, EC:1.14.13.48, EC:1.14.13.49,
gi|10834998|ref|NP_000764.1|	cytochrome P450, family 2, subfamily E, polypeptide 1	493	40	1e-179	0.88	12	F:GO:0050381 C:GO:0005792 F:GO:0005506 F:GO:0018675 F:GO:0020037 P:GO:0006118 F:GO:0018676 C:GO:0016020 F:GO:0019825 C:GO:0005783 P:GO:0016099 P:GO:0046251	EC:1.14.14.1, EC:1.14.13.48, EC:1.14.13.49,
gi|34533483|dbj|BAC86715.1|	unnamed protein product	509	40	1e-175	0.63	3	F:GO:0005515 F:GO:0005509 F:GO:0005544
gi|30584631|gb|AAP36568.1|	Homo sapiens annexin A6	674	40	1e-170	0.85	4	P:GO:0050819 F:GO:0005544 F:GO:0005509 F:GO:0005515
gi|40795897|gb|AAR91619.1|	hornerin precursor	2850	40	1e-65	0.76	0	-
gi|55665870|emb|CAH70026.1|	PREDICTED: hornerin isoform 1	2850	40	1e-64	0.76	0	-
gi|57546919|tpd|FAA00004.1|	PREDICTED: hornerin isoform 1	2850	40	1e-64	0.77	6	C:GO:0005578 C:GO:0016023 C:GO:0005882 F:GO:0005509 P:GO:0031424 F:GO:0005198
gi|27696122|gb|AAH43568.1|	DOK7 protein	306	17	1e-85	0.83	0		-
gi|21749316|dbj|BAC03572.1|	unnamed protein product	366	20	1e-121	0.81	0		-
gi|38566143|gb|AAH62369.1|	downstream of tyrosine kinase 7	324	19	1e-95	0.82	0		-
gi|22760872|dbj|BAC11367.1|	unnamed protein product	298	16	1e-96	0.82	0		-
gi|7328971|dbj|BAA92893.1|	AK1C4_HUMANAldo-keto reductase family 1 member C4 (Chlordecone reductase) (CDR) (3-alpha-hydroxysteroid dehydrogenase type I) (3-alpha-HSD1) (Dihydrodiol dehydrogenase 4) (DD4) (HAKRA)	323	40	1e-179	0.92	24	C:GO:0005829 F:GO:0047017 P:GO:0006693 F:GO:0004033 P:GO:0051260 F:GO:0009055 F:GO:0047042 F:GO:0047026 F:GO:0047743 F:GO:0031406 P:GO:0015721 F:GO:0004303 P:GO:0008209 F:GO:0015125 F:GO:0047115 P:GO:0042632 P:GO:0030299 P:GO:0006805 F:GO:0047006 P:GO:0006118 P:GO:0006691 P:GO:0006699 P:GO:0008207 P:GO:0008210	EC:1.1.1.188, EC:1.1.1.50, EC:1.1.1.213, EC:1.1.1.225, EC:1.1.1.62, EC:1.3.1.20, EC:1.1.1.149,
gi|9186908|dbj|BAA99542.1|	3alpha-hydroxysteroid dehydrogenase variant	323	40	1e-179	0.92	24	C:GO:0005829 F:GO:0047017 P:GO:0006693 F:GO:0004033 P:GO:0051260 F:GO:0009055 F:GO:0047042 F:GO:0047026 F:GO:0047743 F:GO:0031406 P:GO:0015721 F:GO:0004303 P:GO:0008209 F:GO:0015125 F:GO:0047115 P:GO:0042632 P:GO:0030299 P:GO:0006805 F:GO:0047006 P:GO:0006118 P:GO:0006691 P:GO:0006699 P:GO:0008207 P:GO:0008210	EC:1.1.1.188, EC:1.1.1.50, EC:1.1.1.213, EC:1.1.1.225, EC:1.1.1.62, EC:1.3.1.20, EC:1.1.1.149,
gi|556518|dbj|BAA05122.1|	AK1C4_HUMANAldo-keto reductase family 1 member C4 (Chlordecone reductase) (CDR) (3-alpha-hydroxysteroid dehydrogenase type I) (3-alpha-HSD1) (Dihydrodiol dehydrogenase 4) (DD4) (HAKRA)	321	40	1e-179	0.92	24	C:GO:0005829 F:GO:0047017 P:GO:0006693 F:GO:0004033 P:GO:0051260 F:GO:0009055 F:GO:0047042 F:GO:0047026 F:GO:0047743 F:GO:0031406 P:GO:0015721 F:GO:0004303 P:GO:0008209 F:GO:0015125 F:GO:0047115 P:GO:0042632 P:GO:0030299 P:GO:0006805 F:GO:0047006 P:GO:0006118 P:GO:0006691 P:GO:0006699 P:GO:0008207 P:GO:0008210	EC:1.1.1.188, EC:1.1.1.50, EC:1.1.1.213, EC:1.1.1.225, EC:1.1.1.62, EC:1.3.1.20, EC:1.1.1.149,
gi|18088446|gb|AAH20744.1|	AChain A, Crystal Structure Of Human 3-Alpha HydroxysteroidDIHYDRODIOL DEHYDROGENASE (AKR1C4) Complexed With Nadp+	323	40	1e-179	0.92	24	C:GO:0005829 F:GO:0047017 P:GO:0006693 F:GO:0004033 P:GO:0051260 F:GO:0009055 F:GO:0047042 F:GO:0047026 F:GO:0047743 F:GO:0031406 P:GO:0015721 F:GO:0004303 P:GO:0008209 F:GO:0015125 F:GO:0047115 P:GO:0042632 P:GO:0030299 P:GO:0006805 F:GO:0047006 P:GO:0006118 P:GO:0006691 P:GO:0006699 P:GO:0008207 P:GO:0008210	EC:1.1.1.188, EC:1.1.1.50, EC:1.1.1.213, EC:1.1.1.225, EC:1.1.1.62, EC:1.3.1.20, EC:1.1.1.149,
gi|1723158|gb|AAB38486.1|	dihydrodiol dehydrogenase/bile acid-binding protein	323	40	1e-180	0.93	24	C:GO:0005829 F:GO:0047017 P:GO:0006693 F:GO:0004033 P:GO:0051260 F:GO:0009055 F:GO:0047042 F:GO:0047026 F:GO:0047743 F:GO:0031406 P:GO:0015721 F:GO:0004303 P:GO:0008209 F:GO:0015125 F:GO:0047115 P:GO:0042632 P:GO:0030299 P:GO:0006805 F:GO:0047006 P:GO:0006118 P:GO:0006691 P:GO:0006699 P:GO:0008207 P:GO:0008210	EC:1.1.1.188, EC:1.1.1.50, EC:1.1.1.213, EC:1.1.1.225, EC:1.1.1.62, EC:1.3.1.20, EC:1.1.1.149,
gi|2117446|pir||I53872	I53872dihydrodiol dehydrogenase (EC 1.1.1.-) - human	329	40	1e-180	0.93	24	C:GO:0005829 F:GO:0047017 P:GO:0006693 F:GO:0004033 P:GO:0051260 F:GO:0009055 F:GO:0047042 F:GO:0047026 F:GO:0047743 F:GO:0031406 P:GO:0015721 F:GO:0004303 P:GO:0008209 F:GO:0015125 F:GO:0047115 P:GO:0042632 P:GO:0030299 P:GO:0006805 F:GO:0047006 P:GO:0006118 P:GO:0006691 P:GO:0006699 P:GO:0008207 P:GO:0008210	EC:1.1.1.188, EC:1.1.1.50, EC:1.1.1.213, EC:1.1.1.225, EC:1.1.1.62, EC:1.3.1.20, EC:1.1.1.149,
gi|4261713|gb|AAD14013.1|	S68330_1chlordecone reductase homolog	323	40	1e-179	0.93	24	C:GO:0005829 F:GO:0047017 P:GO:0006693 F:GO:0004033 P:GO:0051260 F:GO:0009055 F:GO:0047042 F:GO:0047026 F:GO:0047743 F:GO:0031406 P:GO:0015721 F:GO:0004303 P:GO:0008209 F:GO:0015125 F:GO:0047115 P:GO:0042632 P:GO:0030299 P:GO:0006805 F:GO:0047006 P:GO:0006118 P:GO:0006691 P:GO:0006699 P:GO:0008207 P:GO:0008210	EC:1.1.1.188, EC:1.1.1.50, EC:1.1.1.213, EC:1.1.1.225, EC:1.1.1.62, EC:1.3.1.20, EC:1.1.1.149,
gi|30583233|gb|AAP35861.1|	Homo sapiens aldo-keto reductase family 1, member C1 (dihydrodiol dehydrogenase 1; 20-alpha (3-alpha)-hydroxysteroid dehydrogenase)	323	40	1e-180	0.94	24	C:GO:0005829 F:GO:0047017 P:GO:0006693 F:GO:0004033 P:GO:0051260 F:GO:0009055 F:GO:0047042 F:GO:0047026 F:GO:0047743 F:GO:0031406 P:GO:0015721 F:GO:0004303 P:GO:0008209 F:GO:0015125 F:GO:0047115 P:GO:0042632 P:GO:0030299 P:GO:0006805 F:GO:0047006 P:GO:0006118 P:GO:0006691 P:GO:0006699 P:GO:0008207 P:GO:0008210	EC:1.1.1.188, EC:1.1.1.50, EC:1.1.1.213, EC:1.1.1.225, EC:1.1.1.62, EC:1.3.1.20, EC:1.1.1.149,
gi|37926825|pdb|1MRQ|A	AChain A, Crystal Structure Of Human 20alpha-Hsd In Ternary Complex With Nadp And 20alpha-Hydroxy-Progesterone	323	40	1e-180	0.94	24	C:GO:0005829 F:GO:0047017 P:GO:0006693 F:GO:0004033 P:GO:0051260 F:GO:0009055 F:GO:0047042 F:GO:0047026 F:GO:0047743 F:GO:0031406 P:GO:0015721 F:GO:0004303 P:GO:0008209 F:GO:0015125 F:GO:0047115 P:GO:0042632 P:GO:0030299 P:GO:0006805 F:GO:0047006 P:GO:0006118 P:GO:0006691 P:GO:0006699 P:GO:0008207 P:GO:0008210	EC:1.1.1.188, EC:1.1.1.50, EC:1.1.1.213, EC:1.1.1.225, EC:1.1.1.62, EC:1.3.1.20, EC:1.1.1.149,
gi|556516|dbj|BAA05121.1|	Homo sapiens aldo-keto reductase family 1, member C1 (dihydrodiol dehydrogenase 1; 20-alpha (3-alpha)-hydroxysteroid dehydrogenase)	306	40	1e-176	0.94	24	C:GO:0005829 F:GO:0047017 P:GO:0006693 F:GO:0004033 P:GO:0051260 F:GO:0009055 F:GO:0047042 F:GO:0047026 F:GO:0047743 F:GO:0031406 P:GO:0015721 F:GO:0004303 P:GO:0008209 F:GO:0015125 F:GO:0047115 P:GO:0042632 P:GO:0030299 P:GO:0006805 F:GO:0047006 P:GO:0006118 P:GO:0006691 P:GO:0006699 P:GO:0008207 P:GO:0008210	EC:1.1.1.188, EC:1.1.1.50, EC:1.1.1.213, EC:1.1.1.225, EC:1.1.1.62, EC:1.3.1.20, EC:1.1.1.149,
gi|30585359|gb|AAP36952.1|	Homo sapiens aldo-keto reductase family 1, member C1 (dihydrodiol dehydrogenase 1; 20-alpha (3-alpha)-hydroxysteroid dehydrogenase)	324	40	1e-180	0.94	24	C:GO:0005829 F:GO:0047017 P:GO:0006693 F:GO:0004033 P:GO:0051260 F:GO:0009055 F:GO:0047042 F:GO:0047026 F:GO:0047743 F:GO:0031406 P:GO:0015721 F:GO:0004303 P:GO:0008209 F:GO:0015125 F:GO:0047115 P:GO:0042632 P:GO:0030299 P:GO:0006805 F:GO:0047006 P:GO:0006118 P:GO:0006691 P:GO:0006699 P:GO:0008207 P:GO:0008210	EC:1.1.1.188, EC:1.1.1.50, EC:1.1.1.213, EC:1.1.1.225, EC:1.1.1.62, EC:1.3.1.20, EC:1.1.1.149,
gi|55961632|emb|CAI16410.1|	aldo-keto reductase family 1, member C1 (dihydrodiol dehydrogenase 1\; 20-alpha (3-alpha)-hydroxysteroid dehydrogenase)	247	40	1e-142	0.86	21	P:GO:0042632 P:GO:0006805 F:GO:0031406 F:GO:0004303 P:GO:0030299 P:GO:0051260 F:GO:0047042 P:GO:0006118 F:GO:0047006 F:GO:0047026 P:GO:0006693 F:GO:0004033 C:GO:0005829 F:GO:0047115 P:GO:0015721 F:GO:0047017 P:GO:0008209 P:GO:0008210 P:GO:0006699 P:GO:0008207 P:GO:0006691	EC:1.1.1.62, EC:1.1.1.50, EC:1.1.1.149, EC:1.1.1.213, EC:1.3.1.20, EC:1.1.1.188,
gi|21465696|pdb|1J96|B	AChain A, Crystal Structure Of Human Type 3 3alpha-Hydroxysteroid Dehydrogenase In Complex With Nadp(H), Citrate And Acetate Molecules	323	40	1e-179	0.93	24	C:GO:0005829 F:GO:0047017 P:GO:0006693 F:GO:0004033 P:GO:0051260 F:GO:0009055 F:GO:0047042 F:GO:0047026 F:GO:0047743 F:GO:0031406 P:GO:0015721 F:GO:0004303 P:GO:0008209 F:GO:0015125 F:GO:0047115 P:GO:0042632 P:GO:0030299 P:GO:0006805 F:GO:0047006 P:GO:0006118 P:GO:0006691 P:GO:0006699 P:GO:0008207 P:GO:0008210	EC:1.1.1.188, EC:1.1.1.50, EC:1.1.1.213, EC:1.1.1.225, EC:1.1.1.62, EC:1.3.1.20, EC:1.1.1.149,
gi|30582145|gb|AAP35299.1|	Homo sapiens aldo-keto reductase family 1, member C2 (dihydrodiol dehydrogenase 2; bile acid binding protein; 3-alpha hydroxysteroid dehydrogenase, type III)	323	40	1e-179	0.93	24	C:GO:0005829 F:GO:0047017 P:GO:0006693 F:GO:0004033 P:GO:0051260 F:GO:0009055 F:GO:0047042 F:GO:0047026 F:GO:0047743 F:GO:0031406 P:GO:0015721 F:GO:0004303 P:GO:0008209 F:GO:0015125 F:GO:0047115 P:GO:0042632 P:GO:0030299 P:GO:0006805 F:GO:0047006 P:GO:0006118 P:GO:0006691 P:GO:0006699 P:GO:0008207 P:GO:0008210	EC:1.1.1.188, EC:1.1.1.50, EC:1.1.1.213, EC:1.1.1.225, EC:1.1.1.62, EC:1.3.1.20, EC:1.1.1.149,
gi|30584997|gb|AAP36771.1|	Homo sapiens aldo-keto reductase family 1, member C2 (dihydrodiol dehydrogenase 2; bile acid binding protein; 3-alpha hydroxysteroid dehydrogenase, type III)	324	40	1e-179	0.93	24	C:GO:0005829 F:GO:0047017 P:GO:0006693 F:GO:0004033 P:GO:0051260 F:GO:0009055 F:GO:0047042 F:GO:0047026 F:GO:0047743 F:GO:0031406 P:GO:0015721 F:GO:0004303 P:GO:0008209 F:GO:0015125 F:GO:0047115 P:GO:0042632 P:GO:0030299 P:GO:0006805 F:GO:0047006 P:GO:0006118 P:GO:0006691 P:GO:0006699 P:GO:0008207 P:GO:0008210	EC:1.1.1.188, EC:1.1.1.50, EC:1.1.1.213, EC:1.1.1.225, EC:1.1.1.62, EC:1.3.1.20, EC:1.1.1.149,
gi|71041956|pdb|1XJB|B	AChain A, Crystal Structure Of Human Type 3 3alpha-Hydroxysteroid Dehydrogenase In Complex With Nadp(H), Citrate And Acetate Molecules	325	40	1e-179	0.93	24	C:GO:0005829 F:GO:0047017 P:GO:0006693 F:GO:0004033 P:GO:0051260 F:GO:0009055 F:GO:0047042 F:GO:0047026 F:GO:0047743 F:GO:0031406 P:GO:0015721 F:GO:0004303 P:GO:0008209 F:GO:0015125 F:GO:0047115 P:GO:0042632 P:GO:0030299 P:GO:0006805 F:GO:0047006 P:GO:0006118 P:GO:0006691 P:GO:0006699 P:GO:0008207 P:GO:0008210	EC:1.1.1.188, EC:1.1.1.50, EC:1.1.1.213, EC:1.1.1.225, EC:1.1.1.62, EC:1.3.1.20, EC:1.1.1.149,
gi|2134998|pir||S61515	Homo sapiens aldo-keto reductase family 1, member C1 (dihydrodiol dehydrogenase 1; 20-alpha (3-alpha)-hydroxysteroid dehydrogenase)	252	40	1e-129	0.75	24	C:GO:0005829 F:GO:0047017 P:GO:0006693 F:GO:0004033 P:GO:0051260 F:GO:0009055 F:GO:0047042 F:GO:0047026 F:GO:0047743 F:GO:0031406 P:GO:0015721 F:GO:0004303 P:GO:0008209 F:GO:0015125 F:GO:0047115 P:GO:0042632 P:GO:0030299 P:GO:0006805 F:GO:0047006 P:GO:0006118 P:GO:0006691 P:GO:0006699 P:GO:0008207 P:GO:0008210	EC:1.1.1.188, EC:1.1.1.50, EC:1.1.1.213, EC:1.1.1.225, EC:1.1.1.62, EC:1.3.1.20, EC:1.1.1.149,
gi|1839262|gb|AAB47001.1|	HAKRc product/3 alpha-hydroxysteroid dehydrogenase homolog	323	40	1e-180	0.92	24	C:GO:0005829 F:GO:0047017 P:GO:0006693 F:GO:0004033 P:GO:0051260 F:GO:0009055 F:GO:0047042 F:GO:0047026 F:GO:0047743 F:GO:0031406 P:GO:0015721 F:GO:0004303 P:GO:0008209 F:GO:0015125 F:GO:0047115 P:GO:0042632 P:GO:0030299 P:GO:0006805 F:GO:0047006 P:GO:0006118 P:GO:0006691 P:GO:0006699 P:GO:0008207 P:GO:0008210	EC:1.1.1.188, EC:1.1.1.50, EC:1.1.1.213, EC:1.1.1.225, EC:1.1.1.62, EC:1.3.1.20, EC:1.1.1.149,
gi|4261712|gb|AAD14012.1|	S68290_1chlordecone reductase homolog	320	40	1e-180	0.92	24	C:GO:0005829 F:GO:0047017 P:GO:0006693 F:GO:0004033 P:GO:0051260 F:GO:0009055 F:GO:0047042 F:GO:0047026 F:GO:0047743 F:GO:0031406 P:GO:0015721 F:GO:0004303 P:GO:0008209 F:GO:0015125 F:GO:0047115 P:GO:0042632 P:GO:0030299 P:GO:0006805 F:GO:0047006 P:GO:0006118 P:GO:0006691 P:GO:0006699 P:GO:0008207 P:GO:0008210	EC:1.1.1.188, EC:1.1.1.50, EC:1.1.1.213, EC:1.1.1.225, EC:1.1.1.62, EC:1.3.1.20, EC:1.1.1.149,
gi|2134999|pir||S61516	Homo sapiens aldo-keto reductase family 1, member C2 (dihydrodiol dehydrogenase 2; bile acid binding protein; 3-alpha hydroxysteroid dehydrogenase, type III)	188	40	1e-89	0.61	20	P:GO:0042632 P:GO:0006805 F:GO:0031406 P:GO:0030299 P:GO:0051260 F:GO:0047042 P:GO:0006118 F:GO:0047006 F:GO:0047026 P:GO:0006693 F:GO:0004033 C:GO:0005829 F:GO:0047115 F:GO:0050221 P:GO:0015721 P:GO:0006699 P:GO:0008207 P:GO:0008209 P:GO:0008210 P:GO:0006691	EC:1.1.1.50, EC:1.1.1.149, EC:1.1.1.213, EC:1.3.1.20, EC:1.1.1.189,
gi|51094615|gb|EAL23867.1|	cytochrome P450, family 3, subfamily A, polypeptide 7	503	40	1e-170	0.94	12	F:GO:0050381 C:GO:0005792 F:GO:0050591 C:GO:0009986 P:GO:0006805 F:GO:0005506 F:GO:0020037 P:GO:0006118 P:GO:0008202 C:GO:0016021 F:GO:0019825 C:GO:0005783	EC:1.14.14.1, EC:1.14.13.67,
gi|12082809|gb|AAG48618.1|	AF315325_1cytochrome P450 variant 3A7	535	40	1e-170	0.94	12	F:GO:0050381 C:GO:0005792 F:GO:0050591 C:GO:0009986 P:GO:0006805 F:GO:0005506 F:GO:0020037 P:GO:0006118 P:GO:0008202 C:GO:0016021 F:GO:0019825 C:GO:0005783	EC:1.14.14.1, EC:1.14.13.67,
gi|4008131|gb|AAC95387.1|	PREDICTED: similar to 10 kDa heat shock protein, mitochondrial (Hsp10) (10 kDa chaperonin) (CPN10)	99	40	1e-42	0.9	7	P:GO:0006457 F:GO:0051087 P:GO:0006986 F:GO:0005524 P:GO:0006919 F:GO:0051082 C:GO:0005739
gi|4028622|gb|AAC96332.1|	PREDICTED: similar to 10 kDa heat shock protein, mitochondrial (Hsp10) (10 kDa chaperonin) (CPN10)	97	40	1e-41	0.91	7	P:GO:0006457 F:GO:0051087 P:GO:0006986 F:GO:0005524 P:GO:0006919 F:GO:0051082 C:GO:0005739
gi|51473003|ref|XP_372639.2|	PREDICTED: carboxylesterase 1 isoform 2	536	40	1e-157	0.81	5	C:GO:0005615 P:GO:0008152 C:GO:0005783 P:GO:0009636 F:GO:0004759
gi|51458805|ref|XP_496418.1|	KRT8 protein	486	40	1e-161	0.78	7	P:GO:0006468 F:GO:0005515 F:GO:0004672 C:GO:0005882 F:GO:0005524 P:GO:0007010 F:GO:0005198	EC:2.7.1.37,
gi|12314174|emb|CAC08001.1|	OTTHUMP00000021786	499	40	1e-180	0.86	4	C:GO:0005882 P:GO:0007010 F:GO:0005198 F:GO:0005515
gi|51461001|ref|XP_092267.3|	PREDICTED: similar to Keratin, type II cytoskeletal 8 (Cytokeratin-8) (CK-8) (Keratin-8) (K8)	216	40	1e-69	0.88	4	C:GO:0005882 P:GO:0007010 F:GO:0005198 F:GO:0005515
gi|38014238|gb|AAH01014.2|	MTHFD1 protein	363	40	1e-179	0.94	11	P:GO:0006730 C:GO:0005739 F:GO:0004488 F:GO:0004477 F:GO:0005524 P:GO:0009396 P:GO:0000105 F:GO:0004329 P:GO:0009086 P:GO:0006164 P:GO:0046487	EC:1.5.1.5, EC:3.5.4.9, EC:6.3.4.3,
gi|13958153|gb|AAK50822.1|	AF363956_1hemoglobin alpha 2	76	40	1e-38	0.97	6	F:GO:0020037 C:GO:0005833 F:GO:0005344 P:GO:0015671 F:GO:0005506 F:GO:0019825
gi|14211829|gb|AAK57518.1|	AF380995_1SECIS binding protein 2	854	40	1e-170	0.78	3	F:GO:0003723 C:GO:0005634 P:GO:0006412	EC:3.6.5.3,
gi|57209759|emb|CAI41354.1|	SECIS binding protein 2	275	24	1e-143	0.81	3	F:GO:0003723 C:GO:0005634 P:GO:0006412	EC:3.6.5.3,
gi|66347888|emb|CAI95792.1|	hypothetical protein	781	40	1e-170	0.78	3	F:GO:0003723 C:GO:0005634 P:GO:0006412	EC:3.6.5.3,
gi|23273949|gb|AAH36109.1|	SECIS binding protein 2	854	40	1e-170	0.78	3	F:GO:0003723 C:GO:0005634 P:GO:0006412	EC:3.6.5.3,
gi|62087460|dbj|BAD92177.1|	Hypothetical protein DKFZp434B216 variant	861	40	1e-170	0.78	3	F:GO:0003723 C:GO:0005634 P:GO:0006412	EC:3.6.5.3,
gi|66347889|emb|CAI95793.1|	SECIS binding protein 2	854	40	1e-170	0.78	3	F:GO:0003723 C:GO:0005634 P:GO:0006412	EC:3.6.5.3,
gi|643589|dbj|BAA05536.1|	dihydrolipoamide succinyltransferase	453	40	1e-170	0.88	8	P:GO:0006085 C:GO:0045252 F:GO:0004149 P:GO:0006099 C:GO:0005947 F:GO:0031405 P:GO:0006554 P:GO:0042967	EC:2.3.1.61,
gi|499719|dbj|BAA03871.1|	PN0673dihydrolipoamide S-succinyltransferase (EC 2.3.1.61) - human	453	40	1e-180	0.88	8	P:GO:0006085 C:GO:0045252 F:GO:0004149 P:GO:0006099 C:GO:0005947 F:GO:0031405 P:GO:0006554 P:GO:0042967	EC:2.3.1.61,
gi|2160382|dbj|BAA04130.1|	dihydrolipoamide succinyltransferase	108	40	1e-24	0.88	8	P:GO:0006085 C:GO:0045252 F:GO:0004149 P:GO:0006099 C:GO:0005947 F:GO:0031405 P:GO:0006554 P:GO:0042967	EC:2.3.1.61,
gi|12653073|gb|AAH00302.1|	dihydrolipoamide S-succinyltransferase (E2 component of 2-oxo-glutarate complex)	453	40	1e-170	0.89	8	P:GO:0006085 C:GO:0045252 F:GO:0004149 P:GO:0006099 C:GO:0005947 F:GO:0031405 P:GO:0006554 P:GO:0042967	EC:2.3.1.61,
gi|1709442|sp|P36957|ODO2_HUMAN	ODO2_HUMANDihydrolipoyllysine-residue succinyltransferase component of 2-oxoglutarate dehydrogenase complex, mitochondrial precursor (Dihydrolipoamide succinyltransferase component of 2-oxoglutarate dehydrogenase complex) (E2) (E2K)	453	40	1e-170	0.88	8	P:GO:0006085 C:GO:0045252 F:GO:0004149 P:GO:0006099 C:GO:0005947 F:GO:0031405 P:GO:0006554 P:GO:0042967	EC:2.3.1.61,
gi|632884|gb|AAB31066.1|	alpha-ketoglutarate dehydrogenase complex dihydrolipoyl succinyltransferase; KGDHC E2k component	451	40	1e-170	0.85	8	P:GO:0006085 C:GO:0045252 F:GO:0004149 P:GO:0006099 C:GO:0005947 F:GO:0031405 P:GO:0006554 P:GO:0042967	EC:2.3.1.61,
gi|28375599|emb|CAD66581.1|	unnamed protein product	279	40	1e-119	0.85	8	P:GO:0006085 C:GO:0045252 F:GO:0004149 P:GO:0006099 C:GO:0005947 F:GO:0031405 P:GO:0006554 P:GO:0042967	EC:2.3.1.61,
gi|28207901|emb|CAD62604.1|	unnamed protein product	251	40	1e-101	0.87	8	P:GO:0006085 C:GO:0045252 F:GO:0004149 P:GO:0006099 C:GO:0005947 F:GO:0031405 P:GO:0006554 P:GO:0042967	EC:2.3.1.61,
gi|28375583|emb|CAD66571.1|	unnamed protein product	307	40	1e-134	0.89	8	P:GO:0006085 C:GO:0045252 F:GO:0004149 P:GO:0006099 C:GO:0005947 F:GO:0031405 P:GO:0006554 P:GO:0042967	EC:2.3.1.61,
gi|38408|emb|CAA47714.1|	IGHM protein	453	40	1e-178	0.87	8	F:GO:0030106 F:GO:0003823 C:GO:0005624 C:GO:0016021 P:GO:0019883 P:GO:0019885 P:GO:0007165 C:GO:0019814
gi|33873884|gb|AAH11857.2|	IGHM protein	620	40	1e-170	0.86	8	F:GO:0030106 F:GO:0003823 C:GO:0005624 C:GO:0016021 P:GO:0019883 P:GO:0019885 P:GO:0007165 C:GO:0019814
gi|7428607|pir||MHHU	MHHUIg mu chain C region, secreted splice form - human	452	40	1e-179	0.82	8	F:GO:0030106 F:GO:0003823 C:GO:0005624 C:GO:0016021 P:GO:0019883 P:GO:0019885 P:GO:0007165 C:GO:0019814
gi|18044959|gb|AAH20240.1|	IGHM protein	613	40	1e-170	0.81	8	F:GO:0030106 F:GO:0003823 C:GO:0005624 C:GO:0016021 P:GO:0019883 P:GO:0019885 P:GO:0007165 C:GO:0019814
gi|33869608|gb|AAH19235.2|	IGHM protein	595	40	1e-180	0.85	8	F:GO:0030106 F:GO:0003823 C:GO:0005624 C:GO:0016021 P:GO:0019883 P:GO:0019885 P:GO:0007165 C:GO:0019814
gi|70044|pir||MHHUBT	MUCB_HUMANIg mu heavy chain disease protein (BOT)	391	40	1e-180	0.85	8	F:GO:0030106 F:GO:0003823 C:GO:0005624 C:GO:0016021 P:GO:0019883 P:GO:0019885 P:GO:0007165 C:GO:0019814
gi|106378|pir||S15590	IGHM protein	474	40	1e-179	0.86	8	F:GO:0030106 F:GO:0003823 C:GO:0005624 C:GO:0016021 P:GO:0019883 P:GO:0019885 P:GO:0007165 C:GO:0019814
gi|41388180|gb|AAS01769.1|	monoclonal IgM antibody heavy chain	590	40	1e-170	0.86	8	F:GO:0030106 F:GO:0003823 C:GO:0005624 C:GO:0016021 P:GO:0019883 P:GO:0019885 P:GO:0007165 C:GO:0019814
gi|14602658|gb|AAH09851.1|	IGHM protein	614	40	1e-170	0.85	8	F:GO:0030106 F:GO:0003823 C:GO:0005624 C:GO:0016021 P:GO:0019883 P:GO:0019885 P:GO:0007165 C:GO:0019814
gi|7428606|pir||MHHUM	IGHM protein	473	40	1e-180	0.84	8	F:GO:0030106 F:GO:0003823 C:GO:0005624 C:GO:0016021 P:GO:0019883 P:GO:0019885 P:GO:0007165 C:GO:0019814
gi|28071026|emb|CAD61894.1|	unnamed protein product	375	40	1e-176	0.86	8	F:GO:0030106 F:GO:0003823 C:GO:0005624 C:GO:0016021 P:GO:0019883 P:GO:0019885 P:GO:0007165 C:GO:0019814
gi|41388182|gb|AAS01770.1|	monoclonal IgM antibody heavy chain	599	40	1e-170	0.85	8	F:GO:0030106 F:GO:0003823 C:GO:0005624 C:GO:0016021 P:GO:0019883 P:GO:0019885 P:GO:0007165 C:GO:0019814
gi|58476028|gb|AAH89412.1|	IGHM protein	489	40	1e-178	0.85	8	F:GO:0030106 F:GO:0003823 C:GO:0005624 C:GO:0016021 P:GO:0019883 P:GO:0019885 P:GO:0007165 C:GO:0019814
gi|33988372|gb|AAH17356.2|	IGHM protein	625	40	1e-170	0.86	8	F:GO:0030106 F:GO:0003823 C:GO:0005624 C:GO:0016021 P:GO:0019883 P:GO:0019885 P:GO:0007165 C:GO:0019814
gi|12804853|gb|AAH01872.1|	IGHM protein	597	40	1e-170	0.86	8	F:GO:0030106 F:GO:0003823 C:GO:0005624 C:GO:0016021 P:GO:0019883 P:GO:0019885 P:GO:0007165 C:GO:0019814
gi|49256421|gb|AAH73758.1|	IGHM protein	606	40	1e-170	0.86	8	F:GO:0030106 F:GO:0003823 C:GO:0005624 C:GO:0016021 P:GO:0019883 P:GO:0019885 P:GO:0007165 C:GO:0019814
gi|12804211|gb|AAH02963.1|	IGHM protein	597	40	1e-170	0.87	8	F:GO:0030106 F:GO:0003823 C:GO:0005624 C:GO:0016021 P:GO:0019883 P:GO:0019885 P:GO:0007165 C:GO:0019814
gi|16041759|gb|AAH15760.1|	IGHM protein	597	40	1e-170	0.81	8	F:GO:0030106 F:GO:0003823 C:GO:0005624 C:GO:0016021 P:GO:0019883 P:GO:0019885 P:GO:0007165 C:GO:0019814
gi|49258102|gb|AAH73767.1|	IGHM protein	597	40	1e-170	0.86	8	F:GO:0030106 F:GO:0003823 C:GO:0005624 C:GO:0016021 P:GO:0019883 P:GO:0019885 P:GO:0007165 C:GO:0019814
gi|127514|sp|P01871|MUC_HUMAN	MUC_HUMANIg mu chain C region	454	40	1e-179	0.87	8	F:GO:0030106 F:GO:0003823 C:GO:0005624 C:GO:0016021 P:GO:0019883 P:GO:0019885 P:GO:0007165 C:GO:0019814
gi|4467842|emb|CAB37838.1|	immunoglobulin M heavy chain	453	40	1e-180	0.88	8	F:GO:0030106 F:GO:0003823 C:GO:0005624 C:GO:0016021 P:GO:0019883 P:GO:0019885 P:GO:0007165 C:GO:0019814
gi|33451|emb|CAA34971.1|	S14683Ig mu chain precursor, membrane-bound (clone 201) - human	627	40	1e-170	0.85	8	F:GO:0030106 F:GO:0003823 C:GO:0005624 C:GO:0016021 P:GO:0019883 P:GO:0019885 P:GO:0007165 C:GO:0019814
gi|1335134|emb|CAA33069.1|	IGHM protein	106	40	1e-56	0.73	8	F:GO:0030106 F:GO:0003823 C:GO:0005624 C:GO:0016021 P:GO:0019883 P:GO:0019885 P:GO:0007165 C:GO:0019814
gi|184730|gb|AAB59419.1|	IGHM protein	60	40	1e-28	0.9	8	F:GO:0030106 F:GO:0003823 C:GO:0005624 C:GO:0016021 P:GO:0019883 P:GO:0019885 P:GO:0007165 C:GO:0019814
gi|13111901|gb|AAH03119.1|	Homo sapiens ATP synthase, H+ transporting, mitochondrial F1 complex, alpha subunit, isoform 1, cardiac muscle	368	40	1e-180	0.97	9	C:GO:0045261 F:GO:0046933 P:GO:0015986 F:GO:0046872 F:GO:0046961 C:GO:0005624 F:GO:0005524 C:GO:0005753 F:GO:0005515	EC:3.6.3.14,
gi|55585892|gb|AAV54053.1|	striatal apoptosis-inducing factor	226	40	1e-117	0.9	9	F:GO:0015036 F:GO:0003677 F:GO:0009055 F:GO:0005515 P:GO:0006118 P:GO:0006309 C:GO:0005634 C:GO:0005739 P:GO:0008630
gi|55585894|gb|AAV54054.1|	apoptosis-inducing factor	225	40	1e-116	0.9	9	F:GO:0015036 F:GO:0003677 F:GO:0009055 F:GO:0005515 P:GO:0006118 P:GO:0006309 C:GO:0005634 C:GO:0005739 P:GO:0008630
gi|1470343|gb|AAB36449.1|	-	18	0	-	-	0		-
gi|55962543|emb|CAI11495.1|	novel protein similar to human talin 2 (TLN2)	2255	40	1e-170	0.89	14	P:GO:0006928 F:GO:0005200 P:GO:0007016 F:GO:0003779 C:GO:0005925 P:GO:0007155 C:GO:0001726 F:GO:0030274 C:GO:0005911 C:GO:0005829 F:GO:0017166 P:GO:0007043 C:GO:0045202 C:GO:0015629
gi|6682361|gb|AAF23322.1|	AF177198_1talin	2541	40	1e-170	0.93	14	P:GO:0006928 F:GO:0005200 P:GO:0007016 F:GO:0003779 C:GO:0005925 P:GO:0007155 C:GO:0001726 F:GO:0030274 C:GO:0005911 C:GO:0005829 F:GO:0017166 P:GO:0007043 C:GO:0045202 C:GO:0015629
gi|27552808|gb|AAH42923.1|	Talin 1	2541	40	1e-170	0.93	14	P:GO:0006928 F:GO:0005200 P:GO:0007016 F:GO:0003779 C:GO:0005925 P:GO:0007155 C:GO:0001726 F:GO:0030274 C:GO:0005911 C:GO:0005829 F:GO:0017166 P:GO:0007043 C:GO:0045202 C:GO:0015629
gi|20521736|dbj|BAA82979.2|	KIAA1027 protein	2550	40	1e-170	0.93	14	P:GO:0006928 F:GO:0005200 P:GO:0007016 F:GO:0003779 C:GO:0005925 P:GO:0007155 C:GO:0001726 F:GO:0030274 C:GO:0005911 C:GO:0005829 F:GO:0017166 P:GO:0007043 C:GO:0045202 C:GO:0015629
gi|6739602|gb|AAF27330.1|	talin	2540	40	1e-170	0.93	14	P:GO:0006928 F:GO:0005200 P:GO:0007016 F:GO:0003779 C:GO:0005925 P:GO:0007155 C:GO:0001726 F:GO:0030274 C:GO:0005911 C:GO:0005829 F:GO:0017166 P:GO:0007043 C:GO:0045202 C:GO:0015629
gi|55859707|emb|CAI10978.1|	talin 1	2429	40	1e-170	0.9	14	P:GO:0006928 F:GO:0005200 P:GO:0007016 F:GO:0003779 C:GO:0005925 P:GO:0007155 C:GO:0001726 F:GO:0030274 C:GO:0005911 C:GO:0005829 F:GO:0017166 P:GO:0007043 C:GO:0045202 C:GO:0015629
gi|4235275|gb|AAD13152.1|	talin	2541	40	1e-170	0.93	14	P:GO:0006928 F:GO:0005200 P:GO:0007016 F:GO:0003779 C:GO:0005925 P:GO:0007155 C:GO:0001726 F:GO:0030274 C:GO:0005911 C:GO:0005829 F:GO:0017166 P:GO:0007043 C:GO:0045202 C:GO:0015629
gi|16753233|ref|NP_006280.2|	talin 1	2541	40	1e-170	0.93	14	P:GO:0006928 F:GO:0005200 P:GO:0007016 F:GO:0003779 C:GO:0005925 P:GO:0007155 C:GO:0001726 F:GO:0030274 C:GO:0005911 C:GO:0005829 F:GO:0017166 P:GO:0007043 C:GO:0045202 C:GO:0015629
gi|21666571|gb|AAM73764.1|	AF402000_1talin 2	2542	40	1e-170	0.93	14	P:GO:0006928 F:GO:0005200 P:GO:0007016 F:GO:0003779 C:GO:0005925 P:GO:0007155 C:GO:0001726 F:GO:0030274 C:GO:0005911 C:GO:0005829 F:GO:0017166 P:GO:0007043 C:GO:0045202 C:GO:0015629
gi|26400725|sp|Q9Y4G6|TLN2_HUMAN	talin 2	2542	40	1e-170	0.93	14	P:GO:0006928 F:GO:0005200 P:GO:0007016 F:GO:0003779 C:GO:0005925 P:GO:0007155 C:GO:0001726 F:GO:0030274 C:GO:0005911 C:GO:0005829 F:GO:0017166 P:GO:0007043 C:GO:0045202 C:GO:0015629
gi|20520997|dbj|BAA20778.2|	talin 2	1933	40	1e-170	0.93	14	P:GO:0006928 F:GO:0005200 P:GO:0007016 F:GO:0003779 C:GO:0005925 P:GO:0007155 C:GO:0001726 F:GO:0030274 C:GO:0005911 C:GO:0005829 F:GO:0017166 P:GO:0007043 C:GO:0045202 C:GO:0015629
gi|7768756|dbj|BAA95538.1|	H2BFS protein	126	40	1e-45	0.98	6	P:GO:0042742 C:GO:0000786 F:GO:0003677 P:GO:0006334 ND:GO:0009613 C:GO:0005634
gi|22770659|gb|AAN06695.1|	H2B histone family, member C	126	40	1e-44	0.98	4	C:GO:0000786 F:GO:0003677 P:GO:0006334 C:GO:0005634
gi|1568557|emb|CAB02545.1|	PREDICTED: hypothetical protein	126	40	1e-44	1	6	P:GO:0042742 C:GO:0000786 F:GO:0003677 P:GO:0006334 ND:GO:0009613 C:GO:0005634
gi|22770661|gb|AAN06696.1|	HIST1H2BM protein	126	40	1e-54	0.96	6	P:GO:0042742 C:GO:0000786 F:GO:0003677 P:GO:0006334 ND:GO:0009613 C:GO:0005634
gi|22770651|gb|AAN06691.1|	PREDICTED: hypothetical protein	126	40	1e-44	1	6	P:GO:0042742 C:GO:0000786 F:GO:0003677 P:GO:0006334 ND:GO:0009613 C:GO:0005634
gi|45767717|gb|AAH67487.1|	Histone cluster 1, H2bm	126	40	1e-54	0.96	6	P:GO:0042742 C:GO:0000786 F:GO:0003677 P:GO:0006334 ND:GO:0009613 C:GO:0005634
gi|1568551|emb|CAB02542.1|	PREDICTED: hypothetical protein	126	40	1e-44	0.98	6	P:GO:0042742 C:GO:0000786 F:GO:0003677 P:GO:0006334 ND:GO:0009613 C:GO:0005634
gi|7447695|pir||JE0200	JE0200orphan UDP-glucuronosyltransferase (EC 2.4.-.-) - human	529	40	1e-170	0.91	8	C:GO:0005792 F:GO:0015020 P:GO:0006805 F:GO:0003677 P:GO:0045449 P:GO:0006711 C:GO:0016021 C:GO:0005783	EC:2.4.1.17,
gi|47479633|gb|AAH69441.1|	UDP glycosyltransferase 2 family, polypeptide B11	529	40	1e-170	0.91	8	C:GO:0005792 F:GO:0015020 P:GO:0006805 F:GO:0003677 P:GO:0045449 P:GO:0006711 C:GO:0016021 C:GO:0005783	EC:2.4.1.17,
gi|13603480|gb|AAK31809.1|	AF177274_1UDP-glucuronosyltransferase type 3	412	40	1e-179	0.87	8	C:GO:0005792 F:GO:0015020 P:GO:0006805 F:GO:0003677 P:GO:0045449 P:GO:0006711 C:GO:0016021 C:GO:0005783	EC:2.4.1.17,
gi|16596680|ref|NP_444267.1|	UDP glycosyltransferase 2 family, polypeptide B28	529	40	1e-170	0.9	8	C:GO:0005792 F:GO:0015020 P:GO:0006805 F:GO:0003677 P:GO:0045449 P:GO:0006711 C:GO:0016021 C:GO:0005783	EC:2.4.1.17,
gi|13603478|gb|AAK31808.1|	AF177273_1UDP-glucuronosyltransferase type 2	335	40	1e-170	0.9	8	C:GO:0005792 F:GO:0015020 P:GO:0006805 F:GO:0003677 P:GO:0045449 P:GO:0006711 C:GO:0016021 C:GO:0005783	EC:2.4.1.17,
gi|9454253|gb|AAF87730.1|	PREDICTED: epoxide hydrolase 1, microsomal (xenobiotic) isoform 4	69	34	1e-21	0.85	7	C:GO:0005792 P:GO:0019439 P:GO:0006805 P:GO:0009636 C:GO:0016021 C:GO:0005783 F:GO:0004301	EC:3.3.2.3,
gi|9454251|gb|AAF87729.1|	microsomal epoxide hydrolase	69	34	1e-24	0.85	7	C:GO:0005792 P:GO:0019439 P:GO:0006805 P:GO:0009636 C:GO:0016021 C:GO:0005783 F:GO:0004301	EC:3.3.2.3,
gi|3273383|gb|AAC24722.1|	TRAP1	616	40	1e-180	0.88	10	P:GO:0006457 P:GO:0006986 F:GO:0005524 ND:GO:0000004 F:GO:0051082 ND:GO:0008372 F:GO:0005164 C:GO:0005739 P:GO:0006955 P:GO:0007165
gi|687237|gb|AAA87704.1|	A55877tumor necrosis factor type 1 receptor associated protein TRAP-1 - human	661	40	1e-178	0.88	10	P:GO:0006457 P:GO:0006986 F:GO:0005524 ND:GO:0000004 F:GO:0051082 ND:GO:0008372 F:GO:0005164 C:GO:0005739 P:GO:0006955 P:GO:0007165
gi|62897713|dbj|BAD96796.1|	TNF receptor-associated protein 1 variant	704	40	1e-170	0.88	10	P:GO:0006457 P:GO:0006986 F:GO:0005524 ND:GO:0000004 F:GO:0051082 ND:GO:0008372 F:GO:0005164 C:GO:0005739 P:GO:0006955 P:GO:0007165
gi|21752190|dbj|BAC04139.1|	unnamed protein product	579	40	1e-172	0.88	10	P:GO:0006457 P:GO:0006986 F:GO:0005524 ND:GO:0000004 F:GO:0051082 ND:GO:0008372 F:GO:0005164 C:GO:0005739 P:GO:0006955 P:GO:0007165
gi|17511976|gb|AAH18950.1|	TRAP1_HUMANHeat shock protein 75 kDa, mitochondrial precursor (HSP 75) (Tumor necrosis factor type 1 receptor-associated protein) (TRAP-1) (TNFR-associated protein 1)	704	40	1e-170	0.88	10	P:GO:0006457 P:GO:0006986 F:GO:0005524 ND:GO:0000004 F:GO:0051082 ND:GO:0008372 F:GO:0005164 C:GO:0005739 P:GO:0006955 P:GO:0007165
gi|37589015|gb|AAH01455.2|	TRAP1 protein	699	40	1e-170	0.88	10	P:GO:0006457 P:GO:0006986 F:GO:0005524 ND:GO:0000004 F:GO:0051082 ND:GO:0008372 F:GO:0005164 C:GO:0005739 P:GO:0006955 P:GO:0007165
gi|62897971|dbj|BAD96925.1|	TNF receptor-associated protein 1 variant	704	40	1e-170	0.88	10	P:GO:0006457 P:GO:0006986 F:GO:0005524 ND:GO:0000004 F:GO:0051082 ND:GO:0008372 F:GO:0005164 C:GO:0005739 P:GO:0006955 P:GO:0007165
gi|7706485|ref|NP_057376.1|	TNF receptor-associated protein 1	704	40	1e-170	0.88	10	P:GO:0006457 P:GO:0006986 F:GO:0005524 ND:GO:0000004 F:GO:0051082 ND:GO:0008372 F:GO:0005164 C:GO:0005739 P:GO:0006955 P:GO:0007165
gi|1628569|gb|AAB17375.1|	isocitrate dehydrogenase 1	154	40	1e-87	0.98	8	C:GO:0005777 F:GO:0004450 P:GO:0006102 F:GO:0016652 C:GO:0005829 P:GO:0006097 P:GO:0006749 P:GO:0019643	EC:1.1.1.42,
gi|7546413|pdb|1YVN|A	AChain A, The Yeast Actin Val 159 Asn Mutant Complex With Human Gelsolin Segment 1.	375	40	1e-170	0.97	4	C:GO:0005884 F:GO:0005524 F:GO:0005515 F:GO:0005200
gi|14318479|ref|NP_116614.1|	Actin, structural protein involved in cell polarization, endocytosis, and other cytoskeletal functions; Act1p	375	40	1e-170	0.97	4	C:GO:0005884 F:GO:0005524 F:GO:0005515 F:GO:0005200
gi|63055057|ref|NP_001017992.1|	hypothetical protein LOC345651	376	40	1e-170	0.96	5	F:GO:0005200 C:GO:0035267 C:GO:0005884 F:GO:0005515 F:GO:0005524
gi|30583129|gb|AAP35809.1|	Homo sapiens isovaleryl Coenzyme A dehydrogenase	423	40	1e-179	0.9	7	C:GO:0005759 P:GO:0006118 F:GO:0008470 F:GO:0050660 P:GO:0006550 P:GO:0006552 P:GO:0006574	EC:1.3.99.10,
gi|125051|sp|P26440|IVD_HUMAN	isovaleryl Coenzyme A dehydrogenase	423	40	1e-179	0.9	7	C:GO:0005759 P:GO:0006118 F:GO:0008470 F:GO:0050660 P:GO:0006550 P:GO:0006552 P:GO:0006574	EC:1.3.99.10,
gi|30584677|gb|AAP36591.1|	Homo sapiens isovaleryl Coenzyme A dehydrogenase	424	40	1e-179	0.9	7	C:GO:0005759 P:GO:0006118 F:GO:0008470 F:GO:0050660 P:GO:0006550 P:GO:0006552 P:GO:0006574	EC:1.3.99.10,
gi|3212542|pdb|1IVH|D	Homo sapiens isovaleryl Coenzyme A dehydrogenase	394	40	1e-179	0.91	7	C:GO:0005759 P:GO:0006118 F:GO:0008470 F:GO:0050660 P:GO:0006550 P:GO:0006552 P:GO:0006574	EC:1.3.99.10,
gi|2708700|gb|AAB92584.1|	PREDICTED: isovaleryl Coenzyme A dehydrogenase isoform 7	43	40	1e-18	0.95	7	C:GO:0005759 P:GO:0006118 F:GO:0008470 F:GO:0050660 P:GO:0006550 P:GO:0006552 P:GO:0006574	EC:1.3.99.10,
gi|38648679|gb|AAH63036.1|	tubulin alpha 6 variant	449	40	1e-170	0.99	7	P:GO:0007018 C:GO:0043234 F:GO:0005525 P:GO:0051258 F:GO:0003924 F:GO:0005198 C:GO:0005874	EC:3.6.5.1, EC:3.6.5.2, EC:3.6.5.3, EC:3.6.5.4,
gi|62897609|dbj|BAD96744.1|	tubulin alpha 6 variant	449	40	1e-170	0.99	7	P:GO:0007018 C:GO:0043234 F:GO:0005525 P:GO:0051258 F:GO:0003924 F:GO:0005198 C:GO:0005874	EC:3.6.5.1, EC:3.6.5.2, EC:3.6.5.3, EC:3.6.5.4,
gi|37492|emb|CAA25855.1|	alpha-tubulin	451	40	1e-170	0.99	7	P:GO:0007018 C:GO:0043234 F:GO:0005525 P:GO:0051258 F:GO:0003924 F:GO:0005198 C:GO:0005874	EC:3.6.5.1, EC:3.6.5.2, EC:3.6.5.3, EC:3.6.5.4,
gi|34784746|gb|AAH57810.1|	alpha-tubulin isotype H2-alpha	450	40	1e-170	0.99	8	P:GO:0007018 C:GO:0043234 F:GO:0005525 F:GO:0005515 P:GO:0051258 F:GO:0005198 F:GO:0003924 C:GO:0005874	EC:3.6.5.1, EC:3.6.5.2, EC:3.6.5.3, EC:3.6.5.4,
gi|15079839|gb|AAH11721.1|	tubulin alpha 2	418	40	1e-170	0.99	8	P:GO:0007018 C:GO:0043234 F:GO:0005525 F:GO:0005515 P:GO:0051258 F:GO:0005198 F:GO:0003924 C:GO:0005874	EC:3.6.5.1, EC:3.6.5.2, EC:3.6.5.3, EC:3.6.5.4,
gi|2843123|gb|AAC39578.1|	PREDICTED: similar to Tubulin alpha-3 chain (Alpha-tubulin 3)	449	40	1e-170	0.99	8	P:GO:0007018 C:GO:0043234 F:GO:0005525 F:GO:0005515 P:GO:0051258 F:GO:0005198 F:GO:0003924 C:GO:0005874	EC:3.6.5.1, EC:3.6.5.2, EC:3.6.5.3, EC:3.6.5.4,
gi|34785523|gb|AAH57811.1|	hypothetical protein LOC112714	450	40	1e-170	0.98	8	P:GO:0007018 C:GO:0043234 F:GO:0005525 F:GO:0005515 P:GO:0051258 F:GO:0005198 F:GO:0003924 C:GO:0005874	EC:3.6.5.1, EC:3.6.5.2, EC:3.6.5.3, EC:3.6.5.4,
gi|21619816|gb|AAH33064.1|	TUBA6 protein	325	40	1e-170	0.97	7	P:GO:0007018 C:GO:0043234 F:GO:0005525 P:GO:0051258 F:GO:0003924 F:GO:0005198 C:GO:0005874	EC:3.6.5.1, EC:3.6.5.2, EC:3.6.5.3, EC:3.6.5.4,
gi|51476041|ref|XP_497793.1|	PREDICTED: similar to Tubulin alpha-3/alpha-7 chain (Alpha-tubulin 3/7) (Alpha-tubulin isotype M-alpha-3/7)	646	40	1e-116	0.73	8	P:GO:0007018 C:GO:0043234 F:GO:0005525 F:GO:0005515 P:GO:0051258 F:GO:0005198 F:GO:0003924 C:GO:0005874	EC:3.6.5.1, EC:3.6.5.2, EC:3.6.5.3, EC:3.6.5.4,
gi|46276341|gb|AAS86429.1|	tubulin alpha-1	98	40	1e-42	0.95	7	P:GO:0007018 C:GO:0043234 F:GO:0005525 P:GO:0051258 F:GO:0003924 F:GO:0005198 C:GO:0005874	EC:3.6.5.1, EC:3.6.5.2, EC:3.6.5.3, EC:3.6.5.4,
gi|3288487|emb|CAA75875.1|	COL1A1 and PDGFB fusion transcript	355	40	1e-62	0.96	8	C:GO:0005737 P:GO:0007605 P:GO:0006817 F:GO:0005201 P:GO:0008544 F:GO:0008147 P:GO:0001501 C:GO:0005584
gi|4755085|gb|AAB94054.2|	pro alpha 1(I) collagen	1461	40	1e-152	0.92	8	C:GO:0005737 P:GO:0007605 P:GO:0006817 F:GO:0005201 P:GO:0008544 F:GO:0008147 P:GO:0001501 C:GO:0005584
gi|4502945|ref|NP_000079.1|	prepro-alpha1(I) collagen	1464	40	1e-152	0.93	8	C:GO:0005737 P:GO:0007605 P:GO:0006817 F:GO:0005201 P:GO:0008544 F:GO:0008147 P:GO:0001501 C:GO:0005584
gi|62088774|dbj|BAD92834.1|	PREDICTED: similar to alpha 1 type I collagen preproprotein isoform 4	1467	40	1e-152	0.93	8	C:GO:0005737 P:GO:0007605 P:GO:0006817 F:GO:0005201 P:GO:0008544 F:GO:0008147 P:GO:0001501 C:GO:0005584
gi|22328092|gb|AAH36531.1|	Collagen, type I, alpha 1	1464	40	1e-152	0.92	8	C:GO:0005737 P:GO:0007605 P:GO:0006817 F:GO:0005201 P:GO:0008544 F:GO:0008147 P:GO:0001501 C:GO:0005584
gi|1335044|emb|CAA23764.1|	-	18	0	-	-	0		-
gi|11066958|gb|AAG28779.1|	-	31	0	-	-	0		-
gi|34528676|dbj|BAC85553.1|	unnamed protein product	221	1	1e-101	1	0		-
gi|14030849|gb|AAG00910.2|	recombinant IgG2 heavy chain	447	40	1e-170	0.86	1	C:GO:0016021
gi|67464528|pdb|1ZA6|H	BChain B, The Structure Of An Antitumor Ch2-Domain-Deleted Humanized Antibody	344	40	1e-178	0.68	1	C:GO:0016021
gi|9368442|emb|CAB98179.1|	PREDICTED: UDP-glucose dehydrogenase isoform 3	164	40	1e-87	0.95	9	F:GO:0009055 F:GO:0003979 P:GO:0006118 P:GO:0006065 P:GO:0006024 P:GO:0006011 P:GO:0005982 P:GO:0005985 P:GO:0009117	EC:1.1.1.22,
gi|2781202|pdb|1EFV|A	AChain A, Three-Dimensional Structure Of Human Electron Transfer Flavoprotein To 2.1 A Resolution	315	40	1e-150	0.92	4	F:GO:0009055 C:GO:0005759 P:GO:0006118 F:GO:0050660
gi|32879935|gb|AAP88798.1|	electron transfer flavoprotein, alpha polypeptide	333	40	1e-160	0.91	4	F:GO:0009055 C:GO:0005759 P:GO:0006118 F:GO:0050660
gi|1000377|gb|AAB34564.1|	-	17	0	-	-	0		-
gi|34526053|dbj|BAC85169.1|	unnamed protein product	379	40	1e-167	0.73	2	C:GO:0005882 F:GO:0005198
gi|31074637|emb|CAD91904.1|	keratin 25A	450	40	1e-171	0.88	2	C:GO:0005882 F:GO:0005198
gi|31074643|emb|CAD91907.1|	keratin 25D	464	40	1e-177	0.83	2	C:GO:0005882 F:GO:0005198
gi|34526448|dbj|BAC85240.1|	unnamed protein product	486	40	1e-176	0.84	2	C:GO:0005882 F:GO:0005198
gi|1332731|gb|AAB36224.1|	-	16	0	-	-	0		-
gi|31074639|emb|CAD91905.1|	keratin 25B	468	40	1e-178	0.79	2	C:GO:0005882 F:GO:0005198
gi|31074641|emb|CAD91906.1|	keratin 25C	459	40	1e-180	0.84	2	C:GO:0005882 F:GO:0005198
gi|62087708|dbj|BAD92301.1|	eukaryotic translation elongation factor 1 alpha 2 variant	340	40	1e-170	0.96	6	F:GO:0003746 F:GO:0005525 F:GO:0005515 C:GO:0005634 C:GO:0005840 P:GO:0006448
gi|51458615|ref|XP_496374.1|	PREDICTED: similar to eukaryotic translation elongation factor 1 alpha 1 isoform 3	262	40	1e-129	0.96	5	F:GO:0003746 F:GO:0005515 F:GO:0005525 C:GO:0005840 P:GO:0006448
gi|55957587|emb|CAI13865.1|	PREDICTED: similar to actin alpha 1 skeletal muscle protein isoform 1	151	40	1e-85	0.99	11	F:GO:0005200 C:GO:0005625 F:GO:0043531 C:GO:0005884 F:GO:0005524 C:GO:0005865 F:GO:0017022 C:GO:0001725 P:GO:0030240 C:GO:0005829 C:GO:0016459
gi|51460457|ref|XP_292982.5|	PREDICTED: similar to Prostate, ovary, testis expressed protein on chromosome 2 isoform 2	1045	40	1e-170	0.86	6	F:GO:0005200 C:GO:0035267 C:GO:0005884 F:GO:0005515 F:GO:0005524 C:GO:0016020
gi|998468|gb|AAB34252.1|	-	23	0	-	-	0		-
gi|1362991|pir||S55236	-	22	0	-	-	0		-
gi|51460787|ref|XP_371558.3|	PREDICTED: similar to Prostate, ovary, testis expressed protein on chromosome 2 isoform 2	593	40	1e-170	0.94	5	F:GO:0005200 C:GO:0035267 C:GO:0005884 F:GO:0005515 F:GO:0005524
gi|16974658|gb|AAL32434.1|	novel protein similar to beta-tubulin 4Q (TUBB4Q) (LOC253936)	444	40	1e-170	0.96	12	C:GO:0005874 F:GO:0042288 P:GO:0042267 P:GO:0051258 P:GO:0007018 F:GO:0003924 F:GO:0051082 F:GO:0005198 C:GO:0005737 F:GO:0005525 P:GO:0007165 C:GO:0042612	EC:3.6.5.1, EC:3.6.5.2, EC:3.6.5.3, EC:3.6.5.4,
gi|73487292|gb|AAI01271.1|	novel protein similar to beta-tubulin 4Q (TUBB4Q) (LOC253936)	441	40	1e-170	0.96	12	C:GO:0005874 F:GO:0042288 P:GO:0042267 P:GO:0051258 P:GO:0007018 F:GO:0003924 F:GO:0051082 F:GO:0005198 C:GO:0005737 F:GO:0005525 P:GO:0007165 C:GO:0042612	EC:3.6.5.1, EC:3.6.5.2, EC:3.6.5.3, EC:3.6.5.4,
gi|1857526|gb|AAB48456.1|	beta-tubulin	433	40	1e-170	0.93	12	C:GO:0005874 F:GO:0042288 P:GO:0042267 P:GO:0051258 P:GO:0007018 F:GO:0003924 F:GO:0051082 F:GO:0005198 C:GO:0005737 F:GO:0005525 P:GO:0007165 C:GO:0042612	EC:3.6.5.1, EC:3.6.5.2, EC:3.6.5.3, EC:3.6.5.4,
gi|1805274|gb|AAB41497.1|	TBB4Q_HUMANTubulin beta-4q chain	434	40	1e-170	0.94	12	C:GO:0005874 F:GO:0042288 P:GO:0042267 P:GO:0051258 P:GO:0007018 F:GO:0003924 F:GO:0051082 F:GO:0005198 C:GO:0005737 F:GO:0005525 P:GO:0007165 C:GO:0042612	EC:3.6.5.1, EC:3.6.5.2, EC:3.6.5.3, EC:3.6.5.4,
gi|55962054|emb|CAI16221.1|	novel protein similar to beta-tubulin 4Q (TUBB4Q) (LOC253936)	435	40	1e-170	0.96	12	C:GO:0005874 F:GO:0042288 P:GO:0042267 P:GO:0051258 P:GO:0007018 F:GO:0003924 F:GO:0051082 F:GO:0005198 C:GO:0005737 F:GO:0005525 P:GO:0007165 C:GO:0042612	EC:3.6.5.1, EC:3.6.5.2, EC:3.6.5.3, EC:3.6.5.4,
gi|55770868|ref|NP_064424.3|	tubulin, beta polypeptide 4, member Q	434	40	1e-170	0.92	12	C:GO:0005874 F:GO:0042288 P:GO:0042267 P:GO:0051258 P:GO:0007018 F:GO:0003924 F:GO:0051082 F:GO:0005198 C:GO:0005737 F:GO:0005525 P:GO:0007165 C:GO:0042612	EC:3.6.5.1, EC:3.6.5.2, EC:3.6.5.3, EC:3.6.5.4,
gi|2098329|pdb|1MEK|	PREDICTED: prolyl 4-hydroxylase, beta subunit isoform 6	120	40	1e-65	0.76	16	C:GO:0009986 P:GO:0006457 C:GO:0005793 P:GO:0018401 F:GO:0009055 F:GO:0004656 F:GO:0003756 F:GO:0051082 C:GO:0005576 F:GO:0004579 F:GO:0015035 P:GO:0006118 P:GO:0006525 P:GO:0006560 C:GO:0008250 P:GO:0018279	EC:1.14.11.2, EC:5.3.4.1, EC:2.4.1.119,
gi|35655|emb|CAA28775.1|	unnamed protein product	508	40	1e-170	0.93	16	C:GO:0009986 P:GO:0006457 C:GO:0005793 P:GO:0018401 F:GO:0009055 F:GO:0004656 F:GO:0003756 F:GO:0051082 C:GO:0005576 F:GO:0004579 F:GO:0015035 P:GO:0006118 P:GO:0006525 P:GO:0006560 C:GO:0008250 P:GO:0018279	EC:1.14.11.2, EC:5.3.4.1, EC:2.4.1.119,
gi|48735337|gb|AAH71892.1|	prolyl 4-hydroxylase, beta subunit	508	40	1e-170	0.94	16	C:GO:0009986 P:GO:0006457 C:GO:0005793 P:GO:0018401 F:GO:0009055 F:GO:0004656 F:GO:0003756 F:GO:0051082 C:GO:0005576 F:GO:0004579 F:GO:0015035 P:GO:0006118 P:GO:0006525 P:GO:0006560 C:GO:0008250 P:GO:0018279	EC:1.14.11.2, EC:5.3.4.1, EC:2.4.1.119,
gi|62897075|dbj|BAD96478.1|	heat shock 70kDa protein 9B precursor variant	679	40	1e-170	0.97	7	C:GO:0009986 P:GO:0006457 P:GO:0006986 F:GO:0005524 P:GO:0006916 F:GO:0051082 C:GO:0005739
gi|21040386|gb|AAH30634.1|	HSPA9 protein	681	40	1e-170	0.97	7	C:GO:0009986 P:GO:0006457 P:GO:0006986 F:GO:0005524 P:GO:0006916 F:GO:0051082 C:GO:0005739
gi|18645123|gb|AAH24034.1|	HSPA9 protein	679	40	1e-170	0.97	7	C:GO:0009986 P:GO:0006457 P:GO:0006986 F:GO:0005524 P:GO:0006916 F:GO:0051082 C:GO:0005739
gi|24234688|ref|NP_004125.3|	heat shock 70kDa protein 9B precursor	679	40	1e-170	0.97	7	C:GO:0009986 P:GO:0006457 P:GO:0006986 F:GO:0005524 P:GO:0006916 F:GO:0051082 C:GO:0005739
gi|61656607|emb|CAI64497.1|	PREDICTED: tumor rejection antigen (gp96) 1 isoform 9	802	40	1e-170	0.96	22	P:GO:0001666 P:GO:0051208 C:GO:0005829 F:GO:0003723 C:GO:0048471 F:GO:0005509 P:GO:0006457 F:GO:0046790 P:GO:0006916 F:GO:0005524 C:GO:0005792 C:GO:0005788 F:GO:0050750 F:GO:0003918 F:GO:0051082 P:GO:0006986 C:GO:0005694 P:GO:0006265 C:GO:0005789 P:GO:0015031 C:GO:0019012 P:GO:0007165	EC:5.99.1.3,
gi|37261|emb|CAA33261.1|	PREDICTED: tumor rejection antigen (gp96) 1 isoform 9	803	40	1e-170	0.96	22	P:GO:0001666 P:GO:0051208 C:GO:0005829 F:GO:0003723 C:GO:0048471 F:GO:0005509 P:GO:0006457 F:GO:0046790 P:GO:0006916 F:GO:0005524 C:GO:0005792 C:GO:0005788 F:GO:0050750 F:GO:0003918 F:GO:0051082 P:GO:0006986 C:GO:0005694 P:GO:0006265 C:GO:0005789 P:GO:0015031 C:GO:0019012 P:GO:0007165	EC:5.99.1.3,
gi|62088648|dbj|BAD92771.1|	tumor rejection antigen (gp96) 1 variant	576	40	1e-170	0.96	22	P:GO:0001666 P:GO:0051208 C:GO:0005829 F:GO:0003723 C:GO:0048471 F:GO:0005509 P:GO:0006457 F:GO:0046790 P:GO:0006916 F:GO:0005524 C:GO:0005792 C:GO:0005788 F:GO:0050750 F:GO:0003918 F:GO:0051082 P:GO:0006986 C:GO:0005694 P:GO:0006265 C:GO:0005789 P:GO:0015031 C:GO:0019012 P:GO:0007165	EC:5.99.1.3,
gi|15010550|gb|AAK74072.1|	heat shock protein gp96 precursor	782	40	1e-170	0.96	22	P:GO:0001666 P:GO:0051208 C:GO:0005829 F:GO:0003723 C:GO:0048471 F:GO:0005509 P:GO:0006457 F:GO:0046790 P:GO:0006916 F:GO:0005524 C:GO:0005792 C:GO:0005788 F:GO:0050750 F:GO:0003918 F:GO:0051082 P:GO:0006986 C:GO:0005694 P:GO:0006265 C:GO:0005789 P:GO:0015031 C:GO:0019012 P:GO:0007165	EC:5.99.1.3,
gi|56204415|emb|CAI20094.1|	heat shock 90kDa protein 1, beta	168	40	1e-83	0.8	8	P:GO:0006457 F:GO:0030235 F:GO:0030911 P:GO:0006986 F:GO:0005524 P:GO:0045429 F:GO:0051082 C:GO:0005829
gi|14327942|gb|AAH09195.1|	PREDICTED: tumor rejection antigen (gp96) 1 isoform 9	315	40	1e-150	0.97	22	P:GO:0001666 P:GO:0051208 C:GO:0005829 F:GO:0003723 C:GO:0048471 F:GO:0005509 P:GO:0006457 F:GO:0046790 P:GO:0006916 F:GO:0005524 C:GO:0005792 C:GO:0005788 F:GO:0050750 F:GO:0003918 F:GO:0051082 P:GO:0006986 C:GO:0005694 P:GO:0006265 C:GO:0005789 P:GO:0015031 C:GO:0019012 P:GO:0007165	EC:5.99.1.3,
gi|55665399|emb|CAH72590.1|	sterol carrier protein 2 isoform 1 proprotein	547	40	1e-180	0.87	8	P:GO:0006694 F:GO:0016491 F:GO:0008289 C:GO:0005777 F:GO:0005498 P:GO:0006869 F:GO:0016740 C:GO:0005739
gi|1773239|gb|AAB41286.1|	sterol carrier protein-X/sterol carrier protein-2	547	40	1e-180	0.87	8	P:GO:0006694 F:GO:0016491 F:GO:0008289 C:GO:0005777 F:GO:0005498 P:GO:0006869 F:GO:0016740 C:GO:0005739
gi|55956779|ref|NP_001007101.1|	sterol carrier protein 2 isoform 2 precursor	140	40	1e-66	0.93	8	P:GO:0006694 F:GO:0016491 F:GO:0008289 C:GO:0005777 F:GO:0005498 P:GO:0006869 F:GO:0016740 C:GO:0005739
gi|13543503|gb|AAH05911.1|	sterol carrier protein-X/sterol carrier protein-2	143	40	1e-68	0.94	8	P:GO:0006694 F:GO:0016491 F:GO:0008289 C:GO:0005777 F:GO:0005498 P:GO:0006869 F:GO:0016740 C:GO:0005739
gi|263551|gb|AAB24921.1|	sterol carrier protein 2; SCP2	143	40	1e-68	0.92	8	P:GO:0006694 F:GO:0016491 F:GO:0008289 C:GO:0005777 F:GO:0005498 P:GO:0006869 F:GO:0016740 C:GO:0005739
gi|4050080|gb|AAC97959.1|	-	30	0	-	-	0		-
gi|13786067|gb|AAK39553.1|	-	26	0	-	-	0		-
gi|18999392|gb|AAH24240.1|	Cytochrome c oxidase subunit Va	150	40	1e-82	0.83	8	F:GO:0009055 F:GO:0005506 C:GO:0016020 C:GO:0005739 F:GO:0004129 P:GO:0006123 P:GO:0015992 C:GO:0045277	EC:1.9.3.1,
gi|117098|sp|P20674|COX5A_HUMAN	cytochrome c oxidase subunit Va precursor	150	40	1e-82	0.83	8	F:GO:0009055 F:GO:0005506 C:GO:0016020 C:GO:0005739 F:GO:0004129 P:GO:0006123 P:GO:0015992 C:GO:0045277	EC:1.9.3.1,
gi|2495712|sp|Q14165|K0152_HUMAN	hypothetical protein LOC9761	292	40	1e-137	0.72	1	C:GO:0016021
gi|40788883|dbj|BAA09773.2|	hypothetical protein LOC9761	315	40	1e-135	0.73	1	C:GO:0016021
gi|4929136|gb|AAD33872.1|	AF141348_1alpha-tubulin	328	40	1e-172	0.99	7	P:GO:0007018 C:GO:0043234 F:GO:0005525 P:GO:0051258 F:GO:0003924 F:GO:0005198 C:GO:0005874	EC:3.6.5.1, EC:3.6.5.2, EC:3.6.5.3, EC:3.6.5.4,
gi|50959900|gb|AAH74827.1|	tubulin, alpha 8	449	40	1e-170	0.95	8	P:GO:0007018 C:GO:0043234 F:GO:0005525 F:GO:0005515 P:GO:0051258 F:GO:0005198 F:GO:0003924 C:GO:0005874	EC:3.6.5.1, EC:3.6.5.2, EC:3.6.5.3, EC:3.6.5.4,
gi|31873439|emb|CAD97815.1|	hypothetical protein	479	40	1e-170	0.95	8	P:GO:0007018 C:GO:0043234 F:GO:0005525 F:GO:0005515 P:GO:0051258 F:GO:0005198 F:GO:0003924 C:GO:0005874	EC:3.6.5.1, EC:3.6.5.2, EC:3.6.5.3, EC:3.6.5.4,
gi|10436240|dbj|BAB14767.1|	unnamed protein product	241	40	1e-140	0.93	7	P:GO:0007018 C:GO:0043234 F:GO:0005525 P:GO:0051258 F:GO:0003924 F:GO:0005198 C:GO:0005874	EC:3.6.5.1, EC:3.6.5.2, EC:3.6.5.3, EC:3.6.5.4,
gi|51474125|ref|XP_498686.1|	-	235	0	-	-	0		-
gi|564065|gb|AAC50222.1|	peroxisomal enoyl-CoA hydratase-like protein	328	40	1e-175	0.86	15	C:GO:0005777 P:GO:0006635 F:GO:0016853 C:GO:0005739 F:GO:0004300 P:GO:0006091 P:GO:0006550 P:GO:0006552 P:GO:0006554 P:GO:0006568 P:GO:0006574 P:GO:0006633 P:GO:0018874 P:GO:0019482 P:GO:0046251	EC:4.2.1.17,
gi|6009628|dbj|BAA84996.1|	brain carboxylesterase hBr3	567	40	1e-170	0.88	5	C:GO:0005615 P:GO:0008152 C:GO:0005783 P:GO:0009636 F:GO:0004759
gi|14336680|gb|AAK61214.1|	zeta globin	142	40	1e-75	0.82	6	F:GO:0020037 C:GO:0005833 F:GO:0005344 P:GO:0015671 F:GO:0005506 F:GO:0019825
gi|18655688|pdb|1JEB|C	AChain A, Chimeric HumanMOUSE CARBONMONOXY HEMOGLOBIN (HUMAN ZETA2 Mouse Beta2)	142	40	1e-74	0.82	6	F:GO:0020037 C:GO:0005833 F:GO:0005344 P:GO:0015671 F:GO:0005506 F:GO:0019825
gi|4885643|ref|NP_005417.1|	TP53BP2 protein	1005	40	1e-170	0.8	7	C:GO:0005737 P:GO:0006917 F:GO:0005070 P:GO:0045786 F:GO:0051059 P:GO:0007165 C:GO:0005667
gi|16197705|emb|CAC83012.1|	tumor protein p53 binding protein, 2 isoform 1	1128	40	1e-170	0.8	7	C:GO:0005737 P:GO:0006917 F:GO:0005070 P:GO:0045786 F:GO:0051059 P:GO:0007165 C:GO:0005667
gi|37590181|gb|AAH58918.1|	tumor protein p53 binding protein, 2 isoform 1	1127	40	1e-170	0.8	7	C:GO:0005737 P:GO:0006917 F:GO:0005070 P:GO:0045786 F:GO:0051059 P:GO:0007165 C:GO:0005667
gi|7765077|gb|AAA61143.2|	transferrin	72	40	1e-24	0.95	5	F:GO:0008199 P:GO:0006879 C:GO:0030139 C:GO:0005576 P:GO:0006826
gi|8980356|emb|CAB96907.1|	-	28	0	-	-	0		-
gi|914833|gb|AAB60696.1|	K2C6E_HUMANKeratin, type II cytoskeletal 6E (Cytokeratin-6E) (CK 6E) (K6e keratin) (Keratin K6h)	384	40	1e-162	0.97	8	F:GO:0005200 P:GO:0030154 P:GO:0008284 F:GO:0005515 P:GO:0007398 C:GO:0005882 ND:GO:0008372 P:GO:0007010
gi|34069|emb|CAA24760.1|	unnamed protein product	357	40	1e-155	0.97	8	F:GO:0005200 P:GO:0030154 P:GO:0008284 F:GO:0005515 P:GO:0007398 C:GO:0005882 ND:GO:0008372 P:GO:0007010
gi|2773336|gb|AAB96912.1|	AF354624_1alcohol dehydrogenase 1	46	40	1e-18	0.96	6	C:GO:0005737 F:GO:0004024 F:GO:0009055 F:GO:0008270 P:GO:0006069 P:GO:0006118
gi|493869|pdb|1BBJ|L	LChain L, Fab' Fragment Of Monoclonal Antibody B72.3 (MurineHUMAN CHIMERA)	211	40	1e-111	0.9	1	C:GO:0016021
gi|31074631|emb|CAD91892.1|	keratin 1B	578	40	1e-170	0.87	19	P:GO:0006979 ND:GO:0008372 P:GO:0007010 P:GO:0050680 P:GO:0042730 P:GO:0008544 F:GO:0004872 P:GO:0009790 P:GO:0030855 C:GO:0045095 F:GO:0005200 F:GO:0046982 P:GO:0045765 ND:GO:0000004 P:GO:0001867 F:GO:0005529 C:GO:0016020 ND:GO:0005554 P:GO:0007165
gi|31725|emb|CAA39189.1|	gamma-G globin	155	40	1e-86	0.97	6	F:GO:0020037 C:GO:0005833 F:GO:0005344 P:GO:0015671 F:GO:0005506 F:GO:0019825
gi|28302131|ref|NP_000550.2|	A-gamma globin	147	40	1e-80	0.94	6	F:GO:0020037 C:GO:0005833 F:GO:0005344 P:GO:0015671 F:GO:0005506 F:GO:0019825
gi|51235684|gb|AAT98611.1|	hemoglobin gamma-G chain variant Hb.M-Circleville	147	40	1e-80	0.94	6	F:GO:0020037 C:GO:0005833 F:GO:0005344 P:GO:0015671 F:GO:0005506 F:GO:0019825
gi|31731|emb|CAA23772.1|	A-gamma-hemoglobin	122	40	1e-65	0.96	6	F:GO:0020037 C:GO:0005833 F:GO:0005344 P:GO:0015671 F:GO:0005506 F:GO:0019825
gi|55958581|emb|CAI14202.1|	aldo-keto reductase family 1, member C4	323	40	1e-178	0.92	24	C:GO:0005829 F:GO:0047017 P:GO:0006693 F:GO:0004033 P:GO:0051260 F:GO:0009055 F:GO:0047042 F:GO:0047026 F:GO:0047743 F:GO:0031406 P:GO:0015721 F:GO:0004303 P:GO:0008209 F:GO:0015125 F:GO:0047115 P:GO:0042632 P:GO:0030299 P:GO:0006805 F:GO:0047006 P:GO:0006118 P:GO:0006691 P:GO:0006699 P:GO:0008207 P:GO:0008210	EC:1.1.1.188, EC:1.1.1.50, EC:1.1.1.213, EC:1.1.1.225, EC:1.1.1.62, EC:1.3.1.20, EC:1.1.1.149,
gi|256146|gb|AAB23382.1|	-	14	0	-	-	0		-
gi|10120741|pdb|1FA9|A	PREDICTED: hypothetical protein	846	40	1e-170	0.94	4	F:GO:0008184 P:GO:0005980 F:GO:0030170 F:GO:0000166
gi|33874902|gb|AAH09895.2|	PREDICTED: hypothetical protein	869	40	1e-170	0.94	4	F:GO:0008184 P:GO:0005980 F:GO:0030170 F:GO:0000166
gi|51896018|gb|AAH82229.1|	PREDICTED: hypothetical protein	870	40	1e-170	0.94	4	F:GO:0008184 P:GO:0005980 F:GO:0030170 F:GO:0000166
gi|10120743|pdb|1FC0|B	PREDICTED: hypothetical protein	846	40	1e-170	0.94	4	F:GO:0008184 P:GO:0005980 F:GO:0030170 F:GO:0000166
gi|66360546|pdb|1XOI|B	AChain A, Human Liver Glycogen Phosphorylase A Complexed With Chloroindoloyl Glycine Amide	846	40	1e-170	0.94	4	F:GO:0008184 P:GO:0005980 F:GO:0030170 F:GO:0000166
gi|3219697|gb|AAC23504.1|	glycogen phosphorylase	847	40	1e-170	0.93	4	F:GO:0008184 P:GO:0005980 F:GO:0030170 F:GO:0000166
gi|63102563|gb|AAH95850.1|	PREDICTED: hypothetical protein	876	40	1e-170	0.94	4	F:GO:0008184 P:GO:0005980 F:GO:0030170 F:GO:0000166
gi|71037379|ref|NP_002854.3|	PREDICTED: hypothetical protein	847	40	1e-170	0.94	4	F:GO:0008184 P:GO:0005980 F:GO:0030170 F:GO:0000166
gi|3153908|gb|AAC17450.1|	liver glycogen phosphorylase	847	40	1e-170	0.94	4	F:GO:0008184 P:GO:0005980 F:GO:0030170 F:GO:0000166
gi|2232007|gb|AAC52081.1|	glycogen phosphorylase	842	40	1e-170	0.97	4	F:GO:0030170 P:GO:0005977 F:GO:0000166 F:GO:0008184
gi|62087740|dbj|BAD92317.1|	brain glycogen phosphorylase variant	865	40	1e-170	0.95	4	F:GO:0008184 P:GO:0005980 F:GO:0030170 F:GO:0000166
gi|9650807|emb|CAC00661.1|	PREDICTED: brain glycogen phosphorylase	843	40	1e-170	0.95	4	F:GO:0008184 P:GO:0005980 F:GO:0030170 F:GO:0000166
gi|87576|pir||A27335	glycogen phosphorylase	842	40	1e-170	0.97	4	F:GO:0030170 P:GO:0005977 F:GO:0000166 F:GO:0008184
gi|55859558|emb|CAI10846.1|	acyl-Coenzyme A dehydrogenase, short/branched chain	170	40	1e-92	0.8	5	P:GO:0006118 F:GO:0003995 F:GO:0050660 P:GO:0006631 C:GO:0005739	EC:1.3.99.3,
gi|47499611|gb|AAT28560.1|	envelope glycoprotein	171	40	1e-98	0.9	2	F:GO:0005198 C:GO:0019031
gi|62421061|gb|AAX82249.1|	PREDICTED: similar to alpha-smooth muscle actin isoform 2	103	40	1e-54	1	11	F:GO:0005200 C:GO:0005625 F:GO:0043531 C:GO:0005884 F:GO:0005524 C:GO:0005865 F:GO:0017022 C:GO:0001725 P:GO:0030240 C:GO:0005829 C:GO:0016459
gi|8250277|emb|CAB93575.1|	IgG heavy chain variable region	147	40	1e-81	0.82	1	C:GO:0016021
gi|51247326|pdb|1S3K|H	HChain H, Crystal Structure Of A Humanized Fab (Hu3s193) In Complex With The Lewis Y Tetrasaccharide	222	40	1e-118	0.88	1	C:GO:0016021
gi|32011|emb|CAA42223.1|	S23623Ig heavy chain V region precursor - human (fragment)	171	40	1e-97	0.82	1	C:GO:0016021
gi|5679468|emb|CAB51709.1|	immunoglobulin heavy chain variable region	144	40	1e-74	0.8	2	ND:GO:0016066 C:GO:0005887
gi|5679496|emb|CAB51722.1|	immunoglobulin heavy chain variable region	145	40	1e-79	0.85	1	C:GO:0016021
gi|1913916|gb|AAB51067.1|	immunoglobulin Fd chain	231	40	1e-123	0.87	1	C:GO:0016021
gi|55959887|emb|CAI13096.1|	peroxiredoxin 1	171	40	1e-96	0.94	8	C:GO:0005737 P:GO:0006979 P:GO:0008283 P:GO:0001501 F:GO:0051920 P:GO:0006916 F:GO:0008379 P:GO:0006804	EC:1.11.1.15,
gi|55959888|emb|CAI13097.1|	peroxiredoxin 1	97	40	1e-50	0.95	3	P:GO:0001501 P:GO:0008283 F:GO:0051920	EC:1.11.1.15,
gi|1617118|emb|CAA57764.1|	peroxiredoxin 2	164	40	1e-92	0.94	8	C:GO:0005737 P:GO:0006979 P:GO:0008283 P:GO:0001501 F:GO:0051920 P:GO:0006916 F:GO:0008379 P:GO:0006804	EC:1.11.1.15,
gi|438069|emb|CAA80269.1|	thiol-specific antioxidant protein	198	40	1e-112	0.9	8	C:GO:0005737 P:GO:0006979 P:GO:0008283 P:GO:0001501 F:GO:0051920 P:GO:0006916 F:GO:0008379 P:GO:0006804	EC:1.11.1.15,
gi|33188452|ref|NP_859427.1|	PREDICTED: peroxiredoxin 2 isoform 3	147	40	1e-79	0.74	8	C:GO:0005737 P:GO:0006979 P:GO:0008283 P:GO:0001501 F:GO:0051920 P:GO:0006916 F:GO:0008379 P:GO:0006804	EC:1.11.1.15,
gi|24659879|gb|AAH39428.1|	peroxiredoxin 2	198	40	1e-112	0.94	8	C:GO:0005737 P:GO:0006979 P:GO:0008283 P:GO:0001501 F:GO:0051920 P:GO:0006916 F:GO:0008379 P:GO:0006804	EC:1.11.1.15,
gi|60593615|pdb|1U70|A	unnamed protein product	186	40	1e-104	0.94	8	F:GO:0004146 P:GO:0006730 F:GO:0050661 P:GO:0006545 ND:GO:0008372 P:GO:0009165 P:GO:0006761 P:GO:0046656	EC:1.5.1.3,
gi|10441901|gb|AAG17228.1|	AF217985_1unknown	248	40	1e-139	0.92	7	P:GO:0015031 C:GO:0016020 C:GO:0005622 P:GO:0016192 F:GO:0003924 F:GO:0005525 P:GO:0007264	EC:3.6.5.1, EC:3.6.5.2, EC:3.6.5.3, EC:3.6.5.4,
gi|19067861|gb|AAK08968.1|	RAB3C, member RAS oncogene family	227	40	1e-129	0.92	9	P:GO:0007269 F:GO:0005525 F:GO:0005515 P:GO:0006887 C:GO:0008021 C:GO:0016020 P:GO:0007264 F:GO:0003924 P:GO:0015031	EC:3.6.5.1, EC:3.6.5.2, EC:3.6.5.3, EC:3.6.5.4,
gi|57997184|emb|CAI46143.1|	RAB8B, member RAS oncogene family	207	40	1e-114	0.91	10	F:GO:0005525 F:GO:0005524 F:GO:0008134 C:GO:0016020 ND:GO:0008372 P:GO:0007264 P:GO:0006355 F:GO:0003924 P:GO:0015031 C:GO:0005667	EC:3.6.5.1, EC:3.6.5.2, EC:3.6.5.3, EC:3.6.5.4,
gi|33284843|emb|CAE17590.1|	novel protein similar to human member of RAS oncogene family (RAB35)	76	40	1e-36	0.97	9	F:GO:0005525 F:GO:0005524 F:GO:0008134 C:GO:0016020 P:GO:0007264 P:GO:0006355 F:GO:0003924 P:GO:0015031 C:GO:0005667	EC:3.6.5.1, EC:3.6.5.2, EC:3.6.5.3, EC:3.6.5.4,
gi|26252126|gb|AAH40547.1|	RAB37, member RAS oncogene family isoform 3	216	40	1e-120	0.86	11	C:GO:0005793 F:GO:0005525 F:GO:0005524 ND:GO:0000004 F:GO:0008134 C:GO:0016020 ND:GO:0008372 P:GO:0007264 P:GO:0006355 P:GO:0015031 C:GO:0005667
gi|66361571|pdb|2BME|D	AChain A, High Resolution Structure Of Gdp-Bound Human Rab4a	186	40	1e-102	0.96	7	P:GO:0015031 C:GO:0016020 C:GO:0005622 P:GO:0016192 F:GO:0003924 F:GO:0005525 P:GO:0007264	EC:3.6.5.1, EC:3.6.5.2, EC:3.6.5.3, EC:3.6.5.4,
gi|51467489|ref|XP_497021.1|	PREDICTED: similar to RAB1B, member RAS oncogene family	201	40	1e-106	0.93	10	F:GO:0005525 F:GO:0005524 F:GO:0008134 P:GO:0006888 C:GO:0016020 C:GO:0005783 P:GO:0007264 P:GO:0006355 P:GO:0015031 C:GO:0005667
gi|34365467|emb|CAE46061.1|	hypothetical protein	164	40	1e-91	0.86	7	F:GO:0005525 C:GO:0005795 P:GO:0006886 C:GO:0000178 C:GO:0016020 P:GO:0007264 F:GO:0003924	EC:3.6.5.1, EC:3.6.5.2, EC:3.6.5.3, EC:3.6.5.4,
gi|62897579|dbj|BAD96729.1|	RAB4A, member RAS oncogene family variant	218	40	1e-121	0.94	7	P:GO:0015031 C:GO:0016020 C:GO:0005622 P:GO:0016192 F:GO:0003924 F:GO:0005525 P:GO:0007264	EC:3.6.5.1, EC:3.6.5.2, EC:3.6.5.3, EC:3.6.5.4,
gi|22651417|gb|AAL12244.1|	Rab39	213	40	1e-111	0.81	6	ND:GO:0008372 P:GO:0015031 C:GO:0016020 ND:GO:0000004 F:GO:0005525 P:GO:0007264
gi|33150586|gb|AAP97171.1|	AF087861_1rab4b	213	40	1e-118	0.91	7	P:GO:0015031 C:GO:0016020 C:GO:0005622 P:GO:0016192 F:GO:0003924 F:GO:0005525 P:GO:0007264	EC:3.6.5.1, EC:3.6.5.2, EC:3.6.5.3, EC:3.6.5.4,
gi|49065350|emb|CAG38493.1|	RAB1B	201	40	1e-112	0.95	10	F:GO:0005525 F:GO:0005524 F:GO:0008134 P:GO:0006888 C:GO:0016020 C:GO:0005783 P:GO:0007264 P:GO:0006355 P:GO:0015031 C:GO:0005667
gi|30585329|gb|AAP36937.1|	Homo sapiens actinin, alpha 1	893	40	1e-170	0.96	23	F:GO:0043495 C:GO:0048471 P:GO:0051271 F:GO:0017166 C:GO:0005856 P:GO:0048041 F:GO:0005509 P:GO:0043462 P:GO:0042981 F:GO:0051015 P:GO:0051272 F:GO:0001882 C:GO:0031143 C:GO:0005925 C:GO:0012506 F:GO:0005178 F:GO:0042803 P:GO:0000074 P:GO:0046928 C:GO:0005634 F:GO:0005523 P:GO:0007165 C:GO:0008305
gi|30583253|gb|AAP35871.1|	Homo sapiens actinin, alpha 1	892	40	1e-170	0.96	23	F:GO:0043495 C:GO:0048471 P:GO:0051271 F:GO:0017166 C:GO:0005856 P:GO:0048041 F:GO:0005509 P:GO:0043462 P:GO:0042981 F:GO:0051015 P:GO:0051272 F:GO:0001882 C:GO:0031143 C:GO:0005925 C:GO:0012506 F:GO:0005178 F:GO:0042803 P:GO:0000074 P:GO:0046928 C:GO:0005634 F:GO:0005523 P:GO:0007165 C:GO:0008305
gi|28723|emb|CAA38970.1|	alpha-actinin	596	40	1e-170	0.95	17	F:GO:0043495 P:GO:0051271 F:GO:0017166 C:GO:0005856 P:GO:0048041 F:GO:0005509 P:GO:0043462 P:GO:0042981 F:GO:0051015 C:GO:0031143 C:GO:0005925 C:GO:0012506 F:GO:0005178 P:GO:0046928 F:GO:0005523 P:GO:0007165 C:GO:0008305
gi|28334|emb|CAA33803.1|	unnamed protein product	892	40	1e-170	0.96	23	F:GO:0043495 C:GO:0048471 P:GO:0051271 F:GO:0017166 C:GO:0005856 P:GO:0048041 F:GO:0005509 P:GO:0043462 P:GO:0042981 F:GO:0051015 P:GO:0051272 F:GO:0001882 C:GO:0031143 C:GO:0005925 C:GO:0012506 F:GO:0005178 F:GO:0042803 P:GO:0000074 P:GO:0046928 C:GO:0005634 F:GO:0005523 P:GO:0007165 C:GO:0008305
gi|73535681|pdb|1YDI|B	-	24	0	-	-	0		-
gi|54304187|emb|CAH59747.2|	PREDICTED: actinin, alpha 1 isoform 1	86	40	1e-44	0.99	17	F:GO:0043495 P:GO:0051271 F:GO:0017166 C:GO:0005856 P:GO:0048041 F:GO:0005509 P:GO:0043462 P:GO:0042981 F:GO:0051015 C:GO:0031143 C:GO:0005925 C:GO:0012506 F:GO:0005178 P:GO:0046928 F:GO:0005523 P:GO:0007165 C:GO:0008305
gi|21669593|dbj|BAC01821.1|	immunoglobulin lambda light chain VLJ region	264	40	1e-126	0.91	0		-
gi|21669591|dbj|BAC01820.1|	immunoglobulin lambda light chain VLJ region	264	40	1e-127	0.91	0		-
gi|21669589|dbj|BAC01819.1|	immunoglobulin lambda light chain VLJ region	264	40	1e-127	0.9	0		-
gi|306451|gb|AAA35521.1|	PREDICTED: hypothetical protein	98	40	1e-40	1	7	P:GO:0007018 C:GO:0043234 F:GO:0005525 P:GO:0051258 F:GO:0003924 F:GO:0005198 C:GO:0005874	EC:3.6.5.1, EC:3.6.5.2, EC:3.6.5.3, EC:3.6.5.4,
gi|1335270|emb|CAA26834.1|	PREDICTED: glycogen phosphorylase isoform 1	167	40	1e-93	0.98	4	F:GO:0030170 P:GO:0005977 F:GO:0000166 F:GO:0008184
gi|1419577|emb|CAA67407.1|	immunoglobulin gamma heavy chain	117	40	1e-62	0.89	0		-
gi|21928354|dbj|BAC05775.1|	seven transmembrane helix receptor	294	40	1e-167	0.75	4	C:GO:0016021 F:GO:0004984 P:GO:0007187 P:GO:0007608
gi|33946075|gb|AAQ55701.1|	elongation factor-1 alpha	161	40	1e-89	0.95	7	F:GO:0003746 F:GO:0005525 F:GO:0005507 F:GO:0009055 P:GO:0006118 C:GO:0005840 P:GO:0006448
gi|44955929|ref|NP_982284.1|	calmodulin regulated spectrin-associated protein 1-like 1	1478	40	1e-172	0.92	0		-
gi|55959958|emb|CAI17077.1|	novel protein	1489	40	1e-172	0.92	0		-
gi|55959957|emb|CAI17076.1|	novel protein	818	40	1e-170	0.9	0		-
gi|16552261|dbj|BAB71275.1|	unnamed protein product	410	40	1e-180	0.95	6	C:GO:0005882 ND:GO:0000004 C:GO:0005737 P:GO:0006928 F:GO:0005515 F:GO:0005200
gi|21757045|dbj|BAC05002.1|	unnamed protein product	454	40	1e-180	0.98	6	C:GO:0005882 ND:GO:0000004 C:GO:0005737 P:GO:0006928 F:GO:0005515 F:GO:0005200
gi|62896523|dbj|BAD96202.1|	vimentin variant	466	40	1e-179	0.97	6	C:GO:0005882 ND:GO:0000004 C:GO:0005737 P:GO:0006928 F:GO:0005515 F:GO:0005200
gi|5030431|gb|AAA61281.2|	vimentin	354	40	1e-174	0.96	6	C:GO:0005882 ND:GO:0000004 C:GO:0005737 P:GO:0006928 F:GO:0005515 F:GO:0005200
gi|57471646|emb|CAI39485.1|	vimentin	431	40	1e-180	0.97	6	C:GO:0005882 ND:GO:0000004 C:GO:0005737 P:GO:0006928 F:GO:0005515 F:GO:0005200
gi|37852|emb|CAA79613.1|	vimentin	466	40	1e-179	0.97	6	C:GO:0005882 ND:GO:0000004 C:GO:0005737 P:GO:0006928 F:GO:0005515 F:GO:0005200
gi|47115317|emb|CAG28618.1|	VIM	466	40	1e-179	0.97	6	C:GO:0005882 ND:GO:0000004 C:GO:0005737 P:GO:0006928 F:GO:0005515 F:GO:0005200
gi|44890587|gb|AAH66956.1|	vimentin	466	40	1e-179	0.97	6	C:GO:0005882 ND:GO:0000004 C:GO:0005737 P:GO:0006928 F:GO:0005515 F:GO:0005200
gi|57471647|emb|CAI39486.1|	vimentin	173	40	1e-80	0.97	6	C:GO:0005882 ND:GO:0000004 C:GO:0005737 P:GO:0006928 F:GO:0005515 F:GO:0005200
gi|57471648|emb|CAI39487.1|	unnamed protein product	228	40	1e-110	0.97	6	C:GO:0005882 ND:GO:0000004 C:GO:0005737 P:GO:0006928 F:GO:0005515 F:GO:0005200
gi|34784462|gb|AAH56887.1|	CE005_HUMANProtein C5orf5 (GAP-like protein N61)	915	40	1e-173	0.73	3	C:GO:0005622 F:GO:0005096 P:GO:0007165
gi|7706137|ref|NP_057687.1|	chromosome 5 open reading frame 5	915	40	1e-173	0.73	3	C:GO:0005622 F:GO:0005096 P:GO:0007165
gi|15559494|gb|AAH14112.1|	PREDICTED: aminoacylase 1 isoform 3	408	40	1e-170	0.79	8	F:GO:0046983 F:GO:0004046 P:GO:0006508 C:GO:0005829 F:GO:0008270 F:GO:0008237 P:GO:0006520 P:GO:0000051	EC:3.5.1.14,
gi|42543420|pdb|1Q7L|D	BChain B, Zn-Binding Domain Of The T347g Mutant Of Human Aminoacylase- I	88	40	1e-37	0.84	8	F:GO:0046983 F:GO:0004046 P:GO:0006508 C:GO:0005829 F:GO:0008270 F:GO:0008237 P:GO:0006520 P:GO:0000051	EC:3.5.1.14,
gi|55664255|emb|CAH72995.1|	bile acid coenzyme A: amino acid N-acyltransferase	418	40	1e-170	0.69	13	F:GO:0008415 P:GO:0006637 C:GO:0005777 F:GO:0004759 F:GO:0016290 P:GO:0007586 C:GO:0005829 P:GO:0006544 F:GO:0016291 F:GO:0047963 P:GO:0042967 P:GO:0006699 P:GO:0019530	EC:3.1.2.2, EC:2.3.1.65,
gi|16306985|gb|AAH09567.1|	Bile acid Coenzyme A: amino acid N-acyltransferase (glycine N-choloyltransferase)	418	40	1e-170	0.69	13	F:GO:0008415 P:GO:0006637 C:GO:0005777 F:GO:0004759 F:GO:0016290 P:GO:0007586 C:GO:0005829 P:GO:0006544 F:GO:0016291 F:GO:0047963 P:GO:0042967 P:GO:0006699 P:GO:0019530	EC:3.1.2.2, EC:2.3.1.65,
gi|56206149|emb|CAI22458.1|	PREDICTED: aldo-keto reductase family 1, member A1 isoform 1	147	40	1e-84	0.91	13	F:GO:0008106 F:GO:0009055 F:GO:0005515 F:GO:0004032 P:GO:0006081 P:GO:0006094 P:GO:0006096 P:GO:0019384 P:GO:0046486 P:GO:0006118 P:GO:0006000 P:GO:0006012 P:GO:0006013	EC:1.1.1.2, EC:1.1.1.21,
gi|30582845|gb|AAP35649.1|	Homo sapiens aldo-keto reductase family 1, member A1 (aldehyde reductase)	325	40	1e-179	0.92	13	F:GO:0008106 F:GO:0009055 F:GO:0005515 F:GO:0004032 P:GO:0006081 P:GO:0006094 P:GO:0006096 P:GO:0019384 P:GO:0046486 P:GO:0006118 P:GO:0006000 P:GO:0006012 P:GO:0006013	EC:1.1.1.2, EC:1.1.1.21,
gi|30584269|gb|AAP36383.1|	Homo sapiens aldo-keto reductase family 1, member A1 (aldehyde reductase)	326	40	1e-179	0.92	13	F:GO:0008106 F:GO:0009055 F:GO:0005515 F:GO:0004032 P:GO:0006081 P:GO:0006094 P:GO:0006096 P:GO:0019384 P:GO:0046486 P:GO:0006118 P:GO:0006000 P:GO:0006012 P:GO:0006013	EC:1.1.1.2, EC:1.1.1.21,
gi|1335082|emb|CAA47830.1|	-	19	0	-	-	0		-
gi|62896629|dbj|BAD96255.1|	formyltetrahydrofolate dehydrogenase isoform a variant	902	40	1e-170	0.89	7	C:GO:0005737 P:GO:0009258 P:GO:0006730 P:GO:0009058 F:GO:0016742 F:GO:0016155 F:GO:0048037	EC:1.5.1.6,
gi|59802911|sp|O75891|FTHFD_HUMAN	hypothetical protein	902	40	1e-170	0.89	7	C:GO:0005737 P:GO:0009258 P:GO:0006730 P:GO:0009058 F:GO:0016742 F:GO:0016155 F:GO:0048037	EC:1.5.1.6,
gi|51491203|emb|CAH18667.1|	hypothetical protein	912	40	1e-170	0.89	7	C:GO:0005737 P:GO:0009258 P:GO:0006730 P:GO:0009058 F:GO:0016742 F:GO:0016155 F:GO:0048037	EC:1.5.1.6,
gi|3560541|gb|AAC35000.1|	10-formyltetrahydrofolate dehydrogenase	902	40	1e-170	0.89	7	C:GO:0005737 P:GO:0009258 P:GO:0006730 P:GO:0009058 F:GO:0016742 F:GO:0016155 F:GO:0048037	EC:1.5.1.6,
gi|62896947|dbj|BAD96414.1|	formyltetrahydrofolate dehydrogenase isoform a variant	902	40	1e-170	0.89	7	C:GO:0005737 P:GO:0009258 P:GO:0006730 P:GO:0009058 F:GO:0016742 F:GO:0016155 F:GO:0048037	EC:1.5.1.6,
gi|62088178|dbj|BAD92536.1|	aldehyde dehydrogenase 1 family, member L1 variant	954	40	1e-170	0.89	7	C:GO:0005737 P:GO:0009258 P:GO:0006730 P:GO:0009058 F:GO:0016742 F:GO:0016155 F:GO:0048037	EC:1.5.1.6,
gi|62897607|dbj|BAD96743.1|	3-hydroxyisobutyryl-Coenzyme A hydrolase isoform 1 variant	385	40	1e-179	0.79	5	F:GO:0003860 P:GO:0006550 P:GO:0006552 P:GO:0006574 P:GO:0019482	EC:3.1.2.4,
gi|37594471|ref|NP_055177.2|	3-hydroxyisobutyryl-Coenzyme A hydrolase isoform 1	386	40	1e-180	0.78	5	F:GO:0003860 P:GO:0006550 P:GO:0006552 P:GO:0006574 P:GO:0019482	EC:3.1.2.4,
gi|37594469|ref|NP_932164.1|	3-hydroxyisobutyryl-Coenzyme A hydrolase isoform 2	338	40	1e-180	0.8	5	F:GO:0003860 P:GO:0006550 P:GO:0006552 P:GO:0006574 P:GO:0019482	EC:3.1.2.4,
gi|62702310|gb|AAX93234.1|	PREDICTED: 3-hydroxyisobutyryl-Coenzyme A hydrolase	240	40	1e-133	0.81	11	F:GO:0004300 F:GO:0003860 P:GO:0006550 P:GO:0006552 P:GO:0006554 P:GO:0006568 P:GO:0006574 P:GO:0006633 P:GO:0018874 P:GO:0019482 P:GO:0046251	EC:4.2.1.17, EC:3.1.2.4,
gi|62897519|dbj|BAD96699.1|	3-hydroxyisobutyryl-Coenzyme A hydrolase isoform 1 variant	385	40	1e-179	0.79	5	F:GO:0003860 P:GO:0006550 P:GO:0006552 P:GO:0006574 P:GO:0019482	EC:3.1.2.4,
gi|52790425|gb|AAH05190.2|	HIBCH protein	362	40	1e-180	0.8	5	F:GO:0003860 P:GO:0006550 P:GO:0006552 P:GO:0006574 P:GO:0019482	EC:3.1.2.4,
gi|45767881|gb|AAH67822.1|	3-hydroxyisobutyryl-Coenzyme A hydrolase	386	40	1e-179	0.78	5	F:GO:0003860 P:GO:0006550 P:GO:0006552 P:GO:0006574 P:GO:0019482	EC:3.1.2.4,
gi|3320120|gb|AAC52114.1|	3-hydroxyisobutyryl-coenzyme A hydrolase	381	40	1e-170	0.77	5	F:GO:0003860 P:GO:0006550 P:GO:0006552 P:GO:0006574 P:GO:0019482	EC:3.1.2.4,
gi|51466870|ref|XP_498275.1|	PREDICTED: similar to Collagen alpha-1(II) chain precursor	778	40	1e-120	0.67	11	P:GO:0006816 C:GO:0005886 F:GO:0005509 F:GO:0005524 F:GO:0000287 P:GO:0008152 P:GO:0015992 C:GO:0016021 F:GO:0005388 F:GO:0005516 C:GO:0016529	EC:3.6.3.8,
gi|66774007|sp|Q7Z794|K2C1B_HUMAN	K2C1B_HUMANKeratin, type II cytoskeletal 1b	576	40	1e-170	0.87	19	P:GO:0006979 ND:GO:0008372 P:GO:0007010 P:GO:0050680 P:GO:0042730 P:GO:0008544 F:GO:0004872 P:GO:0009790 P:GO:0030855 C:GO:0045095 F:GO:0005200 F:GO:0046982 P:GO:0045765 ND:GO:0000004 P:GO:0001867 F:GO:0005529 C:GO:0016020 ND:GO:0005554 P:GO:0007165
gi|27764561|tpg|DAA00402.1|	K2C1B_HUMANKeratin, type II cytoskeletal 1b	502	40	1e-170	0.88	19	P:GO:0006979 ND:GO:0008372 P:GO:0007010 P:GO:0050680 P:GO:0042730 P:GO:0008544 F:GO:0004872 P:GO:0009790 P:GO:0030855 C:GO:0045095 F:GO:0005200 F:GO:0046982 P:GO:0045765 ND:GO:0000004 P:GO:0001867 F:GO:0005529 C:GO:0016020 ND:GO:0005554 P:GO:0007165
gi|10436345|dbj|BAB14809.1|	RNA U, small nuclear RNA export adaptor (phosphorylation regulated)	394	39	1e-172	0.67	3	P:GO:0015031 F:GO:0003723 C:GO:0005634
gi|10435105|dbj|BAB14489.1|	unnamed protein product	394	39	1e-180	0.67	3	P:GO:0015031 F:GO:0003723 C:GO:0005634
gi|2995608|gb|AAC08318.1|	PREDICTED: cAMP-dependent protein kinase, regulatory subunit beta 2	112	40	1e-57	0.93	7	P:GO:0006468 P:GO:0007242 F:GO:0016301 F:GO:0030552 F:GO:0008603 C:GO:0005952 P:GO:0045859
gi|51095152|gb|EAL24395.1|	cAMP-dependent protein kinase, regulatory subunit beta 2	418	40	1e-171	0.87	10	C:GO:0005737 P:GO:0006468 C:GO:0005624 P:GO:0007242 F:GO:0016301 C:GO:0005886 F:GO:0030552 F:GO:0008603 C:GO:0005952 P:GO:0045859
gi|49904154|gb|AAH75800.1|	Protein kinase, cAMP-dependent, regulatory, type II, beta	418	40	1e-171	0.87	10	C:GO:0005737 P:GO:0006468 C:GO:0005624 P:GO:0007242 F:GO:0016301 C:GO:0005886 F:GO:0030552 F:GO:0008603 C:GO:0005952 P:GO:0045859
gi|15865358|emb|CAC82670.1|	gp120	170	40	1e-96	0.92	3	F:GO:0005198 F:GO:0003677 C:GO:0019031
gi|2228322|gb|AAB61809.1|	envelope glycoprotein V3 region	95	40	1e-49	0.91	2	F:GO:0005198 C:GO:0019031
gi|38892768|gb|AAR27760.1|	rev protein	107	40	1e-33	0.9	4	C:GO:0042025 F:GO:0003700 P:GO:0006355 C:GO:0005667
gi|431857|emb|CAA82193.1|	aldo-keto reductase family 1, member D1	326	40	1e-177	0.8	25	C:GO:0005829 F:GO:0050221 P:GO:0006707 F:GO:0047787 P:GO:0006693 P:GO:0006699 F:GO:0004033 P:GO:0051260 F:GO:0005496 P:GO:0008207 F:GO:0047042 F:GO:0047026 P:GO:0030573 F:GO:0031406 P:GO:0015721 P:GO:0008209 F:GO:0047115 P:GO:0042632 P:GO:0030299 P:GO:0006805 F:GO:0047006 F:GO:0047568 P:GO:0006118 P:GO:0006691 P:GO:0008210	EC:1.1.1.189, EC:1.3.1.3, EC:1.1.1.50, EC:1.1.1.213, EC:1.3.1.20, EC:1.1.1.149, EC:1.3.99.6,
gi|16554192|dbj|BAB71682.1|	unnamed protein product	146	40	1e-84	0.81	26	C:GO:0005829 F:GO:0047017 P:GO:0006707 F:GO:0047787 P:GO:0006693 P:GO:0006699 F:GO:0004033 P:GO:0051260 F:GO:0005496 P:GO:0008207 F:GO:0047042 F:GO:0047026 P:GO:0030573 F:GO:0031406 P:GO:0015721 F:GO:0004303 P:GO:0008209 F:GO:0047115 P:GO:0042632 P:GO:0030299 P:GO:0006805 F:GO:0047006 F:GO:0047568 P:GO:0006118 P:GO:0006691 P:GO:0008210	EC:1.1.1.188, EC:1.3.1.3, EC:1.1.1.50, EC:1.1.1.213, EC:1.1.1.62, EC:1.3.1.20, EC:1.1.1.149, EC:1.3.99.6,
gi|39939613|gb|AAR32296.1|	immunoglobulin heavy chain variable region	131	40	1e-74	0.83	0		-
gi|55732546|emb|CAH92973.1|	PRKR interacting protein 1 (IL11 inducible)	184	40	1e-58	0.77	0		-
gi|15679980|gb|AAH14298.1|	PRKR interacting protein 1 (IL11 inducible)	184	40	1e-58	0.76	0		-
gi|284102|pir||A38228	A38228dimethylaniline monooxygenase (N-oxide-forming) (EC 1.14.13.8), hepatic 2 - human	533	40	1e-178	0.83	9	F:GO:0004499 C:GO:0005792 F:GO:0015036 F:GO:0050661 P:GO:0006118 F:GO:0000287 C:GO:0031227 C:GO:0016021 F:GO:0050660	EC:1.14.13.8,
gi|4099613|gb|AAD00659.1|	N-methyl-D-aspartate receptor subunit 2B	1484	40	1e-170	0.82	10	P:GO:0007215 F:GO:0004972 C:GO:0045211 P:GO:0007268 F:GO:0005234 P:GO:0007611 F:GO:0005509 P:GO:0006811 F:GO:0000287 C:GO:0017146
gi|4504127|ref|NP_000825.1|	N-methyl-D-aspartate receptor subunit 2B precursor	1484	40	1e-170	0.82	10	P:GO:0007215 F:GO:0004972 C:GO:0045211 P:GO:0007268 F:GO:0005234 P:GO:0007611 F:GO:0005509 P:GO:0006811 F:GO:0000287 C:GO:0017146
gi|14548162|sp|Q13224|NMDE2_HUMAN	NMDE2_HUMANGlutamate	1484	40	1e-170	0.82	10	P:GO:0007215 F:GO:0004972 C:GO:0045211 P:GO:0007268 F:GO:0005234 P:GO:0007611 F:GO:0005509 P:GO:0006811 F:GO:0000287 C:GO:0017146
gi|62087280|dbj|BAD92087.1|	Glutamate	1136	40	1e-170	0.82	10	P:GO:0007215 F:GO:0004972 C:GO:0045211 P:GO:0007268 F:GO:0005234 P:GO:0007611 F:GO:0005509 P:GO:0006811 F:GO:0000287 C:GO:0017146
gi|21755528|dbj|BAC04704.1|	unnamed protein product	258	40	1e-149	0.9	9	C:GO:0005792 P:GO:0006637 C:GO:0005886 C:GO:0005778 F:GO:0004467 F:GO:0000287 C:GO:0016021 C:GO:0005741 P:GO:0007586	EC:6.2.1.3,
gi|6331328|dbj|BAA86594.1|	WWC family member 3	1032	40	1e-174	0.69	0		-
gi|38570149|ref|NP_056506.2|	WWC family member 3	1092	40	1e-180	0.7	0		-
gi|4165890|gb|AAD08810.1|	SERPINA3 protein	407	40	1e-170	0.87	10	C:GO:0005737 C:GO:0005615 P:GO:0006954 F:GO:0003677 P:GO:0006953 F:GO:0005515 F:GO:0004869 ND:GO:0000004 P:GO:0019216 F:GO:0030569
gi|21961493|gb|AAH34554.1|	Serpin peptidase inhibitor, clade A (alpha-1 antiproteinase, antitrypsin), member 3	423	40	1e-170	0.87	10	C:GO:0005737 C:GO:0005615 P:GO:0006954 F:GO:0003677 P:GO:0006953 F:GO:0005515 F:GO:0004869 ND:GO:0000004 P:GO:0019216 F:GO:0030569
gi|1340142|emb|CAA48671.1|	alpha1-antichymotrypsin	442	40	1e-170	0.87	10	C:GO:0005737 C:GO:0005615 P:GO:0006954 F:GO:0003677 P:GO:0006953 F:GO:0005515 F:GO:0004869 ND:GO:0000004 P:GO:0019216 F:GO:0030569
gi|62087700|dbj|BAD92297.1|	serine (or cysteine) proteinase inhibitor, clade A, member 3 precursor variant	233	40	1e-118	0.87	10	C:GO:0005737 C:GO:0005615 P:GO:0006954 F:GO:0003677 P:GO:0006953 F:GO:0005515 F:GO:0004869 ND:GO:0000004 P:GO:0019216 F:GO:0030569
gi|14714766|gb|AAH10530.1|	SERPINA3 protein	423	40	1e-170	0.87	10	C:GO:0005737 C:GO:0005615 P:GO:0006954 F:GO:0003677 P:GO:0006953 F:GO:0005515 F:GO:0004869 ND:GO:0000004 P:GO:0019216 F:GO:0030569
gi|57014043|gb|AAW32538.1|	lamin A/C transcript variant 1	664	40	1e-179	0.97	4	C:GO:0005882 F:GO:0005198 C:GO:0005634 F:GO:0005515
gi|55957502|emb|CAI15526.1|	lamin A/C	513	40	1e-180	0.99	4	C:GO:0005882 F:GO:0005198 C:GO:0005634 F:GO:0005515
gi|34228|emb|CAA27173.1|	unnamed protein product	702	40	1e-179	0.98	4	C:GO:0005882 F:GO:0005198 C:GO:0005634 F:GO:0005515
gi|57014045|gb|AAW32539.1|	lamin A/C isoform 3	480	40	1e-178	0.98	4	C:GO:0005882 F:GO:0005198 C:GO:0005634 F:GO:0005515
gi|21619981|gb|AAH33088.1|	LMNA protein	465	40	1e-175	0.97	4	C:GO:0005882 F:GO:0005198 C:GO:0005634 F:GO:0005515
gi|55957496|emb|CAI15520.1|	lamin A/C isoform 3	465	40	1e-175	0.98	4	C:GO:0005882 F:GO:0005198 C:GO:0005634 F:GO:0005515
gi|27436948|ref|NP_733822.1|	lamin A/C isoform 3	634	40	1e-178	0.95	4	C:GO:0005882 F:GO:0005198 C:GO:0005634 F:GO:0005515
gi|5031875|ref|NP_005563.1|	progerin	572	40	1e-179	0.98	4	C:GO:0005882 F:GO:0005198 C:GO:0005634 F:GO:0005515
gi|30584609|gb|AAP36557.1|	progerin	573	40	1e-179	0.98	4	C:GO:0005882 F:GO:0005198 C:GO:0005634 F:GO:0005515
gi|57014047|gb|AAW32540.1|	lamin A/C transcript variant 1	664	40	1e-179	0.97	4	C:GO:0005882 F:GO:0005198 C:GO:0005634 F:GO:0005515
gi|27436946|ref|NP_733821.1|	lamin A/C isoform 1 precursor	664	40	1e-179	0.97	4	C:GO:0005882 F:GO:0005198 C:GO:0005634 F:GO:0005515
gi|55957503|emb|CAI15527.1|	lamin A/C	491	40	1e-180	0.99	4	C:GO:0005882 F:GO:0005198 C:GO:0005634 F:GO:0005515
gi|55957499|emb|CAI15523.1|	progerin	614	40	1e-180	0.97	4	C:GO:0005882 F:GO:0005198 C:GO:0005634 F:GO:0005515
gi|62421047|gb|AAX82242.1|	actin-like protein	103	40	1e-54	0.96	4	C:GO:0005884 F:GO:0005524 F:GO:0005515 F:GO:0005200
gi|62420949|gb|AAX82193.1|	PREDICTED: similar to cytoplasmic beta-actin	103	40	1e-54	0.98	4	C:GO:0005884 F:GO:0005524 F:GO:0005515 F:GO:0005200
gi|62421082|gb|AAX82259.1|	actin-like protein	103	40	1e-53	0.96	4	C:GO:0005884 F:GO:0005524 F:GO:0005515 F:GO:0005200
gi|62421084|gb|AAX82260.1|	actin-like protein	103	40	1e-54	0.96	4	C:GO:0005884 F:GO:0005524 F:GO:0005515 F:GO:0005200
gi|66347811|emb|CAI95408.1|	ornithine carbamoyltransferase precursor	354	40	1e-178	0.85	7	P:GO:0000050 C:GO:0005759 F:GO:0004585 F:GO:0016597 C:GO:0009348 P:GO:0042450 P:GO:0006560	EC:2.1.3.3,
gi|13786681|pdb|1FVO|B	AChain A, Crystal Structure Of Human Ornithine Transcarbamoylase Complexed With N-Phosphonacetyl-L-Ornithine	321	40	1e-180	0.87	7	P:GO:0000050 C:GO:0005759 F:GO:0004585 F:GO:0016597 C:GO:0009348 P:GO:0042450 P:GO:0006560	EC:2.1.3.3,
gi|219959|dbj|BAA00161.1|	ornithine transcarbamylase	354	40	1e-178	0.85	7	P:GO:0000050 C:GO:0005759 F:GO:0004585 F:GO:0016597 C:GO:0009348 P:GO:0042450 P:GO:0006560	EC:2.1.3.3,
gi|296653|emb|CAA25248.1|	hp2-alpha	373	40	1e-172	0.93	7	F:GO:0004252 P:GO:0006952 P:GO:0006879 F:GO:0030492 C:GO:0005576 P:GO:0006508 C:GO:0005833	EC:3.4.21,
gi|1212947|emb|CAA25926.1|	haptoglobin	347	40	1e-179	0.94	7	F:GO:0004252 P:GO:0006952 P:GO:0006879 F:GO:0030492 C:GO:0005576 P:GO:0006508 C:GO:0005833	EC:3.4.21,
gi|4826762|ref|NP_005134.1|	haptoglobin	406	40	1e-180	0.93	7	F:GO:0004252 P:GO:0006952 P:GO:0006879 F:GO:0030492 C:GO:0005576 P:GO:0006508 C:GO:0005833	EC:3.4.21,
gi|123510|sp|P00739|HPTR_HUMAN	HPTR_HUMANHaptoglobin-related protein precursor	348	40	1e-180	0.92	7	F:GO:0004252 P:GO:0006952 P:GO:0006879 F:GO:0030492 C:GO:0005576 P:GO:0006508 C:GO:0005833	EC:3.4.21,
gi|3337391|gb|AAC27433.1|	haptoglobin-related protein	346	40	1e-180	0.92	7	F:GO:0004252 P:GO:0006952 P:GO:0006879 F:GO:0030492 C:GO:0005576 P:GO:0006508 C:GO:0005833	EC:3.4.21,
gi|1620396|emb|CAA25927.1|	haptoglobin	348	40	1e-180	0.92	7	F:GO:0004252 P:GO:0006952 P:GO:0006879 F:GO:0030492 C:GO:0005576 P:GO:0006508 C:GO:0005833	EC:3.4.21,
gi|1495458|emb|CAA61501.1|	haptoglobin-related protein	385	40	1e-180	0.91	7	F:GO:0004252 P:GO:0006952 P:GO:0006879 F:GO:0030492 C:GO:0005576 P:GO:0006508 C:GO:0005833	EC:3.4.21,
gi|45580723|ref|NP_066275.3|	haptoglobin-related protein	348	40	1e-180	0.91	7	F:GO:0004252 P:GO:0006952 P:GO:0006879 F:GO:0030492 C:GO:0005576 P:GO:0006508 C:GO:0005833	EC:3.4.21,
gi|41351087|gb|AAH65510.1|	carbamoylphosphate synthetase 2/aspartate transcarbamylase/dihydroorotase	2225	40	1e-170	0.85	16	P:GO:0006207 P:GO:0006221 P:GO:0006541 F:GO:0004151 F:GO:0016597 P:GO:0006526 F:GO:0005524 F:GO:0004088 F:GO:0008270 ND:GO:0008372 F:GO:0004070 C:GO:0005951 P:GO:0006536 P:GO:0006522 P:GO:0006531 C:GO:0009347	EC:3.5.2.3, EC:6.3.5.5, EC:2.1.3.2,
gi|1228049|dbj|BAA11423.1|	multifunctional protein CAD	2225	40	1e-170	0.85	16	P:GO:0006207 P:GO:0006221 P:GO:0006541 F:GO:0004151 F:GO:0016597 P:GO:0006526 F:GO:0005524 F:GO:0004088 F:GO:0008270 ND:GO:0008372 F:GO:0004070 C:GO:0005951 P:GO:0006536 P:GO:0006522 P:GO:0006531 C:GO:0009347	EC:3.5.2.3, EC:6.3.5.5, EC:2.1.3.2,
gi|62988906|gb|AAY24293.1|	unknown	2151	40	1e-170	0.86	16	P:GO:0006207 P:GO:0006221 P:GO:0006541 F:GO:0004151 F:GO:0016597 P:GO:0006526 F:GO:0005524 F:GO:0004088 F:GO:0008270 ND:GO:0008372 F:GO:0004070 C:GO:0005951 P:GO:0006536 P:GO:0006522 P:GO:0006531 C:GO:0009347	EC:3.5.2.3, EC:6.3.5.5, EC:2.1.3.2,
gi|33989959|gb|AAH14178.2|	CAD protein	851	40	1e-177	0.88	15	P:GO:0006207 P:GO:0006221 P:GO:0006541 F:GO:0004151 F:GO:0016597 P:GO:0006526 F:GO:0005524 F:GO:0004088 F:GO:0008270 F:GO:0004070 C:GO:0005951 P:GO:0006536 P:GO:0006522 P:GO:0006531 C:GO:0009347	EC:3.5.2.3, EC:6.3.5.5, EC:2.1.3.2,
gi|55959198|emb|CAI15068.1|	guanylate kinase 1	242	40	1e-122	0.86	7	F:GO:0004385 C:GO:0005622 P:GO:0006810 F:GO:0008144 F:GO:0005524 P:GO:0006183 P:GO:0006144	EC:2.7.4.8,
gi|55959194|emb|CAI15064.1|	guanylate kinase 1	253	40	1e-142	0.87	7	F:GO:0004385 C:GO:0005622 P:GO:0006810 F:GO:0008144 F:GO:0005524 P:GO:0006183 P:GO:0006144	EC:2.7.4.8,
gi|60551637|gb|AAH91480.1|	guanylate kinase 1	197	40	1e-106	0.87	7	F:GO:0004385 C:GO:0005622 P:GO:0006810 F:GO:0008144 F:GO:0005524 P:GO:0006183 P:GO:0006144	EC:2.7.4.8,
gi|39644669|gb|AAH07369.2|	GUK1 protein	182	40	1e-97	0.87	7	F:GO:0004385 C:GO:0005622 P:GO:0006810 F:GO:0008144 F:GO:0005524 P:GO:0006183 P:GO:0006144	EC:2.7.4.8,
gi|55959197|emb|CAI15067.1|	guanylate kinase 1	199	40	1e-105	0.8	7	F:GO:0004385 C:GO:0005622 P:GO:0006810 F:GO:0008144 F:GO:0005524 P:GO:0006183 P:GO:0006144	EC:2.7.4.8,
gi|55959192|emb|CAI15062.1|	guanylate kinase 1	217	40	1e-107	0.87	7	F:GO:0004385 C:GO:0005622 P:GO:0006810 F:GO:0008144 F:GO:0005524 P:GO:0006183 P:GO:0006144	EC:2.7.4.8,
gi|38491482|gb|AAR21894.1|	vif protein	192	40	1e-115	0.93	6	F:GO:0046933 P:GO:0015986 F:GO:0046961 P:GO:0019058 C:GO:0016469 C:GO:0045259	EC:3.6.3.14,
gi|1017427|emb|CAA62189.1|	-	7962	-	-	-	-	-	-
gi|37987937|emb|CAD89852.1|	immunoglobulin heavy chain variable region	85	40	1e-44	0.78	0		-
gi|3337390|gb|AAC27432.1|	haptoglobin	345	40	1e-179	0.94	7	F:GO:0004252 P:GO:0006952 P:GO:0006879 F:GO:0030492 C:GO:0005576 P:GO:0006508 C:GO:0005833	EC:3.4.21,
gi|758071|emb|CAA25267.1|	preprohaptoglobin	347	40	1e-179	0.93	7	F:GO:0004252 P:GO:0006952 P:GO:0006879 F:GO:0030492 C:GO:0005576 P:GO:0006508 C:GO:0005833	EC:3.4.21,
gi|47124562|gb|AAH70299.1|	HP protein	281	40	1e-163	0.96	7	F:GO:0004252 P:GO:0006952 P:GO:0006879 F:GO:0030492 C:GO:0005576 P:GO:0006508 C:GO:0005833	EC:3.4.21,
